# Supplementary material for: A little goes a long way: Weak vaccine transmission facilitates oral vaccination campaigns against zoonotic pathogens
Source: PLoS Negl Trop Dis. 2019 Mar 8;13(3):e0007251. doi: 10.1371/journal.pntd.0007251 (PMC6426267; doi:10.1371/journal.pntd.0007251)
Supplement: S3 Appendix — This zip file contains a Mathematica file, as well as a PDF of the Mathematica file’s contents. The Mathematica file contains derivations for all analyses mentioned in the main text, including the calculation of steady state solutions, stability analysis, and the derivation of threshold conditions. (ZIP) [file pntd.0007251.s003.zip]

Archive with 4 entries (3 files):
- S3_ModelAnalysis/
- S3_ModelAnalysis/S3_ModelAnalysis.nb
- S3_ModelAnalysis/S3_ModelAnalysis.cdf
- S3_ModelAnalysis/S3_ModelAnalysis.pdf
