# Supplementary material for: A little goes a long way: Weak vaccine transmission facilitates oral vaccination campaigns against zoonotic pathogens
Source: PLoS Negl Trop Dis. 2019 Mar 8;13(3):e0007251. doi: 10.1371/journal.pntd.0007251 (PMC6426267; doi:10.1371/journal.pntd.0007251)
Supplement: S3 Appendix — This zip file contains a Mathematica file, as well as a PDF of the Mathematica file’s contents. The Mathematica file contains derivations for all analyses mentioned in the main text, including the calculation of steady state solutions, stability analysis, and the derivation of threshold conditions. (ZIP) [file pntd.0007251.s003.zip › S3_ModelAnalysis/S3_ModelAnalysis.nb]

(* Content-type: application/vnd.wolfram.mathematica *)

(*** Wolfram Notebook File ***)
(* http://www.wolfram.com/nb *)

(* CreatedBy='Mathematica 11.0' *)

(*CacheID: 234*)
(* Internal cache information:
NotebookFileLineBreakTest
NotebookFileLineBreakTest
NotebookDataPosition[       158,          7]
NotebookDataLength[    653755,      12502]
NotebookOptionsPosition[    642851,      12145]
NotebookOutlinePosition[    643494,      12168]
CellTagsIndexPosition[    643451,      12165]
WindowFrame->Normal*)

(* Beginning of Notebook Content *)
Notebook[{
Cell["\<\
In this file, we present calculations that are alluded to in the methods and \
results of the main text. \
\>", "Text",
 CellChangeTimes->{{3.737728106959847*^9, 3.737728129623225*^9}}],

Cell[CellGroupData[{

Cell["Oral vaccine bait model (ODE)", "Title",
 CellChangeTimes->{{3.7287492785959873`*^9, 3.728749294614284*^9}, {
   3.733794936016214*^9, 3.733794951143022*^9}, {3.737467148777288*^9, 
   3.737467174752708*^9}, 3.737468374589746*^9, {3.737469601041436*^9, 
   3.737469602606069*^9}}],

Cell["\<\
Here, we show that the model presented in the main text (System 1) can be \
derived from a model that explicitly tracks the density of vaccine baits. \
This model is used to relate analyses that involve the per capita vaccination \
rate \[Sigma] to quantities of vaccine baits deposited per year. \
\>", "Text",
 CellChangeTimes->{{3.75503725733591*^9, 3.75503735249518*^9}}],

Cell[CellGroupData[{

Cell["Vaccine bait model", "Chapter",
 CellChangeTimes->{{3.728750667464842*^9, 3.728750676620584*^9}, {
   3.72934341922556*^9, 3.729343429202677*^9}, {3.730217509905978*^9, 
   3.730217510927923*^9}, {3.730817861743332*^9, 3.73081786635369*^9}, 
   3.7322830574121723`*^9, {3.7337930310378103`*^9, 3.733793032780161*^9}, {
   3.7337949276091623`*^9, 3.733794928671116*^9}}],

Cell[TextData[{
 "Define the system of differential equations that describes the use of a \
non-transmissible vaccine. Also, define some conditions on the parameters \
that will be used in the analysis. Note that \[Delta] is used in place of ",
 Cell[BoxData[
  FormBox[
   SubscriptBox["\[Delta]", "B"], TraditionalForm]]],
 " to refer to the rate of bait depletion due to non-targeted hosts."
}], "Text",
 CellChangeTimes->{{3.7302177142855463`*^9, 3.730217717648141*^9}, {
  3.73379304880476*^9, 3.733793098308937*^9}, {3.733793250742284*^9, 
  3.733793260932515*^9}, {3.737467008841508*^9, 3.737467037272687*^9}, {
  3.7385492424721527`*^9, 3.738549288776641*^9}, {3.755033681233912*^9, 
  3.7550337326884813`*^9}}],

Cell[BoxData[{
 RowBox[{
  RowBox[{"Conds", " ", "=", " ", 
   RowBox[{"{", 
    RowBox[{
     RowBox[{"\[Rho]", " ", ">", " ", "0"}], " ", "&&", " ", 
     RowBox[{"\[Delta]", " ", ">", " ", "0"}], " ", "&&", " ", 
     RowBox[{"d", " ", ">", " ", "0"}], " ", "&&", " ", 
     RowBox[{"b", " ", ">", " ", "0"}], " ", "&&", " ", 
     RowBox[{"c", " ", ">", " ", "0"}]}], "}"}]}], 
  ";"}], "\[IndentingNewLine]", 
 RowBox[{
  RowBox[{"dBdt", " ", "=", " ", 
   RowBox[{"\[Rho]", " ", "-", " ", 
    RowBox[{"\[Delta]", " ", "B"}], " ", "-", " ", 
    RowBox[{"c", " ", 
     RowBox[{"(", 
      RowBox[{"S", " ", "+", " ", "V"}], ")"}], " ", "B"}]}]}], 
  ";"}], "\[IndentingNewLine]", 
 RowBox[{
  RowBox[{"dSdt", " ", "=", " ", 
   RowBox[{
    RowBox[{
     RowBox[{"-", "c"}], " ", "B", " ", "S"}], " ", "+", " ", "b", " ", "-", 
    " ", 
    RowBox[{"d", " ", "S"}]}]}], ";"}], "\[IndentingNewLine]", 
 RowBox[{
  RowBox[{"dVdt", " ", "=", 
   RowBox[{
    RowBox[{"c", " ", "B", " ", "S"}], " ", "-", " ", 
    RowBox[{"d", " ", "V"}]}]}], ";"}]}], "Input",
 CellChangeTimes->{{3.7287506799293747`*^9, 3.728750697692748*^9}, 
   3.728750752798356*^9, {3.730217512268983*^9, 3.7302175892188253`*^9}, {
   3.7302176682395687`*^9, 3.73021767295219*^9}, {3.730217725447353*^9, 
   3.730217741138233*^9}, {3.730513138578446*^9, 3.73051313922639*^9}, {
   3.730513213235813*^9, 3.7305132162029667`*^9}, {3.7307291962487803`*^9, 
   3.730729226817771*^9}, {3.732282436020837*^9, 3.732282441316339*^9}, {
   3.7337930670539713`*^9, 3.733793077548789*^9}, {3.733793279742379*^9, 
   3.733793280814419*^9}, {3.737470465147163*^9, 3.737470471768052*^9}}]
}, Open  ]],

Cell[CellGroupData[{

Cell["Solve for steady-state seroprevalence", "Chapter",
 CellChangeTimes->{{3.7337931705260057`*^9, 3.733793182908388*^9}, {
  3.733793328261237*^9, 3.7337933535566053`*^9}}],

Cell[TextData[{
 "Solve for the steady states of the above system by setting the time \
derivatives of the state variables to 0. The seroprevalence of the population \
is ",
 Cell[BoxData[
  FormBox[
   FractionBox[
    SuperscriptBox["V", "*"], 
    FractionBox["b", "d"]], TraditionalForm]]],
 ", the steady-state number of vaccinated individuals divided by the \
steady-state population density. "
}], "Text",
 CellChangeTimes->{{3.7337931147324877`*^9, 3.733793151332169*^9}, {
   3.73379335751689*^9, 3.733793408484562*^9}, 3.733793932550462*^9}],

Cell[CellGroupData[{

Cell[BoxData[{
 RowBox[{
  RowBox[{"Eqns", " ", "=", " ", 
   RowBox[{"{", 
    RowBox[{
     RowBox[{"dBdt", "\[Equal]", "0"}], ",", 
     RowBox[{"dSdt", "\[Equal]", "0"}], ",", 
     RowBox[{"dVdt", "\[Equal]", "0"}]}], "}"}]}], 
  ";"}], "\[IndentingNewLine]", 
 RowBox[{"SolNoTrans", " ", "=", " ", 
  RowBox[{"FullSimplify", "[", 
   RowBox[{"Solve", "[", 
    RowBox[{"Eqns", ",", 
     RowBox[{"{", 
      RowBox[{"B", ",", "S", ",", "V"}], "}"}]}], "]"}], "]"}]}]}], "Input",
 CellChangeTimes->{{3.728750711538127*^9, 3.728750757375388*^9}, {
  3.730217599175013*^9, 3.73021760769036*^9}, {3.733793294494196*^9, 
  3.733793302821061*^9}}],

Cell[BoxData[
 RowBox[{"{", 
  RowBox[{"{", 
   RowBox[{
    RowBox[{"B", "\[Rule]", 
     FractionBox[
      RowBox[{"d", " ", "\[Rho]"}], 
      RowBox[{
       RowBox[{"b", " ", "c"}], "+", 
       RowBox[{"d", " ", "\[Delta]"}]}]]}], ",", 
    RowBox[{"S", "\[Rule]", 
     FractionBox[
      RowBox[{"b", " ", 
       RowBox[{"(", 
        RowBox[{
         RowBox[{"b", " ", "c"}], "+", 
         RowBox[{"d", " ", "\[Delta]"}]}], ")"}]}], 
      RowBox[{"d", " ", 
       RowBox[{"(", 
        RowBox[{
         RowBox[{"d", " ", "\[Delta]"}], "+", 
         RowBox[{"c", " ", 
          RowBox[{"(", 
           RowBox[{"b", "+", "\[Rho]"}], ")"}]}]}], ")"}]}]]}], ",", 
    RowBox[{"V", "\[Rule]", 
     FractionBox[
      RowBox[{"b", " ", "c", " ", "\[Rho]"}], 
      RowBox[{"d", " ", 
       RowBox[{"(", 
        RowBox[{
         RowBox[{"d", " ", "\[Delta]"}], "+", 
         RowBox[{"c", " ", 
          RowBox[{"(", 
           RowBox[{"b", "+", "\[Rho]"}], ")"}]}]}], ")"}]}]]}]}], "}"}], 
  "}"}]], "Output",
 CellChangeTimes->{{3.728750726373888*^9, 3.7287507579402943`*^9}, 
   3.729343431388904*^9, 3.729386754442795*^9, {3.730217601755855*^9, 
   3.7302176084611197`*^9}, 3.730217761053165*^9, 3.730218120299143*^9, 
   3.7302189541463003`*^9, 3.7303011780082493`*^9, 3.730513183023554*^9, 
   3.73051321855268*^9, {3.73072920051724*^9, 3.7307292291235523`*^9}, 
   3.730817872843491*^9, 3.732282478843073*^9, 3.73258178252466*^9, 
   3.733793239674176*^9, {3.7337932909600554`*^9, 3.733793303284584*^9}, 
   3.733793471581225*^9, 3.7340992483968697`*^9, 3.737467054384322*^9, 
   3.737470475944655*^9, 3.737723851737472*^9, 3.738549317381092*^9, 
   3.738549664703537*^9, 3.756257988245533*^9}]
}, Open  ]],

Cell["\<\
These are Equations (2) of the S2 Appendix. When parameterized with \
biologically relevant parameter values, the equilibrium state variables are \
positive and therefore biologically relevant.  Next, check that the above \
steady-state is stable by ensuring that all eigenvalues have a negative real \
part. The Jacobian is computed as: \
\>", "Text",
 CellChangeTimes->{{3.733793516069867*^9, 3.733793547684712*^9}, {
  3.733793613246481*^9, 3.733793617453265*^9}, {3.737470615458383*^9, 
  3.737470668480473*^9}, {3.73854937172969*^9, 3.7385494325929623`*^9}, {
  3.755034219132557*^9, 3.755034261696751*^9}, {3.7550344016448402`*^9, 
  3.755034417362359*^9}}],

Cell[CellGroupData[{

Cell[BoxData[{
 RowBox[{
  RowBox[{"JacMat", " ", "=", " ", 
   RowBox[{"{", 
    RowBox[{
     RowBox[{"D", "[", 
      RowBox[{"dBdt", ",", 
       RowBox[{"{", 
        RowBox[{"{", 
         RowBox[{"B", ",", "S", ",", "V"}], "}"}], "}"}]}], "]"}], ",", " ", 
     RowBox[{"D", "[", 
      RowBox[{"dSdt", ",", 
       RowBox[{"{", 
        RowBox[{"{", 
         RowBox[{"B", ",", "S", ",", "V"}], "}"}], "}"}]}], "]"}], ",", " ", 
     RowBox[{"D", "[", 
      RowBox[{"dVdt", ",", 
       RowBox[{"{", 
        RowBox[{"{", 
         RowBox[{"B", ",", "S", ",", "V"}], "}"}], "}"}]}], "]"}]}], "}"}]}], 
  " ", ";"}], "\[IndentingNewLine]", 
 RowBox[{"JacMat", "//", "MatrixForm"}]}], "Input",
 CellChangeTimes->{{3.733793548991961*^9, 3.733793582150622*^9}, {
  3.733793620173629*^9, 3.7337936699490547`*^9}}],

Cell[BoxData[
 TagBox[
  RowBox[{"(", "\[NoBreak]", GridBox[{
     {
      RowBox[{
       RowBox[{
        RowBox[{"-", "c"}], " ", 
        RowBox[{"(", 
         RowBox[{"S", "+", "V"}], ")"}]}], "-", "\[Delta]"}], 
      RowBox[{
       RowBox[{"-", "B"}], " ", "c"}], 
      RowBox[{
       RowBox[{"-", "B"}], " ", "c"}]},
     {
      RowBox[{
       RowBox[{"-", "c"}], " ", "S"}], 
      RowBox[{
       RowBox[{
        RowBox[{"-", "B"}], " ", "c"}], "-", "d"}], "0"},
     {
      RowBox[{"c", " ", "S"}], 
      RowBox[{"B", " ", "c"}], 
      RowBox[{"-", "d"}]}
    },
    GridBoxAlignment->{
     "Columns" -> {{Center}}, "ColumnsIndexed" -> {}, "Rows" -> {{Baseline}}, 
      "RowsIndexed" -> {}},
    GridBoxSpacings->{"Columns" -> {
        Offset[0.27999999999999997`], {
         Offset[0.7]}, 
        Offset[0.27999999999999997`]}, "ColumnsIndexed" -> {}, "Rows" -> {
        Offset[0.2], {
         Offset[0.4]}, 
        Offset[0.2]}, "RowsIndexed" -> {}}], "\[NoBreak]", ")"}],
  Function[BoxForm`e$, 
   MatrixForm[BoxForm`e$]]]], "Output",
 CellChangeTimes->{3.733793670586074*^9, 3.734099248448379*^9, 
  3.737467058615369*^9, 3.737470480344449*^9, 3.7377238518203773`*^9, 
  3.738549664843796*^9, 3.756257991404563*^9}]
}, Open  ]],

Cell["Evaluated at equilibrium, the eigenvalues of the system are", "Text",
 CellChangeTimes->{{3.7337937388621893`*^9, 3.733793770273559*^9}}],

Cell[CellGroupData[{

Cell[BoxData[
 RowBox[{"FullSimplify", "[", 
  RowBox[{
   RowBox[{"Eigenvalues", "[", 
    RowBox[{"JacMat", "/.", "SolNoTrans"}], "]"}], ",", " ", "Conds"}], 
  "]"}]], "Input",
 CellChangeTimes->{{3.7337937154651537`*^9, 3.733793736294497*^9}, {
  3.733793775237835*^9, 3.733793787334762*^9}}],

Cell[BoxData[
 RowBox[{"{", 
  RowBox[{
   RowBox[{"-", "d"}], ",", 
   RowBox[{"-", 
    FractionBox[
     RowBox[{
      RowBox[{"b", " ", "c"}], "+", 
      RowBox[{"d", " ", "\[Delta]"}]}], "d"]}], ",", 
   RowBox[{"d", " ", 
    RowBox[{"(", 
     RowBox[{
      RowBox[{"-", "1"}], "-", 
      FractionBox[
       RowBox[{"c", " ", "\[Rho]"}], 
       RowBox[{
        RowBox[{"b", " ", "c"}], "+", 
        RowBox[{"d", " ", "\[Delta]"}]}]]}], ")"}]}]}], "}"}]], "Output",
 CellChangeTimes->{
  3.73379372275956*^9, {3.733793777359079*^9, 3.733793787751243*^9}, 
   3.734099248528976*^9, 3.737467061180504*^9, 3.737470485081829*^9, 
   3.737723852177319*^9, 3.7385496651393633`*^9, 3.756257994066636*^9}]
}, Open  ]],

Cell["\<\
These are all clearly negative, indicating that the vaccine bait model \
possesses a single, stable steady-state. \
\>", "Text",
 CellChangeTimes->{{3.733793793814405*^9, 3.733793834205511*^9}, {
   3.7337938942860317`*^9, 3.733793919085969*^9}, {3.738549449113501*^9, 
   3.7385494644570217`*^9}, 3.7562580740623417`*^9}]
}, Open  ]],

Cell[CellGroupData[{

Cell[TextData[{
 "Introduce the parameter \[Sigma] = ",
 Cell[BoxData[
  FormBox[
   RowBox[{"c", " ", 
    SuperscriptBox["B", "*"]}], TraditionalForm]]]
}], "Chapter",
 CellChangeTimes->{{3.73379402680688*^9, 3.733794043553267*^9}}],

Cell[TextData[{
 "Simplify the parameter space of the above model by introducing the \
parameter \[Sigma], which describes the rate at which susceptible individuals \
are vaccinated at steady state: \[Sigma] = c ",
 Cell[BoxData[
  FormBox[
   SuperscriptBox["B", "*"], TraditionalForm]]],
 ". "
}], "Text",
 CellChangeTimes->{{3.732627660127726*^9, 3.732627671406954*^9}, {
  3.733794048413969*^9, 3.733794097374134*^9}}],

Cell[CellGroupData[{

Cell[BoxData[
 RowBox[{"SigSolve", " ", "=", " ", 
  RowBox[{"\[Sigma]", " ", "\[Rule]", "  ", 
   RowBox[{"c", " ", 
    RowBox[{"(", 
     RowBox[{"B", "/.", 
      RowBox[{"SolNoTrans", "[", 
       RowBox[{"[", "1", "]"}], "]"}]}], ")"}]}]}]}]], "Input",
 CellChangeTimes->{{3.7326276732540627`*^9, 3.732627693599121*^9}, {
  3.7326278685680857`*^9, 3.732627877657651*^9}}],

Cell[BoxData[
 RowBox[{"\[Sigma]", "\[Rule]", 
  FractionBox[
   RowBox[{"c", " ", "d", " ", "\[Rho]"}], 
   RowBox[{
    RowBox[{"b", " ", "c"}], "+", 
    RowBox[{"d", " ", "\[Delta]"}]}]]}]], "Output",
 CellChangeTimes->{
  3.732627704800096*^9, {3.7326278734319077`*^9, 3.732627878072361*^9}, 
   3.733794104250527*^9, 3.734099248652575*^9, 3.737467095239833*^9, 
   3.737470541794289*^9, 3.737723852336877*^9, 3.7385496737144623`*^9, 
   3.756258222192631*^9}]
}, Open  ]],

Cell[TextData[{
 "This can be written as \[Sigma] =  ",
 Cell[BoxData[
  FormBox[
   FractionBox[
    RowBox[{"c", " ", "\[Rho]"}], 
    RowBox[{
     RowBox[{"c", 
      FractionBox["b", "d"]}], " ", "+", " ", 
     SubscriptBox["\[Delta]", "b"]}]], TraditionalForm]]],
 ", which is Equation (3) of the S2 Appendix. With the vaccination rate \
specified through \[Sigma], the model can at steady state be simplified to"
}], "Text",
 CellChangeTimes->{{3.73262776419184*^9, 3.732627774472884*^9}, {
  3.733794113702125*^9, 3.7337941731421757`*^9}, {3.756258098425373*^9, 
  3.756258192849359*^9}}],

Cell[BoxData[{
 RowBox[{"Clear", "[", "\[Sigma]", "]"}], "\[IndentingNewLine]", 
 RowBox[{
  RowBox[{"dSdtSig", " ", "=", " ", 
   RowBox[{
    RowBox[{
     RowBox[{"-", "\[Sigma]"}], " ", "S"}], " ", "+", " ", "b", " ", "-", " ", 
    RowBox[{"d", " ", "S"}]}]}], ";"}], "\[IndentingNewLine]", 
 RowBox[{
  RowBox[{"dVdtSig", " ", "=", 
   RowBox[{
    RowBox[{"\[Sigma]", " ", "S"}], " ", "-", " ", 
    RowBox[{"d", " ", "V"}]}]}], ";"}]}], "Input",
 CellChangeTimes->{{3.732627778383504*^9, 3.732627786093437*^9}, {
  3.7326278496640253`*^9, 3.732627853745055*^9}, {3.733794182767006*^9, 
  3.7337942062065287`*^9}}],

Cell["\<\
Next, find the equilibrium values of S and V in terms of the summary \
parameter \[Sigma]\
\>", "Text",
 CellChangeTimes->{{3.737470555239799*^9, 3.7374705703598146`*^9}, {
  3.756258200695786*^9, 3.7562582149455442`*^9}}],

Cell[CellGroupData[{

Cell[BoxData[{
 RowBox[{
  RowBox[{"EqnsSig", " ", "=", " ", 
   RowBox[{"{", 
    RowBox[{
     RowBox[{"dSdtSig", "\[Equal]", "0"}], ",", 
     RowBox[{"dVdtSig", "\[Equal]", "0"}]}], "}"}]}], 
  ";"}], "\[IndentingNewLine]", 
 RowBox[{"SolNoTransSig", " ", "=", " ", 
  RowBox[{"FullSimplify", "[", 
   RowBox[{"Solve", "[", 
    RowBox[{"EqnsSig", ",", 
     RowBox[{"{", 
      RowBox[{"S", ",", "V"}], "}"}]}], "]"}], "]"}]}]}], "Input",
 CellChangeTimes->{{3.732627805179089*^9, 3.732627832551506*^9}, {
  3.7337942098793097`*^9, 3.733794225606367*^9}}],

Cell[BoxData[
 RowBox[{"{", 
  RowBox[{"{", 
   RowBox[{
    RowBox[{"S", "\[Rule]", 
     FractionBox["b", 
      RowBox[{"d", "+", "\[Sigma]"}]]}], ",", 
    RowBox[{"V", "\[Rule]", 
     FractionBox[
      RowBox[{"b", " ", "\[Sigma]"}], 
      RowBox[{"d", " ", 
       RowBox[{"(", 
        RowBox[{"d", "+", "\[Sigma]"}], ")"}]}]]}]}], "}"}], "}"}]], "Output",\

 CellChangeTimes->{{3.732627833115131*^9, 3.732627855755831*^9}, 
   3.733794227500886*^9, 3.7340992487454863`*^9, 3.7374671106399813`*^9, 
   3.737470552378172*^9, 3.737723852457192*^9, 3.7385496738086452`*^9, 
   3.7562582332221537`*^9}]
}, Open  ]],

Cell[TextData[{
 "Thus, the fraction of individuals vaccinated, written in terms of the \
effective vaccination rate \[Sigma], is ",
 Cell[BoxData[
  FormBox[
   SuperscriptBox["v", "*"], TraditionalForm]]],
 " = ",
 Cell[BoxData[
  FormBox[
   RowBox[{
    RowBox[{
     SuperscriptBox["V", "*"], "/", 
     RowBox[{"(", 
      FractionBox["b", "d"], ")"}]}], " ", "=", " "}], TraditionalForm]]],
 Cell[BoxData[
  FormBox[
   FractionBox["\[Sigma]", 
    RowBox[{"d", " ", "+", " ", "\[Sigma]"}]], TraditionalForm]]],
 ". This is Equation (3) of the S1 Appendix. "
}], "Text",
 CellChangeTimes->{{3.732628139135839*^9, 3.7326282234339247`*^9}, {
  3.732628266786007*^9, 3.732628266786139*^9}, {3.733794242374379*^9, 
  3.733794312632493*^9}, {3.733794512663494*^9, 3.733794520038426*^9}, {
  3.756258254596058*^9, 3.756258296992835*^9}}],

Cell[BoxData[
 RowBox[{
  RowBox[{"SeroNoTransSig", " ", "=", " ", 
   FractionBox["\[Sigma]", 
    RowBox[{"\[Sigma]", " ", "+", " ", "d"}]]}], ";"}]], "Input",
 CellChangeTimes->{{3.7337946108894*^9, 3.7337946257911863`*^9}}]
}, Open  ]]
}, Open  ]],

Cell[CellGroupData[{

Cell["Transmissible vaccine bait model (ODE, \[Sigma] = 0)", "Title",
 CellChangeTimes->{{3.732628675658195*^9, 3.73262868474509*^9}, {
  3.733795009535912*^9, 3.733795046406869*^9}, {3.7368605202995443`*^9, 
  3.7368605227173233`*^9}, {3.737468054091794*^9, 3.737468054482416*^9}, {
  3.7374681838826723`*^9, 3.737468224378491*^9}, {3.737468380371492*^9, 
  3.737468380778936*^9}, {3.737469516825334*^9, 3.737469546814137*^9}, {
  3.737469592216155*^9, 3.737469592845893*^9}}],

Cell[CellGroupData[{

Cell["Define the model ", "Chapter",
 CellChangeTimes->{{3.733795445096589*^9, 3.733795447279625*^9}, 
   3.733795565943945*^9}],

Cell["\<\
Here, we analyze the scenario without continual vaccination. The resulting \
model is System 1 of the main text with \[Sigma] set to 0. \
\>", "Text",
 CellChangeTimes->{{3.7337950514953117`*^9, 3.7337951590234222`*^9}, {
  3.7337954677762127`*^9, 3.733795522568386*^9}, {3.737470708560689*^9, 
  3.7374707600249577`*^9}, {3.755035039763833*^9, 3.755035065690583*^9}, {
  3.755037382715139*^9, 3.75503740444744*^9}, {3.756258358004842*^9, 
  3.7562583742083397`*^9}}],

Cell[BoxData[
 RowBox[{
  RowBox[{"Conds", " ", "=", " ", 
   RowBox[{"{", 
    RowBox[{
     RowBox[{"Bv", " ", ">", " ", "0"}], " ", "&&", " ", 
     RowBox[{"b", " ", ">", " ", "0"}], " ", "&&", " ", 
     RowBox[{"d", " ", ">", " ", "0"}], " ", "&&", " ", 
     RowBox[{
      SubscriptBox["\[Delta]", "v"], " ", ">", " ", "0"}]}], "}"}]}], 
  ";"}]], "Input",
 CellChangeTimes->{{3.736860593371397*^9, 3.736860609747953*^9}, {
   3.737471020394629*^9, 3.737471025458144*^9}, 3.738549690091848*^9}],

Cell[BoxData[{
 RowBox[{
  RowBox[{"dSdtTrans", " ", "=", "  ", 
   RowBox[{"b", " ", "-", " ", 
    RowBox[{"d", " ", "S"}], " ", "-", " ", 
    RowBox[{"Bv", " ", "S", " ", 
     RowBox[{"Iv", "/", 
      RowBox[{"(", 
       RowBox[{"S", "+", "Iv", "+", "V"}], ")"}]}]}]}]}], 
  ";"}], "\[IndentingNewLine]", 
 RowBox[{
  RowBox[{"dIvdtTrans", " ", "=", " ", 
   RowBox[{
    RowBox[{"Bv", " ", "S", " ", 
     RowBox[{"Iv", "/", 
      RowBox[{"(", 
       RowBox[{"S", "+", "Iv", "+", "V"}], ")"}]}]}], "-", " ", 
    RowBox[{
     RowBox[{"(", 
      RowBox[{"d", "+", 
       SubscriptBox["\[Delta]", "v"]}], ")"}], " ", "Iv"}]}]}], 
  ";"}], "\[IndentingNewLine]", 
 RowBox[{
  RowBox[{"dVdtTrans", " ", "=", "  ", 
   RowBox[{
    RowBox[{
     SubscriptBox["\[Delta]", "v"], " ", "Iv"}], " ", "-", " ", 
    RowBox[{"d", " ", "V"}]}]}], ";"}]}], "Input",
 CellChangeTimes->{{3.732628691561908*^9, 3.732628696489017*^9}, {
  3.733795162167974*^9, 3.733795221968926*^9}, {3.7337954141291924`*^9, 
  3.73379541494415*^9}, {3.7368605293104877`*^9, 3.736860577741922*^9}, {
  3.737470698612026*^9, 3.7374707009609632`*^9}, {3.7374709926914673`*^9, 
  3.737470996361394*^9}}],

Cell["", "Text",
 CellChangeTimes->{{3.738549618946363*^9, 3.738549632569684*^9}, {
   3.7550356283486*^9, 3.7550356319877*^9}, 3.756258353129037*^9}]
}, Open  ]],

Cell[CellGroupData[{

Cell["Find steady-states of the model", "Chapter",
 CellChangeTimes->{{3.737469469598486*^9, 3.737469484453562*^9}, {
  3.737470776546281*^9, 3.737470780945039*^9}}],

Cell["\<\
Solve for the steady state number of vaccinated individuals, as before. \
\>", "Text",
 CellChangeTimes->{{3.7337952321195173`*^9, 3.733795242415358*^9}, {
  3.736860670847027*^9, 3.736860671679429*^9}}],

Cell[CellGroupData[{

Cell[BoxData[{
 RowBox[{
  RowBox[{"EqnsTransSig0", " ", "=", " ", 
   RowBox[{"{", 
    RowBox[{
     RowBox[{"dSdtTrans", "\[Equal]", "0"}], ",", 
     RowBox[{"dIvdtTrans", "\[Equal]", "0"}], ",", 
     RowBox[{"dVdtTrans", "\[Equal]", "0"}]}], "}"}]}], 
  ";"}], "\[IndentingNewLine]", 
 RowBox[{"SolTransSig0", " ", "=", " ", 
  RowBox[{"FullSimplify", "[", 
   RowBox[{
    RowBox[{"Solve", "[", 
     RowBox[{"EqnsTransSig0", ",", 
      RowBox[{"{", 
       RowBox[{"S", ",", "Iv", ",", "V"}], "}"}]}], "]"}], ",", 
    RowBox[{"Conds", "[", 
     RowBox[{"[", "1", "]"}], "]"}]}], "]"}]}]}], "Input",
 CellChangeTimes->{{3.732628705603324*^9, 3.732628746825871*^9}, {
  3.7326288229544497`*^9, 3.7326288252018023`*^9}, {3.73379524960972*^9, 
  3.733795268264943*^9}, {3.737470801836735*^9, 3.73747081026552*^9}}],

Cell[BoxData[
 RowBox[{"{", 
  RowBox[{
   RowBox[{"{", 
    RowBox[{
     RowBox[{"S", "\[Rule]", 
      FractionBox["b", "d"]}], ",", 
     RowBox[{"Iv", "\[Rule]", "0"}], ",", 
     RowBox[{"V", "\[Rule]", "0"}]}], "}"}], ",", 
   RowBox[{"{", 
    RowBox[{
     RowBox[{"S", "\[Rule]", 
      FractionBox[
       RowBox[{"b", " ", 
        RowBox[{"(", 
         RowBox[{"d", "+", 
          SubscriptBox["\[Delta]", "v"]}], ")"}]}], 
       RowBox[{"Bv", " ", "d"}]]}], ",", 
     RowBox[{"Iv", "\[Rule]", 
      RowBox[{"b", " ", 
       RowBox[{"(", 
        RowBox[{
         RowBox[{"-", 
          FractionBox["1", "Bv"]}], "+", 
         FractionBox["1", 
          RowBox[{"d", "+", 
           SubscriptBox["\[Delta]", "v"]}]]}], ")"}]}]}], ",", 
     RowBox[{"V", "\[Rule]", 
      FractionBox[
       RowBox[{"b", " ", 
        RowBox[{"(", 
         RowBox[{"Bv", "-", "d", "-", 
          SubscriptBox["\[Delta]", "v"]}], ")"}], " ", 
        SubscriptBox["\[Delta]", "v"]}], 
       RowBox[{"Bv", " ", "d", " ", 
        RowBox[{"(", 
         RowBox[{"d", "+", 
          SubscriptBox["\[Delta]", "v"]}], ")"}]}]]}]}], "}"}]}], 
  "}"}]], "Output",
 CellChangeTimes->{{3.7326287324358473`*^9, 3.732628749473349*^9}, 
   3.732628825888178*^9, {3.733795245731895*^9, 3.733795270874309*^9}, 
   3.7337954169316072`*^9, 3.7337955302189407`*^9, 3.733795776813863*^9, 
   3.734099254047254*^9, {3.73448722943235*^9, 3.7344872448680563`*^9}, {
   3.7368605591647177`*^9, 3.7368605837111807`*^9}, 3.7368606156055937`*^9, 
   3.736860673229229*^9, {3.737470786034292*^9, 3.737470816699716*^9}, {
   3.737471010852907*^9, 3.737471028862423*^9}, 3.73772385508805*^9, 
   3.7385497010300407`*^9, 3.756258387008979*^9}]
}, Open  ]],

Cell[TextData[{
 "In order to rewrite these steady-states in terms of the vaccine ",
 Cell[BoxData[
  FormBox[
   SubscriptBox["R", "0"], TraditionalForm]]],
 "(termed ",
 Cell[BoxData[
  FormBox["Rv", TraditionalForm]]],
 "), we replace instances of ",
 Cell[BoxData[
  FormBox[
   SubscriptBox["\[Beta]", "v"], TraditionalForm]]],
 " with Rv ",
 Cell[BoxData[
  FormBox[
   RowBox[{"(", 
    RowBox[{"d", "+", 
     SubscriptBox["\[Delta]", "v"]}]}], TraditionalForm]]],
 ")."
}], "Text",
 CellChangeTimes->{{3.7337952781125193`*^9, 3.733795393003241*^9}, {
  3.736860644905792*^9, 3.736860648178183*^9}}],

Cell[CellGroupData[{

Cell[BoxData[
 RowBox[{"SolTransSig0", " ", "=", " ", 
  RowBox[{"FullSimplify", "[", 
   RowBox[{
    RowBox[{"SolTransSig0", "/.", 
     RowBox[{"Bv", "\[Rule]", 
      RowBox[{"Rv", " ", 
       RowBox[{"(", 
        RowBox[{"d", "+", 
         SubscriptBox["\[Delta]", "v"]}], ")"}]}]}]}], ",", 
    RowBox[{"Conds", " ", "&&", " ", 
     RowBox[{"Rv", " ", ">", " ", "0"}]}]}], "]"}]}]], "Input",
 CellChangeTimes->{{3.732628830929998*^9, 3.732628837875662*^9}, {
  3.733795538977618*^9, 3.733795539489357*^9}, {3.733795732002139*^9, 
  3.733795735218605*^9}, {3.736860651407577*^9, 3.736860667000011*^9}, {
  3.737470819586296*^9, 3.7374708336729803`*^9}, {3.737477634908819*^9, 
  3.73747763632084*^9}}],

Cell[BoxData[
 RowBox[{"{", 
  RowBox[{
   RowBox[{"{", 
    RowBox[{
     RowBox[{"S", "\[Rule]", 
      FractionBox["b", "d"]}], ",", 
     RowBox[{"Iv", "\[Rule]", "0"}], ",", 
     RowBox[{"V", "\[Rule]", "0"}]}], "}"}], ",", 
   RowBox[{"{", 
    RowBox[{
     RowBox[{"S", "\[Rule]", 
      FractionBox["b", 
       RowBox[{"d", " ", "Rv"}]]}], ",", 
     RowBox[{"Iv", "\[Rule]", 
      FractionBox[
       RowBox[{"b", " ", 
        RowBox[{"(", 
         RowBox[{
          RowBox[{"-", "1"}], "+", "Rv"}], ")"}]}], 
       RowBox[{"Rv", " ", 
        RowBox[{"(", 
         RowBox[{"d", "+", 
          SubscriptBox["\[Delta]", "v"]}], ")"}]}]]}], ",", 
     RowBox[{"V", "\[Rule]", 
      FractionBox[
       RowBox[{"b", " ", 
        RowBox[{"(", 
         RowBox[{
          RowBox[{"-", "1"}], "+", "Rv"}], ")"}], " ", 
        SubscriptBox["\[Delta]", "v"]}], 
       RowBox[{"d", " ", "Rv", " ", 
        RowBox[{"(", 
         RowBox[{"d", "+", 
          SubscriptBox["\[Delta]", "v"]}], ")"}]}]]}]}], "}"}]}], 
  "}"}]], "Output",
 CellChangeTimes->{
  3.732628839056238*^9, {3.733795402068287*^9, 3.733795419335719*^9}, 
   3.7337955446083727`*^9, 3.733795739923758*^9, 3.733795782581358*^9, 
   3.734099256414831*^9, {3.7344872316553593`*^9, 3.734487245603075*^9}, {
   3.7368606585833282`*^9, 3.736860683319867*^9}, {3.7374708207165813`*^9, 
   3.737470835643401*^9}, 3.7374710309338017`*^9, 3.7374776371768637`*^9, 
   3.7377238551806583`*^9, 3.738549701134227*^9, 3.7562583952346907`*^9}]
}, Open  ]]
}, Open  ]],

Cell[CellGroupData[{

Cell["Biological relevance of equilibria", "Chapter",
 CellChangeTimes->{{3.733795570807993*^9, 3.733795580984087*^9}, {
  3.737471352276569*^9, 3.737471352945732*^9}, {3.737471443250328*^9, 
  3.7374714486185293`*^9}}],

Cell[CellGroupData[{

Cell["Equilibrium 1", "Subsection",
 CellChangeTimes->{{3.73747130710653*^9, 3.7374713101942177`*^9}, {
  3.73747662794098*^9, 3.7374766284125977`*^9}}],

Cell["\<\
This equilibrium describes the steady state in which the transmissible \
vaccine is absent. \
\>", "Text",
 CellChangeTimes->{{3.737471312881733*^9, 3.73747133937766*^9}}]
}, Open  ]],

Cell[CellGroupData[{

Cell["Equilibrium 2", "Subsection",
 CellChangeTimes->{{3.733795896409025*^9, 3.7337958985283327`*^9}, {
   3.733795930921575*^9, 3.733795930977071*^9}, 3.73747662945301*^9}],

Cell[CellGroupData[{

Cell[BoxData[{
 RowBox[{"Conds", " ", "=", " ", 
  RowBox[{"{", 
   RowBox[{
    RowBox[{"Rv", " ", ">", " ", "0"}], " ", "&&", " ", 
    RowBox[{"\[Sigma]", " ", ">", " ", "0"}], " ", "&&", " ", 
    RowBox[{
     SubscriptBox["\[Delta]", "v"], " ", ">", " ", "0"}], " ", "&&", " ", 
    RowBox[{"d", " ", ">", " ", "0"}], " ", "&&", " ", 
    RowBox[{"b", " ", ">", " ", "0"}]}], "}"}]}], "\[IndentingNewLine]", 
 RowBox[{"Simplify", "[", 
  RowBox[{
   RowBox[{"Reduce", "[", 
    RowBox[{
     RowBox[{
      RowBox[{"(", 
       RowBox[{"S", "/.", 
        RowBox[{"SolTransSig0", "[", 
         RowBox[{"[", "2", "]"}], "]"}]}], ")"}], " ", ">", " ", "0"}], " ", "&&",
      " ", 
     RowBox[{"Conds", "[", 
      RowBox[{"[", "1", "]"}], "]"}]}], " ", "]"}], ",", " ", 
   RowBox[{"Conds", "[", 
    RowBox[{"[", "1", "]"}], "]"}]}], "]"}]}], "Input",
 CellChangeTimes->{{3.733795583700515*^9, 3.733795711392268*^9}, {
   3.7337957524902773`*^9, 3.733795757920925*^9}, {3.73379593359359*^9, 
   3.7337959336193533`*^9}, 3.736860723408257*^9, {3.7374776446255093`*^9, 
   3.737477644922946*^9}}],

Cell[BoxData[
 RowBox[{"{", 
  RowBox[{
   RowBox[{"Rv", ">", "0"}], "&&", 
   RowBox[{"\[Sigma]", ">", "0"}], "&&", 
   RowBox[{
    SubscriptBox["\[Delta]", "v"], ">", "0"}], "&&", 
   RowBox[{"d", ">", "0"}], "&&", 
   RowBox[{"b", ">", "0"}]}], "}"}]], "Output",
 CellChangeTimes->{{3.733795600728388*^9, 3.733795675319956*^9}, {
   3.733795717333521*^9, 3.733795758555717*^9}, 3.7337957904402027`*^9, 
   3.733795939892268*^9, 3.734099256717565*^9, {3.734487232014309*^9, 
   3.734487246063902*^9}, {3.736860715463552*^9, 3.736860724409827*^9}, 
   3.737471370404373*^9, 3.7374714580111017`*^9, 3.737477646188939*^9, 
   3.737723855252145*^9, 3.738549712244143*^9, 3.756258408314682*^9}],

Cell[BoxData["True"], "Output",
 CellChangeTimes->{{3.733795600728388*^9, 3.733795675319956*^9}, {
   3.733795717333521*^9, 3.733795758555717*^9}, 3.7337957904402027`*^9, 
   3.733795939892268*^9, 3.734099256717565*^9, {3.734487232014309*^9, 
   3.734487246063902*^9}, {3.736860715463552*^9, 3.736860724409827*^9}, 
   3.737471370404373*^9, 3.7374714580111017`*^9, 3.737477646188939*^9, 
   3.737723855252145*^9, 3.738549712244143*^9, 3.756258408378734*^9}]
}, Open  ]],

Cell[CellGroupData[{

Cell[BoxData[
 RowBox[{"Simplify", "[", 
  RowBox[{
   RowBox[{"Reduce", "[", 
    RowBox[{
     RowBox[{
      RowBox[{"(", 
       RowBox[{"Iv", "/.", 
        RowBox[{"SolTransSig0", "[", 
         RowBox[{"[", "2", "]"}], "]"}]}], ")"}], " ", ">", " ", "0"}], " ", "&&",
      " ", 
     RowBox[{"Conds", "[", 
      RowBox[{"[", "1", "]"}], "]"}]}], " ", "]"}], ",", " ", 
   RowBox[{"Conds", "[", 
    RowBox[{"[", "1", "]"}], "]"}]}], "]"}]], "Input",
 CellChangeTimes->{{3.733795799562035*^9, 3.733795819330405*^9}, {
   3.733795935881384*^9, 3.733795935920475*^9}, 3.736860728494138*^9, {
   3.737477648769483*^9, 3.7374776488552837`*^9}}],

Cell[BoxData[
 RowBox[{"Rv", ">", "1"}]], "Output",
 CellChangeTimes->{{3.733795804339704*^9, 3.733795820824224*^9}, 
   3.733795941460928*^9, 3.7340992568019114`*^9, {3.734487232096924*^9, 
   3.734487246178624*^9}, {3.736860716631199*^9, 3.736860730830903*^9}, 
   3.7374713720630083`*^9, 3.737471459109849*^9, 3.737477649256218*^9, 
   3.737723855402678*^9, 3.738549713725717*^9, 3.7562584104033947`*^9}]
}, Open  ]],

Cell["\<\
Equilibrium 2 describes the case where the vaccine is transmitting \
sufficiently to maintain an endemic presence in the host population. This \
equilibrium is biologically relevant as long as the basic reproduction number \
of the vaccine is greater than 1. Store that condition: \
\>", "Text",
 CellChangeTimes->{{3.733795847392124*^9, 3.733795876672412*^9}, {
   3.733795946392786*^9, 3.733795964152828*^9}, {3.736860718412483*^9, 
   3.736860719188417*^9}, {3.737471379450121*^9, 3.7374713885936747`*^9}, {
   3.737471466978918*^9, 3.7374716303227587`*^9}, 3.737471884884987*^9, {
   3.737477683255849*^9, 3.7374776865344563`*^9}}],

Cell[BoxData[
 RowBox[{
  RowBox[{"Eq2Exists", " ", "=", " ", 
   RowBox[{"Rv", " ", ">", " ", "1"}]}], ";"}]], "Input",
 CellChangeTimes->{{3.737477400431179*^9, 3.737477414286613*^9}}]
}, Open  ]]
}, Open  ]],

Cell[CellGroupData[{

Cell["Stability of the equilibria", "Chapter",
 CellChangeTimes->{{3.733796014089226*^9, 3.733796036080538*^9}, {
  3.737472185750868*^9, 3.737472190867322*^9}}],

Cell["\<\
Stability of the transmissible vaccine system is not impacted by the \
recovered class, as V individuals due not contribute to new infections. \
Therefore we only investigate stability in the reduced system of susceptible \
and vaccine-infected individuals. \
\>", "Text",
 CellChangeTimes->{{3.737473698631707*^9, 3.737473775215391*^9}, {
  3.755036117783453*^9, 3.755036118539784*^9}}],

Cell[CellGroupData[{

Cell["Equilibrium 1:", "Subsection",
 CellChangeTimes->{{3.737471772474739*^9, 3.737471774546811*^9}}],

Cell[CellGroupData[{

Cell[BoxData[{
 RowBox[{
  RowBox[{"JacMat", " ", "=", " ", 
   RowBox[{"{", 
    RowBox[{
     RowBox[{"D", "[", 
      RowBox[{
       RowBox[{"dSdtTrans", "/.", 
        RowBox[{"Bv", "\[Rule]", 
         RowBox[{"Rv", " ", 
          RowBox[{"(", 
           RowBox[{"d", "+", 
            SubscriptBox["\[Delta]", "v"]}], ")"}]}]}]}], ",", 
       RowBox[{"{", 
        RowBox[{"{", 
         RowBox[{"S", ",", "Iv"}], "}"}], "}"}]}], "]"}], ",", " ", 
     RowBox[{"D", "[", 
      RowBox[{
       RowBox[{"dIvdtTrans", "/.", 
        RowBox[{"Bv", "\[Rule]", 
         RowBox[{"Rv", " ", 
          RowBox[{"(", 
           RowBox[{"d", "+", 
            SubscriptBox["\[Delta]", "v"]}], ")"}]}]}]}], ",", 
       RowBox[{"{", 
        RowBox[{"{", 
         RowBox[{"S", ",", "Iv"}], "}"}], "}"}]}], "]"}]}], "}"}]}], " ", 
  ";"}], "\[IndentingNewLine]", 
 RowBox[{"JacMat", "//", "MatrixForm"}]}], "Input",
 CellChangeTimes->{{3.733793548991961*^9, 3.733793582150622*^9}, {
  3.733793620173629*^9, 3.7337936699490547`*^9}, {3.733796175777831*^9, 
  3.733796183521599*^9}, {3.734487315588749*^9, 3.734487321156734*^9}, {
  3.734487400646216*^9, 3.7344874152647038`*^9}, {3.7344875713053017`*^9, 
  3.734487587857728*^9}, {3.737472226662866*^9, 3.737472234556065*^9}}],

Cell[BoxData[
 TagBox[
  RowBox[{"(", "\[NoBreak]", GridBox[{
     {
      RowBox[{
       RowBox[{"-", "d"}], "+", 
       FractionBox[
        RowBox[{"Iv", " ", "Rv", " ", "S", " ", 
         RowBox[{"(", 
          RowBox[{"d", "+", 
           SubscriptBox["\[Delta]", "v"]}], ")"}]}], 
        SuperscriptBox[
         RowBox[{"(", 
          RowBox[{"Iv", "+", "S", "+", "V"}], ")"}], "2"]], "-", 
       FractionBox[
        RowBox[{"Iv", " ", "Rv", " ", 
         RowBox[{"(", 
          RowBox[{"d", "+", 
           SubscriptBox["\[Delta]", "v"]}], ")"}]}], 
        RowBox[{"Iv", "+", "S", "+", "V"}]]}], 
      RowBox[{
       FractionBox[
        RowBox[{"Iv", " ", "Rv", " ", "S", " ", 
         RowBox[{"(", 
          RowBox[{"d", "+", 
           SubscriptBox["\[Delta]", "v"]}], ")"}]}], 
        SuperscriptBox[
         RowBox[{"(", 
          RowBox[{"Iv", "+", "S", "+", "V"}], ")"}], "2"]], "-", 
       FractionBox[
        RowBox[{"Rv", " ", "S", " ", 
         RowBox[{"(", 
          RowBox[{"d", "+", 
           SubscriptBox["\[Delta]", "v"]}], ")"}]}], 
        RowBox[{"Iv", "+", "S", "+", "V"}]]}]},
     {
      RowBox[{
       RowBox[{"-", 
        FractionBox[
         RowBox[{"Iv", " ", "Rv", " ", "S", " ", 
          RowBox[{"(", 
           RowBox[{"d", "+", 
            SubscriptBox["\[Delta]", "v"]}], ")"}]}], 
         SuperscriptBox[
          RowBox[{"(", 
           RowBox[{"Iv", "+", "S", "+", "V"}], ")"}], "2"]]}], "+", 
       FractionBox[
        RowBox[{"Iv", " ", "Rv", " ", 
         RowBox[{"(", 
          RowBox[{"d", "+", 
           SubscriptBox["\[Delta]", "v"]}], ")"}]}], 
        RowBox[{"Iv", "+", "S", "+", "V"}]]}], 
      RowBox[{
       RowBox[{"-", "d"}], "-", 
       SubscriptBox["\[Delta]", "v"], "-", 
       FractionBox[
        RowBox[{"Iv", " ", "Rv", " ", "S", " ", 
         RowBox[{"(", 
          RowBox[{"d", "+", 
           SubscriptBox["\[Delta]", "v"]}], ")"}]}], 
        SuperscriptBox[
         RowBox[{"(", 
          RowBox[{"Iv", "+", "S", "+", "V"}], ")"}], "2"]], "+", 
       FractionBox[
        RowBox[{"Rv", " ", "S", " ", 
         RowBox[{"(", 
          RowBox[{"d", "+", 
           SubscriptBox["\[Delta]", "v"]}], ")"}]}], 
        RowBox[{"Iv", "+", "S", "+", "V"}]]}]}
    },
    GridBoxAlignment->{
     "Columns" -> {{Center}}, "ColumnsIndexed" -> {}, "Rows" -> {{Baseline}}, 
      "RowsIndexed" -> {}},
    GridBoxSpacings->{"Columns" -> {
        Offset[0.27999999999999997`], {
         Offset[0.7]}, 
        Offset[0.27999999999999997`]}, "ColumnsIndexed" -> {}, "Rows" -> {
        Offset[0.2], {
         Offset[0.4]}, 
        Offset[0.2]}, "RowsIndexed" -> {}}], "\[NoBreak]", ")"}],
  Function[BoxForm`e$, 
   MatrixForm[BoxForm`e$]]]], "Output",
 CellChangeTimes->{
  3.733793670586074*^9, 3.733796184479808*^9, 3.734099256935947*^9, {
   3.734487232232649*^9, 3.7344872465810537`*^9}, 3.734487322375307*^9, 
   3.734487415823052*^9, 3.734487590500531*^9, 3.73747378213279*^9, 
   3.737477694630803*^9, 3.7377238555369663`*^9, 3.738549728415423*^9, 
   3.756258424880246*^9}]
}, Open  ]],

Cell["Next, find the eigenvalues of the system.", "Text",
 CellChangeTimes->{{3.7337937388621893`*^9, 3.733793770273559*^9}, {
  3.756258457006371*^9, 3.756258467186919*^9}}],

Cell[CellGroupData[{

Cell[BoxData[
 RowBox[{"Conds", " ", "=", " ", 
  RowBox[{"{", 
   RowBox[{
    RowBox[{"Rv", ">", "0"}], "&&", 
    RowBox[{"\[Sigma]", ">", "0"}], "&&", 
    RowBox[{
     SubscriptBox["\[Delta]", "v"], ">", "0"}], "&&", 
    RowBox[{"d", ">", "0"}], "&&", 
    RowBox[{"b", ">", "0"}]}], "}"}]}]], "Input",
 CellChangeTimes->{{3.7344877090764523`*^9, 3.734487732779215*^9}, {
  3.737473810497089*^9, 3.7374738112560263`*^9}}],

Cell[BoxData[
 RowBox[{"{", 
  RowBox[{
   RowBox[{"Rv", ">", "0"}], "&&", 
   RowBox[{"\[Sigma]", ">", "0"}], "&&", 
   RowBox[{
    SubscriptBox["\[Delta]", "v"], ">", "0"}], "&&", 
   RowBox[{"d", ">", "0"}], "&&", 
   RowBox[{"b", ">", "0"}]}], "}"}]], "Output",
 CellChangeTimes->{{3.7344877454814987`*^9, 3.734487749252818*^9}, 
   3.737473812095726*^9, 3.737477698476759*^9, 3.737723855620923*^9, 
   3.738549730005308*^9, 3.756258428762391*^9}]
}, Open  ]],

Cell[CellGroupData[{

Cell[BoxData[
 RowBox[{"FullSimplify", "[", 
  RowBox[{
   RowBox[{"Eigenvalues", "[", 
    RowBox[{"JacMat", "/.", 
     RowBox[{"SolTransSig0", "[", 
      RowBox[{"[", "1", "]"}], "]"}]}], "]"}], ",", " ", 
   RowBox[{"Conds", "[", 
    RowBox[{"[", "1", "]"}], "]"}]}], " ", "]"}]], "Input",
 CellChangeTimes->{{3.7337937154651537`*^9, 3.733793736294497*^9}, {
   3.733793775237835*^9, 3.733793787334762*^9}, {3.733796194073386*^9, 
   3.733796197313344*^9}, {3.73448764572176*^9, 3.734487673488476*^9}, 
   3.7344877374886913`*^9, 3.737477701775882*^9}],

Cell[BoxData[
 RowBox[{"{", 
  RowBox[{
   RowBox[{"-", "d"}], ",", 
   RowBox[{
    RowBox[{"(", 
     RowBox[{
      RowBox[{"-", "1"}], "+", "Rv"}], ")"}], " ", 
    RowBox[{"(", 
     RowBox[{"d", "+", 
      SubscriptBox["\[Delta]", "v"]}], ")"}]}]}], "}"}]], "Output",
 CellChangeTimes->{
  3.73379372275956*^9, {3.733793777359079*^9, 3.733793787751243*^9}, 
   3.733796197885294*^9, 3.734099256986813*^9, {3.734487232273294*^9, 
   3.7344872466664333`*^9}, 3.734487326493884*^9, 3.734487468973206*^9, 
   3.734487611880816*^9, 3.734487648212134*^9, 3.7344876917243156`*^9, {
   3.7344877453607407`*^9, 3.734487769340102*^9}, 3.737473813241691*^9, 
   3.737477704733705*^9, 3.7377238557036057`*^9, 3.738549734977412*^9, 
   3.7562584379678097`*^9}]
}, Open  ]],

Cell["\<\
The second eigenvalue becomes positive when Rv > 1; thus, the steady state \
with the vaccine absent becomes unstable when Rv > 1. \
\>", "Text",
 CellChangeTimes->{{3.737473819454896*^9, 3.737473849662842*^9}}]
}, Open  ]],

Cell[CellGroupData[{

Cell["Equilibrium 2:", "Subsection",
 CellChangeTimes->{{3.737471772474739*^9, 3.737471774546811*^9}, {
  3.737473860152514*^9, 3.737473860206995*^9}}],

Cell["Evaluated at equilibrium, the eigenvalues of the system are", "Text",
 CellChangeTimes->{{3.7337937388621893`*^9, 3.733793770273559*^9}}],

Cell[CellGroupData[{

Cell[BoxData[
 RowBox[{"Evals", " ", "=", " ", 
  RowBox[{"FullSimplify", "[", 
   RowBox[{
    RowBox[{
     RowBox[{"Eigenvalues", "[", 
      RowBox[{"JacMat", "/.", 
       RowBox[{"SolTransSig0", "[", 
        RowBox[{"[", "2", "]"}], "]"}]}], "]"}], "/.", 
     RowBox[{"Bv", "\[Rule]", 
      RowBox[{"Rv", " ", 
       RowBox[{"(", 
        RowBox[{"d", "+", 
         SubscriptBox["\[Delta]", "v"]}], ")"}]}]}]}], ",", " ", 
    RowBox[{"Conds", "&&", " ", 
     RowBox[{"Rv", ">", "0"}], " ", "&&", " ", 
     RowBox[{
      RowBox[{"d", " ", "+", " ", 
       SubscriptBox["\[Delta]", "v"]}], " ", ">", " ", "0"}]}]}], 
   "]"}]}]], "Input",
 CellChangeTimes->{{3.7337937154651537`*^9, 3.733793736294497*^9}, {
   3.733793775237835*^9, 3.733793787334762*^9}, {3.733796194073386*^9, 
   3.733796197313344*^9}, {3.73448764572176*^9, 3.734487673488476*^9}, 
   3.7344877374886913`*^9, {3.737473883592741*^9, 3.737473916120599*^9}, {
   3.7374769115049753`*^9, 3.73747696981345*^9}, {3.7374772069744997`*^9, 
   3.737477207718432*^9}, 3.7374777122893877`*^9}],

Cell[BoxData[
 RowBox[{"{", 
  RowBox[{
   RowBox[{
    FractionBox["1", "2"], " ", 
    RowBox[{"(", 
     RowBox[{
      RowBox[{
       RowBox[{"-", "d"}], " ", "Rv"}], "-", 
      RowBox[{
       SqrtBox[
        FractionBox["d", "Rv"]], " ", 
       SqrtBox[
        RowBox[{
         RowBox[{"d", " ", 
          SuperscriptBox[
           RowBox[{"(", 
            RowBox[{
             RowBox[{"-", "2"}], "+", "Rv"}], ")"}], "2"], " ", "Rv"}], "-", 
         RowBox[{"4", " ", 
          SuperscriptBox[
           RowBox[{"(", 
            RowBox[{
             RowBox[{"-", "1"}], "+", "Rv"}], ")"}], "2"], " ", 
          SubscriptBox["\[Delta]", "v"]}]}]]}]}], ")"}]}], ",", 
   RowBox[{
    FractionBox["1", "2"], " ", 
    RowBox[{"(", 
     RowBox[{
      RowBox[{
       RowBox[{"-", "d"}], " ", "Rv"}], "+", 
      RowBox[{
       SqrtBox[
        FractionBox["d", "Rv"]], " ", 
       SqrtBox[
        RowBox[{
         RowBox[{"d", " ", 
          SuperscriptBox[
           RowBox[{"(", 
            RowBox[{
             RowBox[{"-", "2"}], "+", "Rv"}], ")"}], "2"], " ", "Rv"}], "-", 
         RowBox[{"4", " ", 
          SuperscriptBox[
           RowBox[{"(", 
            RowBox[{
             RowBox[{"-", "1"}], "+", "Rv"}], ")"}], "2"], " ", 
          SubscriptBox["\[Delta]", "v"]}]}]]}]}], ")"}]}]}], "}"}]], "Output",\

 CellChangeTimes->{{3.737476956458913*^9, 3.737476971709571*^9}, 
   3.7374772090559893`*^9, 3.737477715238603*^9, 3.7377238566187677`*^9, 
   3.7385497456608953`*^9, 3.756258490140264*^9}]
}, Open  ]],

Cell["\<\
Check stability of the equilibrium by evaluating the sign of the eigenvalues. \
To ensure the equilibrium is biologically relevant, we require that the \
condition Eq2Exists is satisfied. \
\>", "Text",
 CellChangeTimes->{{3.73747703535038*^9, 3.737477061470161*^9}, {
  3.737477429423171*^9, 3.737477469759262*^9}}],

Cell[CellGroupData[{

Cell[BoxData[
 RowBox[{"FullSimplify", "[", 
  RowBox[{
   RowBox[{"Reduce", "[", 
    RowBox[{
     RowBox[{
      RowBox[{"Re", "[", 
       RowBox[{"Evals", "[", 
        RowBox[{"[", "1", "]"}], "]"}], "]"}], " ", "<", " ", "0"}], " ", "&&",
      " ", 
     RowBox[{"Conds", "[", 
      RowBox[{"[", "1", "]"}], "]"}], " ", "&&", " ", "Eq2Exists"}], "]"}], 
   ",", 
   RowBox[{"Eq2Exists", " ", "&&", " ", 
    RowBox[{"Conds", "[", 
     RowBox[{"[", "1", "]"}], "]"}]}]}], "]"}]], "Input",
 CellChangeTimes->{{3.737476978269844*^9, 3.7374770278138*^9}, {
  3.737477069576703*^9, 3.737477075893869*^9}, {3.7374774528964767`*^9, 
  3.7374774562634287`*^9}, {3.756258520205961*^9, 3.756258531396825*^9}, {
  3.756258582078027*^9, 3.7562586308190727`*^9}}],

Cell[BoxData["True"], "Output",
 CellChangeTimes->{{3.737476984028736*^9, 3.737477028268898*^9}, {
   3.7374770705952377`*^9, 3.73747707651371*^9}, 3.737477210665847*^9, 
   3.737477457136984*^9, 3.737477728008256*^9, 3.737723856789509*^9, 
   3.738549748169219*^9, {3.7562584977394333`*^9, 3.756258532441433*^9}, {
   3.7562585847364817`*^9, 3.756258631702474*^9}}]
}, Open  ]],

Cell[CellGroupData[{

Cell[BoxData[
 RowBox[{"FullSimplify", "[", 
  RowBox[{
   RowBox[{"Reduce", "[", 
    RowBox[{
     RowBox[{
      RowBox[{"Re", "[", 
       RowBox[{"Evals", "[", 
        RowBox[{"[", "2", "]"}], "]"}], "]"}], " ", "<", " ", "0"}], " ", "&&",
      " ", "Eq2Exists", " ", "&&", "  ", 
     RowBox[{"Conds", "[", 
      RowBox[{"[", "1", "]"}], "]"}]}], "]"}], ",", " ", 
   RowBox[{"Eq2Exists", " ", "&&", " ", 
    RowBox[{"Conds", "[", 
     RowBox[{"[", "1", "]"}], "]"}]}]}], " ", "]"}]], "Input",
 CellChangeTimes->{{3.737476978269844*^9, 3.7374770278138*^9}, {
  3.737477069576703*^9, 3.737477088158793*^9}, {3.737477163087195*^9, 
  3.737477168479145*^9}, {3.737477216454666*^9, 3.737477217150247*^9}, {
  3.737477271217392*^9, 3.737477298766972*^9}, {3.737477352856542*^9, 
  3.737477383054552*^9}, {3.737477479969657*^9, 3.737477490960634*^9}}],

Cell[BoxData["True"], "Output",
 CellChangeTimes->{{3.737476984028736*^9, 3.737477028268898*^9}, {
   3.7374770705952377`*^9, 3.737477090818063*^9}, 3.737477168950135*^9, {
   3.737477212266801*^9, 3.73747721835814*^9}, {3.737477272717664*^9, 
   3.73747729942618*^9}, {3.737477356924048*^9, 3.737477383635809*^9}, {
   3.73747748763791*^9, 3.737477491459968*^9}, 3.737477729865901*^9, 
   3.7377238568886623`*^9, 3.738549749596257*^9, 3.756258499882967*^9}]
}, Open  ]],

Cell["\<\
Both eigenvalues are negative whenever the 2nd equilibrium is biologically \
relevant.  As such, the steady state with the vaccine present is stable when \
it exists (i.e. when Rv > 1). This condition coincides with that required for \
instability in the vaccine-absent equilibrium. \
\>", "Text",
 CellChangeTimes->{{3.737473819454896*^9, 3.737473849662842*^9}, {
  3.737477376047936*^9, 3.7374773769591312`*^9}, {3.7374774990074*^9, 
  3.737477555078576*^9}, {3.737477741016761*^9, 3.73747779175107*^9}, {
  3.7562586569252996`*^9, 3.7562586616771517`*^9}}]
}, Open  ]]
}, Open  ]],

Cell[CellGroupData[{

Cell["Biological implications / results", "Chapter",
 CellChangeTimes->{{3.737471895931716*^9, 3.737471896738905*^9}, {
  3.7374722037166767`*^9, 3.737472206931686*^9}, {3.73772656510282*^9, 
  3.737726565166263*^9}, {3.738549794986452*^9, 3.738549812357048*^9}}],

Cell["\<\
Solutions of the endemic infection system evolve to the vaccine-absent \
equilibrium, SolTransSig0[[1]], when Rv < 1, and to the equilibrium that \
describes endemic infection, SolTransSig0[[2]], when Rv > 1. \
\>", "Text",
 CellChangeTimes->{{3.737477562870562*^9, 3.7374776007185917`*^9}, {
  3.7374778021201353`*^9, 3.737477850678974*^9}}],

Cell[CellGroupData[{

Cell["Autonomous vaccine seroprevalence", "Subsection",
 CellChangeTimes->{{3.7374719257149563`*^9, 3.737471935986836*^9}}],

Cell[TextData[{
 "Equilibrium 2 predicts the seroprevalence that results when a population is \
exposed to a highly transmissible vaccine. When scaled by the steady state \
host density ",
 Cell[BoxData[
  FormBox[
   FractionBox["b", "d"], TraditionalForm]]],
 ", the sum of the vaccine-infected and vaccine-recovered state variables \
gives the equilibrium seroprevalence as"
}], "Text",
 CellChangeTimes->{
  3.7374719033488693`*^9, {3.7374719409310617`*^9, 3.737472075803356*^9}}],

Cell[CellGroupData[{

Cell[BoxData[
 RowBox[{"FullSimplify", "[", 
  RowBox[{
   RowBox[{
    RowBox[{"(", 
     RowBox[{"Iv", " ", "+", " ", "V"}], ")"}], "/", 
    RowBox[{"(", 
     RowBox[{"b", "/", "d"}], ")"}]}], "/.", 
   RowBox[{"SolTransSig0", "[", 
    RowBox[{"[", "2", "]"}], "]"}]}], "]"}]], "Input",
 CellChangeTimes->{{3.737471634533326*^9, 3.7374716648186626`*^9}, {
  3.737477856786182*^9, 3.7374778570796833`*^9}}],

Cell[BoxData[
 FractionBox[
  RowBox[{
   RowBox[{"-", "1"}], "+", "Rv"}], "Rv"]], "Output",
 CellChangeTimes->{{3.737471647014036*^9, 3.7374716655693207`*^9}, 
   3.737477857860198*^9, 3.7377238569206247`*^9, 3.73854982142101*^9, 
   3.756258703032468*^9}]
}, Open  ]]
}, Open  ]],

Cell[CellGroupData[{

Cell["Transmission necessary for herd-immunity \[Phi]", "Subsection",
 CellChangeTimes->{{3.737472108787388*^9, 3.737472116419325*^9}}],

Cell["\<\
In order to vaccinate a fraction \[Phi] of the population, Rv must satisify\
\>", "Text",
 CellChangeTimes->{{3.7374721197803993`*^9, 3.737472131163443*^9}}],

Cell[CellGroupData[{

Cell[BoxData[
 RowBox[{"Solve", "[", 
  RowBox[{
   RowBox[{
    FractionBox[
     RowBox[{
      RowBox[{"-", "1"}], "+", "Rv"}], "Rv"], "\[Equal]", " ", "\[Phi]"}], 
   ",", "Rv"}], "]"}]], "Input",
 CellChangeTimes->{{3.737472135711474*^9, 3.737472155276813*^9}}],

Cell[BoxData[
 RowBox[{"{", 
  RowBox[{"{", 
   RowBox[{"Rv", "\[Rule]", 
    FractionBox["1", 
     RowBox[{"1", "-", "\[Phi]"}]]}], "}"}], "}"}]], "Output",
 CellChangeTimes->{3.7374721560425243`*^9, 3.7374778630121107`*^9, 
  3.7377238569702*^9, 3.738549823656025*^9, 3.7562587096113663`*^9}]
}, Open  ]],

Cell["This is equation 12 of the main text. ", "Text",
 CellChangeTimes->{{3.7374721593954906`*^9, 3.7374721721791697`*^9}, {
  3.75503621722122*^9, 3.755036217300147*^9}}]
}, Open  ]]
}, Open  ]]
}, Open  ]],

Cell[CellGroupData[{

Cell["Transmissible vaccine bait model (ODE, \[Sigma] > 0)", "Title",
 CellChangeTimes->{{3.732628675658195*^9, 3.73262868474509*^9}, {
  3.733795009535912*^9, 3.733795046406869*^9}, {3.7368605202995443`*^9, 
  3.7368605227173233`*^9}, {3.737468054091794*^9, 3.737468054482416*^9}, {
  3.7374681838826723`*^9, 3.737468224378491*^9}, {3.737468380371492*^9, 
  3.737468380778936*^9}, {3.737469516825334*^9, 3.737469520517704*^9}, {
  3.73746959581408*^9, 3.73746959645407*^9}}],

Cell[CellGroupData[{

Cell["Define the model ", "Chapter",
 CellChangeTimes->{{3.733795445096589*^9, 3.733795447279625*^9}, 
   3.733795565943945*^9}],

Cell["\<\
Modify the model presented above to include both vaccine transmission and \
steady vaccination. We work with the vaccination rate parameter \[Sigma], \
defined as before, to predict the extent to which vaccine transmission can \
augment seroprevalence achieved in US campaigns that target rabies in \
raccoons. Below, define system (1) of the main text. \
\>", "Text",
 CellChangeTimes->{{3.7337950514953117`*^9, 3.7337951590234222`*^9}, {
  3.7337954677762127`*^9, 3.733795522568386*^9}, {3.737478396027055*^9, 
  3.737478401689065*^9}, {3.738549857254057*^9, 3.738549866850895*^9}, {
  3.755036250271885*^9, 3.755036250308289*^9}}],

Cell[BoxData[
 RowBox[{
  RowBox[{"Conds", " ", "=", " ", 
   RowBox[{"{", 
    RowBox[{
     RowBox[{"Bv", " ", ">", " ", "0"}], " ", "&&", " ", 
     RowBox[{"\[Sigma]", " ", ">", " ", "0"}], " ", "&&", " ", 
     RowBox[{"b", " ", ">", " ", "0"}], " ", "&&", " ", 
     RowBox[{"d", " ", ">", " ", "0"}], " ", "&&", " ", 
     RowBox[{"Rv", " ", ">", " ", "0"}]}], "}"}]}], ";"}]], "Input",
 CellChangeTimes->{{3.736860593371397*^9, 3.736860609747953*^9}, {
  3.737478377964778*^9, 3.7374783795042677`*^9}}],

Cell[BoxData[{
 RowBox[{
  RowBox[{"dSdtTrans", " ", "=", " ", 
   RowBox[{
    RowBox[{
     RowBox[{"-", "\[Sigma]"}], " ", "S"}], " ", "+", " ", "b", " ", "-", " ", 
    RowBox[{"d", " ", "S"}], " ", "-", " ", 
    RowBox[{"Bv", " ", 
     RowBox[{"S", "/", 
      RowBox[{"(", 
       RowBox[{"S", "+", "Iv", "+", "V"}], ")"}]}], " ", "Iv"}]}]}], 
  ";"}], "\[IndentingNewLine]", 
 RowBox[{
  RowBox[{"dIvdtTrans", " ", "=", 
   RowBox[{
    RowBox[{"\[Sigma]", " ", "S"}], " ", "+", " ", 
    RowBox[{"Bv", " ", "S", " ", 
     RowBox[{"Iv", "/", 
      RowBox[{"(", 
       RowBox[{"S", "+", "Iv", "+", "V"}], ")"}]}]}], "-", " ", 
    RowBox[{
     RowBox[{"(", 
      RowBox[{"d", "+", 
       SubscriptBox["\[Delta]", "v"]}], ")"}], " ", "Iv"}]}]}], 
  ";"}], "\[IndentingNewLine]", 
 RowBox[{
  RowBox[{"dVdtTrans", " ", "=", "  ", 
   RowBox[{
    RowBox[{
     SubscriptBox["\[Delta]", "v"], " ", "Iv"}], " ", "-", " ", 
    RowBox[{"d", " ", "V"}]}]}], ";"}]}], "Input",
 CellChangeTimes->{{3.732628691561908*^9, 3.732628696489017*^9}, {
  3.733795162167974*^9, 3.733795221968926*^9}, {3.7337954141291924`*^9, 
  3.73379541494415*^9}, {3.7368605293104877`*^9, 3.736860577741922*^9}}],

Cell[TextData[{
 "Later on, we use simulation to show that the vaccinated equilibrium is \
stable. Simulation is easier with fewer parameters, so we non-dimensionalize \
the system. To this end, we introduce the following parameter replacements: \n\
dh = ",
 Cell[BoxData[
  FormBox[
   FractionBox["d", 
    RowBox[{"d", " ", "+", " ", 
     SubscriptBox["\[Delta]", "v"]}]], TraditionalForm]]],
 "\nRv = ",
 Cell[BoxData[
  FormBox[
   FractionBox["Bv", 
    RowBox[{"d", "+", 
     SubscriptBox["\[Delta]", "v"]}]], TraditionalForm]]],
 "\n\[Sigma]h = ",
 Cell[BoxData[
  FormBox[
   FractionBox["\[Sigma]", 
    RowBox[{"d", " ", "+", " ", 
     SubscriptBox["\[Delta]", "v"]}]], TraditionalForm]]],
 "\nIt must be true that 0< dh < 1. All other non-dimensional parameters are \
non-negative. In addition, we rescale the state variables by the steady state \
population density, ",
 Cell[BoxData[
  FormBox[
   FractionBox["b", "d"], TraditionalForm]]],
 " (i.e. s = S/ (",
 Cell[BoxData[
  FormBox[
   FractionBox["b", "d"], TraditionalForm]]],
 "), etc). Note that lower case letters are used to denote the scaled state \
variables. Substituting these new parameters into the previous system yields: "
}], "Text",
 CellChangeTimes->{{3.737724151963657*^9, 3.737724256619782*^9}, {
  3.737725004512183*^9, 3.737725058125064*^9}, {3.737725875722131*^9, 
  3.737725926709755*^9}, {3.7377260027351627`*^9, 3.737726025342188*^9}, {
  3.7377260692471533`*^9, 3.7377260944460373`*^9}, {3.755036286516802*^9, 
  3.755036304516395*^9}}],

Cell[BoxData[{
 RowBox[{
  RowBox[{"dsdtTrans", " ", "=", " ", 
   RowBox[{
    RowBox[{
     RowBox[{"-", "\[Sigma]h"}], " ", "s"}], " ", "+", " ", 
    RowBox[{"dh", 
     RowBox[{"(", 
      RowBox[{"1", " ", "-", " ", "s"}], ")"}]}], " ", "-", " ", 
    RowBox[{"Rv", " ", 
     RowBox[{"s", "/", 
      RowBox[{"(", 
       RowBox[{"s", "+", "iv", "+", "v"}], ")"}]}], "iv"}]}]}], 
  ";"}], "\[IndentingNewLine]", 
 RowBox[{
  RowBox[{"divdtTrans", " ", "=", 
   RowBox[{
    RowBox[{"\[Sigma]h", " ", "s"}], " ", "+", " ", 
    RowBox[{"Rv", " ", "s", " ", 
     RowBox[{"iv", "/", 
      RowBox[{"(", 
       RowBox[{"s", "+", "iv", "+", "v"}], ")"}]}]}], "-", "  ", "iv"}]}], 
  ";"}], "\[IndentingNewLine]", 
 RowBox[{
  RowBox[{"dvdtTrans", " ", "=", "  ", 
   RowBox[{
    RowBox[{
     RowBox[{"(", 
      RowBox[{"1", "-", "dh"}], ")"}], " ", "iv"}], " ", "-", " ", 
    RowBox[{"dh", " ", "v"}]}]}], ";"}]}], "Input",
 CellChangeTimes->{{3.732628691561908*^9, 3.732628696489017*^9}, {
  3.733795162167974*^9, 3.733795221968926*^9}, {3.7337954141291924`*^9, 
  3.73379541494415*^9}, {3.7368605293104877`*^9, 3.736860577741922*^9}, {
  3.737724034637536*^9, 3.7377240612436943`*^9}, {3.737724260943725*^9, 
  3.737724273764566*^9}, {3.737725932456493*^9, 3.7377259669023314`*^9}}]
}, Open  ]],

Cell[CellGroupData[{

Cell["Find steady-states of the model with vaccination \[Sigma]h > 0", \
"Chapter",
 CellChangeTimes->{{3.737469469598486*^9, 3.737469484453562*^9}, {
  3.7377263336728907`*^9, 3.7377263363663607`*^9}}],

Cell["\<\
Solve for the steady state number of vaccinated individuals, as before. \
\>", "Text",
 CellChangeTimes->{{3.7337952321195173`*^9, 3.733795242415358*^9}, {
  3.736860670847027*^9, 3.736860671679429*^9}}],

Cell[CellGroupData[{

Cell[BoxData[{
 RowBox[{
  RowBox[{"EqnsTransSig", " ", "=", " ", 
   RowBox[{"{", 
    RowBox[{
     RowBox[{"dsdtTrans", "\[Equal]", "0"}], ",", 
     RowBox[{"divdtTrans", "\[Equal]", "0"}], ",", 
     RowBox[{"dvdtTrans", "\[Equal]", "0"}]}], "}"}]}], 
  ";"}], "\[IndentingNewLine]", 
 RowBox[{"SolTransSig", " ", "=", " ", 
  RowBox[{"FullSimplify", "[", 
   RowBox[{
    RowBox[{"Solve", "[", 
     RowBox[{"EqnsTransSig", ",", 
      RowBox[{"{", 
       RowBox[{"s", ",", "iv", ",", "v"}], "}"}]}], "]"}], ",", 
    RowBox[{"Conds", "[", 
     RowBox[{"[", "1", "]"}], "]"}]}], "]"}]}]}], "Input",
 CellChangeTimes->{{3.732628705603324*^9, 3.732628746825871*^9}, {
  3.7326288229544497`*^9, 3.7326288252018023`*^9}, {3.73379524960972*^9, 
  3.733795268264943*^9}, {3.737725974615531*^9, 3.737725989910116*^9}}],

Cell[BoxData[
 RowBox[{"{", 
  RowBox[{
   RowBox[{"{", 
    RowBox[{
     RowBox[{"s", "\[Rule]", 
      FractionBox[
       RowBox[{"dh", "+", 
        RowBox[{"dh", " ", "Rv"}], "+", "\[Sigma]h", "-", 
        SqrtBox[
         RowBox[{
          RowBox[{
           RowBox[{"-", "4"}], " ", 
           SuperscriptBox["dh", "2"], " ", "Rv"}], "+", 
          SuperscriptBox[
           RowBox[{"(", 
            RowBox[{"dh", "+", 
             RowBox[{"dh", " ", "Rv"}], "+", "\[Sigma]h"}], ")"}], "2"]}]]}], 
       
       RowBox[{"2", " ", "dh", " ", "Rv"}]]}], ",", 
     RowBox[{"iv", "\[Rule]", 
      FractionBox[
       RowBox[{
        RowBox[{"dh", " ", 
         RowBox[{"(", 
          RowBox[{
           RowBox[{"-", "1"}], "+", "Rv"}], ")"}]}], "-", "\[Sigma]h", "+", 
        SqrtBox[
         RowBox[{
          RowBox[{
           RowBox[{"-", "4"}], " ", 
           SuperscriptBox["dh", "2"], " ", "Rv"}], "+", 
          SuperscriptBox[
           RowBox[{"(", 
            RowBox[{"dh", "+", 
             RowBox[{"dh", " ", "Rv"}], "+", "\[Sigma]h"}], ")"}], "2"]}]]}], 
       
       RowBox[{"2", " ", "Rv"}]]}], ",", 
     RowBox[{"v", "\[Rule]", 
      RowBox[{"-", 
       FractionBox[
        RowBox[{
         RowBox[{"(", 
          RowBox[{
           RowBox[{"-", "1"}], "+", "dh"}], ")"}], " ", 
         RowBox[{"(", 
          RowBox[{
           RowBox[{"dh", " ", 
            RowBox[{"(", 
             RowBox[{
              RowBox[{"-", "1"}], "+", "Rv"}], ")"}]}], "-", "\[Sigma]h", "+", 
           SqrtBox[
            RowBox[{
             RowBox[{
              RowBox[{"-", "4"}], " ", 
              SuperscriptBox["dh", "2"], " ", "Rv"}], "+", 
             SuperscriptBox[
              RowBox[{"(", 
               RowBox[{"dh", "+", 
                RowBox[{"dh", " ", "Rv"}], "+", "\[Sigma]h"}], ")"}], 
              "2"]}]]}], ")"}]}], 
        RowBox[{"2", " ", "dh", " ", "Rv"}]]}]}]}], "}"}], ",", 
   RowBox[{"{", 
    RowBox[{
     RowBox[{"s", "\[Rule]", 
      FractionBox[
       RowBox[{"dh", "+", 
        RowBox[{"dh", " ", "Rv"}], "+", "\[Sigma]h", "+", 
        SqrtBox[
         RowBox[{
          RowBox[{
           RowBox[{"-", "4"}], " ", 
           SuperscriptBox["dh", "2"], " ", "Rv"}], "+", 
          SuperscriptBox[
           RowBox[{"(", 
            RowBox[{"dh", "+", 
             RowBox[{"dh", " ", "Rv"}], "+", "\[Sigma]h"}], ")"}], "2"]}]]}], 
       
       RowBox[{"2", " ", "dh", " ", "Rv"}]]}], ",", 
     RowBox[{"iv", "\[Rule]", 
      RowBox[{"-", 
       FractionBox[
        RowBox[{"dh", "-", 
         RowBox[{"dh", " ", "Rv"}], "+", "\[Sigma]h", "+", 
         SqrtBox[
          RowBox[{
           RowBox[{
            RowBox[{"-", "4"}], " ", 
            SuperscriptBox["dh", "2"], " ", "Rv"}], "+", 
           SuperscriptBox[
            RowBox[{"(", 
             RowBox[{"dh", "+", 
              RowBox[{"dh", " ", "Rv"}], "+", "\[Sigma]h"}], ")"}], "2"]}]]}], 
        RowBox[{"2", " ", "Rv"}]]}]}], ",", 
     RowBox[{"v", "\[Rule]", 
      FractionBox[
       RowBox[{
        RowBox[{"(", 
         RowBox[{
          RowBox[{"-", "1"}], "+", "dh"}], ")"}], " ", 
        RowBox[{"(", 
         RowBox[{"dh", "-", 
          RowBox[{"dh", " ", "Rv"}], "+", "\[Sigma]h", "+", 
          SqrtBox[
           RowBox[{
            RowBox[{
             RowBox[{"-", "4"}], " ", 
             SuperscriptBox["dh", "2"], " ", "Rv"}], "+", 
            SuperscriptBox[
             RowBox[{"(", 
              RowBox[{"dh", "+", 
               RowBox[{"dh", " ", "Rv"}], "+", "\[Sigma]h"}], ")"}], 
             "2"]}]]}], ")"}]}], 
       RowBox[{"2", " ", "dh", " ", "Rv"}]]}]}], "}"}]}], "}"}]], "Output",
 CellChangeTimes->{{3.7326287324358473`*^9, 3.732628749473349*^9}, 
   3.732628825888178*^9, {3.733795245731895*^9, 3.733795270874309*^9}, 
   3.7337954169316072`*^9, 3.7337955302189407`*^9, 3.733795776813863*^9, 
   3.734099254047254*^9, {3.73448722943235*^9, 3.7344872448680563`*^9}, {
   3.7368605591647177`*^9, 3.7368605837111807`*^9}, 3.7368606156055937`*^9, 
   3.736860673229229*^9, 3.737478443501481*^9, 3.737482497309395*^9, 
   3.737723881577914*^9, 3.7377240703761063`*^9, 3.737724279252906*^9, {
   3.7377259782769203`*^9, 3.737725992951561*^9}, 3.737726035665938*^9, 
   3.738549897405045*^9, {3.7385499664544573`*^9, 3.738549992587626*^9}, 
   3.752965085410137*^9, 3.756258774009892*^9}]
}, Open  ]]
}, Open  ]],

Cell[CellGroupData[{

Cell["Check which equilibria are biologically relevant", "Chapter",
 CellChangeTimes->{{3.733795570807993*^9, 3.733795580984087*^9}}],

Cell[CellGroupData[{

Cell["Equilibrium 1:", "Subsection",
 CellChangeTimes->{{3.733795896409025*^9, 3.7337958985283327`*^9}}],

Cell[CellGroupData[{

Cell[BoxData[{
 RowBox[{"Conds", " ", "=", " ", 
  RowBox[{"{", 
   RowBox[{
    RowBox[{"Rv", " ", ">", " ", "0"}], " ", "&&", " ", 
    RowBox[{"\[Sigma]h", " ", ">", " ", "0"}], " ", "&&", "  ", 
    RowBox[{"dh", " ", ">", " ", "0"}]}], "  ", 
   "}"}]}], "\[IndentingNewLine]", 
 RowBox[{"Simplify", "[", 
  RowBox[{
   RowBox[{"Reduce", "[", 
    RowBox[{
     RowBox[{
      RowBox[{"(", 
       RowBox[{"s", "/.", 
        RowBox[{"SolTransSig", "[", 
         RowBox[{"[", "1", "]"}], "]"}]}], ")"}], " ", ">", " ", "0"}], " ", "&&",
      " ", 
     RowBox[{"Conds", "[", 
      RowBox[{"[", "1", "]"}], "]"}]}], " ", "]"}], ",", " ", 
   RowBox[{"Conds", "[", 
    RowBox[{"[", "1", "]"}], "]"}]}], "]"}]}], "Input",
 CellChangeTimes->{{3.733795583700515*^9, 3.733795711392268*^9}, {
   3.7337957524902773`*^9, 3.733795757920925*^9}, {3.7368607037542257`*^9, 
   3.736860705576119*^9}, {3.7368607385854483`*^9, 3.736860745728486*^9}, 
   3.737478512578026*^9, {3.737724298734056*^9, 3.737724307525752*^9}, {
   3.737726043559863*^9, 3.737726043613983*^9}}],

Cell[BoxData[
 RowBox[{"{", 
  RowBox[{
   RowBox[{"Rv", ">", "0"}], "&&", 
   RowBox[{"\[Sigma]h", ">", "0"}], "&&", 
   RowBox[{"dh", ">", "0"}]}], "}"}]], "Output",
 CellChangeTimes->{{3.733795600728388*^9, 3.733795675319956*^9}, {
   3.733795717333521*^9, 3.733795758555717*^9}, 3.7337957904402027`*^9, 
   3.734099256517344*^9, {3.7344872317435083`*^9, 3.734487245731063*^9}, {
   3.736860698138341*^9, 3.736860706146432*^9}, {3.7368607393129063`*^9, 
   3.736860746254222*^9}, {3.737478502387266*^9, 3.73747851710467*^9}, 
   3.737479182866213*^9, 3.737482512715898*^9, 3.73772388743812*^9, 
   3.7377241047638474`*^9, 3.737724308645734*^9, 3.737726050637191*^9, 
   3.73855008459788*^9, 3.75296508741462*^9, 3.7562587782688427`*^9}],

Cell[BoxData["True"], "Output",
 CellChangeTimes->{{3.733795600728388*^9, 3.733795675319956*^9}, {
   3.733795717333521*^9, 3.733795758555717*^9}, 3.7337957904402027`*^9, 
   3.734099256517344*^9, {3.7344872317435083`*^9, 3.734487245731063*^9}, {
   3.736860698138341*^9, 3.736860706146432*^9}, {3.7368607393129063`*^9, 
   3.736860746254222*^9}, {3.737478502387266*^9, 3.73747851710467*^9}, 
   3.737479182866213*^9, 3.737482512715898*^9, 3.73772388743812*^9, 
   3.7377241047638474`*^9, 3.737724308645734*^9, 3.737726050637191*^9, 
   3.73855008459788*^9, 3.75296508741462*^9, 3.756258778276887*^9}]
}, Open  ]],

Cell[CellGroupData[{

Cell[BoxData[
 RowBox[{"Simplify", "[", 
  RowBox[{
   RowBox[{"Reduce", "[", 
    RowBox[{
     RowBox[{
      RowBox[{"(", 
       RowBox[{"iv", "/.", 
        RowBox[{"SolTransSig", "[", 
         RowBox[{"[", "1", "]"}], "]"}]}], ")"}], " ", ">", " ", "0"}], " ", "&&",
      " ", 
     RowBox[{"Conds", "[", 
      RowBox[{"[", "1", "]"}], "]"}]}], " ", "]"}], ",", " ", 
   RowBox[{"Conds", "[", 
    RowBox[{"[", "1", "]"}], "]"}]}], "]"}]], "Input",
 CellChangeTimes->{{3.733795799562035*^9, 3.733795819330405*^9}, 
   3.7368607367965107`*^9, 3.737478513889984*^9, {3.737726045863411*^9, 
   3.73772604615818*^9}}],

Cell[BoxData["True"], "Output",
 CellChangeTimes->{{3.733795804339704*^9, 3.733795820824224*^9}, 
   3.734099256601726*^9, {3.734487231880402*^9, 3.734487245821761*^9}, 
   3.7368607090950317`*^9, {3.736860740279684*^9, 3.736860747190639*^9}, {
   3.73747850455621*^9, 3.737478518253552*^9}, 3.73747918401435*^9, 
   3.737723889355249*^9, 3.737724105957033*^9, 3.737724313777882*^9, 
   3.737726052057949*^9, 3.7385500855722027`*^9, 3.752965087515806*^9, 
   3.756258780672303*^9}]
}, Open  ]],

Cell[CellGroupData[{

Cell[BoxData[
 RowBox[{"Simplify", "[", 
  RowBox[{
   RowBox[{"Reduce", "[", 
    RowBox[{
     RowBox[{
      RowBox[{"(", 
       RowBox[{"v", "/.", 
        RowBox[{"SolTransSig", "[", 
         RowBox[{"[", "1", "]"}], "]"}]}], ")"}], " ", ">", " ", "0"}], " ", "&&",
      " ", 
     RowBox[{"Conds", "[", 
      RowBox[{"[", "1", "]"}], "]"}]}], " ", "]"}], ",", " ", 
   RowBox[{"Conds", "[", 
    RowBox[{"[", "1", "]"}], "]"}]}], "]"}]], "Input",
 CellChangeTimes->{{3.733795830242182*^9, 3.733795830904438*^9}, 
   3.736860735368127*^9, 3.737478515193933*^9, {3.737726048382812*^9, 
   3.7377260484464293`*^9}}],

Cell[BoxData[
 RowBox[{"dh", "<", "1"}]], "Output",
 CellChangeTimes->{
  3.733795831322093*^9, 3.7340992566691427`*^9, {3.734487231929442*^9, 
   3.7344872459323263`*^9}, 3.7368607100349617`*^9, {3.7368607410139093`*^9, 
   3.736860747975955*^9}, {3.737478505914617*^9, 3.737478519170245*^9}, 
   3.737479185048141*^9, 3.737723891056007*^9, 3.7377241068908987`*^9, 
   3.737724314749683*^9, 3.737726052948206*^9, 3.738550086398541*^9, 
   3.752965087598387*^9, 3.756258782339072*^9}]
}, Open  ]],

Cell["\<\
Equilibrium 1 is biologically relevant when the parameters are biologically \
relevant. \
\>", "Text",
 CellChangeTimes->{{3.733795847392124*^9, 3.733795876672412*^9}, {
  3.736860741688995*^9, 3.7368607432973423`*^9}}]
}, Open  ]],

Cell[CellGroupData[{

Cell["Equilibrium 2:", "Subsection",
 CellChangeTimes->{{3.733795896409025*^9, 3.7337958985283327`*^9}, {
  3.733795930921575*^9, 3.733795930977071*^9}}],

Cell[CellGroupData[{

Cell[BoxData[{
 RowBox[{"Conds", " ", "=", " ", 
  RowBox[{"{", 
   RowBox[{
    RowBox[{"Rv", " ", ">", " ", "0"}], " ", "&&", " ", 
    RowBox[{"dh", " ", ">", " ", "0"}], " ", "&&", " ", 
    RowBox[{"\[Sigma]h", " ", ">", " ", "0"}]}], " ", 
   "}"}]}], "\[IndentingNewLine]", 
 RowBox[{"Simplify", "[", 
  RowBox[{
   RowBox[{"Reduce", "[", 
    RowBox[{
     RowBox[{
      RowBox[{"(", 
       RowBox[{"s", "/.", 
        RowBox[{"SolTransSig", "[", 
         RowBox[{"[", "2", "]"}], "]"}]}], ")"}], " ", ">", " ", "0"}], " ", "&&",
      " ", 
     RowBox[{"Conds", "[", 
      RowBox[{"[", "1", "]"}], "]"}]}], " ", "]"}], ",", " ", 
   RowBox[{"Conds", "[", 
    RowBox[{"[", "1", "]"}], "]"}]}], "]"}]}], "Input",
 CellChangeTimes->{{3.733795583700515*^9, 3.733795711392268*^9}, {
   3.7337957524902773`*^9, 3.733795757920925*^9}, {3.73379593359359*^9, 
   3.7337959336193533`*^9}, 3.736860723408257*^9, 3.73747852986515*^9, {
   3.7377243211892567`*^9, 3.7377243468843403`*^9}, {3.737726109138999*^9, 
   3.737726109191074*^9}}],

Cell[BoxData[
 RowBox[{"{", 
  RowBox[{
   RowBox[{"Rv", ">", "0"}], "&&", 
   RowBox[{"dh", ">", "0"}], "&&", 
   RowBox[{"\[Sigma]h", ">", "0"}]}], "}"}]], "Output",
 CellChangeTimes->{{3.733795600728388*^9, 3.733795675319956*^9}, {
   3.733795717333521*^9, 3.733795758555717*^9}, 3.7337957904402027`*^9, 
   3.733795939892268*^9, 3.734099256717565*^9, {3.734487232014309*^9, 
   3.734487246063902*^9}, {3.736860715463552*^9, 3.736860724409827*^9}, 
   3.737478533928763*^9, 3.73748251733183*^9, 3.7377238945614862`*^9, 
   3.7377241109042263`*^9, {3.73772433017375*^9, 3.7377243474126596`*^9}, 
   3.73772610967162*^9, 3.738550088638609*^9, 3.7529650876475554`*^9, 
   3.7562587868224688`*^9}],

Cell[BoxData["True"], "Output",
 CellChangeTimes->{{3.733795600728388*^9, 3.733795675319956*^9}, {
   3.733795717333521*^9, 3.733795758555717*^9}, 3.7337957904402027`*^9, 
   3.733795939892268*^9, 3.734099256717565*^9, {3.734487232014309*^9, 
   3.734487246063902*^9}, {3.736860715463552*^9, 3.736860724409827*^9}, 
   3.737478533928763*^9, 3.73748251733183*^9, 3.7377238945614862`*^9, 
   3.7377241109042263`*^9, {3.73772433017375*^9, 3.7377243474126596`*^9}, 
   3.73772610967162*^9, 3.738550088638609*^9, 3.7529650876475554`*^9, 
   3.756258786830266*^9}]
}, Open  ]],

Cell[CellGroupData[{

Cell[BoxData[
 RowBox[{"Simplify", "[", 
  RowBox[{
   RowBox[{"Reduce", "[", 
    RowBox[{
     RowBox[{
      RowBox[{"(", 
       RowBox[{"iv", "/.", 
        RowBox[{"SolTransSig", "[", 
         RowBox[{"[", "2", "]"}], "]"}]}], ")"}], " ", ">", " ", "0"}], " ", "&&",
      " ", 
     RowBox[{"Conds", "[", 
      RowBox[{"[", "1", "]"}], "]"}]}], " ", "]"}], ",", " ", 
   RowBox[{"Conds", "[", 
    RowBox[{"[", "1", "]"}], "]"}]}], "]"}]], "Input",
 CellChangeTimes->{{3.733795799562035*^9, 3.733795819330405*^9}, {
   3.733795935881384*^9, 3.733795935920475*^9}, 3.736860728494138*^9, 
   3.737478530714025*^9, {3.737726112462867*^9, 3.737726112902626*^9}}],

Cell[BoxData["False"], "Output",
 CellChangeTimes->{{3.733795804339704*^9, 3.733795820824224*^9}, 
   3.733795941460928*^9, 3.7340992568019114`*^9, {3.734487232096924*^9, 
   3.734487246178624*^9}, {3.736860716631199*^9, 3.736860730830903*^9}, 
   3.737478535036969*^9, 3.7374825183027*^9, 3.737723895550818*^9, 
   3.73772411197281*^9, {3.7377243324121923`*^9, 3.73772434852881*^9}, 
   3.7377261134753532`*^9, 3.7385500897615213`*^9, 3.752965087716279*^9, 
   3.756258788519405*^9}]
}, Open  ]],

Cell[CellGroupData[{

Cell[BoxData[
 RowBox[{"Simplify", "[", 
  RowBox[{
   RowBox[{"Reduce", "[", 
    RowBox[{
     RowBox[{
      RowBox[{"(", 
       RowBox[{"v", "/.", 
        RowBox[{"SolTransSig", "[", 
         RowBox[{"[", "2", "]"}], "]"}]}], ")"}], " ", ">", " ", "0"}], " ", "&&",
      " ", 
     RowBox[{"Conds", "[", 
      RowBox[{"[", "1", "]"}], "]"}]}], " ", "]"}], ",", " ", 
   RowBox[{"Conds", "[", 
    RowBox[{"[", "1", "]"}], "]"}]}], "]"}]], "Input",
 CellChangeTimes->{{3.733795830242182*^9, 3.733795830904438*^9}, {
   3.733795937825473*^9, 3.73379593785664*^9}, 3.736860729450204*^9, 
   3.737478531777076*^9, {3.737726116158513*^9, 3.7377261162701397`*^9}}],

Cell[BoxData[
 RowBox[{"dh", ">", "1"}]], "Output",
 CellChangeTimes->{
  3.733795831322093*^9, 3.7337959424434423`*^9, 3.734099256869295*^9, {
   3.7344872321466503`*^9, 3.734487246499412*^9}, {3.736860717482293*^9, 
   3.736860732331471*^9}, 3.73747853600673*^9, 3.737723896721101*^9, 
   3.7377241128049183`*^9, {3.737724337135195*^9, 3.737724349424839*^9}, 
   3.7377261166773043`*^9, 3.738550090722777*^9, 3.752965087792848*^9, 
   3.756258790624476*^9}]
}, Open  ]],

Cell["\<\
Equilibrium 2 is not biologically relevant when the parameters are \
biologically relevant. This equilibrium is discarded.\
\>", "Text",
 CellChangeTimes->{{3.733795847392124*^9, 3.733795876672412*^9}, {
  3.733795946392786*^9, 3.733795964152828*^9}, {3.736860718412483*^9, 
  3.736860719188417*^9}}]
}, Open  ]]
}, Open  ]],

Cell[CellGroupData[{

Cell["Evaluate the stability of the relevant equilibrium", "Chapter",
 CellChangeTimes->{{3.733796014089226*^9, 3.733796036080538*^9}}],

Cell[CellGroupData[{

Cell[BoxData[{
 RowBox[{
  RowBox[{"JacMat", " ", "=", " ", 
   RowBox[{"{", 
    RowBox[{
     RowBox[{"D", "[", 
      RowBox[{"dsdtTrans", ",", 
       RowBox[{"{", 
        RowBox[{"{", 
         RowBox[{"s", ",", "iv"}], "}"}], "}"}]}], "]"}], ",", " ", 
     RowBox[{"D", "[", 
      RowBox[{"divdtTrans", ",", 
       RowBox[{"{", 
        RowBox[{"{", 
         RowBox[{"s", ",", "iv"}], "}"}], "}"}]}], "]"}]}], "}"}]}], " ", 
  ";"}], "\[IndentingNewLine]", 
 RowBox[{"JacMat", "//", "MatrixForm"}]}], "Input",
 CellChangeTimes->{{3.733793548991961*^9, 3.733793582150622*^9}, {
  3.733793620173629*^9, 3.7337936699490547`*^9}, {3.733796175777831*^9, 
  3.733796183521599*^9}, {3.734487315588749*^9, 3.734487321156734*^9}, {
  3.734487400646216*^9, 3.7344874152647038`*^9}, {3.7344875713053017`*^9, 
  3.734487587857728*^9}, {3.7374792413797293`*^9, 3.737479253643462*^9}, {
  3.737724359542388*^9, 3.7377243649253597`*^9}, {3.737726134038705*^9, 
  3.7377261438624372`*^9}}],

Cell[BoxData[
 TagBox[
  RowBox[{"(", "\[NoBreak]", GridBox[{
     {
      RowBox[{
       RowBox[{"-", "dh"}], "+", 
       FractionBox[
        RowBox[{"iv", " ", "Rv", " ", "s"}], 
        SuperscriptBox[
         RowBox[{"(", 
          RowBox[{"iv", "+", "s", "+", "v"}], ")"}], "2"]], "-", 
       FractionBox[
        RowBox[{"iv", " ", "Rv"}], 
        RowBox[{"iv", "+", "s", "+", "v"}]], "-", "\[Sigma]h"}], 
      RowBox[{
       FractionBox[
        RowBox[{"iv", " ", "Rv", " ", "s"}], 
        SuperscriptBox[
         RowBox[{"(", 
          RowBox[{"iv", "+", "s", "+", "v"}], ")"}], "2"]], "-", 
       FractionBox[
        RowBox[{"Rv", " ", "s"}], 
        RowBox[{"iv", "+", "s", "+", "v"}]]}]},
     {
      RowBox[{
       RowBox[{"-", 
        FractionBox[
         RowBox[{"iv", " ", "Rv", " ", "s"}], 
         SuperscriptBox[
          RowBox[{"(", 
           RowBox[{"iv", "+", "s", "+", "v"}], ")"}], "2"]]}], "+", 
       FractionBox[
        RowBox[{"iv", " ", "Rv"}], 
        RowBox[{"iv", "+", "s", "+", "v"}]], "+", "\[Sigma]h"}], 
      RowBox[{
       RowBox[{"-", "1"}], "-", 
       FractionBox[
        RowBox[{"iv", " ", "Rv", " ", "s"}], 
        SuperscriptBox[
         RowBox[{"(", 
          RowBox[{"iv", "+", "s", "+", "v"}], ")"}], "2"]], "+", 
       FractionBox[
        RowBox[{"Rv", " ", "s"}], 
        RowBox[{"iv", "+", "s", "+", "v"}]]}]}
    },
    GridBoxAlignment->{
     "Columns" -> {{Center}}, "ColumnsIndexed" -> {}, "Rows" -> {{Baseline}}, 
      "RowsIndexed" -> {}},
    GridBoxSpacings->{"Columns" -> {
        Offset[0.27999999999999997`], {
         Offset[0.7]}, 
        Offset[0.27999999999999997`]}, "ColumnsIndexed" -> {}, "Rows" -> {
        Offset[0.2], {
         Offset[0.4]}, 
        Offset[0.2]}, "RowsIndexed" -> {}}], "\[NoBreak]", ")"}],
  Function[BoxForm`e$, 
   MatrixForm[BoxForm`e$]]]], "Output",
 CellChangeTimes->{
  3.733793670586074*^9, 3.733796184479808*^9, 3.734099256935947*^9, {
   3.734487232232649*^9, 3.7344872465810537`*^9}, 3.734487322375307*^9, 
   3.734487415823052*^9, 3.734487590500531*^9, 3.737478814508521*^9, 
   3.7374792561115837`*^9, 3.737482521938957*^9, 3.737723899655304*^9, 
   3.737724116229589*^9, 3.7377243677958517`*^9, 3.737726144505391*^9, 
   3.738550098675758*^9, 3.752965091819063*^9, 3.756258796816485*^9}]
}, Open  ]],

Cell["Evaluated at equilibrium, the eigenvalues of the system are", "Text",
 CellChangeTimes->{{3.7337937388621893`*^9, 3.733793770273559*^9}}],

Cell[CellGroupData[{

Cell[BoxData[
 RowBox[{"Conds", " ", "=", " ", 
  RowBox[{"{", 
   RowBox[{
    RowBox[{"Rv", ">", "0"}], "&&", 
    RowBox[{"\[Sigma]h", ">", "0"}], "&&", 
    RowBox[{"dh", ">", "0"}]}], "}"}]}]], "Input",
 CellChangeTimes->{{3.7344877090764523`*^9, 3.734487732779215*^9}, {
  3.737478900387971*^9, 3.737478900658071*^9}, {3.7377243737158422`*^9, 
  3.737724380749625*^9}}],

Cell[BoxData[
 RowBox[{"{", 
  RowBox[{
   RowBox[{"Rv", ">", "0"}], "&&", 
   RowBox[{"\[Sigma]h", ">", "0"}], "&&", 
   RowBox[{"dh", ">", "0"}]}], "}"}]], "Output",
 CellChangeTimes->{{3.7344877454814987`*^9, 3.734487749252818*^9}, 
   3.737478823850779*^9, 3.737478907710063*^9, 3.7374792588212643`*^9, 
   3.7374825301097813`*^9, 3.737723908727799*^9, 3.737724118475214*^9, 
   3.737724381546535*^9, 3.737726148971895*^9, 3.738550100528109*^9, 
   3.7529650918998003`*^9, 3.7562587995969067`*^9}]
}, Open  ]],

Cell[CellGroupData[{

Cell[BoxData[
 RowBox[{"Evals", " ", "=", " ", 
  RowBox[{"FullSimplify", "[", 
   RowBox[{
    RowBox[{"Eigenvalues", "[", 
     RowBox[{"JacMat", "/.", 
      RowBox[{"SolTransSig", "[", 
       RowBox[{"[", "1", "]"}], "]"}]}], "]"}], ",", " ", 
    RowBox[{"Conds", "[", 
     RowBox[{"[", "1", "]"}], "]"}]}], " ", "]"}]}]], "Input",
 CellChangeTimes->{{3.7337937154651537`*^9, 3.733793736294497*^9}, {
   3.733793775237835*^9, 3.733793787334762*^9}, {3.733796194073386*^9, 
   3.733796197313344*^9}, {3.73448764572176*^9, 3.734487673488476*^9}, 
   3.7344877374886913`*^9, 3.737478904827476*^9, {3.737478956587253*^9, 
   3.73747895753087*^9}, {3.737479578189414*^9, 3.737479579195385*^9}}],

Cell[BoxData[
 RowBox[{"{", 
  RowBox[{
   RowBox[{"-", 
    RowBox[{
     FractionBox["1", 
      RowBox[{"4", " ", "dh", " ", "Rv"}]], 
     RowBox[{"(", 
      RowBox[{
       RowBox[{"Rv", " ", 
        RowBox[{"(", 
         RowBox[{
          RowBox[{"-", "\[Sigma]h"}], "+", 
          SqrtBox[
           RowBox[{
            RowBox[{
             SuperscriptBox["dh", "2"], " ", 
             SuperscriptBox[
              RowBox[{"(", 
               RowBox[{
                RowBox[{"-", "1"}], "+", "Rv"}], ")"}], "2"]}], "+", 
            RowBox[{"2", " ", "dh", " ", 
             RowBox[{"(", 
              RowBox[{"1", "+", "Rv"}], ")"}], " ", "\[Sigma]h"}], "+", 
            SuperscriptBox["\[Sigma]h", "2"]}]], "+", 
          RowBox[{"dh", " ", 
           RowBox[{"(", 
            RowBox[{"1", "+", "dh", "-", "Rv", "+", 
             RowBox[{"dh", " ", "Rv"}], "+", "\[Sigma]h", "+", 
             SqrtBox[
              RowBox[{
               RowBox[{
                SuperscriptBox["dh", "2"], " ", 
                SuperscriptBox[
                 RowBox[{"(", 
                  RowBox[{
                   RowBox[{"-", "1"}], "+", "Rv"}], ")"}], "2"]}], "+", 
               RowBox[{"2", " ", "dh", " ", 
                RowBox[{"(", 
                 RowBox[{"1", "+", "Rv"}], ")"}], " ", "\[Sigma]h"}], "+", 
               SuperscriptBox["\[Sigma]h", "2"]}]]}], ")"}]}]}], ")"}]}], "+", 
       RowBox[{
        SqrtBox["2"], " ", 
        RowBox[{"\[Sqrt]", 
         RowBox[{"(", 
          RowBox[{"Rv", " ", 
           RowBox[{"(", 
            RowBox[{
             RowBox[{
              SuperscriptBox["dh", "4"], " ", 
              RowBox[{"(", 
               RowBox[{"4", "-", 
                RowBox[{"3", " ", "Rv"}], "+", 
                SuperscriptBox["Rv", "3"]}], ")"}]}], "+", 
             RowBox[{"Rv", " ", "\[Sigma]h", " ", 
              RowBox[{"(", 
               RowBox[{"\[Sigma]h", "-", 
                SqrtBox[
                 RowBox[{
                  RowBox[{
                   SuperscriptBox["dh", "2"], " ", 
                   SuperscriptBox[
                    RowBox[{"(", 
                    RowBox[{
                    RowBox[{"-", "1"}], "+", "Rv"}], ")"}], "2"]}], "+", 
                  RowBox[{"2", " ", "dh", " ", 
                   RowBox[{"(", 
                    RowBox[{"1", "+", "Rv"}], ")"}], " ", "\[Sigma]h"}], "+", 
                  
                  SuperscriptBox["\[Sigma]h", "2"]}]]}], ")"}]}], "+", 
             RowBox[{"dh", " ", 
              RowBox[{"(", 
               RowBox[{
                RowBox[{"Rv", " ", 
                 SqrtBox[
                  RowBox[{
                   RowBox[{
                    SuperscriptBox["dh", "2"], " ", 
                    SuperscriptBox[
                    RowBox[{"(", 
                    RowBox[{
                    RowBox[{"-", "1"}], "+", "Rv"}], ")"}], "2"]}], "+", 
                   RowBox[{"2", " ", "dh", " ", 
                    RowBox[{"(", 
                    RowBox[{"1", "+", "Rv"}], ")"}], " ", "\[Sigma]h"}], "+", 
                   
                   SuperscriptBox["\[Sigma]h", "2"]}]]}], "-", 
                RowBox[{
                 SuperscriptBox["Rv", "2"], " ", 
                 RowBox[{"(", 
                  RowBox[{
                   RowBox[{
                    RowBox[{"-", "2"}], " ", "\[Sigma]h"}], "+", 
                   SqrtBox[
                    RowBox[{
                    RowBox[{
                    SuperscriptBox["dh", "2"], " ", 
                    SuperscriptBox[
                    RowBox[{"(", 
                    RowBox[{
                    RowBox[{"-", "1"}], "+", "Rv"}], ")"}], "2"]}], "+", 
                    RowBox[{"2", " ", "dh", " ", 
                    RowBox[{"(", 
                    RowBox[{"1", "+", "Rv"}], ")"}], " ", "\[Sigma]h"}], "+", 
                    
                    SuperscriptBox["\[Sigma]h", "2"]}]]}], ")"}]}], "+", 
                RowBox[{"4", " ", "\[Sigma]h", " ", 
                 RowBox[{"(", 
                  RowBox[{
                   RowBox[{"-", "\[Sigma]h"}], "+", 
                   SqrtBox[
                    RowBox[{
                    RowBox[{
                    SuperscriptBox["dh", "2"], " ", 
                    SuperscriptBox[
                    RowBox[{"(", 
                    RowBox[{
                    RowBox[{"-", "1"}], "+", "Rv"}], ")"}], "2"]}], "+", 
                    RowBox[{"2", " ", "dh", " ", 
                    RowBox[{"(", 
                    RowBox[{"1", "+", "Rv"}], ")"}], " ", "\[Sigma]h"}], "+", 
                    
                    SuperscriptBox["\[Sigma]h", "2"]}]]}], ")"}]}]}], ")"}]}],
              "+", 
             RowBox[{
              SuperscriptBox["dh", "2"], " ", 
              RowBox[{"(", 
               RowBox[{
                RowBox[{
                 RowBox[{"-", "2"}], " ", 
                 SuperscriptBox["Rv", "2"]}], "+", 
                SuperscriptBox["Rv", "3"], "+", 
                RowBox[{"4", " ", 
                 RowBox[{"(", 
                  RowBox[{
                   SqrtBox[
                    RowBox[{
                    RowBox[{
                    SuperscriptBox["dh", "2"], " ", 
                    SuperscriptBox[
                    RowBox[{"(", 
                    RowBox[{
                    RowBox[{"-", "1"}], "+", "Rv"}], ")"}], "2"]}], "+", 
                    RowBox[{"2", " ", "dh", " ", 
                    RowBox[{"(", 
                    RowBox[{"1", "+", "Rv"}], ")"}], " ", "\[Sigma]h"}], "+", 
                    
                    SuperscriptBox["\[Sigma]h", "2"]}]], "+", 
                   RowBox[{"\[Sigma]h", " ", 
                    RowBox[{"(", 
                    RowBox[{
                    RowBox[{"-", "2"}], "+", "\[Sigma]h", "-", 
                    SqrtBox[
                    RowBox[{
                    RowBox[{
                    SuperscriptBox["dh", "2"], " ", 
                    SuperscriptBox[
                    RowBox[{"(", 
                    RowBox[{
                    RowBox[{"-", "1"}], "+", "Rv"}], ")"}], "2"]}], "+", 
                    RowBox[{"2", " ", "dh", " ", 
                    RowBox[{"(", 
                    RowBox[{"1", "+", "Rv"}], ")"}], " ", "\[Sigma]h"}], "+", 
                    
                    SuperscriptBox["\[Sigma]h", "2"]}]]}], ")"}]}]}], ")"}]}],
                 "+", 
                RowBox[{"Rv", " ", 
                 RowBox[{"(", 
                  RowBox[{"1", "-", 
                   RowBox[{"6", " ", 
                    SqrtBox[
                    RowBox[{
                    RowBox[{
                    SuperscriptBox["dh", "2"], " ", 
                    SuperscriptBox[
                    RowBox[{"(", 
                    RowBox[{
                    RowBox[{"-", "1"}], "+", "Rv"}], ")"}], "2"]}], "+", 
                    RowBox[{"2", " ", "dh", " ", 
                    RowBox[{"(", 
                    RowBox[{"1", "+", "Rv"}], ")"}], " ", "\[Sigma]h"}], "+", 
                    
                    SuperscriptBox["\[Sigma]h", "2"]}]]}], "+", 
                   RowBox[{"\[Sigma]h", " ", 
                    RowBox[{"(", 
                    RowBox[{
                    RowBox[{"-", "2"}], "+", "\[Sigma]h", "+", 
                    SqrtBox[
                    RowBox[{
                    RowBox[{
                    SuperscriptBox["dh", "2"], " ", 
                    SuperscriptBox[
                    RowBox[{"(", 
                    RowBox[{
                    RowBox[{"-", "1"}], "+", "Rv"}], ")"}], "2"]}], "+", 
                    RowBox[{"2", " ", "dh", " ", 
                    RowBox[{"(", 
                    RowBox[{"1", "+", "Rv"}], ")"}], " ", "\[Sigma]h"}], "+", 
                    
                    SuperscriptBox["\[Sigma]h", "2"]}]]}], ")"}]}]}], 
                  ")"}]}]}], ")"}]}], "+", 
             RowBox[{
              SuperscriptBox["dh", "3"], " ", 
              RowBox[{"(", 
               RowBox[{
                RowBox[{
                 RowBox[{"-", "4"}], " ", 
                 RowBox[{"(", 
                  RowBox[{"1", "-", 
                   RowBox[{"2", " ", "\[Sigma]h"}], "+", 
                   SqrtBox[
                    RowBox[{
                    RowBox[{
                    SuperscriptBox["dh", "2"], " ", 
                    SuperscriptBox[
                    RowBox[{"(", 
                    RowBox[{
                    RowBox[{"-", "1"}], "+", "Rv"}], ")"}], "2"]}], "+", 
                    RowBox[{"2", " ", "dh", " ", 
                    RowBox[{"(", 
                    RowBox[{"1", "+", "Rv"}], ")"}], " ", "\[Sigma]h"}], "+", 
                    
                    SuperscriptBox["\[Sigma]h", "2"]}]]}], ")"}]}], "+", 
                RowBox[{"Rv", " ", 
                 RowBox[{"(", 
                  RowBox[{"6", "+", 
                   RowBox[{"6", " ", "\[Sigma]h"}], "+", 
                   SqrtBox[
                    RowBox[{
                    RowBox[{
                    SuperscriptBox["dh", "2"], " ", 
                    SuperscriptBox[
                    RowBox[{"(", 
                    RowBox[{
                    RowBox[{"-", "1"}], "+", "Rv"}], ")"}], "2"]}], "+", 
                    RowBox[{"2", " ", "dh", " ", 
                    RowBox[{"(", 
                    RowBox[{"1", "+", "Rv"}], ")"}], " ", "\[Sigma]h"}], "+", 
                    
                    SuperscriptBox["\[Sigma]h", "2"]}]], "+", 
                   RowBox[{"Rv", " ", 
                    RowBox[{"(", 
                    RowBox[{
                    RowBox[{"-", "2"}], "+", 
                    RowBox[{"2", " ", "\[Sigma]h"}], "+", 
                    SqrtBox[
                    RowBox[{
                    RowBox[{
                    SuperscriptBox["dh", "2"], " ", 
                    SuperscriptBox[
                    RowBox[{"(", 
                    RowBox[{
                    RowBox[{"-", "1"}], "+", "Rv"}], ")"}], "2"]}], "+", 
                    RowBox[{"2", " ", "dh", " ", 
                    RowBox[{"(", 
                    RowBox[{"1", "+", "Rv"}], ")"}], " ", "\[Sigma]h"}], "+", 
                    
                    SuperscriptBox["\[Sigma]h", "2"]}]]}], ")"}]}]}], 
                  ")"}]}]}], ")"}]}]}], ")"}]}], ")"}]}]}]}], ")"}]}]}], ",", 
   
   RowBox[{
    FractionBox["1", 
     RowBox[{"4", " ", "dh", " ", "Rv"}]], 
    RowBox[{"(", 
     RowBox[{
      RowBox[{
       RowBox[{"-", "Rv"}], " ", 
       RowBox[{"(", 
        RowBox[{
         RowBox[{"-", "\[Sigma]h"}], "+", 
         SqrtBox[
          RowBox[{
           RowBox[{
            SuperscriptBox["dh", "2"], " ", 
            SuperscriptBox[
             RowBox[{"(", 
              RowBox[{
               RowBox[{"-", "1"}], "+", "Rv"}], ")"}], "2"]}], "+", 
           RowBox[{"2", " ", "dh", " ", 
            RowBox[{"(", 
             RowBox[{"1", "+", "Rv"}], ")"}], " ", "\[Sigma]h"}], "+", 
           SuperscriptBox["\[Sigma]h", "2"]}]], "+", 
         RowBox[{"dh", " ", 
          RowBox[{"(", 
           RowBox[{"1", "+", "dh", "-", "Rv", "+", 
            RowBox[{"dh", " ", "Rv"}], "+", "\[Sigma]h", "+", 
            SqrtBox[
             RowBox[{
              RowBox[{
               SuperscriptBox["dh", "2"], " ", 
               SuperscriptBox[
                RowBox[{"(", 
                 RowBox[{
                  RowBox[{"-", "1"}], "+", "Rv"}], ")"}], "2"]}], "+", 
              RowBox[{"2", " ", "dh", " ", 
               RowBox[{"(", 
                RowBox[{"1", "+", "Rv"}], ")"}], " ", "\[Sigma]h"}], "+", 
              SuperscriptBox["\[Sigma]h", "2"]}]]}], ")"}]}]}], ")"}]}], "+", 
      
      RowBox[{
       SqrtBox["2"], " ", 
       RowBox[{"\[Sqrt]", 
        RowBox[{"(", 
         RowBox[{"Rv", " ", 
          RowBox[{"(", 
           RowBox[{
            RowBox[{
             SuperscriptBox["dh", "4"], " ", 
             RowBox[{"(", 
              RowBox[{"4", "-", 
               RowBox[{"3", " ", "Rv"}], "+", 
               SuperscriptBox["Rv", "3"]}], ")"}]}], "+", 
            RowBox[{"Rv", " ", "\[Sigma]h", " ", 
             RowBox[{"(", 
              RowBox[{"\[Sigma]h", "-", 
               SqrtBox[
                RowBox[{
                 RowBox[{
                  SuperscriptBox["dh", "2"], " ", 
                  SuperscriptBox[
                   RowBox[{"(", 
                    RowBox[{
                    RowBox[{"-", "1"}], "+", "Rv"}], ")"}], "2"]}], "+", 
                 RowBox[{"2", " ", "dh", " ", 
                  RowBox[{"(", 
                   RowBox[{"1", "+", "Rv"}], ")"}], " ", "\[Sigma]h"}], "+", 
                 SuperscriptBox["\[Sigma]h", "2"]}]]}], ")"}]}], "+", 
            RowBox[{"dh", " ", 
             RowBox[{"(", 
              RowBox[{
               RowBox[{"Rv", " ", 
                SqrtBox[
                 RowBox[{
                  RowBox[{
                   SuperscriptBox["dh", "2"], " ", 
                   SuperscriptBox[
                    RowBox[{"(", 
                    RowBox[{
                    RowBox[{"-", "1"}], "+", "Rv"}], ")"}], "2"]}], "+", 
                  RowBox[{"2", " ", "dh", " ", 
                   RowBox[{"(", 
                    RowBox[{"1", "+", "Rv"}], ")"}], " ", "\[Sigma]h"}], "+", 
                  
                  SuperscriptBox["\[Sigma]h", "2"]}]]}], "-", 
               RowBox[{
                SuperscriptBox["Rv", "2"], " ", 
                RowBox[{"(", 
                 RowBox[{
                  RowBox[{
                   RowBox[{"-", "2"}], " ", "\[Sigma]h"}], "+", 
                  SqrtBox[
                   RowBox[{
                    RowBox[{
                    SuperscriptBox["dh", "2"], " ", 
                    SuperscriptBox[
                    RowBox[{"(", 
                    RowBox[{
                    RowBox[{"-", "1"}], "+", "Rv"}], ")"}], "2"]}], "+", 
                    RowBox[{"2", " ", "dh", " ", 
                    RowBox[{"(", 
                    RowBox[{"1", "+", "Rv"}], ")"}], " ", "\[Sigma]h"}], "+", 
                    
                    SuperscriptBox["\[Sigma]h", "2"]}]]}], ")"}]}], "+", 
               RowBox[{"4", " ", "\[Sigma]h", " ", 
                RowBox[{"(", 
                 RowBox[{
                  RowBox[{"-", "\[Sigma]h"}], "+", 
                  SqrtBox[
                   RowBox[{
                    RowBox[{
                    SuperscriptBox["dh", "2"], " ", 
                    SuperscriptBox[
                    RowBox[{"(", 
                    RowBox[{
                    RowBox[{"-", "1"}], "+", "Rv"}], ")"}], "2"]}], "+", 
                    RowBox[{"2", " ", "dh", " ", 
                    RowBox[{"(", 
                    RowBox[{"1", "+", "Rv"}], ")"}], " ", "\[Sigma]h"}], "+", 
                    
                    SuperscriptBox["\[Sigma]h", "2"]}]]}], ")"}]}]}], ")"}]}],
             "+", 
            RowBox[{
             SuperscriptBox["dh", "2"], " ", 
             RowBox[{"(", 
              RowBox[{
               RowBox[{
                RowBox[{"-", "2"}], " ", 
                SuperscriptBox["Rv", "2"]}], "+", 
               SuperscriptBox["Rv", "3"], "+", 
               RowBox[{"4", " ", 
                RowBox[{"(", 
                 RowBox[{
                  SqrtBox[
                   RowBox[{
                    RowBox[{
                    SuperscriptBox["dh", "2"], " ", 
                    SuperscriptBox[
                    RowBox[{"(", 
                    RowBox[{
                    RowBox[{"-", "1"}], "+", "Rv"}], ")"}], "2"]}], "+", 
                    RowBox[{"2", " ", "dh", " ", 
                    RowBox[{"(", 
                    RowBox[{"1", "+", "Rv"}], ")"}], " ", "\[Sigma]h"}], "+", 
                    
                    SuperscriptBox["\[Sigma]h", "2"]}]], "+", 
                  RowBox[{"\[Sigma]h", " ", 
                   RowBox[{"(", 
                    RowBox[{
                    RowBox[{"-", "2"}], "+", "\[Sigma]h", "-", 
                    SqrtBox[
                    RowBox[{
                    RowBox[{
                    SuperscriptBox["dh", "2"], " ", 
                    SuperscriptBox[
                    RowBox[{"(", 
                    RowBox[{
                    RowBox[{"-", "1"}], "+", "Rv"}], ")"}], "2"]}], "+", 
                    RowBox[{"2", " ", "dh", " ", 
                    RowBox[{"(", 
                    RowBox[{"1", "+", "Rv"}], ")"}], " ", "\[Sigma]h"}], "+", 
                    
                    SuperscriptBox["\[Sigma]h", "2"]}]]}], ")"}]}]}], ")"}]}],
                "+", 
               RowBox[{"Rv", " ", 
                RowBox[{"(", 
                 RowBox[{"1", "-", 
                  RowBox[{"6", " ", 
                   SqrtBox[
                    RowBox[{
                    RowBox[{
                    SuperscriptBox["dh", "2"], " ", 
                    SuperscriptBox[
                    RowBox[{"(", 
                    RowBox[{
                    RowBox[{"-", "1"}], "+", "Rv"}], ")"}], "2"]}], "+", 
                    RowBox[{"2", " ", "dh", " ", 
                    RowBox[{"(", 
                    RowBox[{"1", "+", "Rv"}], ")"}], " ", "\[Sigma]h"}], "+", 
                    
                    SuperscriptBox["\[Sigma]h", "2"]}]]}], "+", 
                  RowBox[{"\[Sigma]h", " ", 
                   RowBox[{"(", 
                    RowBox[{
                    RowBox[{"-", "2"}], "+", "\[Sigma]h", "+", 
                    SqrtBox[
                    RowBox[{
                    RowBox[{
                    SuperscriptBox["dh", "2"], " ", 
                    SuperscriptBox[
                    RowBox[{"(", 
                    RowBox[{
                    RowBox[{"-", "1"}], "+", "Rv"}], ")"}], "2"]}], "+", 
                    RowBox[{"2", " ", "dh", " ", 
                    RowBox[{"(", 
                    RowBox[{"1", "+", "Rv"}], ")"}], " ", "\[Sigma]h"}], "+", 
                    
                    SuperscriptBox["\[Sigma]h", "2"]}]]}], ")"}]}]}], 
                 ")"}]}]}], ")"}]}], "+", 
            RowBox[{
             SuperscriptBox["dh", "3"], " ", 
             RowBox[{"(", 
              RowBox[{
               RowBox[{
                RowBox[{"-", "4"}], " ", 
                RowBox[{"(", 
                 RowBox[{"1", "-", 
                  RowBox[{"2", " ", "\[Sigma]h"}], "+", 
                  SqrtBox[
                   RowBox[{
                    RowBox[{
                    SuperscriptBox["dh", "2"], " ", 
                    SuperscriptBox[
                    RowBox[{"(", 
                    RowBox[{
                    RowBox[{"-", "1"}], "+", "Rv"}], ")"}], "2"]}], "+", 
                    RowBox[{"2", " ", "dh", " ", 
                    RowBox[{"(", 
                    RowBox[{"1", "+", "Rv"}], ")"}], " ", "\[Sigma]h"}], "+", 
                    
                    SuperscriptBox["\[Sigma]h", "2"]}]]}], ")"}]}], "+", 
               RowBox[{"Rv", " ", 
                RowBox[{"(", 
                 RowBox[{"6", "+", 
                  RowBox[{"6", " ", "\[Sigma]h"}], "+", 
                  SqrtBox[
                   RowBox[{
                    RowBox[{
                    SuperscriptBox["dh", "2"], " ", 
                    SuperscriptBox[
                    RowBox[{"(", 
                    RowBox[{
                    RowBox[{"-", "1"}], "+", "Rv"}], ")"}], "2"]}], "+", 
                    RowBox[{"2", " ", "dh", " ", 
                    RowBox[{"(", 
                    RowBox[{"1", "+", "Rv"}], ")"}], " ", "\[Sigma]h"}], "+", 
                    
                    SuperscriptBox["\[Sigma]h", "2"]}]], "+", 
                  RowBox[{"Rv", " ", 
                   RowBox[{"(", 
                    RowBox[{
                    RowBox[{"-", "2"}], "+", 
                    RowBox[{"2", " ", "\[Sigma]h"}], "+", 
                    SqrtBox[
                    RowBox[{
                    RowBox[{
                    SuperscriptBox["dh", "2"], " ", 
                    SuperscriptBox[
                    RowBox[{"(", 
                    RowBox[{
                    RowBox[{"-", "1"}], "+", "Rv"}], ")"}], "2"]}], "+", 
                    RowBox[{"2", " ", "dh", " ", 
                    RowBox[{"(", 
                    RowBox[{"1", "+", "Rv"}], ")"}], " ", "\[Sigma]h"}], "+", 
                    
                    SuperscriptBox["\[Sigma]h", "2"]}]]}], ")"}]}]}], 
                 ")"}]}]}], ")"}]}]}], ")"}]}], ")"}]}]}]}], ")"}]}]}], 
  "}"}]], "Output",
 CellChangeTimes->{
  3.73379372275956*^9, {3.733793777359079*^9, 3.733793787751243*^9}, 
   3.733796197885294*^9, 3.734099256986813*^9, {3.734487232273294*^9, 
   3.7344872466664333`*^9}, 3.734487326493884*^9, 3.734487468973206*^9, 
   3.734487611880816*^9, 3.734487648212134*^9, 3.7344876917243156`*^9, {
   3.7344877453607407`*^9, 3.734487769340102*^9}, {3.7374789061764803`*^9, 
   3.737478922567078*^9}, 3.7374791622922173`*^9, 3.737479477322435*^9, 
   3.737479690009704*^9, 3.7377239436932983`*^9, 3.737724154741599*^9, 
   3.737724426054237*^9, 3.737726187366002*^9, 3.738550135615294*^9, 
   3.75296511814359*^9, 3.756258829130375*^9}]
}, Open  ]],

Cell["\<\
We wish to show these eigenvalues have negative real part, thus implying that \
equilibrium 1 is stable. Analytical approaches to showing stability were not \
successful. Instead, we use numerical evaluation of the eigenvalue \
expressions, across the range of parameter combinations used in the \
manuscript, to show that the equilibrium is stable. \
\>", "Text",
 CellChangeTimes->{{3.737724506869132*^9, 3.737724571172209*^9}, {
  3.73772615891016*^9, 3.737726224310157*^9}}],

Cell[TextData[{
 "dh = ",
 Cell[BoxData[
  FormBox[
   FractionBox["0.416", 
    RowBox[{"0.416", " ", "+", " ", 
     SubscriptBox["\[Delta]", "v"]}]], TraditionalForm]]],
 " <= 1"
}], "Text",
 CellChangeTimes->{{3.737724619789341*^9, 3.737724638692712*^9}, {
  3.737724814629285*^9, 3.737724815796883*^9}}],

Cell[CellGroupData[{

Cell[BoxData[
 RowBox[{"\[Sigma]h", " ", "\[LessEqual]", " ", 
  FractionBox["2", 
   RowBox[{"0.416", " ", "+", " ", 
    SubscriptBox["\[Delta]", "v"]}]], " ", "\[LessEqual]", " ", 
  "5"}]], "Input",
 CellChangeTimes->{{3.737724643272346*^9, 3.737724669269464*^9}, {
  3.73772479895888*^9, 3.737724810381646*^9}, {3.73772626412713*^9, 
  3.7377262641664753`*^9}}],

Cell[BoxData[
 RowBox[{"\[Sigma]h", "\[LessEqual]", 
  FractionBox["2", 
   RowBox[{"0.416`", "\[VeryThinSpace]", "+", 
    SubscriptBox["\[Delta]", "v"]}]], "\[LessEqual]", "5"}]], "Output",
 CellChangeTimes->{3.752965118647781*^9}]
}, Open  ]],

Cell["Rv <= 2", "Text",
 CellChangeTimes->{{3.737724678173524*^9, 3.737724679892861*^9}}],

Cell["\<\
Plot the real part of Eigenvalue 1, across a range of non-dimensional \
parameter values. \
\>", "Text",
 CellChangeTimes->{{3.7377249443180227`*^9, 3.737724961932767*^9}}],

Cell[CellGroupData[{

Cell[BoxData[
 RowBox[{"ContourPlot", "[", 
  RowBox[{
   RowBox[{
    RowBox[{"Re", "[", 
     RowBox[{"Evals", "[", 
      RowBox[{"[", "1", "]"}], "]"}], "]"}], "/.", 
    RowBox[{"dh", "\[Rule]", "0.1"}]}], ",", 
   RowBox[{"{", 
    RowBox[{"\[Sigma]h", ",", "0", ",", "5"}], "}"}], ",", " ", 
   RowBox[{"{", 
    RowBox[{"Rv", ",", "0", ",", "2"}], "}"}]}], "]"}]], "Input",
 CellChangeTimes->{{3.737723928554736*^9, 3.737723969116981*^9}, {
  3.7377244425661297`*^9, 3.737724494092737*^9}, {3.737724536541695*^9, 
  3.737724536605304*^9}, {3.737724714238929*^9, 3.737724714317074*^9}, {
  3.737726272170122*^9, 3.737726272229887*^9}}],

Cell[BoxData[
 GraphicsBox[GraphicsComplexBox[CompressedData["
1:eJx1XQVclUvTPwgcQjjEwS5U7MTAdh+7u+Pa2HrtvF67G7u9XgxsUI8oBqKi
XAtBMDDgoChKdx6+B54zs87yvf7e33vun9md3dmdnZnNp+qEPwe6l1CpVNOs
VarC35uzInSzItTMw6WH/L+U9goOF3AMYhnojrkkG3FI+8KfpREZiAt/B3vk
IZaLUB10MZEAF/IzV5khni2znx+hRlxD/onSWSH+KBfY18MG8R75984sO+n3
8ve5OEi/l9fbw5FglcrJiPVGrFIpOIBReQHHIO5R9B/JAj0DcY2iBHlCepA3
gCmlmUk0vxpxofwRKC/ws0FcKL8O5QX+DoiLflBeKM9JwCBviCBviCBviCBv
iCBviCBviCBviCBviCBviCBviCBviCBviCBviCBviCBvCMpbVMysCJSX4hjE
IC+lZyAGeWl6EwkwyEvzqxGDvJSfDWKQl/J3QAzy0vKcBAz9qxf6Vy/0r17o
X73Qv3qhf/VC/+qF/tUL/asX+lcv9K9e6F+90L96oX/1Qv/qUV6dUS6Ql+IY
xCAvpWcgBnlpehMJMMhL86sRg7yUnw1ikJfyd0AM8tLynASsUn0o+sMvlJfi
GMQgL6VnIAZ5aXoTCTDIS/OrEYO8lJ8NYpCX8ndADPLS8pwErFIZCgr/JaK8
FMcgBnkpPQMxyEvTm0iAQV6aX40Y5KX8bBCDvJS/A2KQl5bnJGCVarfiX1Fe
imMQg7yUnoEY5KXpTSTAIC/Nr0YM8lJ+NohBXsrfATHIS8tzErBKVb0oXRrK
S3EMYpCX0jMQg7w0vYkEGOSl+dWIQV7KzwYxyEv5OyAGeWl5TgJWqW4Y6w3y
UhyDGOSl9AzEIC9NbyIBBnlpfjVikJfys0EM8lL+DohBXlqek4BVqm5F+bJR
XopjEIO8lJ6BGOSl6U0kwCAvza9GDPJSfjaIQV7K3wExyEvLcxKwSvW+iE8u
yktxDGKQl9IzEIO8NL2JBBjkpfnViEFeys8GMchL+TsgBnlpeU4CVqlmFJWT
j/JSHIMY5KX0DMQgL01vIgEGeWl+NWKQl/KzQQzyUv4OiEFeWp6TgPGfBPJS
jH5aAnkpHceFBPLS9CYSYJCX5lcjBnkpPxvEIC/l74AY5KXlOQnlBRrjPx9j
e0UhVvLHIVaypSFW6peNWKlPgZC/hETp5oiVX0vEPYv+o6REy9MI+e0RK3GT
g8BPixjkK6rmrGcoH2Cg64z9DHQRK/WIxPSKXF8Rdy9KF4vtU83Y77R9xfm2
j0AX529if4jzc5EeIPSXvj3op9ifIH9h/5XE/gxpT+cHvL8hfWH7x2B/K/N3
Pn/g+gDpC/szAPUhpD3ov6gvkL7wty/qC8znzSRa/xISpFfWB8wlWn91MX37
vf/ror4p6xF8/sL1EdKbqArXM0pKVF6bYvr6uz6Zo74q6xl8/sP1GdL7yj+3
UJ+hfRyK6TukL/z7nAi+/gHjWxwPv/dvLRwP4voIHy/ieDCmF+bXz9Dei+MJ
0oO+AR3KAwz6J44vhR6B+gZ0qI84/oz6jfyADvxgfAI/Mb/OKAfkF9MDBn4w
viH/zKIKx2P7AB34ifYAMPAT8wOG/JSehpjam2ShfslIV+ZXqUgHTOufLtQn
HenKfCUT6YCBvquoojlIBwz1BQz2QKTTeCYQ7SXwAwz5RXuq9J9BsNcGQV/A
38H6gUGw50BPw/xQHmCqP+CPMQ6UYPxAesBAp/Y4QPCfAYL/DBD8Z4DgPwME
/xkg+M8AwX8GCP4zQPCfAYL/DBD8J18fpeM1WRifMcXGH4xPSE/pyYL/DC82
vsT1DUoPx/EAdDo+woXxEC7of7ig7+GCfoejvoI/pDhc0McMAYcL+pgh6JOT
ROnhxeydaA8B03g0UtAnvh4o2jMd6ac0Yb0oUFhPCRTWGwKF+XigMF8NFOZz
gYzOT7KLjXcaz2cjVuRMNP76GesLcgQb+/u1sX/fIwa9A1xUjO4bYkWen4iV
+icgVvQhGbHSHqmIlf7PQKz0dxbi60X8chB3LfqF+YvO2D+nkA4Y6CCv0m8f
kQ7yA1baKxYxtJdIp/xSkK6M/3TEQIf0yt+zkK7Yk1yhPgaBH9jBU0Y9M0Gs
/JpKtH5mEuWvlmh9LCRanpVEy7NG7FtUXkmhPFuhPA3iovjN0Z6mD7Kn5a1y
QFzE3s0RsWJmOC6qrqcWMfSnzqjngEF/oT+BDliR+w32P+g3YEWOT4hFfVf6
LxpxkfoWfBf0DeYPgUJ/wnzjlKCvPoL+pbSn9l3URyX+fIH6CPFp3P/QVx9B
P32M84V0zE/tm9Lfx1AfIX7PRroyH1BhvEv96Slj/G8qxM8lsP+UeF8t5Dcn
/Wuu4vuVyq8l0v+MKNzf5PMF6o8V/YvS8fkB9c9Ke9YKshfK5/pZqBef3fh+
J/XfyvjZ56kV6qel+irrA9WnlGIY+pnah2jEYF9BX8CeAh30DzDYX8DVjXoB
9VH+noRYkStFsPfpiBX/lSnY72zBfueiPQMM9VXsuUGw7wZMD5iOB3H+zsfP
/2+/xfm6OF5ShPm5Yj/b4XgQ5+NK/5ZD+yzOvxV7llaQ/z/m26eK+mVKhImg
f2ZEv8N0fL+ezqcVe9gJ7bM4f1b02xvtszhfVsZ/ZbTP4vxY8QddHf/XfFiR
P3/l/5r/Kv1xPf5/nQfg7S/aX2N6tE9AB30FDPoC+gv9D/oP9griT8AQXwKm
69XZSAdM16vTBf3NQAz1iTDaORpPFGB+wEXpPWG+XyDULxGxuN6rpH+G+k39
GcyvwrF8MT4Tx8f/P17E9To/wR7w/gI6XY/wE/rTR5Cfxzf/f7zjg/EO5Wco
hil/lQR0iH9EDOmVX1OkQzwkYlofNdKV9rIohiE9xEtAh3hJxJAe4ifaHrbF
MKSHeAroEE+JmMgbxOkQX4kY0kO8BfQIY7wlYkhP9dlPiMd8UH9AX+n6QDDq
q9KObwR/xOMxSo8S5iNRSAf9o/ofhRjo4G9V5F8k1gfyQX0p1qF/BTrFOrRP
YL+ofYL1qmRMD/MfoNP5sg7nQ0Cn82cdzo+ATufTOpwvAZ3Op3U4f4LxCv4c
xidgyE/n27pi8y1jMonakwJh/Bdg+0D/QH6IVwCL82VKD8T2hvpDfaA8Wr8M
LF+pphPaY7reAv2eLPijOPRXYK8BgzygjxFGf0b1N7mYvtP1ltfYftDeoj+h
8VEGYqBDfhiPgOn6WSTmBwz5Qd8hvVLfr5geMKRXuukbpqfrRRmIIT30H6Sn
60cZiCE9jB+YT4D+QvwFGPwH6DPwg/4HfnS/sgDXj4AfYOBH9ScQ+4/ON8OF
+R73p6A/dP7vI8zvfYT5PPdXoj8S/Y3oT0R/IfoD0d5Tfk6CP4wV7HUMYho/
8PiN0lMEe51czH6DPYb2FO0z1T8dzoeofYnG9hX5gX5CesA0PuH5wZ5D+aJ9
AUz9V5KgDymIYf5E7VmmYP+z0b7Q9f1kxNCekJ76h1zUJ8Cg30p9DML5OwOm
F+dfYC+gPkr7RGD/Uv+ajBjoMB6Av1hf0Bc6XsB+PjfyCRXal9sbGJ9QX8BK
ukzj+M9D/YXxCvIApvYqWbBXyVge9C9d79AL/ixa2L+IQTroE9DB3gOd6lcB
o+c/DMJ84wG2D6Sn5ycM2J/QHzAelP7IENonG/uL7h9HYP0gP5QH8QVgej7H
gP0N5QM/Ot9KRP7QvpBe+XuAgEME/8v3H6G9AdPzkQWoz3Q8wDqCpQRYSaaR
KF2LGOoDdovyj0R+gIEfpWsRAz9qjwpQ34EfYOBH6VrEwA/8K/Cj/tdcAgz8
6X6pRqBrJZq/QPDP5hLdL9Ughvzi/iodXwUChvolC/VJFuqTLPR3KvKj2FwC
DPwAAz/AwA/iaypvuiBvuiBvuiBvOvKj48VcousRGsSQX0xP9281iCE99Q9x
aA8hP2DIT+2nVqL2Mw79A+QHTMcH4ASj3l0wjm8DxYtgfngB54c64rfBPjxD
fsp4CBPo0YjBngIG+wlYHF/i+AB9VnCSsR08sHzASj2TESu/qYjBngJW5E9D
DP6I8s9GrMRruYiV9s4RyssX+BsoPQjiRQ/j/J/jouJWmSAuKs6tBGKlP0wR
K8OU04v84Sgzgb+5wF+NeE9RfTi9qL5uFgJ/i2J00A+lPCuhfpZC+dZCedYC
PxvEJkX1K4m4qH3jbQT+tgJ/u2KY1k8jlG9H20Oyp/XJsKfteYTjop+BDrR9
LnFcpKeTHBEX/Vo50vL8OS6qZgUt5R+ipfVZpKXloX8V9V/cr/QQ5isewnxF
1E9x/9FDmL9Aeby/6fzFQ5i/gL7z9lP02VHoz/8lL99vpeMrS5DfIIx/E6E+
ZoK+WQj8Lai+zbKm9e/xv/RN3B+F8SXoR7zQ/2h/Q7H+MP8FTP2HAeezgKl/
APtdgFi090rxb5AuxqvieWSi/xHcXtL9Ew/h/hPIZ0bHT4Ra6A8r2p4eNkL7
21H9cHGg48NDbE+n/6FP4vmgEIyfAIN/pHTcDxTOW0ZgfsCQn9K1iGn5eqF8
vVC+Xihfz2j8G4P5AVP/HoP5AdP4it9XEuNLer9II9H5jla4nxTH6P2eAgGb
C/d3NBKdP2iF+z9xjN6fKRCwuXA/RoMY+NH7NXGM3k8pELC5cP9Egxj40fsr
cYze/ygQsLlwv0ODGPjR+yFxwn6VuXBfQoMY8tP7FnGM3lcwF+4faBBDfnp/
IU5YTzMXzvNrEEN+eh8A9/EkyA8Y8lO6nbCfYofnW8FfKMmDcfwCBn8H64mA
6fo3jE8/IR6GfQse39H1AA9hfHL7BvUD+wj1UZKVEOyVueAvLIvZP+AH/gb4
0fMOHoI94P5GkUeH7QXy0fMO4P8chPpoi9lHUT7gB/UDDO0tzgehvcG/KL/+
iKG+gJV8jwR/HYDxB+QHTOXl+4e0PcX9vAD075Cf2mM/jC9IeYu0mJ7qdzDW
X/FDr4X24Osl4vo2nS8ahP0cg7Cfzc+bQn+L7anY6yDB3z8T4hkfbA+g03gF
1pdjhfMrccL6bYKxnT+jPkE8Af4XsKIWjhJZv8L9xwLE1D4kFNMfUj83C5Sf
xvN+wvzUT4gXfZCfIs8LlJeeD4sT9heh/A+IlfnqW0F/P2L7w3owlScC53Og
T9R/64T4wQ/HO2CYr/z/412H8wPAEH9Bf0N8T+1DAY5vet8exr8VpqfxRSCO
Pxi/Sn/y/gEMdKU+ydi/ym8Syg/jhdTfUxx/JSS6nm6CGOSj6+8lJHoe3kSi
6ykqCdZjIT3oL6QHDOlBn+n5UHh/4BfqC/QXtAdgap9KoP9V2JgUqw/4V6BD
+UAHewIY7AekF+2RUj+90N4xiCGeg/kd3d8zoL2h9td4vn0U2J8jSntth/HI
sZL/luAPwoXxFiDgEMHfwn6GhUT3dxLQ/hXls7LA8pVcdojp+YtnKI9of4i+
u1nQeGU7rNdeF/xdMNaX2vsEtKdg/0C/qD1/L/i7QCwPxoOS3gnXs2G8UPsF
9xMjka7oaRTSlfp/RbrC/hvSyX0bTy3qA9DJ/QFPiGcThP2kZME/JiMd2gfo
4A+pfy7A9RClXQrQfoF+Q3sp/LKF+Ucu0pXxk4d0Op4NxvkAxwr/XIG/iPMF
/jy/Mp6yBX7Zwv5dOOoL2Y/zBP16w+j910hMD/0J6UG/ID30L6SH/qXxXjSm
p/sHBnreX04P4w3S0/0CA70P4AnzJb6eq9QnSSgvGfODflB7lIn71fQ+U6yw
nx+D6xvUPhcU4Qu4Pmw87+gIeI1gb/TG85gJSFf44vsvynnIVclILyK7pSAu
/CmH68sh7ZVm4vRC/dvgwt9/UtYf05FO15/1yvnRUWlIV+KJdFIeX5821t8t
E+lK+RwX/qYV8POvSn9lIb3Q/k+I4OfDlfXXXFJ/vr6tV86nOuYgXZEnh5TH
17/1ynnV+DykK+Xnk/4IRv9iPD87ykDkqRzEz6cr67GA1wjr53pj+xbQ/pZ4
eqU/8b0eRT8Gmki/l6e7xHEhDHPj92uLfq1KIL3wd5snPx+vxKOmlB+uzxv1
yb8E4T+rAk9P1++N7dfAjJTnspnjwvI6OfL7vEX+/CunF/5/zkr6fliPgWqk
0/V/ffui9dwj5oR/RIaAcb6hN7aHBSnPYxLHhT/e8fz8syK/BemPqaPoe2a6
BlaUH+4nGPV9kSXh3yPEUtAHa0yvtIcV7X/JGvHHIv3i568V+a1Jf4S50ffV
XKxskE73K/Ttaxa1b0nCX3dJwLifAfpgQ/u/gi3p722e/Py3Ir+t0P92Qv9r
KD/c/wB90hD+Lps5pvsjoA92tP8z7Ej75zN+/rzot4494f8uw572f6Q9rR/u
rxj7a5097V8fAeP+i165z9HGgcozzYH09/VLDrT99nN6oR/aOYmffy/yQ30c
KT/cvzHaixTKX+XsSLE/T1/06+VI2y+c48Lyplfg90+K/KSZFumFuGsIpyth
qZbyw/mvUZ/GcTrEk/8/9mDU3sJ+Fd8PgXiajh9h/0wF8xS+v0DXEyDejkZM
43mDcD/AgPED+Hcaj8UycX6m5OPnJ43thfEFXY9Gf4N0cX1VoX8w/sYb4wKO
lfjqvXF/K4n6t9/ef1T8TQbS6X6KUR/duH8U3g9U6Bncfyn8+X0U5ceU9s9v
70cq9ofbe7ofYxyvm62oPv32vmTReJzE7ZPwHqFwH8WIbR2E+jpQ/V3O9V9p
b0dan1gtze/J91No/+qF9YMYxOL7aeT+P8bbSYjp/oU9zrdAPsAwn4T4HdJD
vE7fl4nE9Eo7RGF6pfyvmB4wpIf4HdLT/Ro7xJAe4nelXSwlej5XjRjm+/R8
rr1EzwfZIQb+kB740/N3asTAH+J7Wv9kof7JyJ+ep08T3mNIRkzHcyrWh56/
VyOG+kB6qA89b2SHGOpDz++nCe8/JCOG+sB5ftr+6UL7p2N9ID1t/3Sh/dOx
PiJ/el9AjRj4w/wa+NPzSXaIgT+dj1tK9L6BWqLntdUS3X+xF9bn7BADf0gP
/Ol9BLVEz2+rJXr+215Yz7OT6PxQI9H7A5a43gL8AdP7QQXCeDcI492A/CG9
0v+/8LwU+AvA4B8UvblqtC+pdD4ivh80KhvpdH/KGK878vmMsJ/dHtYrFb7B
wvnGYFyPgPVw5XxKCcH+Cu8HSeY0XvjtvaAiWIHH29DeQFf8FY+f6f4W+Ctb
wV9paP6h9kL5PH4sqv8j7l+UfhLuNzbRCvXj8RPYe3p+mmNFPljP4FixV3x9
CuINGP/AH/pfqdcZ4TwO3G/OLdZ/NL8p9b+/3a9WiuX+mZ6/gfulGsrvt/vR
Rcl/uw9N/SncD00R5Mmi8QyPn4z3qU2E8s0Efnz+R8/XAH8+v6HnaSB+4v2r
uCVHQZ/4fh7IAxjiXaVed3F9X9w/BgzjRbEvfL+B2qMCXI+C9HA+G9JT+1JA
1qf4+jrHXY16AZi+B2Jg74owL088P64j8Yo5xivU/oXj/qDy+wYxXY/WIB3i
a8XuRaG9A6yUD+vdUVgfGg/B+YBIrA9gKJ/uR1pgvAT1EecTSrqvyB8w8AcM
/JT2j0ZclAzvP2mQDvzF+Eqcr4jxFMxfIL04nxHjI6UeSUJ7J6E9o+elHSWy
vi7rP6QHLK6nKnxS0J9AfEPfN04V9CcFMcQ/UF/KT4MY6kvPYztKJF7D/Y8U
xMAf6gv3baC+EP/Q9ed0oT05hvgI6kv5aRBDfel5b0eJxHPxjpgesMgf1quB
P2DgT/frHCWy/xHviOkBQ/xF4+dsIT7ORv70/LgjYqoP2YipfYtlYrxF59ca
xFAePW/uiJj2Zy5iah9jcb2exr8GIb41YPyk6AXEU/mIob8Bw/oFxFvgD4AO
/gAw3V87gxjygz1T5ITz6Hw/QbFLsP/rIawXeGD9ld81gjxHjDhViAcyBP/K
4z963hz8q4H659/WxxX/XkLw76aCfzUX/Kta8K8WxeikvSM4LkpnZYHtBxja
l54Ph/0Paxov/La+qtRXjAfshPx2tD9ncaxEZXZYvoLtaXm/rUcW5fttfZCe
34Z4V1ss3gAM+ifqk0I/JcQHPL6g8yNDsXiCzm9gnPB4AcYTYEUvX6N/M9ZP
GC8Rgj+MENbD9EJ+veAfYpAOGOj0vKilcF7UQqLv2VhI4v6jeD4U/BvQ4Xwn
2Bd6HtSA5zuBTs93GvC8JtBFLL6/Tfsnlon2UzxPCXTgR+O3WPpeW7z4nnIC
xpv0PFwwrscr7a0T5qc61HelHtcRw/kLiKeV9IFC/kA8X6Xkf4QYzn9Q/x8o
xJP8vATkBwz5wV5CfaG9AIN9hPrS/SXj+ZBVapSXlq9DewPyAyb8dPy8HIxn
2M8HrNALsD7Aj55v8UN5FPpHlAcw5Ff6j2Ml3yfBH/DvlUB/g32B8Qx0hf8b
wb+F4noUPR+bZByPicJ6VbZAzxbuLwSgvinl+ovzb0wP9QVM6iePbxoPx2L7
Q/uBfkD7UeyI53VgvIC+gX0g+ofxRTjyV9QjDPkDpvsFkZgezjtCesBgD5S/
fxXkicb0gCE9nT/E4n4HpAcM6el6a6zwHkkcYno+2Q/jI+gvsHeAgZ94X108
n0Lf/8rH8zDADzB9v8GA6WE8UXvO36un648qjH/p/QROp+uXBXheiM4HsrF8
0Gfqj7JRfqX/vwn68A3p1D/FIYb1N6W9j2B6GA+gPzAeqT6ECudfg1F/AQM/
+h5cnPB+BsZraI8hP51Pc39B7DHWNwDrC/oB5QGm9u2RYN8eYXsT/6Pi57Uh
P9gvyA+Yrmdx+w7lU3l4fWD9EvgBBroynt4K4wsw3AtJQnsIGOyhUp8kTE/f
K01GDOkVf5/FaDwqvu/0DO0n2Hugw3oGta96IX+0sD4dg3SwH3Q/4xfSwV4o
fC2F+zYWGF/R/YFEwZ5D/JXG6P2aFFwvAP6UboHzfeBPvpeD8UgK8qf3bVJw
fg/8Kd0C5+fAn3yfxtFeEvPT+zcWgv2xp997cbRHOuSn+8MWOL+G/OT7KY72
ErVPlsL9GwucL0N+8j0SR3uJ2mNL4f6NBc6XIT/5voejPdKpfeL+VPTH4D/B
Xoj+TvRnor8C/aXjNUoYP+C3EtHfwHil72Uk4/wG0tPz0HHF/I/yC++bgR+6
yuj+iXj/2Xhf9pKanl++JN6P5vc94TyMUr8zwn1d4/3ZWH4eGjDwo/aVn/ek
+2P5uB4M9hUwpKf7Xfm4PgzpAdP6+2D9lfKv4/1giKfoedVA5A/2n+oTvNf3
C+N3Kl+k4G8ikR+czwUsxh+w/0LTi/FGthCv8PsANB40EfbzVUK8WkKi8aAJ
YkhP16dL0PPUcnrAdP0/GtPT7xmYCPv5KrTnkJ6+124i7M+rJBoflqDnG5B/
siAv93fK7wXhvQZ4DyIB1zOof4T3n5MwHlL+nor5AUN6ZTymYnpY74L0dP0L
3pPOwPRKP2RjesCQHvZPIT2sl0F6un5mXI9xy6P1D1LR9awgFV2/yVDheC5i
51YC0wOG9LC/CukV+U2F9Uj+vrdiP0wxPazPQXq6XmdsH8kc0ytqwd9jAAzp
i/5cwRLTw3ocpKfrc8b+3WyF6WG9DtLT9TtoH2tMD+t5RJ/c+Hu2cJ6Ito+t
0D62QvvYYnpFfnthvc+e1meoPa1Phj2tT4Y9tf+2DrQ9LznQ9rzkQPv3EU8P
64WQnq4fGtt/uSOmV/qDr0cDJvI24f6D7he9wfV4ZRyolH0sN37fTknHMfg7
sN/Kbwqutyn84LxakuCfM4X41Q/bG+Jzuh4A8Tr/no4ynvh6AT0vFYzrG+T+
lqcW9w8Ai99Pg/ZQ6v0D51t0fh6K5w9o/GIlrD9aSeL7hgrfEPSPUF96PyNY
mM+E4PsW0D803ghAe6r4syy035Bf6Q+TYv5JyReBdNEfKfn1wnu60YI/jEG6
6G9g/gB00b9QfTFBf0LXIy6gfQX/odSL6zvoN9Ch/en+ahqj8XoKrg9Q/c1E
fVT46QT7AO8hpgn+g2PwT1AfhX8m0un7oxfQP0F6uB9B5Ndl0/yjshmRd5UJ
tXcuJoJ9UmH7FP09vgRtP48Sgr0pIey3mFH7qDKj+WV/A+nh/D/QYb2B2ldz
TK+0lyXSlf61FOyZJaaH8/i0faxo/s1WmB7O0wOdfi/sAvob0v7x3N/Q70df
QH9D20cjtI9GaB9bmv6IvdA+gj8Zak/nAwMdhP51oPltHTB9EdnKkbZfhAPt
30cOdLz4Owr6IORf7kj5y/ZRGR5hiMG+gH2juCTGs4DBfsD5HRivwnkm4T4T
xGdpxcYX8ddumcXGE9DhvpE4foi/HGhSbLyQeMm/+Pgg/r+BWbHxAHS4DyPq
P6n/ouL6TuKdr8X1G+hwX0TUZ1r/4vpL668ppq+k/HXF9ZPEJ22K6yNp35Ti
+gf0ol8vrm+1O5TOadLUQjJ9l7h96a+o9oO9S3umV7FD/xf5OWfPdRv+/Xrr
Vvqqs7L5+zl5moGVnWP4ezgtbvnNfhHC37dZP7jSjXMf+Pe228Xvzl5wn79X
c/dFuyo3n/HvU1842eFM6Yv8/Zm5Z/t0W/Mff29Geyly+c07/PvOQ5zr/eFz
kL8v0zcjsK3qPn9Ppv6kKl5el/j3kWeMOGLRfT1/PyZp1B9TF3rz92LmHJq9
Yftx/n3hZwMf73w7l78PE/XpaNqEnfx7vM5hfpHjxvD3X7KrvA6rs4p/vzaE
zYiJ7snfd1kQsclWP4d/77Vg857t41rw91uWmu9ftXU8/z5qxMyAh+HV+fss
5c+ddkqtaiclepQ6zCb5sysutZbUs7OTpv5U+R0q/5qZrg9xm5CnkWp87TFZ
Y/qBpYW1frUnViMNHLq7162FUex4mbm1/cM10uCwSIM+9hvzbri770W5f6b7
PpyyeuYvFvZ4cd3vDzWSaQnvmmZjfrKKCzteVj1XSyEl320d8D2RDWlg497t
rlrq5DLnp7lrCht6ptWwVZfVkpV955LDZ6exrncHTr9wQi3tiGytPXEhg/3Y
X279011q6Z9y1RM+/Mhim2tv2vl2tVq67vNoU8mauezwrhfz3s1TS4MyPwc3
npjPHrTvVe7ZRLX0Rqp5o+fJAtbtQv2r6pA4tulnrVn1V3izW/P6nuy2h3//
c1OlX8FjP8SxU3ldxo/N+Y9Vtzrw/kc9/r7Gpvn1kvfW4espXwf1qT9kq1ba
cf912vLKT1nmh63x077EsbMekfpbx8KZVMd7ypyoOHaz9/eJl/y/sDEdzf5N
jIxjks+k4aHzvrKLMyeX3/Qpji35WaL8UnUs6+ZkEur5VtbPpKRalY7Es44f
h73scUArOWujzct2PMEChq56ePwV/z5Qz71rx0+ezM+DLA3L2rSjEZ//LVKv
7DCpIV+/anlP19ZukoHZdykYWzbhLqt7f0AbR3f+vsrS+EcvLT200hjL88fr
7rnFKr94suH7Lq00dvZq78bud9mzd+sSGu/l7218Dxjnv/1QHDN9X2X+1W45
bEGDjaMXfubv9Xa5H6d5UNbArsS0blAuI5e1ceoZc0FjYF/W1HPr2snAOiX6
bE6pa2C1r1a4+PXvTDajXKvGdWsZ2O53UeePr8lin1rPO7zbhb+Xcjwkou7g
aga2J35MHWevbLYw/qXTYzV/L8Dkff+dl8YY2AhPbbvHdcKY2i6l9qY/DOxM
ZOt/fu14x4YfcVvaYJVW2rPQ926z5WEsJ+B+qUEjDcxd2/+Pcd0+szMVRn6N
Gm5gY67Y1V/8KZJ1Gzy3ltlCrXThpeFz8++f2Z6fySmz5P67udnXfqv3V/bW
cPjFdrm/2wxvP3/9nRg2e0sLw6AhBtb0flPbHO9otiBo/eB9g+T2tli5K3/+
N7b22h+N3k/TSnE+a5+crPOVlanleTnxYxyz/zVm1eyOsSx0YdTGaFn/xpfs
2+di/1+s1e3TgTf6Gdi43J/HH7EfrNJz9eazfQzs0vdFyWYlfzLW/sDmi2O0
UrzNbsOFLz/YrrBfW1b0MLAg/wo52hdx7M817VtV6mZgdULsNm8+lcDej0tt
+PcgrbS5/P4Ld/bFM+ePj59Ml/WpR8S1UcPLJrOry8qVvNrRwKZfepWefjGJ
1Zm9PyiHGVhAqajYTseS2fkXfumPzmik7bfTftY6kcQq2bquG9ldK92fOamg
b/VkNjGvPesr40Dzqc1iaySzkRnXRuc+imOvGhx22zMxlXXq0dp7QBsDM9t6
P79WagobPG5a/84tDewja9v179hUVrVbZcv3Hhqplvem2W2zUtjOnC6ZL9tp
pTa2r3rsHZXKVMMC11aWcUaTefdTV6WyvcfvvVrgG8eqHehWttWVdPZi1qP9
k5sa2IthZ3yrtkpnXaLPHM5vZGDngmYOTmmewWIWjd8S87dGWnOleZOhA9LZ
nnubhnVsqpUszNd+fLsnnc3eFVc33lUrsX1fv6g+prNrz1cdSvGKY8t93NZ0
zs1kq4ZsdI+frpHcN43rvvB8JusQN/vo9dpaqadNuFe555nskWnpBrdraqVL
U379Y98ii63f8Pfa+KEaKdX3asAh0xxmee/i3RqVtVL58ms8R5jlsBaL9GvW
y/P/amGDHKp75LBXfSdP8N0Yxz5HJzauvyuPOfWOOndSxjX0P8Kn781jR2Mq
vIrpqJHO7Crl83B0Hiu3v+m1fVqt9MRw6v6Btnns68V6NfrZa6XXbXa0ahmf
x9oP/G/fhgWyvfvzmmpZmIHNeXMtvaWMPwyYnTonysCiujg1e99QI71s/qxm
6g0D2z43+8EO2R4YXu+44PTHWSYtMu3bScbD6h96W3nNFdZ15qQjgdu00rjb
Nq3fnX/M1tXrtXqRPN7fHtjWpvWrN6x5/T8smsv27vm3ps66qXpWMdD2dIFM
791qfqVKOTFsRvbDgZ1k/X44se/g1Vtk/TYLObMmin+PdvvDcvuuRvLvy5pE
Ws5s94l/H/ZOSON+LWR71zUlo+2iuevYgpzEKn+5WkjPa1Q0K+W2mw2f2OZu
Zxm/SW/wuduUPeyH+rPntgYWUttH/VwMoy6y5v7lHGNl3Ny1ss+lTefZ5ak3
Eo+72kkNHeP+2m21ib16UX6saWM76cXSxt0atznI5tcxqTSonp3Uc/jNcrqE
S2x4auzJy/XtpK9f7VplBp1jxz6tcApw5+9nzvHtsogd5Ov99XVuW4bK9W+i
L+jRaH0IO5iQ+32u3B65mXP8Rg15w14mRY+pW8nAQg+7dSr7PYflDqsx434V
fj6sRMayA4u1BqYdleg7qn4+W1zZwadCaX4+zLZ0yfweVgbmVHOe7ey5Bcyz
mvuu7JL8fJjXZee8Jzv4e4gdbtct7zyO33/MjU3zTRvFz4eVmtWxVtVh/DyY
VfW9H88P4Oe/GiVNStrfy1DsPUGf0IgKrq6/mNtfPRc46/n7gt9NHZ1/dubn
u4a/HvvmXDt+nmtJpTlVv3fk7/d18jpb821zfp5r/Mt6XUu25O/xde/u+21J
A36ey6zWFMeGDfj7em2n1fq7XzX+Xt7Q1b6mt3bFFTuv5Vy32cH+rXLZ9haX
V/9Zhr+Pd9DjUPtWf/P38Sa7LCm1w4avPz203j22xnT+/l1uq3cdHrvw/d8x
n2ZdG1yav293KLBTTq7WTkqqvOyvvAsvWISq4fd1G7XSittLVlXd9pJtmlth
w4P1Wmn28Vnalo+DWWJc/taC8DiWVLHUgWEh8azk6BXLg0PjmKVHm09B3xLZ
Wb02xucdf99uR+Xeu8/J/fm1cWTfs4eDmUf/r149KvH3v/o7+2xpWMZC+nij
6a2Eza/Zz57zD6ZXsJC2tA8tq7N+wQ45nIm5W8tO0k9xmPbf0xtsz7Jlvv/W
tJNOlnOomP7lJtMH/OM9ZjN/L449/lLDeqKB3arzcc6q44/Z0AclZwx6y7+/
fCl8fs8Db/j7cGUd5k8+K8tTstfldP+IB+zGQ9e93jLdkZ2QWna8w549aBUY
LtODyw7JDdUFsEtlC8yPy/ItTAj8/m16IPvScv3M93J5DS1DTE9aPWDNdlu7
H5Pjl5H6jI1PYn1ZFWfn2i9knHiv9J4uL6+zw3s/unSszd/v+W5VynFIXQtp
5Pa6Qyq20bGDw95MC61jIbmZT7jRes1N5h3mHD9lp1aq27+cR6vWD9jCKuEt
cyL4+297Ypu+7i6P3xPWuW9cbEOYvu7HKWayvz54/U3zvNbB7OHUsF33/4lj
zZq4Z3nVymZjfG3WrDzEvwdhXqZClw01DWzLelNbn3+y2PDFFRu/qGYnacp8
NT9U/z6L9Eje81iW92r0/FfNej9hoZLj3ajx/LyayQd7hxpR/H02r5fHr2pl
/O6L/6fo9E/sILvs5W2tlfL+Wr48sLyBWUc5tvMz1Uq1n3R0SN5VwLpkuzZr
ERKH8V3WxiOlyte0kB5eWf6izQx/dmb6wD/uy3jy6JycZ673Wbx1QdmVsn2u
5LxmghQll7+sycN4uT1CvAte1tvyitXw/BhXL5K/n6aZ2Karuxz/WFcMel2p
3FuWfLbSA1eZ3l5742D7mHfMbHiFrqfrGdjpPY22dRidyazq2VbsKvdn18vv
fV9veMj6mBX4hHvw945MuqzdWxgvg/1Rzbo9sfsX/r2AQ/7HXu39wL8XcNK7
o37uBAO7zsrcm1/6KXs6rvGFRjIeff3EzXVN/2P/PMqauGsif7+qQ8D9sGTZ
Xl/v6L571bjDzHXPlSVfZVy+U3vrA0uPsu6T8sd/kePtMVtHWa7+4wD7fm/A
iN5y/f6ru+Vbyyu+rGcp64CpX/j32NctcpXnP/x71SGfDaH9P/HvDVlYFfj0
iFVLx54vW3E4OYa19zo6uYtsH/99PmT/iXKxTJceuWfOhzjsb31G15s+cvwe
2MPH+cvufxhT3Qqr2chOcv90Mnb48+OsSV7TzKGT+PtVdxb1quG9R46/fA4+
6JB9jfWf1LfUCBmPmD2n6ppqN5jrqNn1Stfh71Pps+qHVrTg39/ufiDr6L0J
/P2pxU1KBWz9m38/YU/CZm/VCjm+jOz6bXCtd2xNw9Nmh5ZppU/2Gwuaun5g
Fy5PitXN599HWL/OYeLyeVrJuunqEj3WRbJJGeciZ/+plWquL+167GUU26Ja
vD9yKv/+QZVTQ1LTpmilPh1up0WnfWWxoZ6OnSZppVlWuhun18Uw/bomAZZj
+PcM0lQ1Rs76QyutGVSm0XL3WLZ05oA9pUZopUfBcZ7XWv9iy2dcd280iH+/
oO7tLTu/DtRKvoOqHdSExzN25OSomD5aqfW6vqWeJCWyv+398xe94t83yDj7
deSjl3HMZt6R+PONk1mV0HNPF/8Xx8b+6VDyR7sU9lxj0u+oHA9WeXClzXmz
LGa4N9giVx7//Zwm3ZhdNZs1+idge7cSWmlZYue/yn4pYO5nRz15U9XAxlde
eHfio2x2+eunu7myf++Vt3npiLY5rE3rkLXjCudHK24387fKY6crur/vJvv3
bm+nHR67OY+dzB2Q+ac8X5p+xy39Z18DW9646nFHGwP7lXp48aFwOX6bsnpE
kDzuJ0daPJ+1JJdNS8jfv6ssf79KNajRwUx7A5sRFPTJ824+W661frZdw9+v
6vq0gkNleX41UT9BZ9Y0m50Juys5VePvV8Vsr91x32gDW3/uYO/rvu/Z3grx
CR3XaKUWlfOuXNOFsnkJyx9+l+OFt5USen2bHsXqXU5qcG+xVore3mJE2oGP
rOu1JfMODjSw9q9X5CVkfWOT10f2azlLK00fmZO0/46eHXjR4sjF3nJc2ujj
guUbfrIrx2b29p6glZa4rLJu3OA7m3EyuW6drnL+qqZndmgTmbPdmgp1hmul
NyWHjX187BcLuDjCoY7sHwcue7Av2yaJVeil0jnK85Xz9X9WLB2czAb5es4x
85bj55tL6u+JymBTRqf+6C/79y5fJuZ+9MlnN7Wb/UbJ/nxA+n83TbMK2Fz9
+Tud5fjyP/dnU6tXXsU2+b+q4dzUQlrip+ud5dKd7a56y6ZpU34fYemeoL8P
HdJKHRu8LrHxUnj7rheG5neS8cJxMzNWVJjH1nVsaXpYjgcDOlcx+WzYwhwO
fM5xmszf25hpZ58/zpW/t7G37TbVqCZ2UvKJ3XOOnV/K9sVNe/isMX9v4+ae
K9KRsXJ/Zzje7Z8dyjZmHnfpKcdveT8qN33m8onVMrnr2H+ogW3u92+BV+1o
1nv5o+4+/Q1sZ/CEsXPvf2fPVq/xWtjTwPpE1Qm+OTSOuZ9rHXBcnofntYwK
b7s4iflNbjLmphwvJVzt42YxW46HqsVMdpbba3DpM3uib+ezmZHNtelr+fsa
pb6v+LAilL8HHbXz7PhP//D3jVfGpPgsj+TvaXTxtL7uJeORb+Y3N20UwWot
rHFojoyfdqux+fzGD2yyftCP6jLuOf/+tw8T3rOyPq8zJsq4RIto3TnrD0xy
nhXuvJS/B7G++6F2vWbz9yCyjvwnLZjI34P4t2+fd0eG8/cgjh/oceOEPP67
/mo6o55FEssucy7vQR/+/sPqAdO3Opjy9x5q/Vrn1EhlJ40LrKuKb/WORVXM
GvQkkX8fZpW1/6hRcRopUNvjedbLSPZkzpkViz/y772oa928veqdRlo2QVdD
vfoba9RmakLVIP69lvDaJSudeKSR1i1Mv1i56U+m6+Tt5RrK32uI229bwlzG
PSc3Dej3KJ59d224PfAG/17Lv52OrrH01kjtoq62rxiSwErvTFrhe1UjaSqs
dGPfEpjrKneHVo/4+wy258aMvfVQLR2duCl9U4tkViH4Swf3U/x7Lb3X1Rjn
clwj+e7rGFTq32Q26sziV6+OyvSZseu9nyWzK2vCKpk95t9vyR7vnTVOnt+b
Jc4/4bc4la38Mrhp9r04tnj38aojNqexhAkrRja5wd9jaDF1RN7o62rJdtOp
OZnbUtmxDYPT83fw77vY9tm8tM1WjdTzgebfcp9S2fjut45GbtJIf3Z0PfvU
ReZX9UDTZb78ey9Psz1fp92MY9ufxdeZdC+dnXI/tHWuPN5fNbP9s0lYBqtW
yX9ipTP8/YW1k6o8TfRUS0H6mLHz9elsZKU+u3ct59+DednG9lqfJRppcfsd
+8uVyWCHj7d/+XOBRpq16aPDtxUZLGVxP9uc/fy9hbtht33m7lNL9bXlg/Pk
+X7jzrNUlaby78PMmJOfPNJdI8WPmLSj1IAs5vp0VZ+EcTK+l/RW/TaL6aee
afl0I39fofsk50v69WqpYv0uL/Zsz2GfBzRv+O9g/v2Ync1PV5w4UCMdWaNa
ZLs1h73urzf71VsjuXv5WjdsnMv+mHjg6cYl/D2FMWsae3VcpJZMT1yf0DI6
jwU1zFNX78C/J7P+S7fyk5lG2rbvYCuTx3ks7M25L5EtNdLISUG3R27OZ6sm
9/yn5TT+fsKmsb6Hdk9WS/ZLMw//bFnAGs6IXXy0Af++jEVkudCJ9WX+g6sH
JhkMbMDrjKBXLjL/4RZZ2/QFrEnp3ZWTgvl7CYMbuS6t/FrWp86q7HcFF1nT
xhVK95Tj38fudhsuPn3JqmRmnPeQ8dzDlQ6mnH7OkpuVWxVmxe/r97gzdYCZ
VaG9XXAjdIHsp97d9IuW45uSMwz9tnkbmI/HPJ9S5lpp7d0m/Qd2L2CHLO8H
j1XL8cbdXfP0JQrYpBt3tpw34ff5q7SqbP9CjgfebtnX8W3Iv+x1SV2av1zf
YSxR+vXJi9UO3mHZWbbvVm/C61UqN49Vsf3Drdouft88xCNwra+Mp3147hVi
eo9N9f9ic0Se37tsrFB2/6sclqy6unGt7P9dho/ed39IDvt2+NaOQHl+f/O2
1MmrYj5rVy8qNrGUgf2zvcoauyN5bO4Z6f1MK/59h6OrbWbOlbGbbmp04rQC
9sQr936kPN+f+fcZ04aRBpbuklq9SQUDsz/HVOETctnjntot+eX5ffIvQ2xb
t3MwsCVVelXPuJLPPM+8lco78PvkL3uZPqsyht8nv9C6nt0xjQXaw+T972o8
crKQfCJsdp5QhTKdlcuYS3YW0q1L2060aRbOblXpuLeWpYUUVrpGzwOfP7AD
L88F77C1kPq1U//7dvlbNm3E1HGlre2kEjr/HykbQ9n1sxeXPTG3k8ys35UP
3xHGBpTpfHtnFL9fXp0tvTdBxmPTq/itqqNnw3JWNuwj40fz+q9q0DmKxRwa
d/TECH7ffEaHpw0iCvj98hp9dh0YoraQ2v4o3dk0M4ItfxlT/5jKQnrQeOEt
k81fmOeolFqabLW0okPyorvl9KxMXJelZeX8zf6zb+HQKpLVn/JR2zVDI0Xc
aL897tdH9vHORK/cFI00pat2T8fFn9me+u7mywbz++j9Am+Mtkjm98+rl9m6
4G2mWno3ed+Ow4v0bG6ZXuuXyfScE1/mm/z5lb3b+qmzXp4fVHjrGdr7UQy7
8LneJo8ktbTkwMUzla5/Zcdcd8bO1svjP7BrKUOtaDbudIfTdSM10qPAXs1e
XYlml1ye9b7el99Xn5/i83zXS41UN+KEicOH76x0TvCQwS80ko3rrjNp1X+w
ILPuowd15/fXG/cK2uX5QS31rprsnTX7Fytjc991uOxvWrGhTeK84tmOO0O8
LtzWSNWd9tZrtC2OzZu+5d8lMh6913uZw8E49u/NDoGjOvD77X1yvLqNf6aW
bgeMvB8ux2PRBRv8T8v+5/isbjeHOyazFourWB44q5Gysr7NdNyQxEqs++vg
4O78+2Bpnlu+OHXSSrnJ3h/mshS26Fv06bCgOBbWqeZFaXAKM1m5/+rztgb0
Pzlrda9cZexrXv+/EQ9TWOdJf62Y1cLAeo969qxe6TQ2u1ZOV9s7aqnJw4nr
209IYZ7D3Q9+k/2R6/tzo6/2S2UdcittvLpXrs+gva5l/WX+B1WRS9vx74v1
uOmzV9dRK7U6qa49e1AKs3rc679NLbXSX9F5PXWL09jWfb1rTpf9XcsaA7ZW
PJLGjlwc2aJKcwP6p9YR1g+bNDOwZ7MGNfS2S2c7Kqxa0K6RgU3IK5VmNTqD
1QybsuLcRbk+DxN8r91MY11SOh0vc1YtdXb0TM3bls6m7shq+ni1RrL3Sylf
PieNjev0I+5YE/69srTbq0puaKGVNgxvlbf0chpLORB/LLeBPD8acSUv60oG
q3N204cmx9RSrTOVprjZZrJD5br7tjmolspV3zKl/X+ZrLRhSeqb2Ropp2Vb
bdlmmWxz5xE6/1r8e2b3u5aNGlRfln96xoxNVpkst5n5wFnVtdLQpQP0rX5k
sd4fI/pe3C77l1nDjgZOyGZ/Nwh+MWCz7F+3nPFcYJHDomJmXPgySiPt+7rM
3HF2Nhvaxq+pviL//tnhg7m2zlW1kiVrvfbQpGz27ZD7509lZfq8lwlLnHNZ
0rb5by5u5N9HM/307JnT32ppWmbXSZN8c9lru7lPRixTSy1c2x080TmPWS89
1PFbd410ucyaTxbnclmzUrrRJRz599JmnPq+5WcprfR10L99Lt3PZZcbVW7T
R6OV3J3nldINz2e6ut29xi3g31MrN+FKp5mz1dLPMh+C7OR50wX31B2DZqgl
x2abGt9fbWCV5t07+a25RuoX/GNjdlQ+61XH8sAMd34//e7yCw3dZOziP/ng
0fZX2QDbtlW37uPnoYYtPOa1bL9Wel11TeT58qfZf4e0+7Jl+tBjYZ5j15xj
sU2mDPPaK8ezU7Y1ee99lR0I8P1ZSqbrpQNb9m+4zAI+N3ndVbaHNn/Ov3Cw
SiQ7/ejoxZWF9vPJhi96syjm1NPUpt1Lfj/9fcGwmFt745h/ypfpFe87s0st
JqVay/QFbZ50XH1wB3OeLZWZJfu/UjP8yr97cJI9q9yy6iyZnjizQbPknvvY
5qFliuZHL7v+GTNVnh9ZpyW+9mvAz5/a/RjXuEp9C6ldYFB5v/vezKr6+LCp
jSyk7+PPTXlh8S8bNsSvZOH8xt988cweXkuZpmmj03n1+P3t3mdn7LnQwE5y
DjA/10h9mq1smWd2VG6/gSvMSlQacYbtmryrz7f9/LzkL/VfKydU4verb7t/
izmu5fepr0j9Rj5VG5hzzNKFPfIL2HW7NytHjDMwm9MBj3Mvv2Z1reaOSi3F
70uH3blj2dqC348evP/2vT+z1Di/2JWQt3hvrBrnF9WqxaTmRamlVJ/mDg6N
+PcXq7qPi3qQlcTOP//Ws2Qvfp/5QLe2Hrfl+dUW3U6XKbI/rly+W9ma+/j9
4UarGsdOPyT7u7wjt3b3lMfPsqcxtWT6qHy3hx8+5DCv4Iufs8fx+8FS4JQa
DWrx+8CD02v759a2k7b7vx5xccY1Ji0sP75LDTtp2Y3jb64tu816Tm04skYF
fv+3fIO2f0dUspNa7o8r17r7I+bhfXJvRxkv+DZ46/p3j5jt53UPdpe1ky55
v5wa1DuIpf/oPiZWxsv3jJtbN+cpazfOr3WqM/9eiF/ojxF1qltIDr3M37dx
esQSZkR8GFPNQhp2UTN9cqnH7OGACqtPVbaQ/KfNbnrwfhC7FdNoqkcVC6nG
gjH3t+58ymzm92g5O5TfD2ZdQvtNfSPP7x8e+1nl8G229rT1yP0yvc++0U8n
XbzJzoUfnH7Yhd8X3pn8/USpuvz7H1ZhV+pdrWchmdj/61jhnQ9zfdHw5pba
FpLllNCNy3S3WUjHRvfPldRKf/hV+fAoJp99+Nlk0EQzfh+4Ucdz68aHxLE1
HUaPZaWvsSbLF81qL5d/V/VStaukjtVqfWTBX7v5/eDEtdXqZkXy+8Cs1o/d
3jIe1nzl8zkXI1izNx3ComX89/wT+ZMHfWSuWWMXOMrjNf/HhZzQxZ+Yc03b
xBiZ7txgR2CD1x9Zo4m32lyO5N/zXVh6WN+D7/l9WX1mn/Habfw+bP1m2S7p
n/l91zkH5m4vtA9wn/Vdv9dphevJCr9olq/7Fjf0M7+PuuBq1V/q9/y+6Zsz
D0qlT+T3Se/aDPK9c4zfH9X8udLuaTl+P/RUVsuCN3b8/meYVBDUqx7/XsbC
h1KZdzX591D+yBh+ok11fl/z7qZqdR0i+f3Mj5sc1uZF8PuYXaPn9Ir9xO9X
DpBy4rw28PuUpXt/j1wWxu9PLhpbx/pEOf69nRVNTu3wCeP3He2XxLfyf8vv
N2qiI810k/h9RmeV6bsLH/n9xSj97Kmza/LvX4w/OeRtmwh+H3Hyuy39g7/w
+4d2l1eqpG38fpPtra2zRyzl95ei0tqau1bk93sOdt244w9Hfn/nSMLEY0+8
+PdI/w8gYZ87
   "], {{
     {RGBColor[0.14800000000000027`, 0.3300000000000002, 0.5400000000000003], 
      EdgeForm[None], GraphicsGroupBox[{PolygonBox[CompressedData["
1:eJw1VU1IlVEQvfrep/d+BVkkxSsVeU8JoYURZWYJWYsQ+nFRUCDUIvInzQr8
WWRQpFlBFKSivbJsERFtogiFiqhw0cI2uStbpki1yDb9nMOZFpdv7tw7c2fO
mZmv9Gh7Q1uuc+4BVgKrJencAFYN5BIoXmLdhFyKS53QH8hxri/PuRno10F+
HDkXY3Vi35XUnYPQ3420pzwfnHuD8wnv3A/IU5AnIacT0t+H/y9Bbz2Hvhs2
Wdh/gP4OvrcjvVuFO9fgswV3diCGKuiPw6YB+72Ib0mQPf3MQS7H9wl8vMZ6
Bv0E9rPQD8D2ElZfUjExhu9B72TtrVRC9/tgezhWvu9wdyZIT3/MgbksQvcC
8nvIfyBvDMLwiNd3SyQ8N0F/FftjXpgRu09460RS+nrcyeQ7NwI/BcinJ1e4
E48OnN/AasKdCdhNYu3B2WhC+2LodwXxMA7/ZfnCh74qYPcwV/d5Tsyewmct
zk/hrAu21UH+27w45LvkjnYT9taGIMwavbA6Cwyn4eutFz7EaRDvDmFVYD9s
MnlkzfRb3fCdmki58HzQ7myHbhtWYUJ3abPeia+1keR9XrHUxbrH++Rot1dO
qVgxkt8mfItom6f64KJcmiO8qyNhTkxiqyVixtoKkVZsHFXZfpkTplUmx3af
tqzNrdgfgj6dr7cYE2Pvt1yIa79hW2oczzpxtDmpGMkfY3LAewHfSus15kZ/
+bF8F5n/lNUp+7QXurFIHLKWhw1b4kx52jAj1uS9Lii/nUE8k2/WUm0sfue8
+ph+6bPE5gF7lhyQi/1edsyB2DIPyjxLW3+zD8nJgOEQYuXK3mUstRZP1vqd
cRK3AevTr0Fvn/OqfcbK2s9YHZyG/qJXz/8M6qMy6yXWeIfVeYVhzDj7rb+I
/0jQrBkN6jfqOQe6vfD9HMQxeSXmrN+T1o+sBb7F8yHDmPX/MSi2M1580ZZ9
/Tfozivoz9sc/AbdZS+730H1wvzZLz4W13n49nrhQDx4tmC1QW6zhhtzT1s8
9Me5xBnIN/jWBZuFhVY3jD1j9+mD+TP3pUFcLtpMTRn340Ec3At6J2N5cY6W
GN+ci2mbv41BHJch/vpY9VxnmBQYF0VBPBXjO281l4G8CqsN8mrWqRfnj4zn
KfN/3cvnf9+8wxqmHWcr+3El7FshF+K7HKsZ8gp8s0H9csvOW2wOp4L4XRM0
v5vtn8g6KzRu2Q9j9r/gLGk120Gbf8T8VxD+/D+0JzUjGA915XaHM6PN9MSa
mOcE8VppubAm6POKV33Tts/+g7HNJsbYZHEy9narzzyrnzhWHZPHHtj+AzW1
5wU=
         "]], PolygonBox[CompressedData["
1:eJwlkjtsT3EUx0977617/kS86lEtEWWwESlKVILB4tHB4FFhkFD+RSQeg0qI
Jh6JsFFKWcVmYWBADIZu3RpWjaQWJny++Q7f5Ps959x7zvme36oTQ/3N1ojo
ASVYlhFDkHOgA76zjlhfRPwEE/CFxAbJnQGL4J3gPPwC6IJ/oGaC2mttEX2N
iLnEDrZEPK8insJ3EBsmd5n6aWp3EZsi/5r8OHwxOEuuCZbAD1CzlwHfkX+J
/lH732PoR+h54BS1p8F8+JN0L/VQr1H0s8ozaJZDYAv6NvUb4S1gU+ke+/n3
ILhf2gN50UQ/LL2jdh1Br2W/r+AP+jf4Ujh2i9wrMFrYswfwi6Ad/hZMUnsV
3QF/D76jP6Mn4Z3M1I/uTnszjh5L76hdtcNj+PHas+sGusWLtDfqOUXuJlhd
eKZf5E6i75X2VN7OBvtavfOctOfy/hL1u9M31q010yd4Aw+72vxNwu8SW1f4
xv+oX5D2Xp7K2wHyI6VvotscBr2VZ+iBHwFbK3u8WfdMe7ESDPPtGnpsr+xZ
N/xb2jt5doX8DPpj4R1voP+mb6GZ7qCPordVvlkvfHn6LSumXHv67WomzRbp
3d/wPvbw/TF0X+UZBuCzGs7Jgxq+Iv3WVaPapem3qp20m26oW8qDDfDrtXfT
zNPo/5deY2U=
         "]]}]}, 
     {RGBColor[
      0.34400983629389936`, 0.42460409582213715`, 0.6168440578975161], 
      EdgeForm[None], GraphicsGroupBox[{PolygonBox[CompressedData["
1:eJxNmWtwlsUVx5837+15QgiEIKJBqI79UkVRkLbQViyIAXW8tN4pBIwJiGBb
pSJeuAYdZYZLwAlRqwU+VEedwQtt1c6IrXbasVPtTJ3O1IpCgECiKBKECqH/
n+efwQ+b3Xefs7tnz+V/ztmcOevOa+dXJEnyov7k1X+3mCRj1ao1PpYlycBS
kjySJskJzeU03qL5qzW+Sm2Bxsv1raT5z0U7TX2itkFdbzHWQD9fc++ozVNr
1u971H6VnKRbr36q+v36PqUYrUvjJs3P1vi4WqvGf9ZZ74vJt9Rfr7nr1FZo
fmA+9pydBF9dPmeGxtO9drPPgp8q8TqzkCT91H/h81vU9mVx1oNp3AP+4XG+
+nlqW6EpBZ83aNyjuUNqKzWuK8SeJ8TLZZrrFM1k9XtLMa5P4vc+r4UXeFrv
OzarbUri7tDcmARvh8zDev9m/GvxeZvOqlZfW4jxILWC1r3ou96bBn8fi+Y9
jc/KJcnENGRy0HJ7Un2V2ifieUcW8wvTuA9nIZObS7EPc52eQ3fvqtXo23tJ
6OFAKeb/lsX9G9X/MwtbuT0LvTR7Lfc9Voo71+pbTufP1LlflWIefQ3LQq/z
Nf9AOUmekX2+qDv06PvhUvC/XPPPav5lzY/X3Di1oR7/QK1S384qx2/G2Eiz
7WRoZdBsSsNG2Je7XVYR+2zNxb16fBZy41xo3/Tdt1unU5LQFzZyohTy/3sW
Nt2UhU5v/MbZjG9KYq+vfN9e6e9ijW/Vncdo/kfIXXNXip8r1IaLn9O0V5W+
z01jPedOVWsvxtrjoh8impJomkSTav4S5Kzf7+r3HRqP1L2f8HzZdgfP2F6z
+cHWEo0naNyYDzxgfEL7Hy4Ebw350Cl6BwfYIynHPtjsYdtqdxa4sUTnX5iG
HwxNw8YnWy77sfli6Kdbe3SVQ7cbdcYstaqKuB8y4o6cM9/+ki+H3LH7PaKZ
pPH3k/C7idZNO/JQq64IHymqvZTEmoLH00uBY+DDncXYH38vmZ75Ns39UOMv
xMMU3eEn8JKFLJE18oSH3T77UdHUwrdoWtVfornvJME/8ppnzMNOwIR+6vur
zclHX+3xRWlgYZ36nVrbX/3H6jvUqjV+SbYxpxh+hUyQGfPIrcuYiu1VpbH2
A9HPzMdvxhekIbNT1bdpfno+/IW7HirEffforN3l8EXwDB+vt96bjWX47mzj
Lffa57PhlbPw351Z2MaiNHQ10fuMsy2jr0qt61cKP6vyGB0d0dr+Gj+Uxlx/
09yrPfrpjH9ofLfGWSl0t9jzYNWiYsSyN8DtLGhatM9G9dWiabOeyz4LXU2w
Lb1lGjAU/5tt/2XvKp+7pBhjztzuO8DbMclxvPpzk9i30hh9ThLz3Punku/p
jh0d+r6uFHEuk6+OALsqAwOOa+7WXNhm3j7LXK/np5gvfAr9TLZdTXVMxYbA
2qk+u85nHkiiP+4xNtPt+Hsgi7OWSVYHs5DPijTkgVyQ24xS6In7rdf8iFzc
D+xnH3BiZRo0X2bB32zjIVh1k3W/xf6ILe3XPoO05pVc7DlM/TDWFUJe8HtM
/R+IZRq3lMPP8XFk+cdiyKXdMbJLe10EvhUCV7Dr32Mfon9a36bpd5YFxrBn
f80fNM1y0Y/U/ueVI77cXorxHPWj9f3zQvjNlizOvcb7tdmPFhvL8McparN8
F3SK3s5IQmazPL46jTvmtN+6NGieT0MGM722pHNeJR7nI251Okbju2eW49z3
tX6v5n+ZBrZCQ/zl+1mmuV/9fWoz8hEnmSf+rVVfXxHnIc9e2wd5F3uC+W87
ryC/GJUGtg1JI9+bZxs+w3GceI7ckNm/8oGX8D8AfTmuEd9assDflerXqy0l
jqhfrXafxmvUP6K2AHxV/7D4fKgcMa5V/Tq11aXIjciLnlB/qmMisXGZvndr
/GEu8rXZtqVKx3N8c5JxHGxCPl35wMnBzlVqvfdg510bRXekEHTIDvmSPxDT
uqwX8gVwaLuxApz4UONt+Yh/9yQn80X8uEb77XCeNdHz9cYx8A7M+XcW+9+N
/CtD7udVhoyxV3KZbZbPR7mIu+zxV68jt4O3cfq9VXz8zHrYaoyrc9x5T/Pf
U3tO89OM3+T6G+y/z9mHT0sDb97JAhuezgfuDbFtbMtCPiPtR9QaxWL4LXL9
rbGJfGG6Y26ncwP4HJsFzS1Z4OqWfODYmCzGN6u/MItzr80inoHf27PIUz5z
rnK5ffBTdJFF7FyahY4GOac9RWvr1J9fGTF8kPEc+afl0EG5HGNiylT7dl0u
1qM/dMe6wd4TvaCTyWqPat0j5aBrLMUZ7N9UCryCnvxikn4vzIeN4of4IDlP
oRwxrtY2CD19jcerynEGc+f7LtwJu4MvbGtpKfCKfYmnlcbwu5xPYav4O3Ij
Fx5ouU9PIzeBP/ITYsAIYxe2Os5x/HdZxNEG9W9m4VezstDxOMeg8Y6F2Anx
9hx/w6+pS7Dbex1T4TsvfZyq81anEeuRA/yeyELOq9KQeY3leZf19EZyUmfs
dZ2xsMX+yJ74FPiwtBx5OPk538mHR+UjXhIfH9P3DWprjXNfY3Iu9LvL+MZ8
hzGQe5ETYot5ztXcbfmI89CwdqJpuPtc3eUa/b7D2LnN9e30LMYzspATMkdu
2PIIxwX22OOz1pgf7K02jXhKXG0vRd5DXLnctQW6+7n2vUHn/kL9QrUGsCaL
fP4L++CANHLLDseHOp9L7lSwz4KLp6h9lESOu9m4Sj3d67rgT2nIaU8atjrY
9OQ2iXN6/L7T2EiOiR42W6f4AHumsofh5G3qj2qPBfnIbbvT2HNCZdgJa7AB
4tuZjnGLXed36Y5ni+5Gjb+t/nHRVhQjTszzWfgafshZo1xPIE/yDfJh8Bn8
pnaptZzX207QLza1pBy5OjXU86L9Ty7yhEHFyBWIYWA1OQ94Aj0YRQ24shy2
x51W2a/x7y3GEfIF/Blfhn9qwjNycY/HPT7iWHV6LnJ76hni/lHzs8B2iX1S
U7d7bbfxFFz9Sxq1GN/wkRfQl216RF+ulsQ9VvouxIK3HQ/ACn5jt297TA4B
bnGPHcnJuzFHjpA6z9nl/AF7xtebjKvkYiOdjxH/yV3wSfx0nf1ri/EQG6Nu
aDQ+wDt3+G8ufPMF3wX+H3bcHCKbqNH8U2nsscr7lJ37gplg1cPOQ8gJoa9K
Ihfh7avO43XmDbtEl09mgSPUh8TI1/X9Nd+BWMF4svvXPW5x/sRZ4O9C4+Rr
XvNJEv6NrPFr9LTUtjfStg8d8lxjvCKulhx/8Wli2TBjC2PsEJu+0niB7dfa
/rlPvenJc8mxqUF5s6k3P+Tq/ytEXk0PTf8k7o6PgGfEuuGOd7xR8D6FXOn5
/a1c1NpP+O4r/E6ArfIOxBjesGvsnHwMuz78DVygpw4lLiFzsBm7bbNNvm9c
RhfnOae6sDLmHjPmg5sbLdt9jhfkk1XmGT6pjzbatvm+zDSPux6hLsGvljnW
QNtueuTxmHHjdee06J2+1eOnssDYs9WfK/7mEr/SiCfzbPMPlqP2oO4gzyLf
4l23xViDb1KXz7RMqPEfND3vO4yZ3+Ua4QPr+RnjPjj4in1kbzl08KlxcpRt
8msMMHaNNQ/tXrfNa3mTqPKbBu0Z2wzvTLyFwQs99Rv2dWkW7yObspDHGmMC
drzGvkZNiFyx+bE+s9HY1mh8AxtzxcA8zuRtg3shq0IxMJ53L9azZmAatC/b
/pssQ2yb87B55HS/ZYX8HrAMsQ3ed/BX8qaF9l10tdo5xDseM8c90V2DfeET
66zdeMzdsO/7XbuVjJHwtNJ+Cm81afCNfsCk0Y41+EebYwE+gF3jg7y/4Vf4
daN9jPti/2vtF8RP6sytzh+e7cME4x77UxN/Vgi6+izmwVF+L/daamvqcH5f
XBl4vj0NHba6jtvgOApv8NJi3rhni+WP3FdY19gn2In9oHPouQc1fa/1hB6q
+vw0jfWsBZOwMXBpsX0B+S8yrsLzQ7ZbZDzG9ggNsZqYzT7sMcb7YA+sZ22L
Zdto+Yx2jDhoGSAbYhl18lDH6y8L4Z+cv8j34h33duP2b9Kg/XEa2NZgX24z
/s1wu888fGUc5s7sMddnLTcdNLw5keviwzXO+cn94eWo+eEe3cZf3nh4M+p7
D77KuTU1GXXdeOeNu40t5La8DS1w3dTh2MTbbq9jBHbOb/KWtY6J3J03E2wb
PMG3dttn4YE9mzR/QWXgOP8v4q7HfN8u81zttx3sk/cfMCBvHMg59+NcaoW7
XHtwTofP2mmcgh98dr4xB8woGTcYF423+G/Z9vaqaXj3eMHnknvg0xXmoWT8
gQYbLnrPvPEK+rLzImiogfLmFX10OQ5iv3uMQY3+v8xtWdQP1BHDs6jHqMtu
zWIfcmVy3QbXbjOz8FHyxa/tqBg1MLXSNmM7vtDk/3c0Z/GOwBtCnfodabwd
bc6iVkamfe+19NR07IGtHXAeNcexA1zZa/xpNf5MMP4hJ+Ip8bezHP5HPtJl
/TLH2k+tuz22PfCcnI//ZSzxWmjgbZFrBOb2OV6z337Lc5PjzqQs3rr5Xwl1
yc1+fxiUBd52eu1S77PEeMw+rzje7XSMICfGv8g98F9ylQbfD9xmH2oy6nD+
D4Vf8x5/umMuNC8bSw/anqljeFNCx9x9gOs1fBxdosfdliX15lHjDPUIeqPm
5P2H9yneC8jJwbMe52w9/j8Q9PByyOf24T44xn5HzCfvB9fb33kjX2L7wf+g
BwPB4QH+nwV6v9y5RIdxFb9DB/g/eRc56VTTzHIcYp73kSuMD6P9HsW7FHng
UfMMLh4xjvF2xZsX71f8f2+G5QxvB30X6mDmW03D/wT7/ndHT12KHmqsL/Rf
45iLPVc57k/zG9pQv1/ebXsjv9rpOIFdJvbxW/zedUoW+L3LNGucJ4A5Xc5r
saVF3gdcIs9JnLeQR6GvHsc/MJb8Yaz9AIwi//nYuQqx8phxeKfPZX/eYtEd
dtHjN6GWJPR7wL/RL76N3ZCvkr+C3/8HxUr3IQ==
         "]], 
        PolygonBox[CompressedData["
1:eJwllVuMjlcYhff45/98729Ih5GZmNBSRNAag6bVJg1DHBoJKkjJUK0pRowW
qUNSpnVIaRDlxrnMhQu9mBsi2rQ0SBtCmzhcVduLNoxEK04XDn1W1sVK3rXX
u7+993v6+i5omb6sU0ppOSgHSyKlqcWUpoFm7BNgMOtj4Cexl+UpvVBIqR2M
hr8f1t7AZzjaevgi+GKwAXs7WIu9DuzA7qI9HFQLpuP/NXwDWivYjb1V38+8
R3vb4N2wu4Lx8KegO3oPsA3tEKhE6w4moY0L+3YBDdj9QU/OqgJ38G0N3+0I
9x0IHwx+TD7zCdoj+KJy37ECfhs8xz+hr0e7Dr8Fvw1WwFvgM7FngeXYjaw9
IaCHiU+93govw24DI+GbQQu+7XxyENpH8MnwJvgo+B/w+/AHYA38U/g87Plg
NfaXYCX2KrAVeyGYoPPZPwL/DxQD+ER4PfyhYs7dK8Bm+J5wrH9HfxW+UTkt
+k6bsA+EY7UQHMQeCyqSYzwxHGPFei76YfbXl9jPt6/xvuHYr4Cl8Kvwn9AT
/u+WO4fK5VBwmeVqfAr4NsEzfI+B1/TtcKwUw0rVhuKXOQfKxcuqGfY/hd+C
f5bbVs2p9v4FRfwz8AXaWsWg6Jgqth3hXM4Fp9BeUgxYuod+E+3PcOzfQz+J
9gn4p+gcK9fKuXI/G70/9+8NX5Xscw29F2vjMr95EtoUUOItb7FWg3Ykt/0m
qC65BlWLBfhd9g9hbUnmGF5B+zy3phwpV9qjvTVlKX2DtiZcG4qJYnMhd+2d
x2cOvjXoxwuOcTX2MNZqk3NWh92Bfw/u2gR/G/4s3Fsfgh/QGkA/ztoLfwf9
v3BsG8FptI/Dta8YKpZjc9+tGX1oyT7yVQ7v4NtHM6XgGdIbuzY8SypAL+wI
15Ziptg18I1W9s5gbSr8K1CVeQZoFnwHn4fdGdwL51S5Vc7/gm+CR+aeUe9s
gXfN3BPqjZ3h2aSaVG2Whc/SDNAs6Mz5fTLnVLlVz6p39c0H+F4M9556+BL2
NPTvi76z7n4ud29ohtZhN+d+q3LyOv7bwr2sGaRZdCY8S9XDZ7F/DveyevwX
7L9z95ZyOAz7KGvPCj6zDXtAybWpGDfCv9VMKLPPTfUael3Bb8qxV7LWUfRM
02w7k7sWFOPn8Mu5c6maVG2qJlQbiuHjcE2oNnTGLrT94dmhmtoXrkHVomro
fO6Zr9n/ImtRco+p13SHG/j/Gp6F+gf9hr0j96zQP0L/itW5e1UzUbNxafhf
pR5UL27MXQuaAZoFpZLP0pv19p7hWaOZXKV5H56NqiHV0v+80c4K
         "]]}]}, 
     {RGBColor[0.6455200903869872, 0.5305661659506984, 0.43959841331883187`], 
      EdgeForm[None], GraphicsGroupBox[{PolygonBox[CompressedData["
1:eJxNmWtwldUVhk9yvpPv2wedjooKjtWWDgr1kgAq2oooYrVT7GhUrCLFKkyt
YAIJN2cqQtRe7EXBFH60Gi8z0BFFplaZcUbpRVvbQaQIJBAS0HIJykXF/ihY
2/dhvRn7Y2evs799XXutd71r58t3NDc21ZZKpQf1p6x6qf7MzEulG1QfUdsw
tY1Wudr1xS60D1fJ1O8bqm9SeVzjJqqeprJG8hMqVX3/MI/xfFtSKZUa6kql
zVmptCUL+Xr1+W9tzM9c89Rnrso65tX3G1XulDyhEvJUyeslT5D8hMb+Mmkv
qh8u9FulUfJJ1VKpS/NfWBdnWa8xr6msLUXf9ZbrK9GnU31nqp6s+n19b1f7
Rfq9Q78v0Fytki9U/Z5+j5Z8s/ps0LrXqt9dqmeXYl+c/UH9HqLvbUXsmfZW
lZ1ZzDlR306pKZVOsw7r1X6+yklq26/6EvWZpD63qfxWelmt9tnS4QrJqyQ3
SV4u+TnJSzX/xeq/Lwudcca3VEZUYp/vcp4s+tyq+Vbr25MqT1kf691/iL/R
jiFc7Xt+TGc5T78f0VnOKMf3JSo9Hsf4WunlPq23WH0/VZ/LtLcxKj+sRJ/t
pbCBm3y/2AW2gl7aPN9i6+gBtw0sh4xeOzXPt7X/p9XWI/k6ycslT0O3Kh3q
c4XWu1zlROnkNrVNUnlU7YPLMT9z3SI9NGrss2obr75Xqpxc87l9s7c3Uqzx
F9Wvplj7Neugx+dFf+jqBZe11uUs9Z2p8qrkoeVoX2099VgP2C82jV9QT7Q8
zPpmL9gC9kHb4JqwkdOso6e8/nStc7fKKslHa2Ms/bgH9N4t+SzNM1bfvqs5
BpTDNvFBxj3pvbPfF7z/eXno5QX6676rKr1q69U8C9mvyl6V76h0qc8Gfd8n
+Rzd/1NF2Oupkn+ewod/oXpWHnfzvPrPlTwnD9/J1b9OpYvvqgdojTH2r5Ua
22nbXqbSVw775Tc2PE7zTdH3DzBVja1V2ah5+jR2kb7fYgxrNo7t9pytkqfn
YZ8ra8LHf1WJM+GbL0vO9S03BtxeE2ennfNjN72VwLw3U8h/Vf0nla2S/6j6
mXLI+BDYBt6Bb9SPqewqR83vEzT/riz2MLAmzsoZT60JnGB/YAXf291nWxbj
GbtJ8v36fp3KBOlggeqTpcNrJbdJTtrPJyns8seq69VeaMwe1YdUP6f22eXw
ocW2q3kpfGa++jSn8MMWyX0p/O0+zp3Cx+ak8LM22+YS+y6+1lgJf+b3iGpg
68hqfGu1Xx+1nWAva22P+MtPU/jPQ1r3YApbb1N9fwoMWqD2e3SPM/LQ7Wa1
36A+96Twj/69fDMFjnaof6v6tuShz0P6PUjnv0P76Vb9rMa2lCNeIG+Wbr+k
Pq+obVYKTEZXW63zlyqh9y2WK7KZP6v/YP0+T3N+RfJafb9XY78o+SXJMyQf
zOKOud9z1b5B7Y+q/XzJm7hnyQ2SOyW/oXq9yh7JkzXnVyWvk/yzFHfJnf5E
9Vlqf13tiyQPk/ym5B+lwMeuSsRVYhRxqEU6+UI5dD/N/r5DZX8p/B15W03U
vW5H3ul29L0pDx/C795RvUXt891nnuM8WA+WfpSHPNFtHzkGTE+xj7tTtH3s
9icsExsOyl4O1IUdEQPZD3EQPFtunH/cczL/YffF3t7xPtkbWLHCOL/RcfN9
r9VhfgIHaKgE9/nYvIX9jKxEHB0gub0u9AgPYV8TbN/ogvWYs8Njp5oLsD/0
/LH3ye+eLNbSlR6r6y3DQZDBK87KmdH/8VlgLL+7zAE+cBzp8Fo9RcTdSzXR
RUXc8+lFYG1PHtxhi0qnSl1t8AJwFm6w0zbA3YFNN5ZDb2Du5HLc+6VFcLFz
itgnfgJfquYRb/h2j32wSXVdHn5NHCQOEY+IfQ3aXzPnrAbGIoOzKQ/uQpzc
JnlrHnHjEfM6+N0m6xl932Xe9YMUe2A8ayTtb7vkQmdsd8yGv4wpYh/nFaE/
9AiParZOmrwm7egWXW3Ow8aarDvkShEyOiSm0Ye4NsvjGYuu2QP2RiztziOe
PmxMA9uyIuZiHjBpm89LTDy2j5qot1lGnxXraLvvlDMid3utqcZUbJL7xW6J
s+hso+1zs2MxZ0EP42xLl/s8yN3mAMx5dhYcCTvkNzI8hHq824nDl3ssfGOM
/Yv6strP1+XM6OodY0e/L451nxM9z+BS8JWxlqfYh1mXOM9Y7BO+0GiuCS/J
rM+ZjlnErivVZ7zKVfCjIvjgkCLiFvFrLvGxLuRF+jbM/Tl3pRy4Ap5h143u
0+Z49IDqf9dF/CPeMM9h/57vGEosPVIX/YixyNPMSy8pgrcOtS44G3we/6v1
Gck55qscVdto+cxsyRep/o/nI16jQ8Yztse2hw3Cl+D95AXwOPAdX67Jg/8R
a8EZvq025g8w3yuK8CVsDC5VWF7o+EscZh36YC/gRNXzwy9y67zdudsE4yh4
ugwOmYU8wDi8xngLv1pjTO72PvCd0UXo/swi4sINjmXLzPXY21b7T5f9Ff/C
7uBgxGnyzU5/w6e/XgQ+DS8C97Eh7OdrRXDqs4vgsnDap4vgY3BE8sHaPOIv
/T6rC3vgLmlHv3Bq9gG/BWfgy8e4bk3UuWXGcpfcx/As7A+cv89ca4Hqh5xL
klNWPDdc/Q8p4vvaFHkXOLwkxbkzn32heS2cZ7jjCPdCbkGOgX+dZJlcg/hz
DNclD6oGh4RLttoGPzQnBrPJS9ZUwsYWOT6xfzBhvM/CWuyB9fF95hhkjBiV
xW98HX690zkGexzssdwtc2MD8Dj2g60y93D32eezsf6nKTgSXKmfn11vfszv
lcYVcArM4c4Xem/ooN46abCMbrhv9kZeMDKLsex5axZc/IR+nMxCN8OMH/uN
k2e7HZs9aI4C7yM2kUuSl612bsY3uAUYTvy9N498p0jB7eH4fGce7J/4TRwn
V8K/+I1PwUm3ODeA37JXOC3xZ53zUjgjdgVfRse3Ws/7/F6QaiOXIY+52P6A
vR9O4afkQPgs+cs/s7Bx5oN/wuFXlANDwc+xjjnoFvunL34BDuzJ4p4PZJGT
gCVwbWT4Njnbze7/rxTzDzOnHmgui64OeuwIY8zN1usXrFu4PJj8gH0e3z+S
AmvB3OecW6ErfrOvPu+NHJ23A3CJ/AwdweHJnSbZJvGFPuutXI07Ptd52G3u
c455VE01eM0G28A1GrvS+uIcB3yWqyqhR+7gUIo7O8t5+WTPyVvFct/HUMeU
A8aDaj8vykNmbfjn9ixsHyx/3TaAPZKD8E5B7rzUeEjOvswYy9sJOS/3D2aB
dav8hoBMTOl/1yMnOmobwn7Iv3fbVrG1+eZFcNS55jPk4btsS8SBZ21j2Oxw
2y15HP3AT/S10nF6Yxa5Gb6+2zbZaY7X5Ph4WhH8/W3p50XLFxTRd7fXxXc2
ef/HZYF54ABrsjZYBi9rMTfjDZIcjXdI3kHAo7f97nfAfgpWdpTjfQbOssBY
1GLe97z3OdPckndX5gOTWa/FfeBc8HSwBfueYx57dYpz/8b8drY54TRzDrgC
c7R6z3C9WearcIY51v8cc4dVzunm+Y64f+6INclZsKGltssV9nHyTN7neL+C
A8GF2oylo4yZvGGAp7xjgKMjHQuIAyPdh3FwKeI97aN8B+Bxg/vA1z4x14JH
gCPsEbvutW0zpsEYnhufiRfkONvs4/Ay9AMfI+/vNk4yT4/jIHjQ7f7EqV7H
As7f47XIodAX/AddM+9i4/lhn4X3ns2OF8R8Yj++ih/xGy431TLtcJVm2wO+
jY+TU/MO+nYldE2u2Gzb5k20y1jAGwM4Ai7CTT4zx+h/42Accb7L553kPT9q
f8Av8BWwl/jCvfMGhW/ute/e6/PiO7t8p7SxJu1g2EHjJHzkJsdZ3td538An
eMPHzo/Ydo74fwD4CtiBv8ABb3Fsws+O853CK9v9fwH86Tr71Jnmij3kAdXI
E3hf7DXucXfEkKGOU/18lDXIoelPTrEjRczgHYhYsNexlZjziuMIe4GTY2tw
Is7GueDsg8xvlvjNDx5yv2v2yf8nwILHi1iv0e3EiuPNZ54sIr7wjlXv9wnu
Dn5U2J7J+dl3bxE2nptvzDXug/nnVmPOccXn8YBcm3jIOxVvZS2eG1sa4lxp
r9/n6px7jioiVk1T+8gi4tOdKTD43UpwmVH20w+NidwVOAa+Yk9g7Djnl+R0
GzV+l8b+Q/VbKeZZlwJXdlQC44nj9CGW44vsFX+EX93ueQYWEQOu0Ni/pxj7
txQ2Od886ncpbO7FFBz1SnO1CzX2W2r/vtpfSuFfv4dLp4j7dSn4CPGeuEtO
eor5DOsP9h6O5UzOibDxDts556c/9jxC38dp/u+l+L6hEra+JoX8cgr+BZ9I
/p/GFK+Fj7C3I+bwU7xun/svMo5id+BqvfGSsZ3GDHCa9Z+xj/Gmx1sq+Sb6
hVfBqbDf243P8LH9/3d+arjHlhT9eeMkvr/nO57hdxrsmVi60fGUO2uxjWEH
9CXWwB/IbeBk1HWW57r9NeNzl+9+Xwq75Z2V/LfJ7zOHzJ3gjbyN3ej/rXCH
cImq7f0M2zzn+9S66jMXRefYAjaHPX+QxdmZc6Xb4BvogHb8E04I7mFj16QY
My7FfXCXtPNe1e5ceLnvATznf33Mwxj8ZY99hjdf5LeK4Fa15lq8WXM3B4t4
E5vhuyO2gs0TjTEzrH+wZbrff35dBE7CF/gfAnEQbLqsGrrYXsRv7OF61/xm
fvLdWuefp/uNcZPm+R/d9t8U
         "]], PolygonBox[CompressedData["
1:eJwllF1Mj3EUxx/9++f5PZibIrOhzIUNvakk2bTZ2rzMMjYTS95G1gtGLjRl
mWWWGVde8nLhwmao2EzyUsQqfy1iVLNZxJQNN9XG57tzcfZ8v+d3Xn7POed3
EopK80uiPM/bikQjo87zmvkeDnveGPii73nrQp5XifjwafB6cC+SDH6Org/b
aHgreELgeR34H0UXBY5Bt4nAG2M8rxH7Nt98t6BrBZ92lks+y+A/4fXgYnTD
4Ap0M7B/gAzAp8Ovg3M5TwG/QNcPzid+YmB30F2kawfvQ5rgU5Fi8CV88sGT
yB+L/RF0LSHLUQF+hPTi+4+iPNT/YpNF7B/Y58Hj8b+B7UpsUsFV6Frhs5Bj
4EF0PrYzkGeqFbI5ZDEUqxqeGDKfEexr4fPBHcg4vAY+D9yO/IXHBVZ73fky
Z4XoxrhbhPz3wfecYfVEvWmEv4avJd8cfH/Db1HPcnR/wDmB/fs49n3Y9/uG
C9EtVy7f/kU1GcI+FV0Zsb7DF4HLnfUiFikDv0QGwlYT1eass95/JGcO/Cv8
DHgnum/gOnQLsY0gIeJ98i13PDICPunsrprBbPgd+GiU/VMT+Bq6AnyrlS+w
HqlX7zl/DG5AusLmI9/Z2KyOMd1deCf+gyHT6Uw1Uq3U82bOs+EV8APIYs0y
9pOjzacLPBO5DV6FfTq4B5/93HU9/K1qj2yHr4FH9DaQKngBvB9c6awWmvEs
/FfAu6PtjV2Ap5HzF/gg+TPBu53lmoRul3yRPHgYvkO5nM2iBy8Cn3I2S5qh
WnASMUqJNZEcccQ/4Wy2NIM14D3O7qp/yOA8I7Dc+mf9u3qu3itGMjg9sNro
jrprB/6f8b+pN4T9eXhPyHp8TvVANwSeQrwF2J9x1nvNfJ2zO+vuH4jx1Nk/
6d80U6/AT5yd6c3r7bc46/U67pAQ2E7RbtmAzIUfd7Y7NPNLfdsJ2g3aQWFn
O0e7RzOdEpiPfNWzBs6cs9nSm73iW81Ve/1jp7MaqpZ640ngvc52yxfOuzUL
vr0N7Zx3zmqi2qhnaZr9wHaDahKBD/s2+5o5zd4hZ7OiN7OEszfOYmvmNHu5
vtVSb+CqbzVQLbSD27AtcTaLmrlMzrc525XaGdod/wE2ksJN
         "]]}]}, 
     {RGBColor[0.9075128345814817, 0.6387820864537042, 0.31328978720259315`], 
      EdgeForm[None], GraphicsGroupBox[{PolygonBox[CompressedData["
1:eJxFmmeQltUVx5996/O8kehoomYmtgQs1CF0dilK2WVpFhKTqAFRKU6C4AcT
YAHbhxCDaCIziYnMZJCySJGi9F4WdlmK2LHMSCz5oJlMigqI+f88f4YPl3ve
+9x77rn3nvM/Zblm/AO3TsklSXJC/+TVzy0mye/U3tePY4UkmaZ+tNpE0V3V
Oqn9Xt+fUHtO4036PVX9cLW7qpLkIrXLxKe5lCQHS/F7eJokGzRvYJYkPUWP
0trJov8i+rjGbxTdS/QYjU8R3UeyXGA+08XjlHjXaKxvLvZg/HWNTyvF747i
cYf6SzX+dTlJzqodUmujsTs9/7R+n1Lbr9YrF+PMX+p51yYx1sbjpyXPzeJ7
Rn1vtbsk20OS7RLJ8rC+T1P7vugn1T+ntjAJer7ay5LrJbVPtc+wQnxb6W9z
klg/QvsOL8fvd8T7hNqQJM70YT7ujXN1UKuIflt7X6bxX6fRz/F+ffW9j9qC
XPCbZv51osdbznrRwzin1vUuhCxb1Vbpd6Y2RnStvg9VS/V7iPrbklg/shyy
Xqzxd7X3TMnXr5Ikt6h9rrG3NHaDZJstvu3VX6fWIPp69R/q22eS62fqJ4vH
MbVJaie17n71I9VPEr95xdCpGr/vP5LQAd7jkyTmTvb8E2o9c/He92rsHs6m
sUbtcVA8JkmuDuqf0Vi92tX6fpXaKNEN+Zi7VGuPqtWKXlIVelHn8a6S50r9
LmiPrTrHlkLMY68P1L+iOU8Wg4bXlebPfOyGNdjOUsnTpN8TJU+16AdF/1Z3
0lf0L0U/JrptPt6B96jRumq1ZtED1PdXe0v09ZrT4vfinXm/LUncQWZd7SOe
E8Rztni2U5uhOdeq36SzbCzFG3QUn7eT4IVuopcrrI/zrUu7NP4A76/WTzxn
i+cfxKdG9G9EzxO9Teum5ONOrsiHbrP+mnycg9+X52MMPfx7FnYyK409Ftpe
uOfFkmu5znCf7u950ctEjxW9KBfv0sa2e842sVv0gb636aZ83CN7w6OPx8GK
6lzoUqt4HlbL5WLPGo9P8Dj7M36kHPK8UQp8qbEOwhM50M2+XttkLOENHted
PKY2XW2H7mm72slcYFC1sQx5mY+OgVGtlqfa8xqrYl5f74V+88a879FyyMa+
2M9R01Vp0K9WhX2/WA6736f996p9kQscXlQOLO6nfplaTTnsBHtZlcVZ55UD
ewbqDB/lQg/RXXR4heb0K8SZthgz4dMuCV785o14r6UeX6N+rdpU0f9MA8Pf
sbzHLDN4tcaYVWea+dz/4vJ5uaAv1/ijkuERtVlqc8txruvQM/2eozaT+1fb
Xgh7Rpea/Ea7dY5dxTjbTs6MraofpO83qd0qPgeywOK9WeAxGDhY7bVi9D2S
wEtwkW/gJVh5dxL3X2f5v52PMzHvh5XA2fVp2PdW22CLfg8Ha/S9fzne5kvJ
NrgcMuXzIddg78X9gxHP5kJ2ZOqp8Rs1ZyA+T+MDyiHjYL/LtZaZu2rV/EPF
mMu8QeBAFuNrssAb5AIjmvW9pRxY91U5fkOPN/2J9f+AWpILDGY+38d5fKx1
HN2+wDbeavq034W12OzBctg+vA+aP34PfUKXXtBdDdNdXVEJ/QQfD+TiPD2M
D9hXL2NitWMF9lqotd219rtaezgN33oojfvmjron4WvhcZn98lr7ZvAQLMdX
dCqGL8GPgPfQC/KBHxNsy50cI91h393JNH1H+/EJxhvOO1xj9cZ07HWAMX91
PnQI/VmXD7+NXvGNd+KNbjZ/eBKbbM8H7nbwXuDGynz4c/QT3a+xfxljPUav
tuUjngCbN5kHuI3vnGA5/5fGuV5RX+f7h8/oQsgKL2K69ZYb/B5ruyNG7G/d
Xg7OWf9ecI+uLsPmHEcSX22yDO9kId9GxzwbHffgT7ZZZuTdbn9DnEq8CoY3
iudhx6/LbSO89XrvgX0Sb27y7yF+B+yTfS72Xn/k/rR2qPrVtnfeBXsbaDvi
zOvN881S4Bd4N9yxGX6W+JjzcZ/EDffYF7Q4hsG+Dlk/e1YiXmixbyPW5l2x
BWKgyfYXe/Lhd/Gpt6cRb7bJIr5o8jd8+PF8+H9ihD3229vdc2/49iP5iDXg
Pcn8ece22vfjJMbvN26D35NNE2dNLIe+EJsxH7/1heh2hRhrMW/ulu/tzBP9
mmjbOWIZwaDd+Xjj5xwLDbS+gRX3GUPwtX0d9+Jv+zgu+ls+dK2746W+vv8P
HMNx92DFeOMMd3+v739oIfQAnG7MBwbf6tisn/mjB2DcEs+v8fjifOjEIPvB
DrbBA8bEczg53u/O2N0en2n+YPs4Yyf8sbVax4K1lov7AbPn2vd1yUfMBkYh
7yD7MjBshP0Rugw9x/Ee2IZ9rSqHD2P+uEq82dtpvA80b3RLIeJ8cIyxLz1O
nnhFOWJFxrp4HH615gn/lbYZsIg8BCzDV9bbbxKzDDMNVg01jfxrjMPMWV0+
HyPQY2vsP9e5Ku/FvvAAt/n2vs890vfwtOYeLUT+QY44Ih96fhB/Uojf6OBx
x8rYa71tFrzHB4D5s/Jhh6xta/1Gt9HxI9bhp4qxD/P2i/e+QmDAmXL08Pzc
NsPd4lfIJcCullLEbWAB+I/8vGEvcEHj3Sphi/DHBm8oBk4Ntc21td1N8Ri6
BA6OMjaeewPu5Os09GeR+vnFkBVb4Z6OFAJTkzR61iILMrG2JgusfDmNnHe3
bbZPFnNeSsO+wQhsvH0x4jNkHeF75A47FuMNmHeV/Sr5FPi0x/hW6/NwFmyc
uAd7W1EOncfu0DViJvzaR1nIszmN74M9B0wEG8kXVtgP3WT/cKN9xFLJs9l5
DjaKvNjpemKoQshN/EsMASZ3y8L+X0yDB/LBB+wh9wJ/0M1G48k68dldiHwU
Hv3NBxnhM8h4wm9smliWueAGvhafiw/qkQXPNdq3VxY2tlb0EL3FzmLkIrWi
9xQj/kXmpY57wMh+Pm+jx4ilOhejJrPA9gpP7LFrFudanYa8+HVkLlbC/ken
kWOAS8Rl5Dq9HY/V2O+zV4PjdLCup2Nr9j1pHN/iWHem8426Uqxh/mzH/sR+
5AT4WfKCLVnowrg0fMUs5zDgPzzP+YgdpvdlUWu5RrI3F+JdeVO+7/ScbVnI
d3Ul9iIPIR9B3tddq9mTxfvcl8bvE84TeFveuCoXY+QUYxzHnzB9yPvmc+dz
DHg0WU7OPsM5JfKADeTM2CBxTZdS2DO230H0pkLksMy5sCro6c5hZ5SCZhy9
Zj64gJwdS+ETwTZ4thbCTuFbNo511nhLIcbaG2uogbB2l8aXZHFvi9UPLYXc
yNzX8mMDqb7dIfqvacj0umt33Dt3AU4iF3sgG/Fgp1LgL/Uc6D2FmIs8zAez
wY00iboEtZojVRF7veGzg01g1Ant35KFf7hfY++J/pf4vptFDAhNLAkGHbQv
QI8esS6NqQT9kzT08FHrGXaFfaGfxAK7TFNjARPBQ2R507pK3eUljx8zxh6v
ilyQWhh1MLCaN+Z9eY/DnsMZwSZw6SHHxNQFsXnsdJToDd6XWPBB58/se9KY
Do5vdH0SXCK2Jpb+UGuXZXGWpVnUBnY7X6aOQH5C/vFiFthxVxrYCsb+Nw2b
b3VOij0fMg0mQJNfwYv7IZZDRx63ftxeifrJz8XnBfHfrznLs6hjQGPvB4ph
G9gFuf4B0+DEHGNFfSne5oD32e23uK0Sc34s/jttm+ApuPKwsYY4c6/3ai7G
+ZGXN282vTaLmOuqSsj9mHX7B5Ww6aYs8BNbEvlN39kxQ5NjgGOO23Ol8EXE
DheWInZgHjaC7/ssizmfZrEOv/ytqqCbHEuQNzWZ5weOMxjnfJwT/JlqW8KO
sFv8L/6EWAjb/rbW5iT/pdqrqhI68rTH4bHdfIhrmNPRmAPelO0rt9nusD9o
fDXvxntwn8Us7od7Yt1mz8ee91r+01ncw6ks9txpOcEZ4hLORx6EfVRsL9D4
IWLtJzwOJrEGTDto/4ceIBu12VRz2pcibiR2BbfALPDqz1nUov+UBe955sk6
arup81n2wvexzy6/Cxi1x1iEj8RXDs/i+27fIefa4XtrMP4i53/AJcnw7yzO
Cl94UvPABrA/3na+x4lfmE/sCWajZ2AFtou/ROfBSN4XnDyXPxCXVpvGBsl1
yGHwuYzVFc7Xn6FZt9CYBV5RR/lRKfQTPqzf6vwIPozx94EZ9jW9PQf+0z0O
NuNzwW5839As3uGs7uypNPKIQiVikM62I+iLbEdgM/Ei98ydQ4PZ9B08vsM+
rOw8hffm709dLT+yjU0jZiB2uDcNP44/n5yGj8BXULejxkHMhS7MKoU+rEpD
D+qzwGL0GZ+Fj0IGbA2sIg7DlyPDBuse2AGGtIrHs2mcnTsgVqFe0Nu6Ntf6
xp7Ueti3v9Y26Pd7adSNeBfi2Klp5AfHyf3TiO8PZ/GdeSvsx7Fr/EBvj7P2
O+LZDX+Uxvs0+I2o95D7kZtwZ918b/WWE568YbN9JX4M7AA3PtHeZ7TXx1nk
WV87x6cWeNa1BerA1K+pa69xHXKd+l8UIs8kf6EeSP2RmiBYcMr5Mo/MWnKf
c/kJNHKc9V6j0siv+DvVujTeklos52cN8/e63rs/i1owcd32LPY57b1aLT+y
Iyt7EYM1ec5+y0de901NLx809QRqg6ynZoE9ErsQRz3j/Ac5iSEG2meRr241
fnLnXW1r+OtN9ul3puF/8cPdnA/2qIR94DsWGOfrnLOc8R0iD7EsPnk99e00
7pm8v0MW/hE/2SkLn0e8A5aCUWAYdYwm1ya6ZOH78Nuc/5RrGoucS36vEnkT
tQzsoo/rvNRtuMPF/hsKudcK52XnaoLQN5kenMTdPu+/6Uz334zQw0Fee5Pb
StccVrteQM4yxHWDu82/0TkO/XLnI0tc5/o4ibrVIucsAz1ngOsN8Bnv+gZ1
jSHec5X3XW8dK2XnvxHvk4vDE97UzdB76mvEuuAG/hDfht684nogek+dCDzB
P+JXwHniQOJBMJJ6DzKjM7X+nflvZNSdwFDmPZ3GtyWej73Osv4hB7Vy7BF7
SmyPX1mfuXvyd+p0YBq5OXkIvgb/3GA9G+9cDx3g/am/HHUdnj14a/5WQ25I
PEictc+xFjgFXv0qDds4ZL+AT+Os4P9mx73EDEc1cBJaffdKxLbVlfjb1YOu
mZAPkxePzGJfailgLnkza6nXkvuRb+3I4nuL5xCTNzoG5+6JsYhP4Ms8/lZA
4xzf/M0rC7v8aRqxNjIgy2sa/0hrX80Cl8HnaWnUiRm/xDEh/InRyIWmmT94
z/+3oL5PDYVayugsMLzFGNuQRo2Uv68S729w/YW6LthL7QT8A0/BUnLNZt8t
5+Oc5BTVvsPP/Lf6jc4LwHPmjHYuwhrmkzdsNBZRY+Ot8WHUPqhZjJA8/weW
E1wv
         "]], PolygonBox[CompressedData["
1:eJwllUlsl1UUxR/9D3nvSxDDJDIZDFDmQUorUIwsKnMRIjiihgCCYZJEINCW
oSa6kERciQIJC4YylEQgyIIhEsYGNaAGpLAhBTZojANTQX8nZ3HynfPufdN9
996v15ylM5aUhBBWgTzokYUwsRjCfQbfjiHsSiGcKoQwnrHu2EoZO5sLYRFj
o+HPg+Po2egX4VNAXnNZLDK3J3MmM3crPo3YZoK12NaBQdjPgtfYt5n555LH
ZKsBpfDf8L/P3HfRGfo6+BPfo4w9h+1jdJecx27Ap4IGdAQLsQ8Gl+F12MfC
y8A01mpk7CC8P2iCL8c+Bn6N+d+hnwEr0FfBPfh05jyGD8G+AV4H+sMHMvYj
9lXMr4T3AafQ89Gj4JOS7/6AmLyD3hIdm6cVU2wLQTX8KXwWwA+AC+j1+AyG
TwbbsT1h/ns6O3iQc0yuwQ9hLyd+F5lzGL4fnCs4xgPhLeAYvt1BTfQe2usm
Pj/Blyj+8A6MLYY/y3sthQ8FX+huyb4H0F3RJ9BV7PcrYyfhfcFq9nqFN96N
/Wf0LWyHtCf6K/RG9ALsA1j7s+RY98b+afKe2ltzfoHPxOcIvne57+vMn4O+
gn6Izx/ROaBc0JtUo5+AqpzP/B98D/YzrHUaNMB3gJPwKtboxlpTNIZvDszF
vx36A9Z7FTxCz8anCd8W7D+gByS/9STG9qHrk3O/F/YNyTmoXFQMK+AfgfY5
51Bl8hl0FtXUXmzD0J/kHbM+8DuM1RYdo83oTdGx1xsXOEsH8AL2MrAN22LQ
VrkLRuH/YXSu7wcV6IegXdE5rdz+Cx2LrlnVbl1ybvZA18JHsv5y7F140zL4
m/j8TuzrOd9Q7P+gv8/5TfQ24xi7jI1P6Cjf6Ll6I72Vclq5LZ9vsJVnjqX2
qIDPAkeL3qMFe3P029Yw9lLmHFGuqGc0YTuT3BuUc6fhK5J7jWpetb9JPQPe
Gf+SzHfS3VrxuQOvjc593eEW+iK6NPiN9dbHk3NZNXQMXkzuDepJBfgb0bmo
M+vsK6N7g2qqGfuN6LOvBpXY+yX3rgnoPdi+TO49OqPO2l53LDpnv46uKdWW
epJ60zjlZJsQRuDTMXMNqZbUI8pV/8lvrxxbhu6UOTfUc9V7q5NzQTmyCP0y
+kjee2rvrdFrK6eUW/vUgwvuGeodjeB8wT1IvUh30t3WgOvMbY2uFeWscvcS
GJ53DamWxmb21R10F/VM9U75/BsdE8VG/5Tdyf8U/Vu0ZwO2jcm9tB/n/xx+
O/kt9Y/Rv0Y1p9orUQ4l16RqUzW/V7FJ7oV642/hd5N91ZPVm7Wm1laNPEru
QepFqpG/lVvRvVo9d3hyT1NvUw/ZiZ4V3Zv1D9C/4K3oWlFNq7bVY9RrFNNd
2Npkzk39I/SveD+6l6sHjcB/XnQv0j9rJPp/WETvWA==
         "]]}]}, 
     {RGBColor[0.9556774119126459, 0.7591935297816146, 0.46259997692920213`], 
      EdgeForm[None], GraphicsGroupBox[{PolygonBox[CompressedData["
1:eJxNmgmQVdWZx2+/d997976ZGp1xAQSjgNoomYgSUANRIIsmg2yyNSoqmkQF
dUgQNwalKiCE7mYzaqJjZFVBZc2I7eCSYBFxQqZ0RAVBaCWi4giCLJox8/36
/+8iVe/UPe/cs37r//vO7TjmliE3F5Ik+aCYJPFLTi4lybvlJLkvTZJ7apJk
V5TuUc6ItkXRtjDKDfH/fbe/UEmS56NcFmVbTHBRlP+K9tuj7I9yWZRfuP6H
mH9A9Psi6kmUm6N8GKV3lOlR9kZ5Nl5tLqjeP8rsmK93UWPYzwdRBkaf2tjP
ktjL4ihnRn1FPJdHeTnmXx+lLsr2GPedKJtizA+idIh5D3HGguqs9d/xbB9l
WaI23k30Xk52ny4x/9Mx91NRpnjPo6P9d7HGS1GGR7k+2t6L0ifaJ8WzOco5
UZ9sWtF+g+k50O3071ajsc2uPxplo+kzzuc93/XdXneK67TPjj3OinJVtFdj
fzvjvDuKej/OfRrifX2UQdFnS/C3PvrNTLWXG8zHtvH+oXi/NMr/RJ8Z8X56
qj1e773NjnM+EG23RkmjnBRjHo7+r0b/afF/apSPou3caOsc5adR/1GM64oM
RH1GlL6JZOPUqA+JZ6VGfY83L+6Pckm0TS2oH302Rv2VgmTpgYJkhT4Xm69r
zbsfWH6g3wLT8PXg3WtResT7FVFqoy2N0i7O0jZK16DV2Gif4PmKcYZClPXR
dmK8PyFKbfR5wzKDbGyAVgXJ57nxPCdKMepXFyTTyPO9BZ3xzUR0QsagLfuq
i3Jc1M+OuUdF/QRoGO/HRxkW/+/wWM7/eay9P+rHFbRvxkIr6DI0yuZEY6DN
W9DddN0Q9YcL0r3+lufprjP3UNN2v/WT8dMK+s+68G6SZfjz2OeBKOuijIwy
IsqFsa8j8Twc5fdRFoUMjI22b0QZEv8HR/mW9z7T591lHUb+R8f7K6P0K4p+
o3yu/wja3xVt343SMfj27/H/4VT2ZaP145up6Micdeb1rqg/Ge13xrg+Rek/
vFnI+2i/w3ZkU7T90XJ5su3MRPN+guVnkundOv/xrte6Dh+2xd46Rb1NlB1R
bxfPJ6LPmlh3dZQrKtKNk6xXc32mr2okb+0sD4fMM/jVWJEMMe87ft4c7XN8
pr/USI5Osr36p2rIfpytT54kvypIZzp77rae/9mYc21F/2fGPt8u2u7G/wej
3BZlSpS7TZNx1gXGfmgbjc35wPYE3u0r69z/FvVKUe30+b+CbEUfy/lG86VH
7PEV62ObVDLC/0JR9oc5m21nkLf3bZeY57mCZAbb9WnlqI05Dxvn9bbEc1+U
WxK17S1oHni437wbHuP2Wx7nuj+0Re6Qvz+jR0HPTtHv80z2ao9t1p+idI+x
9xRUDsCb6D8i+tak+t85nqekWvs/gz7PRSmnWuczr7XVdfaLjsy2Xyt6D8j/
mwX5v9vNm872Wd2tI+wTO0fbWtMWfUDHfhPPG2POXlGWY4eLktnLsTNR+sb/
YfEcGuXbUZ8ffboVxKPxtjfYAeziENuWX0S/GUXZu/p4zizKFjOuzvztXxV9
vht0O7Us3iAL8PCbRfERH/VulMGJZGer5YcCPSYnos0+0+cz94Fu+LgdBc2x
1bpB+8cFyUL3RHKw23xfCR6I0hhrr4nn6iizov5oRf3xN9OirWNJfMO2f2h6
P+g6NgHbD53RzVadZO/1Pgsy2T/VWTnjpqJ8Bf1fK8q3QMNBMc/AiuR+VPTP
U/Hm0lQ6gPwjZ9sK8o8DUunVaLd/7DO+azqwLj59u/dS77H9Ej23e56PPPZc
02qP613tc6lPsC991vK5xXy5INbvYd1GB+EBWGJftPW0DZmTSpeujv7r4jmv
IN/XmIpX8HpH0HhWqrZ51r2bjZHYx7m2t9hVZHV+RXwCF6wsSI5rbZewfez1
HcsBvLgGPJPIxoJp6k2H/432T0qSq9S+pbN9LviI+f9kfcbuPVOQzoNzzi9K
bpFf+HSc99Ap5vux9Rx+gmWxY9j6BdFnUdR/mYqG2KKRJdGS/R2J+uEoDVFv
Koh/4C4w1gzzFxyJTs6vka5XvO92ZfmNxdjlsmxBuUZ+YKnP3hxzz03Fky/s
J7G36GnR8zTalrJuU0V+CyyHvZ3s9mvjf8n4DgyEX8TO/CwVvSfhE0s628xE
NK63Ho8piR+/TnTWh3z26UHDe4vCdrui/f5UdBpZlfxfm8m/sDdkDF80uSD5
4JlaXo+3zeH/odj/wSgv4m9jrpuM9fEjyBZ8rKtKj66P+Z+IPuMcn+DXwNDI
6pyC6qx7RVX+8ZVMNvZi68XMgujDnC8X5F95d19BdoF5kOud1oUm90cH3zNt
sQ8X5bILv4v5f5ULr+/O5HOgN3jhH2MPpwdfjo3nSWXxHr6DVzfZtvywKhvS
J5N8UkdGW+KhoO+rNcJQQ1KNHV4VT0dmeuKXwA9n56rXRfuWorAvPAe/sG6r
jKXun1o2qIONNxYlG0lVtq4x5rk06sdGn+9F/Yyq+qyL+s9jX23LsoEHisIB
6M6p8RyWShf/HPv5Ep3JdBZiPHDmd8qiBWe5MBcdXow+nxZFQ/R5TDw7pLIX
R3LZ4RnR57qq1jgQ9dNLihfj0fJkDWiFbDzm+rUlyTEyDG66xnLcuSQcmiLb
sZdDZb0Dmy1Lhc9oH2O9eDQV7uzts3J+zs4cYNoNxqX0+7JGfpt2MDO4YL7H
8n6+111R0hj6f1aWHqKPxOXE5/h09jXSOklcXFsSxqb/Pr/7bfTvEs9yovfU
wafE9os8P3iZOnOiN9AKXiBfT5hW0OxxfFiNsPdSfGGN5qv1/PSh/0Wm0xkl
0Z9cweNuZ9wy82VqSftgzlElnXGm2znjQuO4E415wD5gIGzdAv+njv3fa3sL
Tw55HmSvp8e2jgcfdkyFBcBv7+Qae1umvj3cH7+Hb27BuvHuYPx/O5OfxJfj
x/+aSe++yuRDwAfo/r0l5RHIIZBLoA4ea7CthF/4FmSV+OTTks6A/2JPp7j9
52Xtk/1e5ye45yHPgw350rpxTJyjrqy5Jvv9EffhTD2tg10sE8jAe7lodVfM
8YX7s0d0B31Eb4jd5rbGMkXZKzDn5WWNof/0eK5KlYNZVhatiHMHQJfYbzWX
ThHjteoEdeQfPF1jXR5dFb/fiHHXVNW+M+pXpYqNsXufmFYN9rNf+owdKrIb
xP6lGNs+6nMyyQ5yAE/vKUs/Dzg22O92MOyxpu21VdmWfZnma+85F1SEV7A/
Q6rKG1wWfc6p6LzwgD7kZE6L/XSrqI3+lzs/RW7qoGUJmWqMuRvKmqu+rHwc
Pomyz7hrmHNt5NmuqooOb2WytVtsk39Slj3n/7SSdI0x4JxJxl2PpIoZ4B3P
R2yXeuXK/92SKRe43flAcA1+G1nqncuPj7dvxS5gJy7IhUNuytT3fvcHZ5A7
wq4i++gD8v/tXO1TMu2RvaL7yA99SsRGufJLV0aftiXNC77CnyyyXSUupA84
6riS/kPz40vKZ4Gz3o559kT91kx7+sT4DPq1xIdxvmlFxXXI4Ikl4VewK3th
T/DshJLyaODNNiVhL3AXeHuq93Cs9XO3dffH1l90Ehl4zWfZ5fNg5/bYnqM3
0312+LKwdNQ/UN9g3AImJ++HTcV+4ot65Mrv/SgTBmfvYBL8Bv4Du35aST4F
P3OizwdWJ+YkF0SedqPrryTCXOBIMORuYydsIFh8ujFST+sQ9mSdMRV7I1dG
n6ZEsePIVHkq8rVLYu0/tsYL3if4fab30z1XHvLqTPhqjvnexvSmf0sM4vbz
cs1zYyZMyPzgwhaMnSouwE+tLClPtMg0wd+1xA5e9wTztp/jr+muP+2x+Ljj
LVPwGp78xrqDnSDGA5eB68DT4KbpmTAJ2AR/xz7ADCPKkgP2vzIV7+E7++c/
9IFf2Epc24hccevwXPaSdmxmi08oSdaw09hr/DWycbp9Ljw/zfMwjjoygEyz
LvgZmq32uqy/2u3Ye3wEOaw1qfJ01Mk/HVMS3qy3TmGHoRNnhFasf4ax0tdK
0k90E1t3Skl5s0vLoin0HFyWXMIL1mJdsARr8v+vNeIrMgS2WVXSO9ovK0s+
kI2BZfES3nE3sMLngvfwEvsDTlnu+buhm8HvUWBF12lj7lU+41rXWWtCqrgI
nf1G9Psg+g+PsY9linfah23+erS/H+3D4L/rtOHHxtjHgd/xZ/gycA42cJux
w+sl5ReactWfjeeZXos18aP40y3Y4Uy5mg6x7hL8ThxqYqqcLbQnf9iQCauD
2bFpT1neWnEJ/NppPsGjd+2DbkrkB8h7cuYHcmHaCzPhMvYNViTfeKvtPHx+
1bb4qVz5mCfjuTxXPubpeDZbBiba9k+1/SeWarZ9m+XYivqAqnDV9zOdb4nX
I44iFvhLpriZHAIx4/6K8ob8x5+SA+Us3GUwdqLt9NSysBS+eb7zDzvtv2kD
d00z9rqkqv4XV5WvJW/LnPhtZBp55kyN9uO8n+U+72VqAy+gU6OdA2df9c7P
Mif/8fXscbbPCP2ZBx4QhzZ4rf3GIfCLuWknjqMfaxOjwsN6n32Nc+9fOd+y
wGPJEb7su7NfGtcOjH3eZywL7a90bptcB353oHMgPMlzPRL1+zNh5UFV5UgG
uh3cdVv5qJ/gHVh9sHMp9NnlGJWYlXu8I75fIGcJ7gHzoBvDnMPEfg3xXQPz
DPH9IjS90vsc4PuIL4xXBzkX1zqGdYf6DpO8ybeq2ucF3gM0Aae94H2wB3Lb
9N+VaB9DPZb8DXkcci7cP5CfWOj5X/AaTeDcivIh5EaoY2vOj+cFFek2OUvq
q8rKu57vdu7IGM/YjzLhDGLuedaXuR5L3pP+zZlsDdj58kz+9+Sq5mVOcrnk
Ss+L+nLvq5f3c2ouG9cx115We843M2EmsCd5bvLd9Gfcc67zZJ/kCsgxPOd6
z4rWwg6uM2YdFPOfVZW+PZirby/TqVMuHe2c6671RdP2eY8lx7A/U9xErE8e
7vfm+3rLDjlzZGG0ZR75Xu927raeN0+fN4+oc8fF/e5wl5e87iHXsaUvuQ/1
I55zk+dZZ9kgl7LG65JTWe06+TdsJfcy5OGaXB/hfBB3Ebxvsu5f5n0yJzLG
/OQJ13oe7C16yfzkbfZmwiLXWmfXWG9ZgzHEi+Qv1nrsCJ+TOckRkEcgXsZv
4D/AEq9m4hG8+nq0da3I34BryJVvSGTPd9ou/V1V9wF/X1X8sN2+g1iHGIl4
kPiAGBU8PjJXjrUul53bbnvFmG2+c/qHmOu0qB9TVW6edYl38LX43MUxdlkm
rPlELl/HfQZ5+Ccz6dJZYLBMdxtdcuWy2lQkT8QQYBFwCPxqb3o+nklXz4j+
T2fyj1+rytdCg8dy9SXmJDYkTqTOHOzxRO+TvAJxMhjpZ7lyHBOc97qyrLi1
nWUCXkFjaI2/BOeCF8GK0HiH6UxcCT2JK67I5Hd/mEuf0Tfubq7LhIX6R/tV
mbDWv+Si8bum868z4RvuFaFNT+vpDZnw2KW58s/cp4M5WPds8/FfHc8MzPX+
dfeBJq85l0hfxuBP4S++Cb6Oy4TZBuQ6RzfP+Wiu+G5+rnw44/HLd+XK002K
5+xM+cF2Vd1ZtbUcvmbe9bA9OGybgL6OsM7SdsQ6Sy75kNvBu4fdTn7qgG0C
z89dJ/9IHnJwLpt00Hb+efdBP8H3B//GVhyy/eLdAesa2AT/jf8Fo/CfOBJ9
G+E+4KdPK0d9dJ3Xwr/U2Y6BZUe5HX81yvuf7/mZe5JzOrtyvb/cfbCZV1jO
tzs3wXzoU21FvubMeHapqI1YCmzdEh+hT5YxZLLZmHOH7QC2i+8Q6EMs+b2q
sNT34zkxU25qay7dJj8JlibXfVJF9CWeA9OD5+FtO/O3S1U5jjOr6ks7ur44
Uww/qqr9sm9wJ3is2fqCfWMtYn++J+GMxKe1PiP1vlXlhvpVlT8kt3uNx33m
fWIjD9tOtrGO15oeXX3elpiyrFjmGttV4iTifeZhL8jqUusINgD7jx1AVs71
/Q33+9xPEptzR3m768To1Pmug28b+G6DO1C+8eA7Er4/Id/zU9+nNBtLz3Vc
vqFw9PsQ7p259+ReAzzBPd0bXhdbiz2hP/SBxuRIuD/jXqblm4lEd1OcBf3l
Tpv9I5/oL+9oR966u51vV7h75t65s+NRcBl7H+/9j/dZuJ8+zmtxH8f3PNwP
dUp0N8gdIfdhzAWuecv02ej5wTBgHrAPdw7cWXPvQF6GJ/eAYA4wFlgFmm1y
OzTebFqBNVrH3eucEPrCPQ93P9yj4aPIp5Fb416LO1TumPZ6HDwi3uA/OSLu
nN8w/dsb55FfaTDWB8/jF6gjw+td5x6KHB//8S/wbZ1jpSnOxXA/daPpCtbt
4LXg6TLLHraafBL75H4ZGrV8d2X6v2pebM1kUwdm8m/t7ePY21jvh2+Iplk+
uTvjXrVvoif/u9n2Ymexyauc6+A/37BMM695TvU83AlOMa/vcR2+TLEM0t7Z
/fEDv3WugBwFd+LkcbBX5Bi5k2i9j1jqPAx5AOKxfrb3vJ9vv8D7hc459POe
sS/owJJM+vimdRK949svvq/a47OTa6X+sfex2f3hNViQPS62bs4z75ClmaYb
+RXuFMg/cLff4PZG1+EX3waQO8POQJe7re+8b7RMtt6nEhcTE15t2eAbgHGW
N+pjrUfEoPQBG+yzzQB7cKfK9wF8G0CMR6x3SSY5b/R+oCf3T+RWyAtfaHru
sJzRh+cc6wXn2uYzkKMkpiKeQobnmCaM5ZyzrPd3m+873YaP4D6Z+3vu7smb
kMfn2xBsGDa0s/Vvk3VwqtuRsQ8y5WK4X/1n5yjIVWDLzzLW/UOmGJ274q7G
ZejI5kx3B9xXECehP7R3sf/BZsLzB8137BBYFDtFPEQMBtZ6siydRB95B47F
jhGzjrX+opct8xeE0cBq+N/Hc9XBtuxrtfewLNda4F8wMXMuzbXmSq/b1fmZ
p4zxltmGL8mFe8G/8zLZTL73aShK/tE99ONO6wi5sbXp0W/47rJskw8kv3Sn
5aYlt5Aov0D94ky28kafkbws+Vlk4SeZZK7OPr3WOIRYlb2BT8jBkh9n/JhM
csD3BdiUm6yz6PQ4yyH3FUssm9yz3mF5I/9JnpAx5F+QbXLdnLvB5+W7lBWW
PXzrM7ZpLTFZQTEaev+MdX+y+/PdAjlY7nR7238u9zxgVPwiPpFcO/Pg9zs4
l7zcfVe6/wrXa63jTa02tkZ4C763fs+EbCO/tD/kQh1fBgYAAzXZd7MHcAg0
fcA2AZt0n20FsorMgQXgA33o28l9wAzE7vAGXwotsQP9LCN9LSdTneNEz8EU
zMe+TneeGHtBvqa3+YJsIq9N9lnoyUG3LXc7eHmk8Ta60suy9P/SifYJ
         "]], 
        PolygonBox[CompressedData["
1:eJwllltsVkUUhQ89/9/O/IpoVECU2lawVDTGIGpFAUUKAm0tLfSiBtICBW+o
ICZSE02wglxVaIEHo1FAhaAYNRWNL76oTXig3lp84CISjVoURAEVv5X1sJK9
Z+/ZM2df1pzi5sUzH8lLkqQDZEBXTJJ/WejJJsle5MtySTIpP0m2DUiS10OS
PAs6cdxQkCSLsE1AfwV9BD4XoH/Mnq/YewmYg20vuB/bWfQfsY1A35o4xu3o
V4OVaZL0c+ZI5BqwD30Y8RcQ7wP869n/Ev7l2EaBF7D/gH8p8mzsx5Dfx6cO
/7mgB3ksawewXYg+Ev1B9kxDH4g+LvXaRchNwWd/gl6PXkHMQdy1i/O2YhvO
WgPyavbsRL8G+5rUZ5Yhzwq+yx721+Jbx9qV7M9jzxFsHehDsa1grRP5fHyK
8p1j5boPnxvzfGfdvQv9XuTj+H+P/TP5IF8K5mErxKcQ+RB36Eb/EDTi38F5
t+H7WLB8FJ8e9D3oNdjXsDYWvTo4N5ezliXWLtbWEauMfLeiD8q5lsqRcnUP
9i+Rh2Cfj16LPpzYG4k3Tt+v70UuZq0e+R3iV7K/nbUb0P9BzyH3E+Ms8uxo
33Z87ibei8F3GQYyOZ+hs0rxX4ntPVCLbT0xbmbvu6Cb/ReD+7B9FN2rM7D/
jd4LTrF3F3tqiDU+OPdDsP+KvAP/Val76E3FY60a31XYx6BPi46tHO8Orqlq
qxyNxnYVWJZxjVXr18AbWddYte4Dv6H3g2Xsnx+ce9VQtXwKNCO3gOXIc4PP
1sxodh4HjchNYAlyBtRjb+f8bZql4NwqB8pFI3o+elY1R54IInITKMA+WTOg
3LG/MzgHysUz3PcOzQr679h6wefBM6RZWo9+HfvL0FvR+9BLkQ/hMyDjO+lu
qWYQ+U/s32oWQJrxnlHql+BZ0JpsDcF3bQEDozlF3DIT/RzyXWAMsWah56m3
wBLkpaAIeQv2cuwFoBV5Krgp9TfoW/SN+lbN2Hk5z7xmXzV6lf0Vmjf0W8Bm
nc3a86k5aDvy29GzrhnfiTxF85L6TJ1dB9amvuPLwTEUKw806/vZc5qzzoA2
9K/BidQ5Uq5agn0r0U8jnwRFyAvAH8gLg7+tCv1McA1VyyvA8WCOElep5tdr
Nlmbk3HNjwXHUKwSzm+IzrFyXaKaYTsImjOu4WHkn8C8jHvk5+AZ1CyK8zcE
c7C4eDR3Wov+X3CtxJHiSt1Rd1UNOpCXg7+y7nH1ujhF3KIc71Cu0E8iP0n8
W5GLWVudeM8R/J8OfiuUQ+VycTDXqAfUCxOjufkcPTMd2wPB3HAQ/25su6N7
91rOXEj88pzPGqwZE1dG50acJe5qi55FvUl6m6bg/1y+c6LcFII2bL/g04vv
E8GyZlSzqjN0ljjlLfWvvinjGFN1djCXixPEDeJkcfNQ8GgwB4oLV4DJyPuw
HxZfgYeCv0nfNhgsQl8azQ3KmXKnGdGsqIdOiEuCuVNv6Hhs3wXPpnpEvfJw
8FuqM3TW0ehe1Zujt6cy+iy9GXo79gdztzj1lLgiuBfVQ+olca64VzO1UfMQ
/TaJ87dE97h6XTO0SXcJ7kX9E+jfYEb02yYOFhevC+61/WACtunR/xJ6U/S2
iNPF7Xozq4I5SdykN+pT9OJorlDNVLvtwdypmdXsVuSca9VItbozZy5UT6o3
9U+jfxtxfAmxvgjmRr15evsORHO73ly9vdXRtdQ/iv5VqqJrpzdLb5d6Tr0n
DvgG+X/yyygt
         "]]}]}, 
     {RGBColor[1., 0.8822943655801921, 0.6230519354628603], EdgeForm[None], 
      GraphicsGroupBox[{PolygonBox[CompressedData["
1:eJxFmWtwldUVhr/vgCffOa1IKDDTMkIiIYoKVAtW7SRUinirCoqCVauAoOIF
KkZGUsZpAiiO4IVLEkK4VFE6o/xAAdFA5CJap2rR0Ir1RwXajlRQURDx1vfp
ejP82Nnr22ftvddel3etvVM+fspVd+eSJGnVn07qr0iTZJRau+hhnZPkArWT
1UoKSZJq/JdZkrwj3nfV+uq7xfTVai+qtasd1tw3xPeBFnxPfe/OsRbrrDPP
C2qdteZM9R9m8Rt7/VRzO2l8rNbepfHP1fqLzhVir395352mr8rFPNb/Sy74
4B+ueSNzISv88O40/aLn90lCbnjKRLflk+RL0TeKrsvHuqz5ldY6on6C+qUa
ryxJkt36bhC9OB/nfF2//ULrvqt+m3neE09P/daq9rDW3C3ZNojuLZ4t6svU
mjRe2inGa0WvykIn6Ibfd6it1vjeQqxTjgxau1ltq/Y5loXMt6lvyYd8yHZU
34fVbyzEWHM+5NmbxZqjNX6XvneoXSq5e3UKmZCnqhB0hXiXad5g7bXzhCRZ
ZD2gj8Xel/276vc/iu/sNPonTf/I40OT6FeartNv/1YborZcYyvUBmIX7fuO
9vlhMUkGpcF/hfhP6hx8XTpHQ6ZJ+v1ASZzrFtEz1T5UGyT+ISUhM3y1Hj9T
rWcu9p3MmiWhF3yl0jT6Gazvp/LhA/D8w7orlUx91Z+oflM+9IBs0Jv9/WkW
MVJiW/Wy3W/V+M813qR+baew951J2Lyn7b4PvyGO1HcvCd2h84W2I/Ycn4Ve
G7PQxzLrZH8WOvpIfdkJEQvEHHqFj98ultz1ooerbxffIe17XjHsjx+skwwH
NL5PfXUWvt/F8Yh+TzY9phB7XFMI3fR2XJ8teX9WEuu+lY9v6BrTy7XGK/mI
MXRB/4rj7Rx9T1N/vdavyQV9JAk7tNkW7fnw92eJW7WpalemEWvb7fPPqH8t
H7r9q/qdjs038/Fdmot1duUjxpLO8c2au9W/n4+xuVr3bsfFonz8Bg/7t3vu
+x7H3ju9PpjF2d82zb5vmUbmKWBlEue71+fFt9AjOnwwDXtgC8611DF+0PH+
nmWALhfPZfiC5u1IYmypeaCXmKeHvu9Tu0O8x/R9mujS5Ph5yi1PjXkeS4NG
/zdZTsZ7W+eXp7HPNscLOq1V6yb+jWnQ/WyXrdYV9tlmekEWthqt/nXbC9yk
55v4IKbAlA48gV5pPRGTxCy4e2JJ2Odt6xl/W2oe9DpR/v1j+epI+eok0T8R
PUp0g1q96MXqz9f4feI9txjYjSwX0xdClquNSeAJGAUvfl5j+yMDPsDvQ8zz
ms+BH472eZ9Wfyln1u9dixGXQ4xR+HhpScTFKtNPWTfdSkIm/GeW2sg0bFqn
dkMSsYuvbhd9ezFyxh+yiDf8D7tgu3rHC376pn2SuERvy233OtsaHbYYG/+Z
RUx8pr4hi/NdmEUMtTte0E9349Vqy0wsYjtwDPz6exZ7ktsZ6+7xJmPjRVnM
5zdyRKOxbkQWftjqeJmisf1qd4ieqv6/ajOS8NObzAOe3Ggfpv+t6bY06LPA
H/K52v1J9LeoPZREzTAKLBc9K43xoerPT2N9chY+RdxtEE+9vsdrvEp9tc7W
BH5kkWfIN8wj/np47lb1t+MPmluRi/3Yi/WaHMvveJyaZFwu1kfOzbn4Jn/d
ZT/AB8CNyaIvTCMXbXL+7aexa9QqRY9Wf63a5+Kf4W9oaipqoEOib0B/uciV
j6Qx97Mk6qVRrp2Ye7VlW5OLdaDnpzGfuawBPQDMVz/Rup2j79tE/yoNHUw2
1q20zOTTW3PBg35mi2+S6AvSWAO6IQn7Yddfi96SizmMU9NRD1LXUeM8l4/a
6eZ80Nt8ngpj4AD1g9S+Fb1Eum9W25UETiyxLaiHl3iceWd67tI05u4VPbQQ
c+dnga9nqO3ReKX6U9UGJiFXpWVr1tzTRX8lun8uaNb5zt/QK7wXvtHBx75L
0lgfLF+ei/3YC1v18/moeU61Tf/jOvwNY8JAn/c7nx98wNbd7CcvmSYvgPd9
jPnob411ON35gPHz0oh1sG6W+clx4A083CNO0e9fie/7JPDhGed0cv9q0/h7
hX2pwmcps4wDLSf6HmD93ENuTsOX3nRuhwfsWe2cQv8n0+SLReZbZj9BP5z3
Wp+dOmeM4wI++MllYPxuzwf7zzb+c6aWNO5NdfKZHf5mrwbXBvjJq2rfJHEO
bICcrLnYPNhnsWV71XM44zTWSiOuqUkaWEvjX5D31dIk9mPfb40D8K9Ht2n4
WY6aynOpZ456fWTG75q912H1TeZn34PY1Wt+4rn43hG1r5PgZQ6+iSzIdDQJ
3zhkOeeavtyyHPb65LinXQeS61aZJiejR3Ikee4zz6W2XmV8ABMO2O5zLCf6
4fenzFNjmddbBtbZbqwmX4Dn93idRuP8x2ngzO9Mz00izjgz8XXE5+8K5lhX
e4wDR61/zvilbY1P4Vv40ljRL5s+XX1rGveUFs/tZEx+2eMzzfOF6LWae10u
aO480NTh8LIu61HrHHDth/+OzR3fa4z5qQeRp9w0/Pg7/UHP/Y3xv0o8z/sb
7Go2D/Nu1ZxNlu0713xgDvmBPAFekWPJteTcyWnQl9tPtlhv68WzOY23AnT5
in2jQv0GrwPNmmDmNvs8c8G+DbYFd0nqgSrbZIv9sNlxt9f6RObqJOrTjR0x
6DvdScWw7Tav/0AaslVb5q2ONWKeWNtnu2+37Ro992vLs9k5mnqB3E/e35iL
9xHOy33vl2nULfjrYOuHXDnLfrjQvoh/LrK/Eo9d8lEnUC+wxlSvM8z8+O1w
8zOXWoU58B/wOLEzTmPj81HDUD9SRxLjMwpxb63NIpbJf+3OiT3ykQtZn3cC
cit4P9JxStxd5tgnX9zs/LvAciIbePqIfYY3Fu6k3E8vLMZbyyXFuHvyG/dP
dDPZ+uFNAP+jPuyIB2jONdvn3WQebFedRr1Irch7BzVB30JgYY3lBC+nGSsu
sQzXFqLup4b/cxZ5bLr1QJ7vdULUA094ffQ/wutgo8u8PmtSl3K/oq5GH+Os
c2ofaiCwC38b5DO22094HysrxFtBn0LMZQ/0eZtrHuzI3YjaiRpqs2SdoP7U
Yth5uOX5m+/77X7Poc5Gd9gS+1LngNPTbcdlrlsqnQO5K2K3fs7R2O564wP1
Huc7x/FOTunv2gZbzDRWTPDZqR/wVd5F8KEyv29BL/a9bGUh4rjRsYy/T8yH
nPggNkD2g9Y5OqReAhOOOX+NsP7H2Q/ZlzqE3ALuglfUHB1vgy2uCc5wTcU6
4Ac48o3rEPAOPPnYsdaRLxaa5nd0Q51GPYafU1ecVoz9eePp5vHyJN5QeEu5
rhB1FDX9Dc5HCxwv4P0k63C9/Qz/4Sx9fZ6prrW4331onWMX6sB5aeQUMGSO
Y/+CYmAY7z3c+R7zvuz/eBp4hU8+mgZeEaPEI7HRpRh13NAs4vIx253c+oRj
YarlJ8/y1sk7V3khsPFxxyM5ea79bWwh3pEOZRGPD9qmHfU3cTrFteWVjjn2
qvJZ5/u8FX5X/X0h3rCZu8t7gVHUAM8YH/E57g6zrZMmj4Mhb/mOTK02wzqk
VqT+BPfJ9Y3GXObx3oYd0c9B51ZyJXe9OT4LeZh8Sy5+2HOx7wDLX208HeGY
Pcv6BxO4/6Ff7oBnOgY/NYagq3XGBPbi3nTQtmYd7qHonXwELhCH/Yvhw7Ms
wy3OO9zRHrXt2Xe/52Kvx+2f0PhMD2PacL8rjiiGvqfbXsTEbMfFJ7bpemP4
Az4veRhcIWaoy+rtP+f6TWZYMXAIP6YOwdcm21cn2Xbc+xrsS+Qv3sd5e723
EG9pD3qcXDLJ+t9gjEaeV03ja+RD8iW/z7dvISf33Rn2gdGmy5KItVrHF7UV
9qXuomahdsFGrV4HHjCMPMpe8+xbg5x/59o/D/ksyPWyeViT+oIahRqDeo/3
QvaD53Svc53rQc64xnco8KfS73W8Q4EX1NhgILVQqbG9m+tV+HeYB4zY4/cf
3oGeM3bBv99xSAzudO0HlvK/IN4v0Blr1Hsd7nxgHHc93qC485Qas9FVV+dr
7pHUR32c+6Zk4RtTjSf4HX4IRt1TiPfzmizi4pixt7+xGpr6usUxy/0LHIem
diOWv7Efwk9NWOv6hzqIuq/ROkf3rI+c3GPIC+S405zr2GtFIfTLO1+NcZUY
obalNiWX4bMLjTPUybxjnGWdL7ec1HW1xgnqRmISHmpm/n8GZjzvuAD3eEfk
PZG3Ofxtre8LxBPvXPd7X/COeOG9i/GhxgDqTmKfNxZoYpb6YotrjFP8vyje
F19wfcLby2bLhDzUMltdzxzy//y+yEL2ja57mbfR58XXlvgOwpsWNTO+9IHf
eXl7/Mj/17ioGG8P1JTUcGAbe4F15OxlrlWwxXLbA79aYZxEPvTGvabdOkQe
6pfnc8dzJfRAx9Fax9I612JVjv01jql+psEB6qPncsdrW+jyJN4MiJ1nXU8h
JxiCLyDnHuP5Cvsu5yJPg9vsu95yog/0gk7fda3S1/s8672u8jjrz7UP/f9/
T2n4AnVym/GTfP1QFljHG/m8LHCJN3KwdbDjFB20Gl+4z4722cFRakjW5K45
xroiT42zHbn33OQcgY9TH+Iz19tfquw/A4yx0xzLxHSd7wRg9pN+R+atmBxU
59hvc0yQp3hL4P7POwHvP6/5jQmcAHPucL6YmDuej6jPyQvUb8Mcj9yRyAXg
P+8SbX5TmGf/QLc9/T894pM3f96+0QX4hM7RfS//HxU+9I0+0Wt383MW8vzN
vguQo8/3uUr9/8A7nZcnOE7BWvCR/PiS/yfB/0vxoyZjEec8zxh6o2n2JZdy
d93ndautkxmm2a/V9kIO3rWoL8FN7hXkbGzdcQfjzsq7Gu9rvOEtMI4gJzYl
v+O3ba5bGEePgz2XWMeO+MkPioFb/G/hRWMDfsL78Xz7B7VevfnByRrXZtS/
yPm9/XyQfYk3Os7Mned/C24wVw==
         "]], PolygonBox[CompressedData["
1:eJwlk0tIlVEUhc/1Xi/n/IXWoCCDuCZETRo0kRK1Ih9EmRmURRhdixrpIGti
DcJJDWzSQyICIxKaNHASRYlphEEQBVaKkx4QNLI3jfJbrMGCvc7a/z777L3+
2nJ/V19FCKEZFEBnFsL9Ygh/ObwRQ1gBn8mFUMfZSuLv0Ynz8F74BnBcMZhA
q00hPMyTC0rEh9En0eqpcQr9BHwBvgn+E34RlMh9BhrJ3xWt3SZnD7lP4eWi
79BdulN358hZROuGT8C3wMvwdtCQ8xv0llYwRPyK97QQt0X3MsbZPvheMEpc
zZu+oS2Hv60MYTM5y4j/0VMV+hrOLqE3gS+MYAg+ktyjep2j/lW0Dvhd+G/4
Nc0KvgpeQ/4w/BdYV/AMNIvT0bPWjDSrlui71ZN6OwKeE18g5x7aFXCr4Jqq
/QG+wOzewI/BL8NvFtyzej+q/RU9kxm0A2CaWg8460Lbn9zbSfgk2qxmSu5r
eA/6TnCu6DfvIL6T/HZ5YpS4l/w/Fd6BdrEV/Mj7m22Za6iWzt5pt5m9oh42
EvdHe2UcNFCvM3nW2rl2fzB5dyXODhHXgRd5e2Z9cs/qXW9ugldn9up/+q0i
Pou+Om9PziW/WW9Xjc9og2At8RNx9O3R3hohZze555O9qZxB+Tm5F+2wm3gg
+VvdcSbZU/KWZnI9eifajWb6Ht4a7VV5RF55Gf127Ui7mlI/ld5xM/U+Ru9+
Vv9A5p7Um3b+FW0s2nvyiLzSltnL8nx75m/0rf7ZT+Q+SvamPP6YeAlhE4D7

         "]]}]}}, {{}, 
     TagBox[
      TooltipBox[
       {GrayLevel[0], Opacity[0.5], CapForm["Butt"], LineBox[CompressedData["
1:eJwVzz1Pk1EYgOGDmih+wh8ACwb1HyCEVgmKNKjYFqXGQCifLjYBXdDFDQZM
jNLipgP+BjDRGCdwVVQ2tCZGExJQBmDiOsOV+zznefu+kCgUM/erQgjPSB0J
4eTREE5xglpqSLt/VR3Ca0qUSbrb4JJ9O820cIEv7r/S77yqBz3/TQfM3/UT
v0mbL+ph+00dMm/pOj8ZNP/QQ/YLesf8RnM8p9vcoQfs/+uweVv/0ecuTy+3
uUWX/WWuxN9xlU7+eP4v1+JeyxxzPs6i371liR33L7ge36HzFOK3zEO6yxw3
4nv1JWPkzeO6R4me+G39zDJ3zSua9Y1Wis71epoEdeY1fagTOsmDuDNX9JFO
xfKYM+Y2faL3vLvBuZEcFXcZd1n9xTnn85zlvblJ38W/0bMjztPx/3Ke0aR+
0Js6ajfrHPSpptx91H0mSUj+
         "]]},
       RowBox[{"-", "1"}]],
      Annotation[#, -1, "Tooltip"]& ], 
     TagBox[
      TooltipBox[
       {GrayLevel[0], Opacity[0.5], CapForm["Butt"], LineBox[CompressedData["
1:eJwV0DkvYFEYBuAjGQkSkegEkyjseyYTkShUCmvse0aEmBFrQ0PlD9ChFfsu
IUKplCioLCXiD4zG+tzizfO937mnuCejf7xpLCaEMCc1cSFUxoeQnBDCsrnK
/MkvWZEU+3n+4AJj2cB76TPfMcGdejbqt/yQV7mWJGdvfJcXWdIXJc+3l/pP
7rHarocH7GUp91nDPzxnH3/xgLUc4AUH+ZuHrOM/XnKYZTxiPUd4xVGW85gN
nOANJ1nBk+j/OMU7TvOBp3ziDB85y2ee8b+0+pd2Jtp1sE1/YqcU27XrXeYS
c6ZkyYa+xlVJdb6uD3FH35V8adZb7QvM2ZIjW/oG1yXN+ab+N3rL6N2kUFr0
Nvsic2705rKjb0f3ZVO29XTfdfMbkktGMQ==
         "]]},
       RowBox[{"-", "2"}]],
      Annotation[#, -2, "Tooltip"]& ], 
     TagBox[
      TooltipBox[
       {GrayLevel[0], Opacity[0.5], CapForm["Butt"], LineBox[CompressedData["
1:eJwVzjsvg3EYxuF/JaS6qkUktCIiYlIt2ko6WUx2SyckamJjYGBgYHX4Dm3Z
nAanwWlg064samBicXW48nt6N337JopLM6VICGGBeDSEQnsI+zqlBxrVae2M
hXCkHXqocS1oXmua07pO6pt+UXQ3NKspRhkhQ5p73z0y637QHq34vyplTjim
136m55xyyQUJ+7XecMUdtyTtrdrW/L3n9vlc1RRdPNmfmWOetK2bF/cri5TI
NN+JmrvOMiuM2ZK8uz9YZY1xWz+f7gbrbDBhG+Db/cMmW2Rtg/y6/9hmh5xt
iIj3bmHXtkfeNsw/BuU4Gg==
         "]]},
       RowBox[{"-", "3"}]],
      Annotation[#, -3, "Tooltip"]& ], 
     TagBox[
      TooltipBox[
       {GrayLevel[0], Opacity[0.5], CapForm["Butt"], LineBox[CompressedData["
1:eJwV0Dsvw1Ecx+EjFrVrKyIhkkaotireQCcdLF5B1aUJoliwuAUJEiSYXV4E
s9tAiMtgtUlMJpvBc4Ynn/P9pUmTf2e1PjLbEEKokWsK4SQRwjFHHNiNzSFk
9TBu9tm1/7RH9+Jmhy37V7t1O2422bB/NKPrusYqK/a3dumyLrEYa39qh87r
HHUW7A9t1xmdZop33mhzH6TmPckzT7S6DTDhPc4jD6Tdiox5V7nhmpRbP6Pe
Fa64JOlW4J67+BvfpkiOAnla3PN8cUuf26v26otmtaTnpLwvNK3DmvAfZ1rW
U026D3mX+AeYxDLz
         "]]},
       RowBox[{"-", "4"}]],
      Annotation[#, -4, "Tooltip"]& ], 
     TagBox[
      TooltipBox[
       {GrayLevel[0], Opacity[0.5], CapForm["Butt"], LineBox[CompressedData["
1:eJwVzrsvg1EYwOHThbZE3C91SST1D4iIWEjKIBY6qksYLBIiLCwkhIHJ6JrQ
1SxCIhZmE5vLqB0wqMXlMfzynPO+X/Kd1qm59GwkhDCvVCyEPh2rX9moIQeY
iIdQrKiKFFdMabsS35Sq4BzhEFN2w8y6n+jR+VQ7GrRL8U43yrjfMu27do07
l7NClRpRhybNq1itGmXUqWnzWtapXqPq0ox5AxNq1Ji6NWvexGa1aOL/n2rz
jqQW7O/dF/nAMz5ziU9c5gvPmeMKX7nKPC/4zjW+cZ0fvGSBG/zkJr94xR9u
8Zvb/OU1e7wnx133Pe2rTIc6UK993j7pfKQ/LVE5IQ==
         "]]},
       RowBox[{"-", "5"}]],
      Annotation[#, -5, "Tooltip"]& ], {}, {}}}],
  AspectRatio->1,
  DisplayFunction->Identity,
  Frame->True,
  FrameTicks->{{Automatic, Automatic}, {Automatic, Automatic}},
  GridLinesStyle->Directive[
    GrayLevel[0.5, 0.4]],
  Method->{"DefaultBoundaryStyle" -> Automatic},
  PlotRange->{{0, 5}, {0, 2}},
  PlotRangeClipping->True,
  PlotRangePadding->{{
     Scaled[0.02], 
     Scaled[0.02]}, {
     Scaled[0.02], 
     Scaled[0.02]}},
  Ticks->{Automatic, Automatic}]], "Output",
 CellChangeTimes->{{3.737723961522359*^9, 3.737723969837133*^9}, 
   3.737724447289749*^9, {3.7377244811449738`*^9, 3.737724496498918*^9}, 
   3.7377245759147367`*^9, 3.7377247168329067`*^9, 3.737726274742462*^9, 
   3.738550145027231*^9, 
   3.752965120588972*^9},ImageCache->GraphicsData["CompressedBitmap", "\<\
eJztnQd0VVXWx6OIM5/OzFrfmlHHMjM65ftmxl5pIfTeEhISegghIaSRQiCQ
QCpJ6C0JvQkoCoIFAbtYUFBwFLuCo+LYRj/bFNuc7/7Pu/u9fUreS+59upi1
hrUI5PLy+J1z7r3v3P/e/72HpE3LyshLmzYlPe3ifkVpBVlT0osv7ju1yDnU
7rSYmNOynN+TL47B30VMDH2Rv6bgi/tNhL+fJ/9oJ/7+978L91fMAffYt99+
K/7xj3/I7yrZsS+++EJ+94PAW5wj/2gvPvzwQ7F8+XJRXFwsqqqqxCeffBLT
zf2xrKws+i9iurC3ysvLE5mZmTGni5ycHOdYZWVlEKOL+76PPfaYKCsrE7Nm
zRKrVq3C+wTfd/bs2eKtt96S38W6r3/00Ufl60tKSsT8+fPF559/HnOmirp+
/Xqxa9cu+f/gz40bNwbfcvLkyUHUWPcY3nLmzJni7bffjomTx84U//znP+VQ
33nnHfGvf/1LNDc3i7vuuivW/WdQHzhwQP7Gy3bv3o237cJ+esaMGeLkyZNy
IpqamsS+ffs0zoqKCnH8+HHJ+frrr4vq6morZ1f32FNPPSUKCwvFM888E9Od
TfPKlSvFLbfcEkNwmB78j3v37pWvv+mmm7Cq9NZ33HGHWLNmjQuhEIHZnXDM
hpg+fbqVKM499tprr4mioiJx5MgR99gZ4ujRo3JKMLpPP/2U1g0vxSTj9Cov
LxdvvvmmO7D28uXOIkkyvN2LL76or+m8efPE888/L8leeOEFUVtb6/74GWLH
jh2YEyKkd8Whjz76SP4I1mnu3LnBKcK0Yerx57vvvivP1BMnTtA73nnnnaKx
sZFA6XBDQ4NkfOCBB3A9aFcIzgGcJs6VIVasWCF27twZRAQ6RulcDRxx27Zt
YsuWLeLLL78U27dvl2cqR5wzZ4548sknxWeffSYKCgqATO+If8b5j3cMIgbe
EfOBQeE3LidtKnHRL1myREyZMiV4BdGC4kfy8/Plj9FbfvDBB2Lp0qUiNzdX
/pxzSQT/DeMCJH7m5ptvBlXwvTD3U6dOVVb6iSeeENOmTQv+dr4nPLpXYWDu
r+C599VXXwWPxYV5ne0Yrl461i/wX8lvItw6/zvwI870puDLaeyo86aYdXrT
dpZjZ1mOnd3K151Kx/7D3PpjZ+Draf85WU4JllOd+T8nyynEcqozGyfL6e6L
8FHufr65W7l24uuvv6bPy8APtuKk6mY5FtfK17X2Z41BxPxYsmL/g32ns9fE
xk++GA8Ce/bskX/HZgsPB9g+7d+/3zom+TXR+A9+IvfpCxYskBNy7NgxUVpa
Kl+LXSgm7/3335cbK2ejKvdt+Luz37HNUQv/x5lyy+Vs7umFIjs7G/unwBqd
KZ5++mm5faJf+LuzNZX/RXv5eNQu8A9vbsTvmE7yaztxZE+FePamDPHFI9iD
42s78dja8eKJhX3Eu1vinTnG13binc3DxNQxg8S2+gLndfjaTiwoGi/6j6wU
I3PXO8fwtZ3oOihf/DZhrvifpPnOHDpfTw8ShMaCR6f77rsvCIv5cOaIxoLp
xJMF/cJ213l6sk2XPNbFHcvTzlhuqUtQxrKzIVHsr+6ujOXNjUNFct/Oylhm
Z44QPeKnKWO5snOSOpYzLeuC/Tg9BmL98XjgrDmNBedafX19cCzY3D/77LMR
x/LuU0vFsuK+ylh2NAwX+6q6KWN5Y/0QMbJ/F2UssyYlip4J05WxXNEpUfxu
eF24sbSXjzx4rMNTuPMYKurq6twL+Uzs3+U++9VXX5WDwj7dOb8jDuSjZ1eI
hVN7R1yU4+sGi1EDuioDmZk+XPRKnKkM5PIO8eJ3iQ3hB4JfzrOqfODC46Dz
0OVe0WeIgwcPysd6nHTOA1uLNy8+gPn5vYyVuKdGHcBrawaJMQPVAcxIixd9
ksqUAVx2wzBghxkA3Xf5c4Yc0+m4DbePBPzxc41iwVQTWJ/xV1YPEuMGd1OA
S1KHib4jyiVqnAucnL1G/PTSfhK4vRW4xV0FIf3fc02tmsMXVw4U44d0V5CK
xg0R/VIqFKQRWavEzy4f6AcJszQvr2dEpGNNA0Tq0B4KUsHYwc6Nr0pBSsxs
EudcMTjas3RrvYn0XGN/MTG+p4KUP3qQGDC6RkEanrFCnHPlUD9InxxratUs
/WlFf5Ge0EtByh05QAwcM1dBSkhfJs69Kt4vUkNuT2OW7tWQnl7aV0wa3ltB
mpLcTwwaV68gxU9cLM69ZrgfpE+fbzaQ8EGkz9LhJX3F5KS+ChK+Hzx+noI0
dMJCcd61SX6QPnuhWdTl9Ig4S4cW9RFZI/opSBmJvR2EBQrSEAfxvOuS/c5S
a5AOLugtspP7K0g4t4alLVKQsJA/v36kH6TPX1xpIGHh7qtVkR6b31uezhwp
bVgPEZ++VEHC6f7zDqOjjbR9boIxS4/M6yXyRg1UkFKdW2fCpGUK0oBR1eL8
jmP9nktzs7tHnKWH6nrK+xBHGjsoTt6HOFI/Z894fsdxkZAkkTE3NVndIoI8
MLeHKHTu0RxkZP9YkTS5WQVJmSMu6DwhBHJG8P9t7dx88dIqY25unhtvIGH5
Cp1PMhWpi/wk40h9RpSJC7qk+VkuiTSlu3EG3V/bQ0HCVrJ4/FAFCdvi5Cmr
FaTezg7swq6TfCNlR0baUxFnICX17iRSctYpSD2HzxAXxWX6RarVziUsnA1p
RlqCgpTYuyNAFCQ8PFzULcsP0t9etiPhdOZId8zuKrfGgIlzkTbX5jlb4wRl
p9l9WLH4RfdsP0h/f2W1mDOpa0Sk3eWx8rGDI22qyZWPHRyp25AC8YueuX6R
9Fm6qdZEum1WF1GekaQgra/KcZ7qRmhPrHnil73y/SLp9yUgPVinIt1a2lk+
aHKktRVTxNWxKQpS7MAc8aveBX6Q/vHKGgNpW405S9undxaVWckK0po5WeKa
rqMUpC79p4hf9Snyi1Q9OS4i0k0lnUTVlBQFaWVZpri221gFqVPfTHFx32nR
RrIt3JbijqI6e6SC1DgzQ1zXfZyC1LHPJHFx/xl+kP756hpRlWnOEj5cOdLm
wg6iNne0grS8NF1c33OCgtSh10RxyYCZfpH0WdpaPcxA2jD1BjE3T0VaOn2i
uKFXmoIExEsGzvo+Zmm9g1Q/dayCtHjaBNGhd7qCdF338eLXg2f7QfrytbUG
km2W1uReL+YVjFOQFhWnytOZI10bN0b8esictu+SMDeVGSbIw/UqyGoHZEHh
eAUEYJ37ZSkgV8eOFL8ZWulnl2Sbmy0WpKYp14qFRakKEpYPdx+OdFWXZPHb
YdV+luur19casySRGlSkxqxr5RnDkeryxzj36NwWxcIoIt1YNdSYpaWZ1zjX
VZqCVJMzSmqvilTWMUH8bni9X6SKjK4RZ2lJxtVi+Yx0BQn38Djn814Xv36X
OC/aSHKWNKSF6VeJFaWTFKQK55MOuyK+cUvJWUuaXMyZ3pH0XRKQDjT0UpDm
pV0pPzY4UnlmUlB4Dipuzg78p5f194P09fF1xixtrjSR6lOvFM3OhytH4vox
ISVlrQwqbh6RvjmxXpRPjI04S3XjrxCryicrSKUTE0SvxNIWFTcfs6QvHGYJ
D9ccqWbs5XJXxJGmT4gXvZNmqYrbpOXinCuH+EWana7O0qaKIQZS5ejL5N6R
I02zqLcJ6UvFuVfH+104fZZsSHNGXSrWV2YrSDb1dlhaSHHzgdSaWZo98lKx
sTpXQUIYS1dvIXeR4uYR6ds3TKSNFqSZI/4oH404Uv7ogYZ6O5gpbj6QZk7o
bCBBzuJIpSP+IG6szVeQbOqtVNxuGBntmwCQHp2vztK04b8XW+ZOVZBs6u3A
MbVBxS2KSBvmDDaQihP+FyAKkk295YpbGCRz42Y7gzhIVxfk5OZhIqlPp4ia
LWKzF3QaHwJp+8YNSLblojOIkGwhVZtm2zd5dlBx87hc//rzBgNp/ezBBpIt
MjphaA8RP3GJqrgllYkLu0z8LpAeX6AiHV+LGGesgoRwF6IiHKkXU9x8XPpl
E7sYSAc1JFvU0qbZYj9AilsUZ2ld+SAD6eVVAyUCRxrtIOrqLVfcfCDps2RD
ssUlbeptt6GFQcXNB9KsNBVprQXp+eYB8nSOpN7GDZ4aVNzaiBTrIrkfIRIm
js0S5YgQki0uaVNvA4rbVD9I7qIpSGstSM8s7xeMS9I9e2vdVDG8V0dVcRsA
xa0w6gtXNtBAOrKsn7xbR1JvO/fPEr/qWxz1WbIgIS6ZmdRHQcKuSVdvpeLW
b1q0zyUgPblIRXqSxSW5eosn/5YUtygjHdKQHmdxyXDqLeQuUtyiiLRmlomE
nQHFJQlp9WxTvb2+R6q4ZFCZHyT31FaQVs80kfAYTnFJQmqW6u0YVXHrNjao
uLVqlxRpbg4vVkGgu1HGGoE0zcqQUh8HuSZutPjNkAovu6RwSKtKBxhIiC0V
uHHJcJqtVNyGVUX7DLIhIS5Z5MYlQ5ptmqHZSsUtvibadyOJ5Nx9OBLylPAk
G0mzxd2JFLcoIz2lIe2t7Caf9zkSdEpds+WKWxSRVlpmicclw6m3l14vE4C+
CyR9lm4vN+OSUr0dkK3KW9lrxWUdApLED75bpF1lZlwSIQpSb4MJZc6u6WeX
DfgukJCHxJF2zjTjkrW5o5yNWr6quDnbXVLcoojUPKO/gYS45JzJalwS6m03
V70NKW6NQcXNI1JVYbyB1DS9v9wVcaSbp3eWai1HmjM5WXQfWqTKW5OWBXPc
PCJVFgyzIh3VkLZOM+OSNvU2niluPpA+P1CiIDWW9DOQEJeE8m+ot8NnaIrb
oqDiZkcKl+sP3yC8pviuxXTZcAtsQ99kiV/aVF6uzNnRW5nhjwR65AIj79d5
beSR2BZhhWUkCHsiIqSLw5T4GxL0GoKCXgsjiWwlgIMXflH8O76HvfHEiRMt
pmGHWxbbYNbl3yAatICpTVYeNLYuKAW2MJgWPQtnuniwhcIyi+9CNoEY1ajQ
2R1AheUqxQCQecoHgPDq/EI1vGoToSEcnt9hTGgAHowKMDHDkwq3LsaK/Pi/
/e1vERfDdmYtn9ZXPq3ysazMvs4Ih9rU6/6jqoIJdS0uRlijQnt5kQP40KFD
0qrujMPbJYKB6IuCICpi3HwgeEjQNW8s0gWdU8MNxO5SOMMdBezgMLCTMfmb
b76J8bwc+iiWT75GLClR4645Kf3lqaSInM61QiJni6PAL7tFob3YunWr4l/+
4IMPvI/iWW0USzOuNqLHeKzVlXXEti6MTW/FZwb3KfzIy40IRhcdc/EkM6IM
jUJX2/F5cWHXDD+ftrZby9KiPlLP4kgLJpoRZWSY67p7QCudHO0NAJCONQ5Q
kBBRxkMtRwro7osVJAS9SSuNItISC1Jd6hUyXYsj2XT3bkMKxS965EQbaXFh
bwOpdtzlRkR5vCVXGlrpL3vmfR9I1ZaI8hiL7t7VeVAhrdQjUnVRgnF6S6Qm
FQkRZT18a9Pd8Tj3qz6F0X4KWFRgIiF8u6EqR0Gy6e546CWtNIoLByTo7Byp
LPmPRkR5RJ9Ohu7esU+GuLhfyfeBhPDt5po8BQkCt667Q0AhrTSKSHD36UjT
E/8gtswNRJS7ukgI57qZ0yGttGeauGTgzO9ill5oHqgg8fAtISHoDc1G1UrH
i1+7WmkYJFOYtJ3U8OERSKwLAistwtuR1PZrmUL6A2/CpG1u4DBDPIsjvb1p
qDyJFbXduRXoudLQlUkrjeJyAemlVSrSnzcMCUaUVbV9ZItaqUckSNs6Ekxv
OtIJGVGOVZDwsaKr7Zi138bXfhdIL2tIr68NuWbDqe0BrbTu+0B6FRFlN3yr
5kqrurs08rpaqUckm8gNJDhbORIWksK34XT3y24IaaVRRII1UEfCTYFspVx3
R7q2rpX+9NK+EumH0UOqz+1hIGG7C1ObrrsjxKZqpauCWmmUkXDucCRuKyUk
VB0g3V3VSgd9H0gQKslWquju/bMUJGm+dbXSKCO9piFB9M5MVMO30N0R1Fa0
0vRl4pyrhvlBskUBYezSkRAVJKdrON0dDwXnXp0Q7VmCgRK3Ro6EoDcyyDgS
tFNs+hWtdMJCce41idFGgiPvuIaElKXsFDWiXGnR3Yekzg9qoN8xErIV9Yiy
1N21rOnB4xrEedenREJqXfgWdi4dBEnvZCYNp7YHhMhRIZC275JsYRKJtE5F
gitID9/acqWhapG02MblCpcrBSRsQTgSbKaFWviWV82wKYRRRKqxICF8Sx5O
QiqZMMyQw6X5tlOqXyQ9fQtGJR0J4dsSLaIMRF3UlsKda76NMtIbGlIgfKtG
lAstMrU037oqnEckWyogFk5Hgq0UEZhIanOv4aXiIldxiyIS/EHY9HMkm63U
livdI75EXNRtcrRPb5hxdCTYSssyVCSIwLgP6YrbL7pP8TtLNqS3Ng5VkHaU
djFspcidwj1aVdwKgopbFJFgM9GRtlvCt1Bvh2jqLYLepLhFEQluBR1p27RO
8sM1knqLLcovXfPtd4xks5UigVLPmg4obkV+kfTcciDhyZ8j3VjU0QjLSvVW
q3TRqd/koOLmA0lPmAQS0ts5ks1Wiqc5mG0Mxa3/dD9INlsJvteRECXVbaV4
5kWChK64XTKgtPW7pHAuIJxROojNTIoMc12zvYFZbtu4S4qE9I6GhKClbitN
6WdqttJyO6jcz3K1hPSXG1Uk2Er18KPUbLPXKEhQTX49eI5fJN13h086HQmx
RN1WaisrIRU313zrA0m3b2EX7oAoSNxWyjVbWE1UxS1F/MY133pEshkmIYnq
SAgCLpsxUUGC0q1rttJ86ypuUUCihwDIXcUJv28xCEhINvX2io7Dg4pblJHc
mbIGAQkJ6q2eK30ZK53nA4lO73BIsJVSEJCQEO7S1VteDM/H6U17SY5Ukqgi
zR13hcyN5kgyVzputKa4hcrd/Zc3JG53J6RPH5pmIPEgICE1OwtJlS5s5e58
IJG3nCMhUMORKpitlJAaZ04KqrfcfPuzKwb5QeJ1CgjpkwdNJAQB17tBQEJC
ZsANrnqrlrsb8n0g8SAgISEzRFdvYb4lxc0Hkn4uAQlBv5aCgIS0qNhUb2W5
O1dx84FE9UAI6f8eLDaQbEFAqd46e0eOFCh3l+gHCYVc9Fn6+IFiMctZqEhB
QJt6Gyh3NyISkrlxs4F8dH+RdP3yTzbsB/QgYD3KSmiabaDIXUoIpO0bN17k
hiPR3PAgYJIWBMSjQFdNs5VF7lzFzcdy6Uh/vc9E4rZSQsIDk54rLRU313Lr
A4kKJnGkMg3JFgQMaLaFquI2skqc75pvPSLxSlccqTxFRYJ0ih12JM22b3Ko
3F0UkT68r9BAQmxJDwIi6R1CDUfqM6I8aL71iISqafrCfXCviYQgIJW75VKp
nistzbexk/wi6bMEJHyScSRkTaRqcUl4OnT1lpe7iyLS+/cUGEjIU9KDgFK9
HaGqt9x86xGJV+DjSCgjoQcByVaqqLfJs1XFbWhR0HzrY5aodCIhvbffRDpq
CQJK9dathh6Ut6Tilut3lmxI2KhFCgIifgLlnyOhSBCVu/OIhDKcOtJf9k01
kGxBQMSWdPWWl7uzI1G7glZ1HYiEWalh2gKD2RZFl5fAs2MGEmLPll2oampq
CKvNjQbMYWSrw3hnrzkMWzDRpgLzsnnhhvEjOYzq6urgMDy0MzBGQqVt+Uiq
xqgj4aVtg+JxoikeB7y/0yOOpB0fSQDJR8cEVMPV9y4n786XD3N6AFP3nwb0
5oWqRsgK9MlRGEaEcKPw2iuBF2OmUbxtGQWKM+qjSBvW00gw5jX97GsRONMl
4EMPPYTr4wx3DF57JLQ0hhptDLz2Lo0BuTcJmqaNao6UcBd2DPC0gMpZDBqD
1/YIGANyOvgY3tqTZ4zBFlXFbkYXwVE1kDL0wl8TMHq4NynPvRFQi91Gj4Tr
SAFYVB2BisDpealBOz1NKO/VJjFb1xuhJWCIQ5HCs1JXz1qpAPNChB4/TXk9
e0L68525BpItPCt1dS3xmBci9IiERgQ2JKT2cySbuzZJ6uprFSRui44i0hsW
JFvV3+G9Ohi6Oi9E6AOJeiMQ0ok7cgwkXvU3pKvnSzmWI/FChGdFFwlybEvh
Wa6rQ7RWtFBWiNAHEjW14EgNE1QkXvWX6+o4nTkSL0ToEYk3SCGk47uzDSTu
riWkdUxXtxUi9IiEJjM2JEj7HIlX/bXp6mohwqF+kP76JxPp9V0mEre/EpLM
itZ0dWmLdlt/+ECiXkIcaX7aVQrS2rzrg+FZrqtfp+nq3BYdZSSEiVoK1BIS
wkhwG6haaMjuHAbJFB4/fGa5AfLarikGCA/PEghCbFTww1Z+8CxvwiOQ4MTg
SK/eNkUsSleRuDtUUdPdgh9Kqp/b8MPjcn1wdJmB9MpOE4lbPUNqeqqhpvPy
g1FEenlHloHEfZtBNb3QVNMDqX5j/SLBIaYjIRyrh2fJo0lIDaxcczDVjxUi
9Ij0/hET6SULEqr+Il7FkeosujovROgDCZ5MHQkLxZFww2zWwrNSVx+kitiQ
2CjVzyPSe0+HusYR0ou3TjaQbOHZgK6u5kIHChFm+EFCIzt9ll64xUTCI4Me
nkVjApTUU7RQVojQB5I+SxIp8xoFCbqEHp7FRk7X1bkW6hHpL4eXGEjPb88U
yzQkSGzrXI8mISEbUU9BloUI3VS/KCPh1siRbOHZQAqyWsiDFyL0gQRLO0c6
ZkGaZQnP4mmut6arB8y1+X6Q3jm82EB67uYM+ZnGkWR4tlYNz9qa7clUP7cQ
oQ8kVMbQkfRZQjaCHp5FpQyEiTgSL0ToEenkIRPJtnC28Gyg2Z6qqwcKEZa0
fZcEkEYLCF1nXVwQJLWhdKWupqO2ryLeMUutx10SkFBuqKVLn5AQntVjoYEi
zWr1CVl+0LXUelyut59cJNaVDzRukDoScqOpxG445RzlB8lS6xHprScWGrPE
zyBCQniWSuyqRZpVFZxrfT6QUE2LI6GVLl36hARv1OiBqkcTBUCHpKqJx7wQ
oUekNw+aSM9smySanU0/R0J4dqwWnpVlIzRtOqDHVflFQhk0jnRkS7pYlaMi
wZKsh2chNOtlIwLm2ho/SH9+fIGB9PSN6fIZjSPx1p9B3dhSrpkXIvSBtEpD
Orx5ooEU8GiqsVBbuWYUkyXFzSPSG4/ZkfBwzZFsJXZt2i4vROgDCTVHOdKh
TWkGks2jifsUqbddSd5ihQjP9oZ04tH5BtKTG9NkhjhHspXYxd2c1FtCgrmW
FDcfSCiIypGe2DjBQDpkKbEbKNe8VkHihQh9IKGkro6E9kwc6aClxC5XbwlJ
FiJ0U/08Ih1/dJ6sGK0jbdCQeOtPW9kIpRChm+rnEen1R0ykg+tTDSQ0TIEL
SpdKKQXZZq4Ng2Tukl470GAF2VjQQQHhJXaDiceyxZ6q2QYstcNDIG3fJQFp
nYb0+DoTCSV2qfUnIfEizTZLrcflevXhegPpsbXjZWVDjnQPK7HLNVsqG6HU
B3RT/Xwgocq/jgRXD0dC608qsUtIK1nZCJu51iPSKw+ZSI86SBDXOdLdFXEy
0Ygj8RZ7qrl2tB+klx+sk301dCR9lu6c3TVYYlfRbLXEY5nq55prfSChr4aO
tFk7l3iJXULiLfZs5lqPSC89YCLZTu/bZoWCgITEyzXbzLU+kDZpSLgJ6Ego
satH3Hi5ZrXE3SS/SOgYpXyMbJhg3JdumdFZ5mRyJJSppHLNNnOtR6QX758r
+2pFWjhE3Cq1IGC9Rb2V5lq3nJ1HpBfuqzWQHlkzzrji4NEkQyQh2cpG8M62
HpGetyA9vGqccV8KGCLVICBvtmcrZ+cDCc31ONKDK8fKWeFIOLfIEElItnLN
3FzrEenYvTUG0gPNY2QAmSPJPptaENBWrpmba30gbdWQ7msaLa8wjrQmz4y4
2QpIBNL6Cv0gPXdPtRUJkX+OhGdeqk1LSLYCEtxc26aN27P7q2UbVA5yz4pR
0iHOQZpZYVlVs1UFUl7EzuPGDUhoqcuR9i83kVawPpuEZKuizC21HpfrT/uq
rEj42OBIyyyGSFst5EARu1l+kdBXmyPtWz5SprNwJPTZ1A2RgbIRqmYbMNeW
+UF6Zm+V7NFuIsUqSIvSTUNkQLNVE49lOTu3n61HpKN3VxpIdy9NMZCQD0B9
NgnJVm6Ym2t9IN1SZyIhNYojIbekWYu4BWoHqy328JxCCWUekY7sqRC31g9X
kPYsMZGQYEZVUQkJeoBeCJibaz0iPW1BustBQn0PjmQzRMqyEc7TmqK4MXOt
D6QdDeYsYYfNkSothkhb2QhurvWI9NRdcwwkzBIy/ziSjLhpQUBb2QiuuHlE
OnznbLGzIVFBunNxsnw04kg2QyQvGxFS3ELm2h95R7ptnop0x8IR4q45cQoS
HHe6IZKXjQgqblmhcnZ2JHIftKoPAmEeusPEvH2BiQmTJPXeJExeCDgkeTUF
S9zZMVvjPmh1EwQ+jF3zk5Rh7F6QJBNk+TBcL6MyjFEDQsWDaRjcpBtuGC27
D9raAYFG8uTt5ZJcH8nd7kg6uyOxOTN5/QoaCff2hhuJmrf/A/dYq3ofkOXg
id3l8hTX0ZFWzdFRHUQv4yp7Arp1LghdeoBdPU6it8ly0NauB7QAB3eVySuA
jwJXiD4Km+nTJgJz27B9AVqyHLSx2wEfgL4MuDnurVIHwGOQSiGN3p1MDdJN
sQs7AOY3aO8OoE2NDmgAj982yzqAfdoAeFXZYHpwrZkezM3J4S8B02zQxi4H
NITHdjpDWJSsDAGfmfoQeBXacBq5TOBzFU77EGyOg7Nbg4nPSR0TWjDH5KZU
W+kOm8HZ4+fmoztnGkjYuepI3JQaLsUYORlkcPaI9MiOUrnB4UjY39+rIXFT
qpJirCnoAYNzql+kPRYkFFrkSLwybTDF2Nnf6ynGSOoj1dMj0oFbTSQ8KyLU
wZG4KTVc6Y7erLuwR6SHb5khn3I4Ep6odSRuSg1XuoMbnH0g7V020kBC0U6O
hAaIWSP6agq6mWzMk/o8Ij20fYZ8YuZIUGcQNuNI3IAarnQHNzh7RHrw5ukG
EvQ9HQlRzxzXTKokG2sKOjc4e0R64KYSqb7oSGgkypG4K5SX7tDlam5w9oEE
2YwjQSvWkTBrVKM2qKBbko25wdkj0v3bSsS9jaMVJMQdEAvmSLzFqJJsrCno
3MwcBsmUGAECbZODIL6nz829lqinLcWY25F/5E1ivHdrsYGEMBG643Ik7BHI
QxlMMbaU7uC+Yo/LBaT7m8YoSAg56ki2qCc6MeopxgGTcKkfpHu2FEvpXkfC
pc6R8ICqRz3hqNNFau749Yi0/8YiAwnn0uMLVCRb1NNWuoMn9XlE2re5SMZc
OBKC/DoStz6GUowTjBRj+HFJ9fSBhMgUR0J+z0ENSVofM5NMBV0r3RFQPav8
IO3dVGggIWGEungTEm8sSkiB0h2qXM1ttB6R7t5YYJ0lHQmNRfWoJ26YeukO
bqP1iLRnQ4E4sNpEOqQhbbVEPZFWoycb4/GLkvp8ICHwypGQvkZtoQkJUU/d
+mhLNuY2Wo9Id62faiDxTtWEZIt6yr51brIxyQLcRvtj70iImOuzRN2FCckW
9cTekpKNQ0l9q4Oqp0ekO9blG0jI9NWREPVs0KyPsnaGq6AHk/qYjdYHErIv
dCTqLkxItqgnHp2oEAZXOMlG6xHp9rV5MlFNR6LuwoSE+KfuOOTJxkG1Ejba
qyKeS+YuafeaPJlNyEF4F1wCWSGtj2rUM5BirOrm3Dz7Y2+7pF2rc2Vmio5E
TUcJCVFP3fooK01ogjQ3z3pcLiAhWZYj8Z6uhLTUEvXkKcYhRTBknvWIdNuq
HAMJLigdCVFPtBDiSCgLp+vd3EbrEWnnyhyZ5awjPash2aKeUv3VUox5616P
SDuas61I1DGTkOAz1KOeUEGpQAQhBZrxjvaDdKuDhPR0jsTbUxKSLeppU5e5
jdYH0lM3qkhNzt3oWJM6SzzqGesiyRRjrUCE7I7rKm4+kGB14Eiw1VL/PkLi
UU9C2lRjyqfcRusRaXtjljSEcCTeUpCQuM+QkDZYko2RMEI2Wo9IN68wkXgn
P0JCiUGKehISZk1Xb7mN1iPSTcsni6NbTSTq5EdIPOpJSLZkY26j9YEEcxFH
4p38CIlHOAlJJhvHqcnGvEetR6RtyzKlBUtHellDQnxva91UBanJUiCC22g9
Im1daiLxHnUciQKohGRLNuY9aj0ibVmSYSDxhnCdXCReEFZJNu6pJhtzG22b
dkk3Ls6QzlQOgoJe1HONQHhEMFyBCG6e9bhL2rx4kvQVciTe4IyQbDE+ZNQh
Y44jcfOsx+UC0vMWJGpwRkj4nnyG4VKMuXnWI9KmRenSEKogsW5ihMTLwIZL
MeY2Wo9IGxe2gLRORbJF3AIpxqpmK5P63LJ8HpE2LJgoqy9wJN4xi5BkxG2o
Gt5CyrGeYsxttB6R1s9PkzUqdKQ3NKRAxK2ngoQU4zgtxZj3qPWB9LKGhAra
OpIt4gYhR08x5j1qPSKtm5cmq8JwJN4LipCOWCJuthRj3qPWBxJq5+hI1FKI
kJ5iPsNwBSKk4uYm9XlEWlM/QVYY4kjoDUEthQiJl4ElJBSy0wtEcButR6TV
9akGEu9yREiQTvWIm00qlTZaN6nPI9KquvGyIJSORJ18CAmRAT3iZks25kl9
PpBQXIwj8U4+hGTzGfJkY26jJXnrJ96QVs51kG7PUZB42xxCsjkOeY86bqOl
pD4fSChUpyO96/aoISSb45AnG6s22kF+kJpqxsqihxwJJTN0JJvjMJBsXKvK
W6xHbRgkc+PWWB0C6eqC8GY5POJWovkMcd1RinEwl46ZZ3/ibeO2omqMrFHJ
kT57ONSZhkfccKkrAqlzwxzsFhcO5ciFzLMel2t55Rjx5l15ChJvA0NINp8h
CkRQijFX3M67LsUvEuqd6kjU4CRcxI2nGBNSIIVthB+kZRWjZf1kjsQbnBAS
7wUZ0mzNFGOI75SU5hFpacUoA4k3OCEkGEb0iJstxZh3zPCItGTOKFkrmyOh
wQn1FSEkm8/Qlk7ME8o8Ii2ePVLWU+dIvK8IIdl8hqMsqcHcRusRaVF5inh3
v4rE+4qEi7jZcnyl4tY51Q/SwjITCR0zyjSkQGVPNeLGe9QRUh9mo/WItGBW
smwhoCNRL4hwETebVMpttB6R5s9Mlr0fOBJvT0FIvPEiqSRIrXVb54UUN9ho
XXnLI9K80hGyaQdHwqzpSNxnSEhIltULRPAetXYkT10OgInF45g436hlBY/C
Ud1PwrQlxHJrrR0Tn/+NjZIoJycn5nT59Yfi448/DtfoIOJAGkqT5LXKB8K7
StBA0MyRvIs0EOjCuugaMOTmhh8IctmLiorE4cOHAzTOQPy2OcBAcB/UB1Kp
DYQ7HrlUqyfayoQ2V/FrYSAyK1ycPHlSlJaWit27d6MYegwl7HvtdID6rdjV
6VsqPfAElYdq24Uuyny5q+MDQbiOHvDkQFq0HWC6a2trxfbt24OjaEOnA/k1
UZ+l02ETcTPq33vvPfkTzjqf7r5/G7oQ2N/fnWlw4xTC32G1cVaC/ou2NgnQ
jnWzHItr5eta+7NnGKNqD2+B2LBhg7wAqqqqxNGjR9vcMeBUGAqdXd9++23w
RfLKCd87QDt2luWYzQ9ge92pdOw/zK0/ZpxKLe4eTuFB/DtO/L8js/1kETiQ
wm+sp/0/mQjSOw==\
\>"]]
}, Open  ]],

Cell[CellGroupData[{

Cell[BoxData[
 RowBox[{"ContourPlot", "[", 
  RowBox[{
   RowBox[{
    RowBox[{"Re", "[", 
     RowBox[{"Evals", "[", 
      RowBox[{"[", "1", "]"}], "]"}], "]"}], "/.", 
    RowBox[{"dh", "\[Rule]", "0.5"}]}], ",", 
   RowBox[{"{", 
    RowBox[{"\[Sigma]h", ",", "0", ",", "5"}], "}"}], ",", " ", 
   RowBox[{"{", 
    RowBox[{"Rv", ",", "0", ",", "2"}], "}"}]}], "]"}]], "Input",
 CellChangeTimes->{{3.7377245859663763`*^9, 3.7377246053656807`*^9}, {
  3.737724700833651*^9, 3.7377247206128387`*^9}, {3.737724896495591*^9, 
  3.7377248965479307`*^9}, {3.7377262776965237`*^9, 3.737726277751082*^9}}],

Cell[BoxData[
 GraphicsBox[GraphicsComplexBox[CompressedData["
1:eJx1XQdYlMfTP3oV7jiCvXcTe6+zdsUaezQaS+y9xN5rNFYUe4tiRSyoWLAg
ChERBUQUUTgQUUSUctyBCHwnL7PrLN8/T55cfmyd3dnZ2dnZeauOnTlgvLlK
pYq3V6m+/16bHus3PdYaPGr0NP2b2UHB0Rx//10bm1yMIzuYEv0O1cjg+PvP
olgDx99/B3l849jUhGpvDTOG+Hv9VipLjmeYmpsba81xTdNPgp8dx69NDfb1
cOR4p+n31nRn9mP7njU07Mf2enu4EKxSuRbjxGKsUik4ECi9iJM57ln0PxlS
uoHjmkUZvkn5kd5AUFqzZLS8Ncff6Y/l9GJ9jhx/p9+P04v1azgu+uH0Ynuu
EkZ6IyV6IyV6IyV6IyV6IyV6IyV6IyV6IyV6IyV6IyV6IyV6IyV6IyV6IyV6
Izm9Rc1Mj+X0UpzMMdJL0w0cI700vxlDjPTS8tYcI720PkeOkV5av4ZjpJe2
5yphnN9EaX4TpflNlOY3UZrfRGl+E6X5TZTmN1Ga30RpfhOl+U2U5jdRmt9E
aX4TpflN5PT6FdOF9FKczDHSS9MNHCO9NL8ZQ4z00vLWHCO9tD5HjpFeWr+G
Y6SXtucqYZXqVdEfUjm9FCdzjPTSdAPHSC/Nb8YQI720vDXHSC+tz5FjpJfW
r+EY6aXtuUpYpSoo/P7PF04vxckcI7003cAx0kvzmzHESC8tb80x0kvrc+QY
6aX1azhGeml7rhJWqXYo+y2nl+JkjpFemm7gGOml+c0YYqSXlrfmGOml9Tly
jPTS+jUcI720PVcJq1TVi/LpOb0UJ3OM9NJ0A8dIL81vxhAjvbS8NcdIL63P
kWOkl9av4Rjppe25Slilulrcb6SX4mSOkV6abuAY6aX5zRhipJeWt+YY6aX1
OXKM9NL6NRwjvbQ9VwmrVN2LyuVyeilO5hjppekGjpFemt+MIUZ6aXlrjpFe
Wp8jx0gvrV/DMdJL23OVsEoVU1RPHqeX4mSOkV6abuAY6aX5zRhipJeWt+YY
6aX1OXKM9NL6NRwjvbQ9VwmrVFOL2snn9FKczDHSS9MNHCO9NL8ZQ4z00vLW
HCO9tD5HjpFeWr+GY6SXtucqYf4PQ3op5vs0Q3ppOl8XDOml+c0YYqSXlrfm
GOml9TlyjPTS+jUcI720PVepveBi/c+3eLwSOFbKf+JYKabnWOlfLsdKfwql
8uaMpltxrPzacuxe9D8OjLbnJJVXc6zoTRqpPi3HSF9RN6eHcuxXPK+IlXZ0
HE8rKpANdHzk87KvlC6fvxT6z/DxjOxA9XMx3ti/72VH8/GO7ID8Jc8H5v8+
/g58PrB+Q4n5wvzfxy+Zz5dy/hb6v5hPzP99PgL5fGJ/zKT5KOT5v//25fON
53FLRvtvzjC/cr63YrT/1iX4BfN//2s9zi+KPUGcPwQ/YX4z1Xd7hAOj9DqW
4Lcf+cOK85tijxDnF8GPmP+66ecG50ccH00JfsX83/8+K1bYL3B9yvz84/zW
5vws2zcEv1P+ji7B78XlpfNyKJffP/KfOG+GSusnlvMrrh/kR3k9KX9PkuSp
jpdHjOURY04sj/kRY37E2J6iXxt5eVy/WF5OR4zltxdV+JXnR4ztyenVitcN
piOm8qVAOr8WSONXII1fgTQ+Kobzi+mIqbxP4PKHyutASV4HSvI6UJLXgZK8
DpTkdaAkrwMleR0oyetASV4HSvI6UJLXwh4n85OSLuwbVF4nl+AHWf+m8x3N
5xPLy1ieT7pfJkvz68rk+cT1RuV1rJSeyOun+ucnoPrZJ0lfiiiuz59jpb85
xfX5Fdd/jKcjxnQsr9T/mqcr9CRxrPBLCsdKuS8cK+UzOVbmO5tj5TeHY4Vf
8qT2CqTyyPfHisfZjNH6LBjtnyWj9Vsz2j8bRtuzY7Q9e46vF7XnILVXSmrP
ieOi/cRFTfOHqGl7KzUcF1XfwoXjourSBC7qrpeWY5wvv2I+QazQEc6x0q83
0nyjvhL8P/jBV+KXQEne+0v6zDEpv7K/uXF+wf0vgbf3PXMY5xfc7z4Rfgjk
/IL7m56nf5+PQ5xfcL/P5emK/qDi+yOVZ8eK9QULab815+Or6AfWUnkrMv5W
KnE/4UHk3zGYGfv9PkPoF1QeKvyR4Cf0CSofFX6qHaKW2hf808P037gW4n6D
yk+Fvz29tFL/tBK/phSvgyiOexRliOHzi/yD6TLGeUWs8Mdbzg8of5C/phXP
E+a/UpTvK8eKPM7juFtRuXyOFXlcIPGbrH8Lfsb1QfUbWb4lSvq3sl4fcPkm
69sK/7bn8k3Wr5XxL8vlm6xPK/XrC/P/h/58DL6PwsRYM4k/LAn/PfcT92dU
P1bkSWcu32R9WOG/S1y+yfqvIn8qcfkm67vK+uzm8r/0W4X+/BX/S59V5N+V
tP91Pyf2G5w/nH9Z3iH/ofxQ+DeFyyvFnpzFsWyPo+l+xfxl4PWhfoCY2peC
S+gD1D6B+2khl9+IsT6/Yr7D8vL+jvoF1Rejef24XinO5vz9//O7OJ/S9ZHE
89P17C/t/77S/u/L93/aXmYJjPlRH8B05e85JTDmR/2A9qegBKb1qximo74g
Y8yv/FowSr9lCUz7Y80ofTYlMOZH/QLTUb+QMeZHfYOOR6kSmM6HE09H/UPG
hN4QkY76iIwxP+onmB5brJ/IGPNTfveX9BdfLp+pvhJcQn+R9yc5XcE6nq78
+R1f37geML+y3sV5j+r3fiX2I9yvqHzA/SdaOp9F8HS6fgp5OrZP+y/sb3J+
Zbzk84/Yz1D+UXrEfQLKL6wP6aP7oZBPtD96ft7C/Q8xrneqL+j5fGB+xJif
9lfPz2eYHzHmp/Opl87bGRxjfkqfnstnzI8Y86N+QektkOgtkORboaR/R3N+
QH6n9hN/6XzkK52HfKXzj6903hHySZY/snyR5YcsH+T1L69vWp8ro/RES/wQ
wdcnte9ESfbiSL5/0PWbzDGOD5ZHjPomHf+30v4t1hOuV8wvY9QvEdP1HCyt
z2iJfyJ4eaSP2oOjgdqXIrg+gfyF+gnyF2LsT1H1he8l+0wk3z9xfDBdKRfL
03G8aPlEaT9+y/tP9Y3XJdYPTc/k9GM6vT/J5OOJ8035IYLrJ1ie2t/0kr0j
k88f1kf5Sc/1J8xPxy+J04P0yhj1P8T0Pvc17y+m0/695v1DLNsDcX7oekjk
mN6vJgC9b9JL+0MSl7d43sX1qLRvzhDjeROx8qvhGOvDdmeQcdbx+hBjfYix
PsQzyDgk8fKIsTxiPM8ixvrofpDA1wfWjxjrR4z1I8b66XrD9ZrGxxcx1odY
mSdbjrF+xFg/YtrfDGm9Z0j9zeD1I6b9FeWRP7E8YiyPGMsjpvRlS/RlS/Rl
S/RgulZKL5TOQ+YMMdaHGOuj6VopvZCvFyyPWOm/E8dYH82vldILubzG+hBj
fTRdyzGWx/0eyyPG8lQfiC/+9Vby26E+7C2dp0I5pvI5ictjlB+4/yBG+wm2
p+CvPB3lMWLUZ6g8KuAY9RfEKF9w/eF+j/2T5QWud3o/YpD6g/P7rngcPYrT
EzlWfj9wrKyfVI6VfqRzrLT7mWOlXxlSfVkcK+vVwLEy7nqpP0ap/twS6Tif
ij6Vx9MV+r5K7edL7RXQ9BDU5zyKz2MCFzW/0oxjRR8z57jov14WJTD2TxFD
In/R/IywlNqzktqz5nhnUf9EelH/W9hwrNRvI9VvJ/XHVmrPXqrfXqrfsQRG
esyK+ufA04vGO81Raq+U1J6z1D8nqX1nSj9T0/YNalr+gMBFPwM0dDx8BC6S
23+6cIzygLQXIHARmeW1tP5ILe3PfC0tz/UfD+k84SGdJzyk84SHdJ5AfhX8
RM8T2J6YX3qe8JDOE8jfYrzoeUIeD/k+w0OyJ3lwfY5iXK/y/RH2t0CSD2YS
v/yv+yGs34by2/T/xa/y/Y+HZF/B9SXxS1rJ8fArPrfUKJafuL8g/VReZ9L9
yU6c17A8vX9+XUI+U33gNdfvcX/pVsw3iFFfxvyy/x4Z3xpCHlN7uIfkT475
zSR+s6TrL9Za4g87Ot4ejtJ8OdP5rqGR5ldaj9ze7MH1SwVHcv0GMb2/iZTu
qyN5edT3sTxi6k8SK/lzxErtJ0rtJ0rtJ0rti/OEX/G80PNBMq8PMT0fCH90
JZ/Qz2l6Qgl/ctSvqb6aKumrqbw96h+ulvzDE4D6Q+uB+k+bl/DHlvV16o+t
lvyxE4D6H+uB+iubc/9krI/6O6uZXJ6eF825vy+Wp/7DaskfWA/Un9ac+89i
eeqPqy7hbyvr67I/sKxv4/rF+qn/q5rRdK2UXsjlBZaX/Ull/Z3m10r5C/l5
F+uj518nRtO1kj9noeQPY8sQY3mKLSX91pL7MynlLYrzhUvvc0L5/ofpuB8r
4vsd338V/vgonf/9uTyl8ilB2t8+SfuZ0FepfBDylfY/h9vT6H23hyRPxH6I
+w/S71es19P7bg8+P4ipPBL6AZbH8afyWeyPVH4JeY304P6J9OD8U3pec3s4
lX/BfDxIf1ZqpP6hnSJJmp9jvH4FB/J0pVwAxzh+tLyvND/yfVYg12ewPN0f
/CV9K1DSJwK5/on9QX1ZKS/0Z6yf3id5c32CnhczQfbnpvYHPN8JTOWdBe8f
8hf2D/mX+lsZpPNiNj/vYn56P2MAet7Plu5rcqX7WAPQ8322RG9i8f4VIumX
vny+kB+RHkzH+cB0HA/lV9i/EWN7ynQ85/yH9kPMT+3V8cXjkyvZ7wq4PoNY
2QZdGJ73EccWywHEKA+xfqWeB5x+nC+kF/kR+QnTcTyxv4jRHkHPb0I/xfWM
9CLG8VH+HsHlnzxfSn+e8faovQTtC5GSfMjk46nkF+OL/ETlvT/X95FerB/X
E5U3fpL+58/lLZH/aeb/Q9768fYQ0/Us7ntRftH3hcG8PM4n9ofu5zmS/02u
tJ/n8Pmj711D+XmStMf1y2DOj5i/6M8tXHj/KP+i/M3l/IYY+4/yDTHdX/yk
9gv4ekeM/CHbv5A/cP6R32oU77/0PieZY1yveB+A7WM6Yqq/5Uj3zUlcviGm
9wmJlD9N/EL2mzTzEvyA8hbtI/L8U/0pRxqPT5J8/wT0PVyKdF+TxM83iJV6
E/l4U30xm/JXiJop04f3ufj+7DO3B+B5Fe0VdD9wYijvlX7gPcUVzi8oz3F+
5f2S4DS07x1Q7EN2uP4FVsg9qfTHB+8XbvD5UvoVxvmL6vOvS9yPofyl+8db
Pj94f4X2h+rF86L0A9/nGrm9gd4/JfL1qrC5BaenCGdqStCntCv8Z7E81RdC
JXu3Px9/rA8xHR8jz4/jp5B/kWOcP6X9LHhZlF/Yr+n9RnYJfUHWB3C/R3uv
wi/f+Pjgfoz0kP02zUXaXxP5/oT0ofxBfkJ5hvRgOvYH5xPlE8XJ0vk5iZ8f
MD+9f8mW7pNdGfHv8NIyKl9cGbmPNKXT+11XRu63Tem43+L+hvUp8yP814p+
ymuL36EVSuePAOm8FMD3c3qfqy9xn4zyCflB4f8CPr6oT2D/UD7hfL4qHics
r9SfzzHRj7j+rudYrk8ZL3H/Ir9PVcpHc/qpPx7Ok46nY78xXeGzJJ5O5WOS
JA+y6X20ab5QHiAm+qQX3reJ96jUPymGjy/lZ8HfdL2jvqTM81F+v4P+pUjH
akkfSyz2T07g6crvWwl/4PmV8u95ujIeKRx/b28Jvy9C/9SPJN2b3x8V+5+6
pEv1febtKb9ppHys32eOlf7zeBmKv+rKDJ5elNwik9Bflt9HRXZQ5ItI/97f
9TVEvBzlfiJbap/7byj+vSP0PF2R/9nSeBt5fkUfNPJ03O9+HG99ofBPVvgl
h6d/1/fGxgr/ekUfzSP9F/dfiYr/sMtXnq7Q81Wa33yeX9FXvvF0pf18Mj/h
/P6s2L95RAGhp1KI8O9X7msQr5bu1xKLx7eQzj8T+ZX55PFNFH4ZYMZ+bM/P
R+Dv8HkL8Z6x6NfOnKd//93sJd4XKPc5FrQ+fl9XzE8B5qT+6eVFfnqfVzx+
9S1JezU2Cvy9vc4u4v1kkf6eJNKLdoUVNN5SzwHWPJ3eByZ2KJLnB6xI/bEG
CfP7wuL1ZGdD2vP4U+DvP5fShH+6Qr8NmY9JI2j8J7/6drQ+ft9YzO/zbUn9
PSNtJX6w5/mV8bCj88/sOX5dxF/CP16h357Mx/MWNB6V0KdWS+ffxA61isbX
gdQv9rPV0v0m8oMjnf/ypch8b/YS/vkK/aWk+XeW5t+J1sfvR5GfnEj9NTYK
TO9PkR+c6fwbnMn454N4H1D0W1dN6n9pUNP516lp//j9a/F8rVXT+fWVML+f
Ld5v2mooPZM1ZL6v+Gjo+O0W6d/30W1/ivcJRftsHxdaH79/K5YXmbR+VRUX
igNE/qLfMy50/KIF/t7elPLi/U7Rvm+p5enfcbdIka5s01paH78/Luan0SK9
aL63aOn82on7NLpfeEjndz9+nlCSr/DzBpmPSHG/rPzmcP0bMfrDII6VzkN+
xXoy1X+EvozpmL94PHj/sH3cT/F8jVjRl4Q/p/KL74bQL05gpbpw3h9yP2Na
z0r+2xyj/qTYT5L5/kPvT4vXR0g63Q9/iK+n7E8GqbzQHxT5K/ZTKT6bkm4Q
+51S//96X1Qsb32s6Xr8IT5f0e9GO8pvP8TrK6L3TyG/pPhuSnvMmfLjD/H8
inApjdRfDeX3JS6U336I96ewiVbqfzJQ/7gkbh8sKu4l3Z95aWk8GC/5/spK
8qe05Fhp14LheQDz43kA89PzgQV/t435FbqSeH7EmB/PC7g+qb+jwAp/4f3l
R8nelSbZu9L4+KB9htq70qTzaZq0Hj7z/lD/SA29rw1Rc/sP9gf9H+n5OIP3
RymfIfmDZkj30Rm8P5if+odmcH6l9eN9coY0nhnSeGbw/sv9oe/JDP/DfpEl
3YdnSfHUsnh/5PzU3mjHqH3SjlF/D3N6/jetd2ovUTHq32FO7QGm/PT+RMXt
A3ifR9OdGbW/ODFqvzfn9hWsHzF9r1Uo+R8U8PoR0/dOhZL9y1u6f/Xm9htl
nC5K51tvyR/Dm+8fJD+3JyZ2wPqofBLxXJT6Unk68jemK/Iki6cr7UjxWkbk
8nTJP6X4vCXOM/S+t1hf+NNcko9S/BVmJclfKypfywv9WfmV4qsYhD4s+cco
+lCk0EcV+pxo+SFqqX2hDxb1/4GQ/zg/mF4EW+B9Vrjkjx7O55fYZ5toJXrk
+ClJQOwp3N/FKNkLBabvF5JKvA+h703QfvKN55ftbYgxP9ovcf+h9jGBlfnS
MrTnIFbklbDXKe2iP0QuXx9KfTl0vaTh/fRJ+f0F539MV7B4z0/9EfH9e56U
rqL79Q/v8ak/Is6P0C/o/Tjan5xofT+8n0d+IfyZqeH2fcRKuuyfiPWL9+DK
ehLvv3H8aH8LJHlgJtVnSfvzw3tt6n+I9YvzHvU3RP1QrA9l/lwkbATUT3H+
lX758flHjPnRno/6Mt5HI0Z+pu95C7k8Q6zUnwXIj9Sf0pefP1DeUvvxRc5/
uL/hekFM12O2tF7zePvUfygbaPw4Pb9/wP4jxvaU8cmU7MVZ0vrPktZ/ltSf
LEkeCPvz///+KEayd8dI9tVX0vwJ/VPJF8XlN6aj/oAY+Q3zI6b6q5rnV/oj
vSdaqeHlEWN57J8yTkLfpec/9N/S8f4hxv5gfsQ4Ltg/zI/9Q4z9Ie8vTBjL
Y/+U/gv9WpmXt7x/mI79Q0zfc7/lWFlO7/j+TPVzM66fo3xAez9i1Nexffoe
yk5672TPyyMm5U3yENORX/F+EdcDxYVA9Xczrr9j/+T7SdTnsT1Mx/aU8Urn
7VFcCFTfNuP6NtaP+RGj/o37A6Zj+3J7uH6xPfr+z4zr31g/5keM6xnbw3QF
O0nvsZw5RnmN+RFjfXS8s6Xxzubt4/0PYnofaMfTsT/0/tCZY2wf8yOm9+9W
jPprWXOM+xX1v7GR7h+dJP9TZ46xPfk+G8ujfkD9i6wY9Qez5hjbp/fhNvx8
g/WhPob1UX8xa0b95214fsQ0Ho2TVJ+K62PUPlDA60eM9VF/DBt+nsH66X2l
jutnRX/OFOcVuh8J/VR+Pybro7i/4X0g3pcq/BfB92/6vr2Q58f7X8Rkf/fj
cYQY6vOy/4Qij15I78UwnkyqpG+mS/pWlqRfGiT9K5eWTzPy8x99z4X6WAGt
/4f7paLsP9z3FPXvh/sdvJ/B+VDasaTnyUgLrm/S91iov1lL+pqNVL/Qf+l7
KrT/OUr9k/VFZ9oeU9PyP9jji9r/wT5O3zfh+VBL9dcf7NE43go+xvUv6i+A
crZA0r99Jf79JmGDpE8JfY/EJxb6sHS+iZX261jJnzNWsicn8vyIaf0iXSme
zOUzfe9gzzHdT77w8zN9v2DP91PE8v6L7xEQk/jlLuK9AaaTeN8uaimetw2N
j+2iluJf20jxoW2k+Mk2DNc7yitlfMT7NCU5XPKPQP9PEacEMZ7fcX0pdPjx
9YUY15dSTtxH0POLpeR/KDCuZ6X8A46JP5kP6osRXD9X6AyV5G+IpK8LfzRs
j+ojwZI/STCnH/uDmNaH4+vL0xUs/NtwPKh/m7e0H6D/X2aJ+A/Uv1pP34el
CX9pHB8cD5QPuF9gfmVc7kn1CXuH8vtMst894/cvym8kx0o/ozjG9Y76h1/x
vkX9ZaP5+VKhO4rbmxV2eiftR8l8P6f3T5bUvm46L1D9m99fcn1UoeetZB82
8vfKuH9TeWDk+j61N9lx/UlpRyvFB9DS7xV4abm+h/omfV+kYtRf1UmKn+/E
9Stqvwjk61MpF8DHC+cD8+N6R4zjT+3nqVz+0vNPjnQ+sef6PY4P8h+Vx8HS
e7dgvn6RH5D/lPl/zvkPMeo/Sv91vDyeJzE/Ysyv5EuS5MVbib/f8vx0vcXw
9YblESvlM4DY/2IzuP6G65nqcxlS/IZMyT9ZXyL+DfV3juH+cnT8xPc7KH/E
8PtWzC9jHAf5l8bfyeH1oT8elkeM6XJ8BMR4H6mM9wHJ3zKT66M4Lsj/9D7J
mWPqfyvui+j5wYUR/SXNRbo/sefrgcZXCef9R3lE+fEdX2+4PyA9uB6RHlyP
WB5xUT0txPfCin7t0J4eINnTA/i40POdvsT8oH0Q+09xIt/PsD+IsX3E2D5i
tL+ifEV5TeXtu2L+es/lBY2HZuAY5S3qk1R/l+P/hXJ5puBYnk7tUdxfSiov
/BmovUd8/wn1SaSnRrGco99bSgFqb9HQ7yWt1HB7C5an72Uxbk46l7eYjv3D
dKyfvMfl9j1Rnr6XzeH2FeRn+n7Wnsnp9H2sPd+flHbM+f6jlDOTzvfmXB/F
dHoeV9Pvn3B7Sx4vj/orlqfndzX9ngi3jwj/cIXuY5J+clI6X4j3YfL+gfsD
rl+qjydyfQDTqfxO5P64uJ5+9M/9np/q64nU38VLS7+fMh/9hdH+Lb7foeRH
/rgixevw5/ol3i+gfoWY7kdGLi/k+Fm4vnA/Vtp/JcVrz5PKi/2R2PvtRHxK
hQ010nkgho8XlqfjF1fs750jjUdxvOsReH92AOh9rRx/pTieeH1Lfv6n/jFy
PBElvvN3ewnWT+9DPTg9Sn1+/H0W1a9yOcb+K3wSIfXPl/cP5xfHH89fiCk/
4327iO9K35NlcX0F91Pl73geLyXdN1hxeYjyE+Uhyguqr9oz+X4W7UmI/Yr5
xq9YPyL3o7EZJfzh8f0AtWcJfRnro98LjObjT+kp5Oudfu9Hx/PT/aOQywPM
j5jGv33L+6dgb2n9ePN4NIhxv0dc1I0qLpwf6XtfeX0apfUl4jthffS8dIz7
uyH/KnyXKvlnpEryM5XnV37TJf+NdJ6/6DcknedHfsP8iDG/Ir+yeH7c/zE/
tR9ifH4Dz4/2QsxP7YfF8WRafOP50Z6I+al9Eb8PUEj7H6JipP8h4nsH6L+H
+ZX5NJfm15zKjz/NeX60N2J+an8sppdZUf14pTXll5XWVJ75WPP8Rb9pNtS+
kCa+r1D05/K2PD/aMzE/tW8Wz+9GO54f7Z2Yn9o/cXzseX5lvkvx/IgxvyKG
Sknj4yyNj7M0Ps50fJiajg9T0/4MUfP8aF8l/GBQ0/EsJcn7P13o+C1x4enK
eGp5fYgJfU20PL9Cr8iPmIx3isiP6xn1f9Qn6HkigtuP6P6cJe2veuk8oWJU
HqHcExj1VdwPlH5+4Po99e/LlvRzf87f2F9qfwjg9zGxxfsZ+pvgfkn9NcO5
PKbxJvO4fYLqwx85/WS/5u+PPbh+oWDh/0/4z8ORygOTXoLnRzzPIEb5Rf0X
4vh9B52PbxxTfVjoS8h/yvj7Se+5/fh+jvZo7C9i1P/Qfo3xAqm/ZjTHdH/J
4O3jfGH7/z9WMaQf/T9Qv8L9DdPRn0rylyump6DE/q2MRyxPl/drpXwiT1fy
C/selZ8GoP1xkOSBPe+vUp8rnf8ULU/H8cXzHvIfjceRw/UXxPT+14rPJ90f
/KX3KMXyL0CMJ9ZH7R1GPr7UXuQnrQd8vxnL+RPXN9kPePxsb65P0PH5LOk/
nzhW8qXy/MpvhqR/ZFB9ISSd50f7NJk/lZ6W98oCOh75PJ3GT/Dm+gHmx/dp
mE75zZvrB4TelWZ0P6thJvGPis+PsgzNqbz3EBj1A8yP771of6yk/c2KkfFp
IfZ7Kk+9uX6A+ZXxspXkma20f9lK96P2lD4/O1p+ox3VX0c40f6qnKT9rpRE
r7NEr7NErzOt/4Bayi/t50PUPH9RewM00nxpaPlSGjqe87XS+Ej7dROtJB+c
pPsIJ0bt56W4fMD1RfQDj/cl1hPRB3qmlVg/RB6szCixXjAd36vK64PoO2kl
1wOm43tNmf9J/weYleB3Kq9K8jem43tGmZ8J/XY2JfgX0/G9ocyvmI7vC2X+
JPTXdyrBj7R/JfmP1L+2JL9hetHf25bkLzI+owU/lc+ZE9X5tojfNK1M68Gd
F3H/BphweGmD931F/MNhfqdqxjVF/7hYcNi/Y0F58Z4VHg4fpsv1EvEGkf97
/dXx46I3b+HsAdXuYRbC/vlo4et3R1+J+IKORw4d1Z8S36t3dl9SY1a4iBeY
3uHum2u7f4gX+K3LUush4nvv6tHjq+g3ie+1D1/bSP/HIREP8JBH+W/++dnc
fnnwn9HfWjUU3zu/e3fP3NJHsvl++mfpHWNSIkU8vxfXdrQt/Mu2RDy+CRNv
n5k6NxtWxFWs2iauZDy+6e/rlHtd1gjxg9ZPHh6v4vbN/7a3t2l/Srw3ujrX
bfal7aoS8fUGxu5xrM2+wt4uBdqNrcT3m+Mdlh57xlTcnte57fLFbhEift5f
ES99F8eLeHlpXf/Y4z5ZxMdLGXP+9otAC3Ywf/aaW/cCoJmDU8H2tRbMOrHT
3dp3wmFeg/TWo2w07MQu1cCvy5JhtNO/w7qfMcCuKSfq7u2aCn/f2nnk/Cs1
az874laXVR/B4QR7oRlu0n+CKvZZs/cLNPfeHH57mx07vuJWyyn3vkD9fqeO
LbUyQNal/enbszLg8si8YfU62LGHm8t+2P0hAy5ojk/61zsbPt1e0upBGT00
WZ9QeCRRyyLPnvWbfs4Aj2Kty5x+p2KuYY6D22fmwMRTJ+q88NWyXyNG3654
Jgfcegf+NOuwirm9S+01yTwP0o//Mc8BnNmaeWO/jO6RB4vr91ePTHJiFWym
FeT2yAe9bmOXHn/p4Nr6AL+WZS5CM02y/cVtOmg7okstj5pXoO50/5F+HzTs
RpOeidrsi6Ax/JzlwxLALGlM6G0WCmG+4SFhcSI+2CcPjcPcDQ7MPHll83f6
hxBQp0OvwkINu7cw6G3QPF2H5VPOzup4Q8Ns9Tsze18PAaeHs6oMOa9hS5rU
/S/pfBjsfm6RtdM3AeJbbnsYOTka7H0SbhzJTIB9Hw/MqTMiHoYt+/TvEctE
WPdrp2ZnWyXBMP16z0AnHUzSdXOe9dAIW66Pq385MR7G13C/Pbt9DvjqG0xs
Xl3LKlTt9dL/cAG8iTzf72Ia+g8EQoSz26JbYSI+zqXJjSoM+2oE3yZlq9lf
Ogh9Ht0ssDEaoV2sKuvnP09C2+jAKnmpDqxnUsZ/E/49Cgsizm2b/MGBJX88
UmqD53HofKt+xLyuOi7vh041619YKPz1O90cP2POFxGPd+m9349Y33NgiZeX
LwksfxP6Nl7eL/iGA0v9e5n10gq34RfLB3dj3ER83Dp9Vp6yPaSHK1Y9+w2y
/wpHNe2O5VXXQ6JT92VJa77BJ5+he/dezoKE3qFZb24VQN9Xt35pejILGr3d
1uG3wgI40HpGaNozEU+kqdXQuOc7dNDs7pZ/Vu/Lhv25z79uXKuDwOBctzfR
2fAy6dhk93FxEO828kWaXR4sndul89b3wp/cu86ZWB+XbLj5ZXBsFZMe/L5V
mvlIywT46jU2rOvELHAYutDxm1kCJGf/fuXfeVnQ1XLwhpgQHZcv7jFzlq/v
GA+TmqaVrjYnF/6e4bNm8pM4Ht+GXTUrV7+3jt8PDNXkvG/3WMQXevdLdtK4
eVl8fX/sErNqZTUHtvp1/2lPoqKhYY8tk79UdWDz9DX7vXkbDa/S0//6uFnD
Hq0KXZaZFAVTf61oW1mfAPN6NyprNVAH/cNH9zyvSoRtL/NHlc1IgKAz81ua
V7Jgjx7dMSSyODhuW9ricKQ9S/GJqnw3Nw6enJvbNdzfnv1x7ErkwVM6cE/K
zGzw1Jz1vWacG9MoCeptjjs1d7U9+2fO4C9JW9/Cmcv3N5Qx1Ts4NelbYOQH
CL4ztnrZ1ebs0qqXOm/7FHB0t7i8f7k5a2M8FurcJQUGex5c8fFWAuxnaUNT
F6VBdmuXzx3BnH3etsbNokkabPY+uvbuL+bsD69pbX797TPM2XSp/r1ANft7
8oIJN09+gox3fjf8pibAllVtHg91y4DlT84cOJBnxkaOa/mXzbl0WH4ocvMf
G9SsS9U1o9fmpcOJ6z0+lx2kZldvjA/275IFzX7JCn3YS81WjgndojLp/X8s
MV9x4ZIt82x4y631uGyoM7DeBW1tU/rz0sOju2bDOMNj93XdbZlD7NPgywVG
eHPYa2opE95m+bHSOTPTOez3V//56W3YnLXpG/dZfYXXDesNs35twz6vysua
efQrDFv05OCGPVr2+SDreyM0Fx6pq2R4/GvDKlg72Ld1/Ab/JOffuThEy3bG
t1cfXPoNrrc6/SCnukkeVn9vX31tATy559Ls8FAdwL1BvV9OOgU9mg5vM/JN
Apxq2WTyZrPX8PHtlU/rChNg2sIKbW4cTYR/t8cn79wfB1uTrdtPOPUVmt6M
WPHPxTjQvG0+adSKr2BT5+udtJQ30Nfi99vH3uTBgr2NWq2q+AYmhZXrtbxJ
PrBRj6PjZr8G3W9Xbyd3LYAeS6L27J7+GrLWBVqH9y6AFuMc9nw6FQtzJzZY
U2tdIdye3t34+4NY+Hi0d/vKvxXCgLPHp2cPjeX8q6xzDfsr6fzmnodvQt3T
bY/0fyXi0QTUjl3b7Zr43nTj4A++l7PE96MrmBdW2JRgwTzB7gjcvwh+cbO2
eOZp2Kl9WxYsvLER9lqs2N7VqGHef2/sWXPmPgjuOyu+QC/imX5L7Ga76Jt4
//7Z5/X5jOVv+Hm39/rafeZ1jgP/RkG3x3fKg57Vm0/ZviyO+2/ENx2ovmWU
46s7sEY3PH+eeDgabk7/q/WQA8I/0XN19SdrsoU/4vKcCbaHDgh/Qzy/Dcm3
iL1g9QHOud0MulNBxGue8KvPV3gi4jEfubd89IcRIv7yY/3Lmzc0JeMn+2zr
cLVzWBpk9Z758tB1uxLfMwmO8jrqczUTAn7eal1nirpEPOR24z03jqySCflr
6v38poW6RPzjzKDKzxbqjTDpbvSJC7nieyK+HZwetbMW8YlXJFeYdK2MiEcc
rx7wVe0v/A0rDkloUW2aiC/c3zhwoVtrbYn4wG18r/3XwDEfukWucHF5IuJX
Lp5/cPGoAyK+WRnLBatq7rBgDhbzWtVv+gR8drRIeDvbgVVL1sVu+T0MQocd
1kQMcmB15t9XB56PAItfrEfEm+Rh2yrrcyZ+TILEzwvrtDCtn0U/VTHmrEmG
RY+vr94dZoDF3ViMV8MUKHfzw91b/uiv7Q/NV2S1GFtOB3mryreadHgTlPI7
UXpXAx3kukQt2Nl1L4Q3HvjqTgjeY4XCpNeVtANvGMG51NmC8snh0G3TL5c0
gUYoFW+/+36/J6CtMvNip0gLZpX60Adq3AD9IvXa98ct2L26L0b0qRICr3vV
eb9wnwMz8/ya2rd5EHzZEPig7HENyx3fOdVLJ+JvXugV7nLA6iHMaO3WvF45
ET93/a6fdg18YeL/6S2GtJwZBNb17VlBuBE6fvIa+mHEQ/h3y8xNpSwS+f3U
Cb/kUh1SdPBbju+Elh/vQbOfLoZPu6+Dit0v1PX0ugWfnIeOWxUn/BM9Vs1v
fOOUiG87rM3vtcc91bBFuZ9CLS7cg3eWi4ZUN633LXvjlgds9Qet5fLb2XHC
XuazY1aQU4gFC7VRheT+cgeeHB72JShNDyknhuSW/yMHjmQ2GuTwSg9Rj95s
GR6WAwHBxqQXf+th/quugxJM8kx34o871kdEfFbPsoZrm44lQF7fo2+djVFw
ct3df1y/xUG3BrY5x/S54F7P+1S3L3EQ8yo3wsvxK6TVTjvftoWWzWu3LKbC
83xQr3O3bOugZX/un+SXfrAQLp7fWWZChg7S7ufHWx4IhLVeQ+wmlE2AJTWC
+m8JCYZDz3a7Nkowwpqqp/ct/RYAmtvjArr7OLAn6y81D616D9zH/+R+7YYe
CtNy98XOyAX/6KdutcaLeKl/zQpZUMtS+E9WXR+TMb1SNmyL3lta1dcIV9i/
T+O7xsPxLjFZNyfnQqdbzRePPSri11lP8XWudU/Er0t+9c/CraEaln2+s1tf
1/swqgucG/BAw3y3OTb0uRwEO3skHnz7UMS3u1kj+Od7seL7Vk8GH+42U8Xj
fcEfUW7OeSHie16lBpW91WGE+J7Y5/Q4v6XlNWxpH6+c4ReSTOcDi74eOVpW
elzpGncCs+F8hMWopeZmzKdpuVtdyudAYWjfnfFTnVlst4d7D7l/hbATZ8aU
99RBvXOph4eqr8LGK2vu6G9pmOGCV9XFYx6C68RVTT+b9NddpV/DmPL7wbyW
Mb19pgNrq5rRuFHMbmiSfLz6nHgHZqt5WD/e2hvGjQ29MyzYgd0oiP3YLeUa
TJjd+2GjzgnQfrXP3CuHQ8HMbXjlm2NN+tHos85bDj7l9upNi1dd/qQugIGL
LSNym2pY7w4X4mYuTgS/lEPDe2QZoF/Ls9ZrPieD/bEZd/J0duxZ7a+BFS+l
wqztU9/FmeTt5IENzx+7nAbPL9Z0q/KLGRt2o9O9hQkGqG/Wvb/HPmfmH9aK
ne6eC5XdPyxJ6ZjA5YNZVZsh4ekWbN3sx3+MfnAUutWeZ5VqsGAL3ZyWVC+3
Czw6HIpXGzTs2NLJi56kH4TbKd3+yksR359u/8Dr3OglIr7jpoDCx9db66Da
jCq7WtochuTuB72tLuvgsOeNniPMb8KnnSkXdWd0sGBS6BTHP69Di4CC6/nv
RXzHlpv3RvtHObBbC4Zmz8m6BDYVW9u+j3Rg0Tubvu/m5wvzE9oHJTwyySPL
Bsf+tfGDC4/OPxmYkgXLfxkXEOKTD/VmjQ56ZCG+x9audNf1ToXi+3Dt3o1p
NHqn+P7jwbAZnnuriu87wuxVDa9V0oOtOniKx+FvMKDLzM2rTesjc/6oBQ+q
5UNQ59pTm1cU8R7rmGtDVlRE+0cBWFy8cPiZaf+svMts8rJyKdx+H1SzdAeH
4R+gzPDx0SsSRPzGTXVOFPhliO+TBbfz7rQmJQFcZw3X/jY3BXqPXOga/SoB
To5fkf6kRiqMGj+4TFKfbDBaxLyZ3M4A87q3W/xHT9N54ePvpqOKAV5ei4kL
DhTfx4qz/DA05ZqWPdnx29yhc3NgX+x/XR/8I7531etKqzdma7Ssklde9I0T
XyFQa922+gItq9XKcWLlGnmw+lh/dnKQ+L7VdPs6W6oO1LLL67b363LsG7iP
7rMqxU+8D5pqqF5hsZWWJTc9E/o1phBCDyWPGfJWxIP+2fbh04e+Ip7j3oC6
6+POi3iOH89fdzvYQcRzXPWl4OrlRyLe4nSb1m9dg7Ogsf/eKf1GF8CQK2sn
9PHW8fuJcoPbN8s/oYPrEQP6vG2fDf89GRC64F0WfPD37LfwXj4cmW1Yf+hJ
FoRXcvEc17wA4M4NH+dgHWyeO0/d6IQeOoUsqK29qIPF4U9Ody2VDa+fjg+N
3hoPT+w6Xr0dlwOtbi1Q7fGIB2Pr2pdvv8iBLq2Tn6VNFvEcFT6Oh6x6/dY0
qZgLk3feefnLXiPXL1dWdttZY40Rmk484/rHmFfgOMNx5YrtRnBsuz2oev4L
+PXDz6XrjzRy/dP4sc3cjR2NEFRr3MN5xgRw0j3JLDvUCC7Z2Q3Tx+pg+x8L
/tlY1sj3z8s9Hub8YjDx37C1H2yCk0F3eW7rnm5GWHjlRK0/7iVBpSWzVrbP
TQCHgl9UKxq9B+fc9f+WWZENKu8+ow9XzIa+czvfDFiaDZ0W6NrurpcNg5aH
3evyUsu+2eVeLixnBHVYj4e3HmmZb8Krk/+dNULla/+1/LzfxE89q62bcSoX
3rTfWko7VcsqnuvUxswrD5rZnSm7aZb4ftjB208fJZV/DXWCXRN2Py2AoyM+
l6/0Ih7sm298d35gDkQFjbj2nW/ft/DvnrE3pkOv+neuHjadeyqmjLWs+XQZ
xOc97/0h3wjLht1mbdevgyH7Pi8pLBTvp4Z8cGun+ebAHl3K85xSYTGcZJX1
K3IcWGRK++hxGX9Doyn6rf8UaNg759TlN3JnQey4ban7dML/6UnLjuEr3pn0
hYDOKVnul+Hctcn9pydoWE/bqBFxHf3g+I7h8QWm9gr8O4a1d03qkNikrduU
HAu2t1KVw4EPtsPFVTssGpjGpUpcZEzGzmfw56g9n0ofNYLNwB7/3T/6HJYu
edowaJ4R3JvqDzqPe23a32rN3DvOCJvrDHKsVisehq6MurWrpREWNX0z7o1H
Ioz7efxN+4pGCCtd4+/QkUkwrHXz2t56A7/PdnfZ9WTxN/G9ltB6+7yb+Br5
feSKMiNW3cgV/l6TcpNmNbxp0l+6jCg1dlouZOacvrZtoB7avHf/p/q2PPg3
+LlTbic93Hmr/tr8XR70qNR4fvW/RDyrbY0nle+/0nT+ddB+vFsYAWySRb+6
CxOgk739qtkTI2DSxClRARMToPeCiOd3modDmLZzo5DZCeCyY879xyb906Hy
vLf7m4h4VwGaOX/Uu+bAwib4t3ne8A50iFhV88VtEe9q2SP9jO/zOzK4/TSn
slHF79G0zHPcf7Pes1z4Usqna9NZIp7S7l1Det8agu/joiFl1oidM7ua+GN9
0IqrZWLgq274/fNdTOe5KetcXjaJgdP9Wh84rcbvC+hgg/HQnfpWFqyl+7m6
Udd0MKl6+NIXBnN2p35yBDudAAd1uz1bhIjvUa4P+V310wNzNvztzGvZCUnQ
q01dC7tT5sylcsUbbW4mQ+9rdvVSUsT3IzPr//rfeJ2aPWj9re/NghT481hT
m2q3xPck9Z/sI/dfSYC3TbrNXpieBv3dF+oD9iTAWD/N4LSI7/bnxzNDVoh4
SYfLlSrVcaEB+qzNHtHE+jOkWLyon+Ynvifp1DV5zHsfNTv9fOrqzms/w+Wb
laaVO6FmvlkN/7zX9wusVZUb93SK+N5kXMvI/LsTEqDpysVHnzTOgIDLXSZX
bJ0A3dY637Xtmgl1v3TZea6eiI907OlgtzPlDPCx5ZZbPrMzoOncny/WGSni
ITUc3O1Og/52bPGjS7Z+8zPg0c/v6z1cI75Pmbqp1UWHVWoWXGbylJWdM8AA
hpfNnmbz/bve0adRWVeyIf75y+ar3mZB6lhVrRpmIr5Rg9+3x3f5ZMtu92Rl
W6ZnwZrY/iuOJNuysf3vNu3jqofBG1WGDV7i+5SDVNqDTvtt2fQ7d07vNmbD
9eQJ4cuW2rI9VvXW/eZrAN2zM61/ua7i++NbuxUW086qWMID1aPXZ036+omt
U1Imqfh+OKr2C9ttQ0zp61xsHF3y4f65Gx31/VVs+P4rI3e1zQfrvgMvvLIU
8YyqD2nWeG6WE+s3Liu+jP4bhIVuvjKzjIrrD7a3+1xt5qRiof5pt/pWLYR/
Kyxcqk0rhF4v8mo6hRWCU8Gn9LaHxPcjV6tZzIaNTuzXhI4Fc3sWQudhf23d
t9iJNVpvuzX1UCFcL31kT5N5Ojhf33hpVfQFqNBka1S9NHF/OGxL4BurVA07
1P6UXc3N52HNkU4bPWbHw9zTFYIet0vsEP2TV/r+RfEw+sPiGOddTWGw1qtn
1ikRH6fsq3fjG57XML1l5eGJt8LAft+oWavr6rj/3/HJ62ZVKqMDz2HDj048
boSty83sP5nWGeon1tWvFFy9/wYafDuYuKmSaTxap+ZabX0DmsbRpyss+gbn
kvaemFbnDT+frB9ya19gwzdwa+TR9EjXfNAcnlpt+uw3MP3wvU37Tn+DP1M6
XXT/WcSzOejqvOBrTS3rPdsxY+KqArjstWzazZ+0bNX0DbUu1S+EXQ2/bGtV
Wsu6eZ59EV2xEHz1E2zemon4NvsusmGv9OL7jZu8PuTvNRjBqf/E49X6nIKe
bfeluQ3UQZfbdx7YND4JVc6Xdv6+/wR4pw7xrLgYLg5/euefdA17ccv7999W
n4TRl2Y0K/iiYZD3S0Z4/1MQ3H7l7DlZGnofmalhv6c+f5KRexz0lf/2/r7/
hdWzWG4WvgxctA9tZ78zwvyAU8vDUm/DoSV6/3AT9gle8qLP2tsQdCfg3PxP
4nswfs1SO3T/aIThvyYE7XK6AdpzJ25XNuGF9sP+3dz2BliefAc7j+ph+jWX
QW7GXPh8qHNWz9Z6qAd9x3x0+wYZf5ZyT96B/o6FMMSvQ9mue7Ngz+P171p1
KYS2o5a67DKdp382Xj/82x1v7k9S/+SSiaoR5+Gfvmds58SI+CtxRfXo+PuJ
DfHQa/scHYSrrnpsqmmAMm0jwoa4xoHD04DIX3flwd73s9e8sNCDn3/qxfK1
RDwV/5Sujn1a58OoU/2rRGeLeO8XRtd2q1pJxFe51q32h5CKCfBs6bz8h68z
YdfEiLY/v9dx/7JHS+o0Gpmig3dj9u+qo8+Cn+6MG9IpTAe+lSIDIlfqIenb
nvf+STo49/HDogeOevi5btiMX0JF/JRSvVY/K/siAV5+GWydFPcKtJfKXG0c
lgD9NeVbL/SOgcLp92rUnmrBHhrPVphXMwoy79cKrTLegg1bPPRUdGoUjHi3
tWHHauL7ym2r3PHc89WeLXhbc8qY96/g87D3hWVXi/go1W1Hq9x2aJjmJ4+/
v9SIgr0tt1W4P9ekn+RtC0qaEwPh144evjZfw8rs2Da3bspLuJ/b9s2kmhYM
KmfdX93lDUzelbTG96E93+/y3dpsV32xZ0fmBT6oVvY1TJ9db67HWXu2d+OA
YxnrEmC4+nLh8n4i/smIU+XOLhltOp+++M+1Vtpr0I2f8GniEA2Lujq8kvO9
OKidvNoqt5WGje9VPiLWJhHSH9X6p527qX9Xj7besNA0zxfiX99KMmcnPUd9
UoclwuNTuxfsmWHP99PlG/1cR/1tz7ya5PpqOr+FOq0G1H44yJ5tcXS7dzfu
HbQ8WD+u5XBT/5ateXlmzzuIL3Qq67lSfL+529ohgcGjzVnnxFcvVlRKhUG/
l2UftPY8PeSI/qOusQk7OfTufPQ9eNTp/pumqj1zdn8x+djiD9CsSw3nsml2
rKVzzZg0t1TIrDs9c4GdPSvXucfHu6dTwDm2oElevpp5/brh0cch7yEndNMY
2ww163pp6qMTKz7A8aR4z+mRCRD6IjW44+VUWBYdFGo4bgC7ce/yf9qfCgs3
es4dvtoARzOWR+ydmQaJpbs07tpSfC/6yJb3nimDzdlPbr53+z1JhbtehT02
VjRn94OWTG/a9QukranSo98DNYvXvgmPWP0JNNtSV27fbpqnwuEd9v2UDg8q
j9YtdjfA6AGNb31tnQ4O7Wznz25kgEOXJo+tr0uHQQd2b7jzScRDmWex9WwF
C3NW63CLvI1z0qGwUsNVtjFmLHRlqcKg6xnQ7EPM7YUmfHjW6pPuVzPgS3hq
1ZNr7Vjj57bH69VJh+T6Ox/nT7Bjp9u0feiTlA7OF/85uWSPmlXObrgwqlM6
PPG3tQn/kA2DrVrOaXQ2EzybDh3SIiYbmrY+smq6dRYMOJ6f+/WoiJdS3r9/
UuNrZmz6wmlOs+9kwqENhpn682as0WaPL2aFmdAs7JdlU9aasWZ9ajY42FUP
jTIHlb+5y4wFtxjTf9Z/WeCadcjnr/J2zHHh/Zy/gjKh7f0Bozv9ZMfe2a09
NPNTJry3/mK1pb/4vrXXequHOyer2UevW6Xv98uEKS9/dtvXXs0ilwde7W2q
v2bVVl0NA0X8lOPNg1TqOWYsItTl1+7heqjWYui1Kb+ZscyM2hd2bc6G1lvv
dc6ub8YC2z8YlPrMAOZV84c36WfG9vfZ81P2y2zwHfL5ZNP7tiza/uKTz1l6
WHAg2tCqovhe9uBOuQtS6qvZ2PAV20fl6CFr4KhTRmc1666dXPtVbwNUaLei
3Ua1mr3v9CB1aDcDWD/v9fnX7uJ72QsWzWhVp5It29vO+UkD81wYO7y351/P
RLyULzMWazKynNmoib5LnnYzwoO7px64JDmz+JyWLv3/NUKXkblOpU47s6yY
K5+Ss3Mg9magZ3CwM2tk0eUhdM8BZ827buejVexMbrp74thc0D9re7lmoIpd
ztzaZ+JX03k3ZH+jOh9tuP4UM61LxFmNLTv1z4iLWf1zYe3CP/MbhtqwZvUr
Ns6yzYNyYzffvLpMxSa86VOuWZbpvDHAveP6xSo2aOnFtWD/Df5t6X1iwmYb
rj8FP64XUPmkDbu4u3LFqul5EPTzkPENZ9mwoDODfnoF+VD2WavhKQtsWPv9
818tdM6HXl51Wt9p6MwuB83e7n4kD9RD4pbf0DizFQ8HnLrU4xvsaf+245Im
KjZse6lL98oWQLnhg/U2DWy4ftWh04PujfraMK/r9j3OuhTA7OWTNlRsY8PS
csNf+2wrgMxT29uEWNgwy6nPQ/ziC+FCRW2bMTVsWM//oio/+qkQjlfa27LA
z4k9/rzrtq1JH5l/durf2SYcMm7uvNYm3PzD2G/Dxot4LLHF++NH31971/ro
A5uyE0I92+vgdK1+LY7aGWHDIMvLZo11cPmNaqiqvREO5s699uT5G24vGZ4Y
WaHu09dQ9rGbbdDFfHjp4aHr7h/L9++ECJ8w96mxoAtYXW9lYiHc3DXa5Z3D
axi+T1s57kMBRMy9ZTH3lYZVGPg5w2uQP/xxt9rTOzcS4OGOuX8/GPACLmxd
4jIhOAHqeS50qnD8JbQb8sdb70wjRD2c9fhG5Ysw5/rmqE8m3GFdTI0+ty9A
J9WigmrvxfelhzzsPS8szYJV7jdpaGE5L6i63PFWkxQLZljv8/pbzTOQujhx
2t0cEe+DXZrS4vjSLOjjU2/pvNBCcFuXrX22LgueXelw1PNwIQxeXWXbXz4i
/kdalxunE5NF/I+wTqfjug/QgfmOwKhRlwxQvdqbpv5jdNB4xtBxFWYZ4LJT
r+TN/+i4P2uFstUbX6wXx+3L077d9H68xMjt0ztzPz1+PEnE9+jRM33Y+Hb8
ewlwuWaYWdUWIp6HTePlW5t2FPE86uvX33VPtuP3aQ9VhxpOvW7HxrkPtx9x
Iw3Kveu0c0awiMdRN2hhwz6LRTyOvV2zSmf+IuJvuG1e9W2GhYi/Ubl/jQah
R5z5/dfMrL7vrUaK+BobLjy331hgzfXbs/oLjY5UF/E1HDTDKrjfMfL7gRVD
qw7b4mfSd+fbme8bFQHHZpb2WxdkhL92xkxKdgmD7cELwudEi++PFc7+dHhh
rAX778WZ1n4VrsDqchFpqTEW7Ohwv4nW+iuQbnV2QsdIC/Zu0NYx2TVuQFyd
m7N+Pye+F+kdNG/hYj8L9nZfvd/PV34AN6Y93zfxsgUblPkou2XGA7jy9+i2
QcctWLPJHf71rRsCM7S/2l87omEtT5/2q7c8AhbMcf73aTmTvvds93aH1GBY
Nq2sy+4GIn7GhJwnjTZHGfn91B1Xy9HXY40wddPmfb1O3Yfh4+OqqcKMsO1T
0vy/dCFwZOzHfmfWiPgYT34KnXLosxFc1thtW7f5CpTb+fDKDhP2e/Qi+N6e
K9A+/1OjlQtEvIuPjZqvXjxGD0ui75S60S0PHO+6L/x7uh6uD8xNbm+TB/Zl
V/hfSxfxLzo8Pj9kyxUR/+JytYDfLjqL+Be/OQWc2q4zwiofv6on+94DF/dZ
FR08RHyL5bfXNZyyIQGqd8+/2HJvJIzMUid93pIAe56+DZpW9hkMtHkb4r0/
Aa5Wqj/0SdMoGJb9+Ng2zwS4cqR29fIPn4H3yS0X/1sj4l/As9zT7dwd2Cz9
bz+fuxcJjl+OuDQ/bs5+Pzs0bKUhGV4vK73rYkUNe2hjfr7z0iQwzlh3NWqW
LWt9xuFZ/TwDDHM84rTqq5YF/f3hV/V50/44YvikHFszVtPm596pKUZg/7gf
GDjNmS16kjvKtsdX6PH7/oU7doj4Cgd/Kj/bxVvET/B13Z7eLEXERzj/asCw
TPNE7i//5+ytkaMHxfH3gr7qyA1WZcX3/SIWn5wf1Vl8v291zw6e4/NEvIAq
hwPbdDgZx9/7+5xYGtK/lfje75MF64cMb5kALp+2NUjunQmfLaL27J5i2p+t
q9Sq0SUThu/Y/uaXtlq2YOO23quP5sP91Dc+tcaL9/hfd09Qv1El8vf3de+3
UE1/ruP28VF7g59ZR4n38oPDjty4miTex9tuMVulMcTx9/BtPI9N9LQU799n
z961ZfZ/4r2756VjeSdfi+/tVHPpVKr/dfGedkf7rmyFKo6/d41vPHZXbrxp
Pb30Pxve7xpU7/dw779/yu9jsmF1M1uLySuz4f8AaRPVig==
   "], {{
     {RGBColor[0.14800000000000027`, 0.3300000000000002, 0.5400000000000003], 
      EdgeForm[None], GraphicsGroupBox[{PolygonBox[CompressedData["
1:eJxFkj1Ow1AQhBewiV9aoKCLSyoukIQgOABCwpJRggQtAg4AikPDTRAXSIWo
4ASkSU2FIOEOfKNdRLHafTuzf2OXFzfH16tmtoutYcvC7JJgM5ltA8xXzCrs
hPyQ/GsbnPgRboXfyM32MrM33vv4TsvrxRP/E849vc7AXgrvdUvNzBwTZwf8
EPwA64GXMfcDzsO62Th3bJk8XuCvqJ2C1/gG68I/Iv8T+7+3vUZ8YfPoq/53
ue/wl9edmrUVe5zjy5bz1Es57aF+w+T3jpLXKqc+X8n538k1kBa6seHdJa5D
A+klrSa8R7yfC6/TPO2k2jI07GfOmYbW0nycnCcdNVe79EN/1XWizyDzeco/
xaxJ+p8xi+81iD2r0EI9m9xv7sV9yiuWptpL/0gdd53ifwE0LEM8
         "]], 
        PolygonBox[{{2234, 1117, 1086, 2395}, {2430, 165, 1084, 2431}, {2472, 
         1299, 1118, 2433}, {2742, 1670, 1092, 2325}, {2539, 1406, 1670, 
         2742}, {2137, 180, 1117, 2471}, {2384, 316, 1406, 2540}, {2398, 1088,
          1089, 2399}, {2324, 875, 1404, 2537}, {2401, 1092, 1407, 2541}, {
         2395, 1086, 1087, 2396}, {2397, 1087, 1299, 2472}, {2345, 860, 165, 
         2155}, {2236, 1118, 1088, 2398}, {2399, 1089, 875, 2285}, {2538, 
         1404, 316, 2175}, {2394, 1084, 180, 2157}}]}]}, 
     {RGBColor[0.3183345563803158, 0.41558083451065414`, 0.6319375131821786], 
      EdgeForm[None], GraphicsGroupBox[{PolygonBox[CompressedData["
1:eJxNmG1snlUZx++nT+/7uc8d3OKmrqxd3SAZGIFOXCIJ1TFlETpMdKIIbN2Y
IVRxlrgENg0uJHsJWXyJ6fgAazfQQAnGaJv5gSHQagSZyerm1rEO+iB0BhBM
VGAjI/r/cf0b+XByrnPu83K9/q/r3Es29q/5bkuWZY/Wsqyu/hENNooYFf0X
tYOiJ9QPN/StEeOXiiw7JLpZxPyf/W1M7Tm1us64Quu2qb9Sezu07qd5lh3Q
+Pf6Pu419IxXtsS+Q57vqMda5rmDb4t0TqHx59U6Refq92r+n6LvV/+A2jOS
obcRY+jBRqz5vuj7U5a9rT0TZZZ11WP9Wxo/KfpR0U+o36OzdqjtVGu2ZtnP
xHOp+RdMD9VCXtY3s9jPXVs1/1YKGf+l/rjW/0R0ob0vip5W69Ca0xrPqLXX
Qse/bAk9b9AZ6xshM/eyh7sm1T+v9o7m+3XeSZ8D/yc8P5THmmdrwUuv+en1
mdC3af2v0bfu2l0Pft61zses29aWoBfWoh833VYPG2GXo5Zrr+ZPSc41ojdL
n0n0tZq7pww9Nc0/9uv1OW+UwcN6rT2ch39s13hQ9t2l++9T+20V9nhdaw5U
oaet2rdI689o3Y1Z2A3537e1vh3W3Peq+H5W7Rsad+ZBs++c+vfUbtP8h/LQ
G/tnvzG/1HSf6Htb4izOeVD0gPqfq12o+zpr4XvXlPG9qwqZjheh22NF0MTN
73THp1rDrwZbwq8GfFeLZLgzi/mv1uPbQ6LXif6F6L+rf7UIf9mgvqZ2s+iH
W6KHn4kq9r4sXh7UectE/6kWPoW94ed67ZvQfd0a72/EOtbgA0Oiz2htQ20f
PlCL2CaOp7X3bEvs+UEtzmYvc8gzbBxg/6Djq70Mep/jbsg02DDseMF/p+yr
U404H37w30nPgxer1Xqy0MFrRfgWdkEO5rcbX1jLPmw6R/RXtPaP9i0wZI0x
B1vAN3a5J4V+hlPg03LRl2h+rfh/Wv23pdcF9eAT+WbjH9lPtQaNbx8owz+u
r8JvtqjdZfv2mX5M30fUj6n9Qetuxbe1b6QM26/W3Ley8OubsrAttubcG6qg
v65+vvS0Og9f3ya+14qHH6r/aIp4IW7ucCwQE+dXoYc29f/VeDM4XQXW4Dv4
GDpiDTpYb9wgXjdXcdekzj6kvWOaq1L4JveSH7Yb13tsK+hu+NfeUnetrQIH
wcN/p5APOfucX0bNAzbtsfwX5aE74uJp7V+p+06VgRfEWG8KHc3e+Y8U8fXl
FD6Pv3MuPoLPw+MFVdBL1G/TWXeLfi2FTcZtl+vykPdF+PdZj5eh83lqPfo2
V/2qPPzjEst6pXXJnSPGHDAFPOG8Hp/J3I2Wvcd2Zowv4B+cuayK/SO6/+NV
4ONi6wAdgTUfzkP/2IF4JW6JTfz6oH17l/1ui/Ww3fodkk32FYExtxhH4Jmz
sAe2+Gxr5CTG5J+mc0SjHvmJOCo/gEPdmnulNfIDeAmfyNXWGnczfs7+c7dk
6WiNu5F5TiN69D8nj7iam8Ud6+2H3EMcoGPmNjiXIQfy3Gd5yR87LeOg58ET
8iJxPOj1e7wGHUAn65LxDcboAfvhadtx0niO/4HtE/aZy/PQM/fiF1c7Nhen
wO5LU9igz36PL7AXXCXmuWtUuvlMFXf9qox6hhxMrtxfRlx+rAofYv+0cwS2
2mO595iHcfvgqHMW8iALfouu4e9ECl9/Hvywn+PvyHfM+WvAcYnO2YOs8N3r
GHxCfN1ehcxHUnw75nzHOZOmqXHIlcQKMfqk8ffVFFj8kRQ+O+3zqRvA+CUp
cvVF1n+/MRlsfti+gJx1yfRpY8XFeayHXp7HPPkUXfbUorbZYZvtdHzsst4O
uV6lxqROXFhGPUl//gdochu57KoyxtDUQl8ooga8vQx/+kSKmFnhNfByufmB
Z/I+Y3TT41piSxl1DvUO+a7pvL9J676TR34CK4ifxyxTp+WiBiL34jMX2PcW
u/6k9qTevbmM/eSf2RoFu4679qu7pqa2pgYg7sl5yAH+EM/3uk5ZblmwKzxc
qn5TGdhxU4q5Cz3/oxT48OMUWIU+wau71P9V87s1/3gK+x1MoZuljitwIhVh
894q6HVV1BSDrlvQPTY40hp4Se4np/Ede+11nUiNjJ6GnffXpch1z1hvJ8rQ
8YIqcv7VRZxPbbLP9Q+8IwP+ULhmQlfYHFwGR9jHfmqcmTJi8GtV6ODaIuoR
sG5VEXj3iPiYR24ow26n/S6YMY19qZFOmo9Of2P+S1Wczz3n5aEL9MAbAT5O
uk7hLuoW/GjGdQ7+U/gNhe/kxhziJbeM1Fz4InwtM9/gM3UWNTS1Fmczf9Zv
kzvyqCu5n/GsjeCPGKFnb5ffH6znLcPbghyy0u8P+FjkfIR+yElvSFdPqb8l
RQ7a4DzEeeeZn4Z9GP6JlY1F+BH+Sx3c7XceWNTMQqcnXff2WH72Yvepxv+/
T7lGZd9T3ksdAa6BZfjGCvs2+Zs8Pppi7l3naHyQXIS+Z/MfuDbttx7rwFvm
iU3i76z3Esf4OTokrokd3l/IfcR1L/1Rz2OTZd5/uAwM4O1LPsQ/4eMy65zY
p1aZ7zoHHqh5DjvnQIPP9PM9jz/jy+z/XIr64D8p3n0vGDvAvbqxrs21OPYl
DqjJO4wvrEXGZgq8m07xvjxuWfARdLTbdQP2HHGOJk8sNb6CHeAGNk+2O3ri
HOQnnsBV/OpvRfy/IN807efQ5ALm0Qk968ZMN70GW2CHrdZ/l8esucxYCi91
v++6GlEntfm9hRzkBdZ2eZ6e8ZhxCl/BT/odT2ec8wec96mJweWLrfu3zc8C
r2XvCb+nOIu6iXWsWeVaFjuzr/D8Dp/NHbyb8WFqTvTf7zgtnHuIkVtL17ll
2Ouo8w04CtaAMyuFUW+K/k0Zc9i33TnxTefrbucS8gX1DjR19Tm/3fuMM/gV
mAlvZ/ztlTJyEu/gduflvdblS7bdbvsZOicer3JeXmia2P2i9cmbY551g89z
Vm598n7a5Fw85dryWdcDK3zO686zn/S7B51Tzz7g/1H4yYz10+437wLnp3HX
vOAwtTK88/b6pv8zXOM3/n6/wfH9c/Z/6jDsejQFvg37XxZYMtc4837MFcHP
y9bbdbrnf/eZjmU=
         "]], PolygonBox[CompressedData["
1:eJwllElIVXEUxo/py/v/74oGo7Cem4oIi4wgKnARYRqVOWQ+w16IkJjRg6hF
vYI20byJWkTDIltEVNIimwdctHlKhUojEUlmbRq29fs4iwPfd75zzz33DDed
7anfPcnM1mMlWDqY1RSZjU82G41mtYlZJ/6vKbMV8AbsCg8UoTeDb6P/RFuG
PefZY/hq0L6Q7CT8NHwzvIA+F7wLe0K+tfAucCTmKfk+E/MG/hY+B1yP/g48
A18efQA+CzzG+67CLxHzDH4z8drmY/eIP4GtKjWrxN6jT6AP8b5h4ofgL9Cr
iN1STI1oG7F95t9Qjb4YfQxtNj3Yj1aO7yjvG0SvAPehl6e8Jx3oH+Hd8Bz5
/8EfYLeI7yTHEbRB+F94KXxN8BpV6wKsH9yHfhG9GX1D9B6ql6pRtZ4K3kt9
k75tGKtFq8NGwL+D5z4D/wPuJ98N8mXxHYYvxEKJ90y9a8GmErsaX3fiMYqV
rxe8HCtDq8a3Dv1X8NyaiWYzjh2EP0T/Bl6peRHfAW8l/jv8EXgpvgnwpuBY
z+TRd8AfF3vMdHATvikpr7ELPC14bs1Ms2uB91J7Bj0Pvh+8d5qZZncouKYc
ypWOPqsG6j0LPo7+usRnUEh8x7Rr2vGAtg1+DS3g2w7eixXMe5wD5xLfRe20
dls5lVs9Uq/aoj+bxS6Am6LfRjt2Hjwv+u5rh7RL8klLsNboz+hZ9VC9fBX8
NlTDHt49GnzWH+Dt8AOJ76Z27pPqDz5L9Ui9qiTfVvMdXRL9hnXL2ukK9S74
bBWzM/Gb0G1oZ3/AFwWfpW60Bz4TvarYb/AyPBO9dvVMvbseffcVM4LeGH2X
9Y+4m/gN6hZ14y/hddFvTzt/B94W/Fa0s5ngN63bPsf7G9HLot++/iH6l/wH
ULaYoQ==
         "]]}]}, 
     {RGBColor[0.583129235211173, 0.5086396673266104, 0.4762754655627609], 
      EdgeForm[None], GraphicsGroupBox[{PolygonBox[CompressedData["
1:eJxFmXuQl2UVx9/f9b2YF4SFBfGal1IRm7GBBUR0JndNI62UxHIUBURHNBG1
f2omJIVyF4SQmxdUJnEcTcEKUBFYUERA1ryQkLemSUUMlHIU2M6H73dn/3h/
z/M+73M9zznf8z3nd/yYm340sZwkyYPxU4lyQS1JVlaTZE0pSXpnSXJ2PHdE
fU98Hxr1BSWVw1zv5XrPeG6O5/wY/3qeJJ+XNXZd9DkQ5dSYfF2RJBti7nPr
SbI7vm+L94+j/fhcfYe7fx/XWf+86Ht9zPlF9H8jxt4Q9b7R56yoHxpPW0Xf
ab876ifkmpO5/xZjX49nXoxdGs+OON/meNalSdIez62Jxl3vORdUNJY5OQ/n
vD3aB0U5OJ55UR8R870U666PZ2tV+2NvRU3nejnaOqKckmj+XWWNZ+yZ0Wdg
PL9JtCZjX4v+D3HueO8Tez40U//J0f+IKJviuS3qPaIcknW3UV8b7Z+V9U6d
+dgTc55R0R0gz8O8f+aeHW2TY/1x8TRmkvV9IYuNMWZC7KF39J8U++gXc90S
5fUV1ZHfxfG9XJY+bIn+vb3GMMsKmT1VloxXxTMs+u+PZ2YiuZ7l+3rK31+I
Z1+8fx3zNcfT4PKoaJ8Xe5qbSk9mR9lZkhx+XGjOZbHWrOh3IOr3Rrk6l3zX
5GpblKh9VPTvjPefRLku1m+oSGazYs574/m0LNkMsnyQwXWWw9UxZkl8Xx7t
earzcJZfRHvfkMnNUdaj/FOi9a6M9zTeR0d5Y0V9nonxC6KcX9e5mZs17orv
V0ZbUtc5fhpjFkffv8RaP4xnZHxfyVliHy2Wye5onxTtHdH38bJkyNroJPP+
J9rG0yfaRmJD0f58nPm5eK6K94nYRcy5IpceLI9yYUV6X4r3Rq/V33fDPW6K
55vR75Po850oT4/yk+i7Ovr9IPbxZay71PrYw3q4LfqcGPL6qqTyJNdnRPnb
imzh/KraO4wL4MNtmfRqE/ZVUrkZO489vBLlq1Xh0OAYV69pL1mUAyq6xx1R
bq9oLtpfiP7fiLHVeF9VVZ8VUS6v6gwfpCpvBceiz07Xq54PGxxX05759ljU
P4qyR7S31rSf+VHfngpTZsW3IcgsvjVFeXnI/4m67oM5VleFB8cW6tdWyO5e
8bnm1DX2gkR6yn2i82AL9owtjK9pHuZ7sap6z5Iw4DP3n5NKv8Bnvr9Y7cah
XT5Xe7StrWrMPfFcFmuOjWeN+89FD6L/KGMF+9rsvSHXVe5zJOtXJJcumaIb
0zLd+eLQmWuinka/b0V9Qpy5J/paSDbICEw8ptD8x0V5RyZsHxD9l8XcE6N9
epQ3Rfsh0X5arrHY+yTrKNi+PZ5B8a1f9BmcSw/R2+Fl2Qd2Am6XsB+wLMqV
MeeT8X0cOpjpPGfmOseHPst7ufbwy/heT7Vf8P3smO/Z6L+sKj3B3rA1bI46
OtOQyUeCYXuNVYzdFX2OrcpnXVITtt5f0r2hC9wdd8x9YS8DjFvY1wrvbXkq
n4NPxe+cU9e9cD+HZ8L91lRtfEOn/5wJZ8AbbIgzsP/NqeblHrEd+jMP56PP
v8vye8gQvWyKPoONhxMy+bRLMmHk0HgeSrT2vpJsCk7Ry9iBD+ltXtHHfr5P
ST6/jzkA2N9o3zTcPIR+yPC/NWEmd8sdo2fYYs2ya07lS061PlctR+Zu9PxH
R3lMJp0H8xqNsRem2j94DraD509HvTmRLWAn7KmP9/w/7+fOROsxz2mJ+AVr
YDvvVLr9236wxmthp39IJc9Xou+HsdcdcS+jY80r6sIT7GO062DtlfYX6Olx
tr399ps7o31arjvbnQuTm8wZuNPcWIn+Mi/8JCnrHGD+VsuzhzHnEOMOGEwd
HKYsXEdHmBe9Ak+YH7xFJ+kDXt1dltxa4nmZPUX7hihPtl/AD7Sl0lf0Zaox
/JZ42nNxt7W57H9kXbLlGzJFnoxBzzk75eHmWvsr4hb0+24u3JpZCKe5d+6n
lznLp4n4xRHmWjNT+TLuCTv7wLZG25H2cSPKGgs/HGYbx2bhFPTpmuMIzzMt
1t4V60zK5BORM/Le7/P2SzRHg+dBd/pbfyiPtq6CH3ut/6P8DZ2EE8AN9mTS
qQZjzmnRvgNfWajvWOvwOWXxHXzB/Ip8J7JvLWtN5n64LhtA/8+uybax6y2Z
uPjvcnGnwyxzOFJm+9mYa8yruc63w2c8zDyL+0JfMutMmgpbwZTMJWc9JdYf
E2td7QfsQI5gQdm6e4J9Bz6Ec+23LYCtYCy4io1+abkdaa7CHWFzrMHc+Dj0
FN99Rcz1cJRzC/HTrbaLDt8bZ8HPjIqxzfH+vVx+ZkYmLNhrH/HXTBwSLsle
4VnY2mDbBLgyoSKfiB9aZE7L2th2j6qwF/8y3lwE38I7/gX+2OlzvZPLl3ye
qy99epoDjHd9S13zMifn2uez5OaCbxQqD6+KF442p/1ZIVvaZyz7dV0YhL8Y
mGufd2ay6RPN6/ZZv5n/hhjfi1iukD7st22Oq6iduIFzd/rs15kjg41HxZgp
US7OpKsdnhMul4JTvifGXVZIl5ocZ+HjUnNF7OOEqvADHGqy/+J73fPg66gj
n9HmJ5OMk/gJsAKOen9N8c9acz2wv2+s3U57lB/FXq+K72Oi3hZztNZ1573i
/Vcx14PYTCHb+nkhvUF/zgcj2X+quBI/gJ6B/8vtT9HDg3dnPf878VesdVIh
jAPrjodj5pp/njHg0phrREWY1Gk/1GxuD8fnfIn1E3yjznm3ER9Fn/6FOCvc
tbEQdnMX3AlzHbBfe9i+E11uts+jfXgue3wtUywA7u+0XA9YtpSdrm91bNjP
83zt89bMhW+3PaJvW+0fiKPxEewXOSPztzLVH7Cc0CXsDrt8yrEO3Pu+uvwV
cRXtxFbYK3aATMChhY6V5rgvNswZOAs8h5KzgYf4znmOYTd7HeY+I2T3D3xx
ITv72DEYMj/ILcx/qN/uOvPAW+Avc11n3rnuA3a8YC680jEOORzOj+6ho+Au
+IgMp9bFaZc530E5raIYZ5s5M/dGf+52SU02/5H93gjrBpxxs3nyDq/PWYl7
N5mTo/8z4vl2Ivm0WlZwfPbB2n+MOe+KMScW0mv6sM+WVHyu1feD3NFv7rPN
NgVu097i/m1eCy7Q5rsAS+aYazXYR+JnwR1yHF17BovZN3kj8kdgORyEd/Im
19aF1fTDRuHt8Ngp1jX0ilzIHusn+thuncSn4eOmGN+IRcgzbDcW3mKMomT/
rNdhntZin9GUdPtIsIv5wDuwDjxL7Ts7nPti/8R56xzrYTvEC+gOcedG7wH5
bHQcin+Ex6x13DHLeRJkh9xus43CL9AB2uak3THLDNs1Y5hnsnnRTNfRKero
Ffi63rk45pnt+SeGHjTGt5vs27ljcOdVx8vE3QMtT87O/LO8Z2KhDe5DHE3c
wt6RN/X2krjNI3XlUeCqLzvPAKcomVeAfyNcfyYT17+oUC5nkfEBO1vpfEJq
vgT+Ie+Fte71qbc7n/CcY/Zttjfw/J+Z9AzOu7CunBFx2sH5nGN6xHUw/aJU
feBj+MwD5gC0E8OwR3zy++YP7JHcbi+vucS5jOfdDlaw3gLnqXjme136MgZM
YDxjdhoX24yN11aEp2AQvnaFZUK8jo9HzsiKdvzssXAt80180ps12T9+indy
EuQMzqsIZ7kXOFrJe1zos/fN5X+yXH1bHW8MNX/knrpi8jXGnC7M22HfhX95
3DLhjKcU2s/JheTN3pFDs/cFh/7QfBQuSj5qi2NkfP5i+5V7cn2H+zc6HsUP
EoOsd76IWIR35lzvPBK28GwmbndpITwg1gETwMblxs8VXXFJ1MdmkulS50ym
G8/JvxAfT8+0/+1e933H9uwZPrjZsT/PCs/5caZ7HR97eDSXv78mV44Z/kOO
jv1u9/6x12uNjXuj38zo80Wu8xBvgWfEDbuc9+CeuXPiEeL0e2rduTrqcx3X
k2sDt8iJYiPM8y/nMchnILfLHSOjU7Mdw8CbOPMs684Y6w9t+F/uEp15tya9
gZvMdB4GDrjMutqZSZ7vkmMu1H9godhwhX3fPvMT5LbBewZ/jnHsxvk7zXPA
PWSOzqw2jvZyHLrHGI3vgAcOTSUrcl1POFfGfwdDzQ/JayCzyc47wEfRM/wR
HAifgY8iLkAXGTfEY3+fS49bc/ky2jk733jHrzG2ye1v5/of4K1cuoVMWPNg
3j6VfoJz64yxbdbB/uYg9GFv+JR2+6OjC3EyOCx+inbiQWwO3IAvXZEJ8+Cz
TT7jEJftrq9zPpN14RpwADgCerTGuUrymmucC0X22C1Yxd5OtW+FR6Hz4Bi6
yd6aXadEV68p1Af7wOdwHvwOGHWx5Qxfg//B08iZkEPhnf2uNR8gv00swX8o
2BP19aXunAvtb2fitY8Vwr2LjO1gPPWHku73Rca9C93+/UKc4KVcOPGBcYMc
E/fO/Q92nApWrnW+5elM3KHDnIe9bPJ+iHnQD3QDXUIX0U/yc5+7nRiQ/M5X
9tHYP2vsdm5qei57GGeOc3kh3CRmWu7/Jp7M9F8i3AyOBn5Os76hRy3WN+yU
ewTH+F8FDgOXYZ/gFHsdYhtCh9kv/4/xfx/lVst8nNdB3/hP8I0ujCpke/y/
BK492cVrHWsTczca8+CPN7qE95JzIA9wpzlwi3lsV4xd5DrfUscH7/m/G/7D
aShkv8Re6PAq5zGbM/FfclpwwNw8kFwKtjPAuIJegy2PZsICYmjW4T8gePoo
c1V4JTHxVPPOT+zj0ZMp5p/sv+vuud8HHE8Ry5L/AEu7fCOYjo0ssS/ED3Jv
3F9/4wN8qOt/OEr4HvrPXbAGfOR554vB0Q3O7RKnwx9ONycAuzkHeanceSdi
phHm3g2OO7HtsXX9H8f9nFvIl/A/G7pGHT0kn9qj2u0Pe1qGlzi/fUEhX8dZ
8Xet9jfjbHfcB3Y00vd4TiGeC98FnwcV6n9hplj8TXOd/wMXNvyw
         "]], 
        PolygonBox[CompressedData["
1:eJwllWmIl1UUxu9s/7n3SoiW6YgxzuBWbhMIk0tqiaPmArkkLknMqKXizNiA
1geNyqEcUbKEcAnFhdIPhjNKixAqiqZRWplGlorlBwVBWwnMfg/PhwPPOc95
z7n33HPOW1XfNL2xOITQjJQij+UQNmD4pSyEIeCNKYTrELfhNoB/RBpLQujA
5xL4D2QTvpX4jAZPjCE8DV+O3gAenB1rdiGE98AzkfvoAf0w/Bj0FtQabGPB
/ZAfwLPg3wX3Qd4qtq0/+BiyHW4vtht8f5ecHxT5DH+Cp8D/DV5LzOvwk9Df
AA/H9gy4AZ86zraVM1aAi7HthxtNvPHoW9EXEr8H0gj+SWcq9zd74Gdln30B
8pvyIy3EehTzOPAVfNrQG4l5Fdwb/6/BI+ArwQOSa/M2+S7jPxmZiH8lPoui
Yyr2P+hT8R+Ifyf89+N/C+7V6Nitqh/8NfR54LnIZvSv8H8Sfif5ZkbXXLXv
SYxauAXYlpKvDp9mcFP2XduJvxw8H9viEudsAsfkWrUi/6FfTH77nnzTgv9L
yIMF10y1ezmbUw7lqsG/K7Few9YJXA//Atw+YnwabRO3Tz0B96LqD38A/ojO
ko2VYwn4BLIbfBD3efAdybXbiE87eDV8/4J79gz8t9g+hnsI2zK4pdlYd9Rd
TyX3xgjkNLgv/MgS99yH8GewjSpzTc+Cjyf3qnpqCfzrSGdybeebBHcuehZu
q8fQP4u+q+7UQOw2bIfhriHno99Mb6cZuIreG34Y3E38q5N7Sr31Dj5f4FuV
zCmnciuHcl1AvkGvS+7lW/hMALdEz+6znPky+iBi/FzmGdesP59dy3L1NPiT
6NnSG81Rb2T37gm+qQAPJsYDpT6jzvpdci+pxqp1FT6Tgnu+GnwUeb9g24To
mdRsfo/tHNxa9C6KhYzh+4+wTSt4hu7DtSH/FnkGNYsd0bPxFzIZvRdSi++b
5N8D93D2WU9qBqJrptqtgb+IPj/7rrvUP+Aj5JzG95vhPwc/nlw75VynWkTH
Vk88kj2zml3dSXdbGT0b1Zx/LN/m5F6oRz8Ltz75bSqItyp6JjWb2mHaZYfQ
75W5x9Rr6mH18hX0GvhmpALfRci27Dvr7tpx7Xz7RPJsawdoF3TPvrtqeAl9
aHYs7WTt5i+Te30TZ5iB/ntyb2iHapfKJk5nmpG9c7R7NHOaPd1Rd9XOuxO9
g7SL1BOvoO+IrrXepFv2G+utt2D7NfqN9dbaCa3RM6/Z1w4uyt5B2kW684rs
GqqWmmnN9sHoWHqzp/RvQD9U6plaR+wD0W+pnVoL/1z2W+ufMzt75jR76rmh
yf8Y/Ws0EwPB/wMOYOYR
         "]]}]}, 
     {RGBColor[0.8479239140420304, 0.6016985001425665, 0.32061341794334314`], 
      EdgeForm[None], GraphicsGroupBox[{PolygonBox[CompressedData["
1:eJxNmWtwVdUVx8/Nvefec84NSEBF0H7otJWobQU10VZUUBNR22kr2lanVQFt
60gJ0Gm/ykulSEcL+AQSHwkBNOFhR+yI4mPGKqG2PstrFNRqa5/ylKnt9P9z
/TP6YWevu8/ea6+99lr/tdbO56d2XDajIUmSu/SnrL5LraGaJJ3qJ9SSZKJa
VkqS6dWgb1Q/Ok2Si0VP1pyl1aAvT+Iba/Zrfotp1raqP1PtCehq0Hx/KYvv
P89izpuSYYZ+Xyv+8yTMW/pdEX2K6HdFr68kyTq190S3ZNHP1vzTRf9Z9CzR
DZ4LjVyXWM4G8TlZ3/boW594PFKJNU0ae0f9TM1fobHllZCD1mqZl7CPeExT
25VGz3nPKJLk1/DT/l8VvZs91B+nfqTahZqzrBo6mip6h9pFGt+pvkm8h9Xi
9x15kpwkOd4Qn1611zX2JfE5Pg1dIz/6Qh70w9lb1baIXq3xYzTnRM0ZL/pR
yb9RrVnrF0u2tZr3or636Xur2qtpyM7vMZrzmn5/Uf1U9fOti5L11CH+D4nX
g2p79fs7Gr9b/RytvUL0ctG3i75M9ArRc0V/V/T9ou8QfaXoroawpW+Kvsd6
/E8a6/n2suQri14kHWSVmIe+x6XBlzXXJTGG3nt0xg/V9km2Xnq1RtFHa/5+
0S2a0+HxmVq/STwfU/tA6/elcQbkHq7+fdvPqXnIgCyXluNOZ4lPIX13c7+i
V4rHPVo/TN+Pr8TZ+Mb9YmPc8XX6vsB8h9l+ua9x4vu2bWxXFveyRv2pWegV
Pa8Sz55KzKv7fgu19nLMx3642/u0x9Ol4D3H9oC/3ST6r0mM3eTxY9Vvl1x9
auUsvi1Fb+Jzbxq23+VzbS6F/WGH50gfazznqVL4NTrv0Lf14nGUxsZgQ0Xo
tF39RHhobEDtev0+X7//ID6Pi+cQ7L8IW+c79n9IPA6q1dWa9H2Y2pPGEM7D
/R5R+0htqNpIjR+rtk1zGtXX1fqTsEfuCptENmzhuCTOjJyjRP9XMszW794i
/LLV9v+06C1qzUnYLnywT2xpjP1lRBH+tUZnmSf+431f56ZhF5x5lXhvqMWa
lfiIvv9MbUMl7AycOiMLnKqpLdLcX9YCp26uhS6wjVM8F7++rRbnn+374q6w
jWslz3na+/eSZ1YRevlpEbaIn/UZw/FLfLDLPtrp33N81uX2Y749IZmGi8+P
xWdSGvcEVj2n31dr37/go9WIC/BeKNnOMcYmmtOlOXXJszUNrDnTMaTP+yIv
+npC9Ouad7HoN9TfUMTd/6iI+x+wPuu1WPNIEve82efCprCzrUlgTJfP1FgL
/sy72n7JWvaZ5LNs8b1zR9wndwxWTPWdc/fLJMc3tH5vFjIU5juQx35b87DB
nbbz261rzjgji/Ndhb3XQqaJxu82xwsw4nLHEWIFseSKJPZcYpybbZmYAzaD
1+2iPxbfGVr/kGPOVMt8ZzUwCIz4VhHY+u0i4ssk66pbawdEn1DEmrm2g3uM
2ewJXvYaMy9IQ9es5Szn++6G+UycfYUxfpDXHdbHSOMwun5K+50OvyxwCBpf
Wyw+v6qFn4B/4OBS+/lH9ll8Lc0CH/CPShY+UrMfYXvgGbgG3p2WxfwnS9FX
P0PzreIcgbV3lgKjkWO2/W6R/XFHLcaRjf42z8FfmYNvNmbxG5o10LM8Z6Hp
cd53UIaKz0I+kzqnyYwHH+i895bj7H+zfxEDhhoDiQPIUHdMGNTTEc8HQzLz
uUV0nsVYQxb6QbfEk7pzBny3Zh0i1yHjMNhWygLfWAtNTBmbxe+ljjMNHkeW
I763+bXQ+Txjw+FSyHPEWIac3PNY82EO52TtGOHb8+XATuTiG2sf0Pgi6WqJ
5RxnG+jX+G1p5Hr94rGuFvFihMYPqe3U+C7Z3kHWa83Dnr+sFPkD87ursbZP
7UKNd3svch/iBrGEOIJPbKwFxjO2wTGGfr0xf28teCHDIF94HvY5h1qfY63T
A9Y1On9c+y5OI/8g/7q1FjkYukSn2A+5GHSH9bzA44N58BbbSIvtBBuAD3ZO
zsv8Pbb9M2z/2MgtnpN5vGbZ+pxLICtyQhN7xtmemZuZT5vPOcoxHbvj7siD
8HH8jPOw10zLdrNpeOTmQ26PX+jakrOr4Sf41l7no5ydHA49EVvBpCHGI+6W
O8YeuEPshjV8A7PAsVIa+T35DTjAXOwf3aAjznWR54Nv/dXIn8gjiEV1xwIa
2A4eTjS92TFoSO1TnGzyvndbbmTebp7DS4HNTc7/y2nkf8gxU3N2VyOHZf4O
4ybYA2Zw1ycVkRe+Kd2dn0XuP7wI3D3gHJgaBBo8Jl4wn5iBjtE1vPh2sBp1
Srf3HencgDwZXP+Bxv7uvLm1iPz4rSzyLmjiCbGLvJ04Qn76qPOeHT4D5/0h
eZ3z/j6PNzsGkefPda7Cd+LIya6nvuw66JDrztGWuc251vbPYPUO4/V204zv
qYV/4pv9pvs+Mw9c+lo16kN8ZIJrU3JQ7oVxhf1P6iwwgLwBnCcGgF8l5/Ed
9ps99h3y5R7nzHs9zvf9lgl5uIuKbR5sbrQv7/E8+DTYPrANfBF8rbteKFs2
8h1yFXIe7BOafIm+7nFyfHJ96hLy+jXOKRdmUePOLwJPuLfZjq1zXS+86XqG
muJt18z4LzU6c6hF2pzP4/sHHbOh8Tl8L0vi3g7Z3uqeD8aClQdMc8YDPvsG
1zvIBO7NMwbC43jX11udm/1GG0yuRu1MvoQdYW/Y8qQi6IuKqNGoj4eBObbj
szW+MA8Zb1f/SBY+Q31PLkh+dlYebwb9fjd4y7XieOdc2Dd74kPd9l9qjpnO
qcBj8B2sAxcXuE6YkkaNjS45K2emvpuWxjsFazrLkR9gq/1+uyCW7fM+jc4H
mNNeijFkQK/UZ/gw/svbyQa/n2CfN7qOPrcIHz+niNr2mmrUt8v1e5f2nFkE
Xqz3WvhAY7fwZe3dxoB/pOHTE4qgzytiz3U+F7H+Usf7f2bhH415+PLzPuOz
5LDVqCN4c+LtKfP5nvMZ4dFsPqm+T3E9SI483X43VP0015X3FVE7/kT9qiLu
pbsI+0X32Pn1abwXcDdf0LdXwGXJeJnoj8HAIrCNd5b3/TZFrFqrsRnmf5/r
xdXGCnKNHuuZPKLX9wWWMAfsxj56TWOf8MdGseXXbM/s8bDvnX3XWv/UD9QR
1BV8R553Hd/4DY3v835BjU/8W+E3Lt58vo4cfvda6XHkRj5yG+odasxdrlN4
owHv0dlDfhfifQi6KIXeexxHiMHEYnCVuEyORS7HvbVUwq5Z220+JdeSHOz+
Sqxd4tzsQdP4/Sv2/QeLuOv7i4ir/Y41/X7zICfZ6TMgf7u/MU6tus26nZ4F
Rn4/i3tY5bv4XBFzerLICfscs8g3+n0XS4uo275SRDwmzrYUEWup96jjrvab
UbdxFBz+5G2zGnU1NeSZefCB32i1F8AFv91ttZzj88BqMBvfeNE1Le8hQ23n
bR5nPrY/3OPHFOFXXVnYfodxaarzB/KID7PQ3wTtc1U55EO2AcvAnnxjzi+y
8Lkh9jvyjRdcU08rQp7fZpFLUdvjG9z5CN87Y00ef6aI/S7X/On4DzJncbYt
3pf+adPsV/f7QoN1yNjgb2jekDttk5s9Hz08Yz7NjpvgHPX7NtvJgGMu9pfb
JrCNa4rQZZP5wK/RNHgJPlzp+hZZ8R3277LfEaM4I/oE2wZ8FvJAzkuuuMZv
g82um5+xnEO8V7/z6k1+zxzhWqfT2Nlp/OxyLUXOydvnJse73Y5H+CZzdzqu
gDWPGp+JtdDgG+/y4O4Dxadv39go7w28O/Auzdsn7+zYOrGqz/Fxsd9G8QPy
rJWWbWIW+/cUIdvjPssUj/MdnsvMn9qIOXdRX+fR35pFznggjXeIS4qgL+aN
MQ98aVd/cxY6OC8PnRB7kIP7f9b6R2/Ntsmr/IZzXRFrWLvAb1+p9T/dcROc
e9K2jX1dWcScTVn8j6PFMeuUIjB6SRG16UHfWd0yjc1Dr7utW2I7Ohzi2vAx
nx3cWmd8W2KeJxqfyHvw939l4dP/zuLdiNjBPGrVja5bVxrrsUn+D9PqfPeF
PHT5uzzwFuwGk5lLvCA3wj+x4W155C34GP51VjVoMI2eb8SHUXnE62l55OPb
nXdjw9w5+c/kLP5n8GIeMWSKeR72uwJYPSoNfLnQ+U+Da7gO5zica6dzA+y5
L481/erXq51AXpVHjnqU88xW18vUzWt516OGzCM3W+y69bDrW/LY0/z+wDsE
eTw5KnuTP8xxDnxDFv+3eDaPfO8W1/Ib/W5AXKEmO844Od/nGKzHM7/bIC9x
DvvnnZf68yX1f8zjbe5l9X/KAiOect13tGMBb7XEm5PzeBcmdneo3+M8ljfO
sa5ZqF2of+f7feAm1x0zbCfEKvKBC7zXviz0dIzln1zE3XGHC4qw+3lF4MFo
5yTzbEfkV2W/I7EPNRfxHZwln6c2GO18iryF/IYxalRiGnjK3YGH6HC/v2F7
YGyna3vkJUY2+r2LGo0ch3pntWtsahjqfd5YUr9ZvWfbJhaRf5GHve9apG6b
afSdQ7flgScN/t/ZavvstZYJefh/Dm/37IeMjGMn+DH+TD7S41x9pHM/clD8
g57f4DZ6fNW+3J0HhvC+1es9+B8NNRlnxN6QZY3HB/8Xy53i39wXb7X4C3zw
GeId98Fd/DKLuDIujxqEs3EudAj9jvNGvg3i/TTP+QRPqqH/g/YddNVu+blH
MK1s/z/Kc/BxatJey0y8ut5np65p95z/ZUFneeTV/X7Hw46QHxvmfldZ58Rj
4jLvCuiDMyD/9+wj/H+D+oKaH0xHl6sc9/8PrbTJng==
         "]], 
        PolygonBox[CompressedData["
1:eJwlletrlnUcxn/Pnj0P9/0jg5zTbPNFaC4PeSBmRVOjtjmbedjIStS5g5o0
tpXgH6DzhSJkL6ZB4qodxDmdQagxQk0kD8NUtFj2wleBYeVm9SaTPhfXiwuu
6/5+f6fv6X62qb2urSCE8AEoBO0xhCn5EEbgbfAf0hBez4XwBrgOPwYmw8ux
VyYhNOLzBP4TwBl0J9ieCSGbDWE+vmNgH/4H+LYHvhr/f9HdHLoSfhEMsbYa
+2PWjoLV6O/wKcb2LsiiC8EpbB3oO8F3/FBns2c7Z03hWyP2IXQJa0vBSfg4
317EPor/Tfy/Sm2rx78a21F0cc5vGoDPBhvxH8TemthHvl2sP8v6GeAWvrfB
EWwPdCf8Z+LTBC/FfjXnN+gtz0X71qN/Rl9m/7X4H+L9l+C3QA325doTPgLW
Yf8c+1X4FtY/xdqJYJj1a9CP8G1AH4R/ndhXe9ajd4JF2BLieQ3bN+DJvHOk
XCmGiqXO+BV+GuTyjrFivQsMZ7xHJ3wSOMd558FhfCvQtaw9yJkn0eXoavQn
6EH0ANhX4G+zsJWAKznHpBfbj6nfOkq8GtDfguK8Y6BYHE+8l85YxNr3o2tR
MdgG34D9SvCaVvRWdELhrsD/LnwHmJhxTam2Xk5ta2HNS/CPAS4hw3n98Gtg
KXxY9Y6hITr3+rYJ3hRd243gHvaWaF/1xGb43tS1rhpXrffhM5Lzm/X2rdG5
awa/JT5TZ89izX74Xr79zf3/AX2pIV4E9mBrRl/I2qcX/kL0W35hj3nwpeB3
+Fv4rMR/Mfo+ej3ndcF7QFvePfKH6hk9jv0zYlwJnwneDq7pMvir0bnVHkvg
y8BD+Ab2OKC3RNe6eqYIXsWeleib6Ono71PX9l/oN9GLU79VNVUB70/sqx5V
r54Hnxb4Da9F30l305k18IWpY1EOpsNPgKk5n6mz1dPqbeV8TL2Abs37zY8S
x1yxVw80R79Bb9EMWgV/RfOi0D3/TuKeUm/pm2zKuXKvHnkvOsaKtWpOtacZ
plmmnqyL7nH1umpgGrovejZ18K0ffgR8lPfM+BPfL6J7VXf+Ej43OrfKyZzo
HCqXylkVvDd6L+3xH+sXcMfurGfubnQB9rJCf8uoN7E/j64F+7F3J56t6mn1
tma4Zvkl9DO6S+pZrJqbCu9JbHsaDKLXoOuwLURvSzwTNBs0Y3/S3qltyqly
uzy6FrRGa2+k/peoh9XLupPupjtXpc6xcq07L0s9czV7NVPuJL6D7qIaOA7/
H3Bc0ec=
         "]]}]}, 
     {RGBColor[0.9339806058902377, 0.704951514725594, 0.3953398782597366], 
      EdgeForm[None], GraphicsGroupBox[{PolygonBox[CompressedData["
1:eJxFmXeQltUVxr9vv/KWscwkEyfJTDJjSWzABCkZQDQBNYkztrVQLFiIAUGN
I6IiHWlRuoCgRhAFpUg1iErMZCSJGRsILGoUpShtYZ0RkKXl/HieHf54997v
vufe99xzz3nOc8+eeef9tffVFAqF+vhTirZ7pVC4OZ7H4sfceF6K59tivEgL
heNJoTAwnn3xuyGeHTF8UbVQGFcuFJ6MZ3W8WxJzF8ecw4lkKvEMid+fx/qT
ov9hjL+VSGZTPHXxdIh3jTF2KJ7+8dSE3J54fhTrfxXvX41nVfRbx7emx3em
laXjyLL07Bm69Yj3V0a7LH6Pj6cU81snej8u+u3iG7uj/TrkKjHvlRifH/0W
0W9elj6D0SnkJhQ1b32N5m4sac/st1XoMDXkn4pnYYwvsG5fsl48b0R/VLw7
VqP5DSH/XfzuEM/U0HlYtKeE3BehW3vsFvI74vfl0d9ZlI413vvoqsan234c
0L3xbkxFNj8eY+9zHlWtv9n6sK8/xO+90W8ZMseiXRTPuzHeybb9piD5L6w3
Y/Uer3pv7IvzY+9nRL99rLXXMpzLl153f6K56M36ey1fX5IO/4l+5xgbFv0s
2h6h/4yy/OKSmDvI53XY/oC/DbV/4Bt17jM+3zovKJx8x7nMa9pLQTp96bPY
lkjXRX6/2TL7fK7ohexX3u+V9qWL8rBvSbbbU9IZcE6/Dfkt0W4t6Yw2eJyz
20ZrmY6J5M4JmZcqskVdQevstI/ym7U3FfStetuq6m+w/nzvBd0WNOkfz1Wh
530x1i70bBnn/0TY8y/265e9R/Y7z7Y6L9pPwl6ritJvt33s1tBtQtm+X5Ld
sfMjicaIhcGJzor4fTq+dcDfODvGz4pnVkXPBtvhaIwdiefReIZWFEPE3a9i
7oj41vCyznyZz/1gyB2I58F4xlYU4/h6i6riZWg8/zQeoRvf3++9NRqjOMdz
o90Qe1xZlI2n+yxqs0LhsuhfF+1zub7dmCrWiaE+Ra3Hus8UFJufx/Od93nA
3+I7w/ytPfYNYgofxHc3+mm0TKPH0fnNRPKcL99i7WcLWrPRMvO8L8ZrY+9d
Yt/tsHPo3B6MSOW3nR1ffTLF+d3RDq+RTOcYn1uRzw2IsSfiuYS9F/T949ah
3n32sSvW6FaW3N6qdMAONyf6fqfo/zR0aBv9y0KHz2LN00vComtC/saY2yZ+
3xjyLe3z+NT4smxcCF0ml+WDXRPJtorhS8EN+8I7JeEyfrumJAzC5x9LNA+/
HVQjHVoXhDHgEfh0PNOej0X7QLy/yDiz3P4MThwMPX9Slj2Gxx56xfuRsaev
Y+znZe3p7fh9achfEe+PJZoHtnDmZ5a1JrbPbP/fx/d6hsxTIf99In3Axnb4
GbGeCxO22s+rxkfm7nGfGCRmLyzL18anwuwxubCT8+UbDWXZBNu8XCNsI663
J8I4/Kt5qjzBuSyqkW8iB9Y+Xda7vc7J6MAZ/s/yzWLuhanyNjF0ary7pyjM
OC36faM/rSKc4R15nLxJbv4o0d5+UVDeaFYWVo2pKr+SW8H5jvYPYnObMbCT
7YIdJjqn4TP19k0w8raK8OfTGJ9To30TIyd8LuYMrJGfEi/Dov9wpn7/TByg
VTxrY7xfJvkHo51eUR5nb+TYHcaLrcYM9JlpHMJuS2uE0+8a83cbR/f6HDl3
8j15v3fRedi4zRqf2c6neR/Yk3gj7kbG71E18r3aEB+QafzRTPjRaFwBkx+O
Z2ONYh7f+FMmfB6UaN3RFWHsMfMdeA95eattjs51Xg/fXmjsmJMqNrsksuEi
j/P+pkQxB7YcLyueiUm4H7/rQm5XjO2M58/x+rWQXxHPK1XJIpOQyzLF8CuZ
YpH9E4/gTPdEduiW6DvYod5cBf3xKTACu7ZJxFPhaNcn8jv0W5zJjnNTYT2Y
/3kq7EEPdNgUbV1F6y9P9H2wcVZVvoVfHXWOQv32EYfNQ/7tWG9rtFviuaOg
XNXOZ/2oY5888lGm2Psw2jzW6FHSur1K8iH8566SZIjNe1JxwNpof1PRO+K7
h1t8fUOmueujbRYy98fY4ILOdIuxZUFV9j67Iv2PlZUPybn8/hhM8Tj7oj3q
PnNuL2jdVrHfc+L3yvjWkujPjv6hTNh+Q6JYW2I7Y2/wo4N9G3/p7LPAj/Ab
ckcDHMA6H3ceqDPG4MvgDPbGb58sCgPqbM9bKuIhyLFXsIL8cr7zNzLnpsIs
1kF39gM3uiSXX3bIFRejvH5mrAIDWR/eVI6xzYnyX3vHzwjb7VBFfsEe8PHB
thX+U2fbtY22TUVnOTrmjS1LJ3yUewrY8HhZ/WJRfsQazOWcxlgejGXu60Xx
HvjP34pac4zPi3a05Tfmyh+nZVp/lL9FvptfVQw0mMOD+3z/cctwVyPH9PQ9
Z739mfsJ3wUzx/pb6MOZ1xoHiFdildghpjlzbMpc5pFf8Rfik1z/+9Dz2/je
ZbnO8AzLj8y0v1GZbP6xdSDm8PVBjkdsxLt9ITcMvTNhwFDbs5LoDJAnFvAD
ePzd5snw5dr4dmOMXx3tN2XlIvwZfJhUVq5bkPv+mCkffmKsftkcEH5CLPYt
KR/0zRXbt6aK6V7mhG28NnuHOzxgTvLXXJxnRiYd6q3HWvDTuWB1Re+YDy94
r6TvN3f+J+dyn3nD+QiM45z3p8o5C5z3wdhdxtl/x5o7nB/nmWMix1prnKfA
m7u87hxjEDL4Rm9zeGwPp98Vvy9IFYdwn4fi6ZfojMaaI5zw/xgbkCieybEb
SifvH/RZs7/vj8TvQNcNsPmiXHeEQ/GNKc7VnAeYs9y8rtb4OTDseW2q8+8U
82ZUdVfBdv/N1U5NxQ3xV3yvSyqeBl+DJ3LHgIfDB093zm6RilfBB0dn8u91
qfLQO/aH8c6t4PAM3/fhzzvN3znTPfaLTeYz1A+Solp4yBtF8YTp5qIzzdkm
FtXOsDz9meZy6IE+LTLFMZyppfkaa8IH4E0zLE/dZLrX5K4wynhdJDEmijfa
s41NZY+Bd8QXv8G4z92Ch71sc2zfxrKMd84Vj2syrd+8CZNtD3CDu95M60P8
TXEMws2m2Cbby+Lo2IT6z3b352bqT8gU02D0+ILuVePMD7E9/n7i/pLpvHpm
ukMMN2bt8N0FuRP3Xd9ZuLtMcF6g3gI3HV+UXpOsGzWvcR4nrz1pnkN+m+y9
EAdwZvIX+EcuHGKuO75pbo3WqfN3J1oHvjPZa643B1idKl89YUzubY5HHIEv
+De+TTyCmSsdp9TWuMvTNrrPHR2+T17o7/obPJY4Puj7OLyG+O5jnnPE8g97
nf7mBWuN9QvjW9vIhXH+v8x0p3sG/0wVX3Ni/D5znQ9i/MeZ6lwrY3xJjO+O
8Ytz6fK99UnAgRhPwe+QfyH6hzPhAvjwfC7MYC/gBlyYeiVYsp77jHlId/e7
eW8HXGu8yXKdzFs+NncBk6htgUvdLEO8nJdqLrY9YFvRpz4KTsCrmQcvYW4L
104nWQbdJhnrjlseu1I3WeW72BH3wTjWhF8NsAzn0DcVv7wg7HB6pnvX0rDD
qZn4ALyAOyR4MCGVn3NXb2OMIZaIIzCKWgOxAqbeWxUWfho2vqkqrvtCrvHZ
ubCLGmgTbtEHZ46kmjcrZObG80CMv5QrLrgnEBvct+EFI0J2VK76xHPRfzz6
v6Y2FO3hVPUA6jTbrec04zEyYD/3anD7umin5Yr730U7NVdsdYz24kw43jET
1x1jDnFHqjrSKTF+Z6q83BBtW99Jro92X6qcPS/W6ZEq12/MlOPJ72sz+fo6
c5upmew4LdpJzuuTwaewVdeq7kRwHu7JcNePHC/04WBLXTPvkqmO2zXaKZnO
7Klon810/38u2qsy3amvjvZoqtrEi7n8dZ3vaU0YTV48GnIvgtWp+AP9Nc4V
1Ijwj+9D5vnoH8yEK3BQsIXzBYvBOnglHBqOBi5SNwQbOUPW4Z5+JObPgQOn
ujdQE6QeyP0bzsDZn+U+eEU7zOPE9GzLT/F3yWPc+1gT7KbeONvcA+4wy+uM
tc6nmrdSZ4dTYlfsC7+F9/I/A7gidUW4IzyVfdzivVDHQfaeTGO3+u5BfZXf
G73XubYbOZf1qacRU+QzchkxQZwQF7Q9KifzMH3yOO1t7oP35JjjvnNgZ+4p
M70mvGCcZcgX1Cuet62W2X/Qe62xGL8Ce8CpJoyiDybByc71OHda8vI/MuVp
8vW/MnF0ctUVue6BcOnXM92NuCORY6mR0ueuRO2JGhSclHf4HjmY9gv7If/z
oVb1pnF3v7F3s2WYR30TXvJqpno8a77qdrv71OaokyzNxOPJ/dfmqkuS1xdk
4jrNjbG0LdKT2NvCXG6v7xHDctUNOdPRzjsXmNN+5m9RF/xZdpJLrnOOaOV7
KPITnH+4M5CDJpqfwFM+SIVbw3Oty5w+zr/NXHNDJ3QF58n953tN1kNmlWtx
F7o/u6qaBTg4ync6fIax2a5lkGcGOe9Qj+G+yn0TX6RmhH8yxjvqIENzxdaK
XGOveZw7LnJwNuKL+CF2iCH63MHwW2oN8H8wjzwO7g3x/X+w73HIcNcf53Gw
+xpjOFhODYP7G3c3OB3nyx4ZX2H9yeM3O1+Tz7u7D75RlwRL/xhrnR5zerqG
AXaAF/h70byW/5s1+H9n+PY+3/0hXMjAV7kD5VXdjdgzWAZegbHwYfYFn+1u
+zAGVx7kmgB9ZG/PtU6PXHqAg2DX5vi9kBjINYaenMFQy9DHTt/aVvy/b6Hj
7nLnO/IenO0h8xDyHH3Oot7cDh4FT+lnGTjjg45BYvNDx1eDeQmcBI7X3/wH
foDN2St+M8hci//5Mh8MRC/0w57Y8n3rCUautgyyq31G/czDepuzDbavbvea
J/TxuXCfYj/9LM//Mt405vD/Cs4PDAGrFrgOBneFK8FXydfkXbgxMXLIfkWN
BD/Hv8bb5/DNAeZZxCm8fID78K8B5mZvGc/YF1wYe00wN37Efe4C3IHrbLOB
thu55GHblvUe85rkG+byHh/A37h/N7O/DfK9/qBrO/wPhdr6iRqC98hez8/F
4eaneo8cvIoc2N15kNrDpZ4LZ6e+Cd+D921zv6PX527bNhenWZSqNnGDMZCW
+iB5h7tvg88L7PykoprRFq8PJqyzjnAVvt3Rc3m/3TLU7anzUj/bYhl0YL1N
XvN+r4s8vIU8jd2498+wDugzw3UA7DXf2MKZ03/C9T184llz+3OdK+e7poo8
/kQf/OH/gU97/eVhkxHRXxZtkul/CAtz5WT+/7HYuRsOjA/AI9CTO9wd1p81
3/Oa1Hn4Pw9rwulXGJMXR1uTqdZAjYr/G8Kx4X/Ex17rg20+9dlxF/x7RfUO
7MwZcW7kri4+O+4D1P25/4LZu2zPne6DL8hzZk33JFruQdSKwFjqXszvYhzG
bgdt26aaAmcFPnKPqrU9C8ZYzpnzbsopbZKTWNva/j/YOg3xHa2r9ef/PNS2
+H6T3nyLb5C3+OYPc9nhB7nyBXvo5lxSZ1vV2a/o878X6nFgHf8voh6H3f4P
wZnzsw==
         "]], PolygonBox[CompressedData["
1:eJwllVlsl1UQxS/9/7/2uzdgE31RAyZEgyskgNZYwAVBcQOt0RZfirVog6WE
zYXYSFvT8qAFFyBGWUqhWmy1QKK+YAhuL4ryIBE08MBew5YoaIHo73geJjln
Zu6de+fOzB1dt6CqqSSEsAQpIn/lIUwrhFALrgevQMrh12GcHEOYlEIYzEL4
AxnAdhZZiH009jPg4fj0wHcjp+FXwHvBGfYx4PeQE+DvWb8UPBWfCQXvUQdu
Yf8WbIPDQlgOfgef4/jvRLcIfAuS4N0c+gT+PUg7uJL11+PfDW+FV8CvhV/E
fxNrT7LfNPAGdNuxNSMX8d2G7p6C9xgAfxB91m+0HlxAOgte08/a8/DV7Dcc
3gHeqT1Y2wBvxD4lOlfHkH3YcsXDvx6fGdi6k3OzHLmEvQPeg30Z9nbwQaSv
jDyzvhr/OmQ6uKM0hKvBd2A/gv/T8IOsvwn+K3w/0gufCm/m7Srg94P3saax
4DP+Al6Kzw747/A94HHRd2kgP63wUtZsy3zmMnBbbpve5Ay+TyLXFF0jVcoF
9h/At6J7GH4jUgo+i3yo3LHHrFK/+bvw1uTYd6J7I/kOussB9r8Z/hM+/djL
0c2F1yIJXEuMGnx/xP5xiXVzsD2IdHLfc6yfAV6FVGE7SbzV+LYlx1INq5br
k/d+Dv4MfCY+4/BdgW5ktE62e9mvCfwPuq7MNTQEXokcxX+N1oBfQ94kfiW8
GTwv+q0fgr8IfgmpLvpMOtti+FNF50S5eQR+G7yPmOXgPnRrC665EvgXyW8v
XRn8UWRs0Wd+DPwqMhs8iKyNrjnVns64Klonm96sIvqN9FbqyRHgody9cArd
emIdgtcQ7yj3rYC/H21TD74NvgtdE/cdi71S/Ybuz6JrYBS4Jrp2pZNtQvIs
uQH/ieA10W+zF/4KeGNyL8wn5qbknlZvd8G/hk9OnjU60/9ny10LmgGN4Cux
f5V5hmiWaKZotijnL0fHUCzlaBn4hei3GU+MTvy35q499ZB6ST2kXtJM+A3c
i39ziWNchf1xZChzzc0CP5Bce6/Dp4NvRw5n7tE+1u+JriXVrGp3b/SsUI3/
DP4yOjfK6fP474rOrXq4IXcOlIt18Gr4R8mztoU9LsO/i+511eA8eH/ut9MZ
dBbNTM1O1dwS8CfRs1F32gpuRz4f5pmm2fZEcizdsQq8OTnWQs7QA96SjLeg
u0+zL7l229DtAL+FbnPmGlWtdiW/rWaOZs/2ZF/NCM2Kuci3Ba+5rF7S+2fu
CfWGekq9pZl4iLWfJf8N6skBnTV61mgP7bUy99tqpv4b3dPqbc00zbYL+gMy
z1TN1inJb6c/7e7kP0J/hXz+Vi9H/wU60yXwp9F/jf6Y/ugcKBf6854F/wca
nPs2
         "]]}]}, 
     {RGBColor[0.976280075352036, 0.8107001883800898, 0.5264682335913113], 
      EdgeForm[None], GraphicsGroupBox[{PolygonBox[CompressedData["
1:eJxNmguQVuV5x8/37Xc551CjMcZUUIEFVkAQgpaonanGGFGUy4BkMWjiIHuF
BRZZLgsYgxaraKomwWgaoxKnAqnGWAUvEU1aCCCJ1RQznWoqiFCFGMXKZUH7
/Pj/d2Bmz77Pec97f27/53m/vlNnTZhZTJJkVU2SxF8yIP7NqCbJ5qh8OOhf
VZJkY9T/fTlJ5pSS5B8KSXJWfH8p6pujzdioe7FyrC10Q9S/Fu3WB70q+v4g
+nZEu3+NuhujnBtP/B1t/4LHZ17qX4m+46v6xjj0u9F958c4vaN+XpR/nSXJ
y9Fnaqa1MNcDieiXvbY78yS5Osp70yT5XtAj4vuN0f6OoBdE/Y+jvi7eW4L+
XJSdMe7o6Ps3MdfkGo3FmHdH+69GOS/a3Bx9/i6+nxr0ifGcHX2vjPLx6Dsm
2l8f7/ui71Wx5vagt0d5UjyvBj0svt8az5Px/azoMzXqfhljZ/HeFm02xXtL
lNPj+W3QJ+Qa40cx50kx/qvRd1Gs4+mgn4lnNnuLuj2caYzxfpQdUdYX1Y92
d0T7p6L8j4rGOLGsevo+WNQ+2WMe5fzovzXqHojn6nhfnqjfq+67At5E/eKo
/0a8z4j2XZxLSX27+dthPvKdff0y6g9GOdN8Z4+tJcnb98vaL23616ievU8u
a9xPo834ouRkRJQLo0171G8parxZlskFcZ6Tg14R5eGi6pHh2SW1Z53I72y3
hyeXxZg9YrzRQV8edK+gRwR9Sjyjou/+eD8Qz41ez5CK1kTdQdcX2FBJZ9UV
5dBos6CkM6IeftGesR4L+qMayQd8Wej2v4txiiV9o/70kP9eVfVZG99q4tvw
RDJFX2Sa82Y98OtZr2ddPCtS8faKOIf6TDx+K+TojKrGvST6rY73X6Bv0faC
eD8/nuti/GeKqt9c0FgHvOaLOd+YK4lyYUX0KfH6SfSfF20qmer4tjjej8T7
5TFmQ5StMeaokvSkEO93xfdVuc74jJLm5Jw4R/b+2xhzfdR1Rpue0fZLUb8t
6rcEvTWe6fFtR6zj9aB3UB/tfh/0/dHv+fj2atDnFqTb6Pi8+L4uylKMc1Gi
/ptqxF/G+IPHuSvW/lFJc1xa1be3Y5zlFdUx/7CSykaf+e8tAyNjX+NjjPsy
8ZG9fBjf/j3W8GJ8X5rpvWA5uT4TH2Zl4nmxdOx70eeAvpxdOSbj0Mgzeje4
It26P1E/9HdNWWNR1xDfBkWbDciw6WnWRfpiZ87IpPsrM9kX7MWMoD8f5/VC
jHVSLrmDXhTfHo2zGFvQGS6IuolBbwh6ZZRjCpLPfans0OvR956KaPrcXFQb
+p4c9ISC5GpaKnv1f6nmuNLjzHSbtYnkCvlD3t4tiP5C0Efiucj0QwX17ZtI
ppBh5OrLsY7/ibWuifEHFmUf4NMAzrEkm74k9jwFfc0kl8hnEvTumHdXRe/t
IQ+z42mKOQbHeLuwfdHs3Gj/dtAjcu31bu/36zWqvzvm6VvWGtCvvdjqeL6J
XchUPhZrW1XQebLfC6KcFM9/wlPTnPOsos4F/8KZT2Yt+OJ4v8Y0MrXfMrk0
lY07J+aZH+ubE2t4O+j+RfWti+eVXLx5JBVfXo+68+K5PNoNir5pfB9ekpwj
75dGfR22NMoD0ac/Zxj0iEz6fG4m3nMWH6eSGdY2FH7HM8V77BFz1Ztfq6O8
1nscV1SbdfiF6N83xtkU4z3s/SIbV7hvbdCjvZcvBz046D96Lvj2ZkV2bHtB
cnJytLnSZ3Wx9etQSbgDX4cMYCvhz/sV2UR0Bl1aFn26iqLRqc3R/qF4zimq
BPuAYYb5HfqWOO9m98Xf/yiez6K+saT6jdH2ibLwE/3LmXAF+ILznlgSH5sz
2f2WKIdksle9M423wmPW4q9LwjftmfrOzuRXW+xbO5FxeBltjxTle/A7+Cro
Owr63ml6TqYx742yI5O+/CDKJVHeFE/Z/m6B6c5YyyKPX1ejNmAexltkP07f
77h+WVnzMdcnmeqXoXcF7Qt9/6tcOKdHLowD1hmLLlQ133Lkq6zxea8vy9eD
EZDNBVHeFm1aqqq7vaC6Jp9/c4zXZJ+13/xG/eFPo3k3qaz29KMO+kC0OT+X
HXgi+NUYY1xdVpsLo3530BdEObpGNLgJ33FnRf4DDPVBWThreiYZaI3ya7nq
L7H9vNc29ISi3rEt96Ty/2Db0zPJ4thMuJtxwMwv5Jrr+Vz+6y77MMa7x2d4
QiaMPNrzj3Nf5Avfh1//fHxbG+UG1lWSHwcrL4kxOo0BeqfCa9MKwkjwAUzS
atnjG/jx7LKw0ClVnf0N0f6tinwtfra2LFuJXf006vsE3RZ0v1RYsrEgeUO2
kNvc8xytj/aH3Aese5LxLb4Svm+yr2cu9nVDvH+9KvxN3762z8gAGBQdn2v7
UPJ6PqtobdTNtd34bkXjYK+WBn1ZVXVNlh/2Sb/B3hc2ZIP3znkM9pnQhjkG
+Z0S/PjDTD6K+IM5wdacxUHPDx7An7NP9rg1FwZ6OZUuUA/uxfeCI7GfrA2Z
RoaR2UmWW/wLfcFOYC8w2MZUWGtMWWtuT4WVHs/lr39tn70o3l8CV8X3sWW1
p13ms0c2NuZawyLkxZhscarzu8y84LBP9Bn0TYXxGwrC85tNo99geL6hD4wD
rgALI3/IBDYB+lPHKfXlY3FDvc/kVmMwsBhtrykfs2HXuO99xnULM/EEHiGT
fUzD05XGUZOjPK0qHAYGA2sR22B7iVeJD/HdYDTaoMPI/58qksk3jTfwAYds
3w9mavtzt8dGbrf93FqQzCO390S7flHej18uSfeQY753uQ3xzT+XFePQZr9t
3X/nWttv4rxLueaqySXnBy3/YE/ozdbrA+47ruqYyXt50+sH92D7OKuVVX1D
x8Gh+7t9aEHt8cucwVvuC+7AL+ITOWf28K1EOGyXfTpzspeejgnA7WD6hzLR
P80UA4PD6Lsj+r1Tke0iRgdXwAv07zPr3WeZxvzHVLEVOQviWdrWWj86XI/t
YbwdzjOMLCn2Zs7vZ/LD5BumWwbQg/Vuv6obB5Zkh9fE+ayuCnOAB/cYe/BQ
B5/Jx6DvTxnb7PZZ0XeP7TnlXtNzqrKTT0ebf3KegXxDY1Vy8WRBNq/LNpO1
7PX8h+3f6Q82/I2x+98WZBPAp6fVKK6BJk9Dvob4HD+Bv+hMlRMh5rszlSyD
G/HrxKXY5vtS+S74DWYabX/0w6gfkwlbXWX/g+8k5nquRnj0WePRdY714D1x
OzHdV0riB3rb23jpa5ls1VrHbld5/LtS7fWwMQz4+syqZIOyt2kwNfH4mUXZ
jNOrx+qghxdkk+bYLvUhFsbmBL3beaVdmfhP7ox9YhMYv6OsPBP1692P9uSg
nna+hnhwgmNy4qbnvH/2/s2iMAz6/y/Y5aBrYq5fBH1T0E/kstfY4zmpcmZL
7Lvxg8TpnAUYlfbwCiww2nighzHY53LF94uMl8hj3eRc1pCi/B5+EFuOL0Tm
KKlHDl7zHODVGdaZemOwFq9/qnN6+8nhZMIb0zLJzcvGhOA68BY+65JMtpM8
BGtqco6CstljHvRZgaUfzDXXoVSyQoxYW1DO4Dmf5wHHOMQ6rR6HseHzGeZ1
p3MdrAf+ISvENfCb2HiD43H8ATmIai5Zr+TKNy0t6zzAmcQJ4IIPMtXfkgo3
dBkndFk+0UfKLsvqX6L9rUG8mCqH1GU8D64Gz4PxydmSO8B/duN+Yljq+EYe
DHk9bN/Kent6zegz9h3b/sWq/Ppttr3UIxvnZbID5DmoG+96/D84j/WfaDyG
T2csbDb5HPZIG8ZkXb/z2piH+brH+KLbcE7EX5wLcQP77I5joO+wfcI2YZeW
pOLVjkx7Iv5lX+R351u/2svSYdqhi/Pso/k+z222VcUr5HaR4yPOknh9gdsQ
Z8NX/DL2ZIl9NHMyB+MPSNWvybE+coPMsD6+35Rqzg6PCW7Gb4CdyFMiG91z
9LBtvyXTfpensj3wFF7ic8Af9H/FWBmcjO/Ct/GOLWs3VmGdnFG714scUA8v
bjXfGyyry7zvhV7nGsfvF8bzM8f74LEsFxbPc/k3fBW+CZ/GO7H6V8qKvYmD
mqJubzzv2JetsU/8S5QfxHM40fc/VxXHEROt9pj9isoL1CYa9xrjI/w9+Ud8
LvYGuzPe9megaXIJ9CUfUptqDsYf73WBw4d4HOwY9naK52qLtvvi2YldSrVW
fPT54DzniyYXtZ5xXufRvsyXqi8x7K6C9giPZkb5cVVjt1Y1Jnvf53raJ7b7
tc6lXG47Ri6EnAi5oFGuJ8dyblG6t806yDv8Ql/H2XeTJxkZ9QcTxajkSfGV
O+FTUWt4pKo2YDZ4PryoXMfAivwrMcF/FTT+NvssfCp2ldwI7UcWdJ5jzRfy
2eQe8XF7qpoLGXgjl03+QiYdfKMqmW83TT6ONY7yHuuK2ju5oEFF5XrI86C7
29wX2aSeHBH9qUev4RU8g4+7zT/qyX+yJ+Im8lvPeD505TTrC3z5yDJQa/nA
70yPug+P4+GHlg1yEc1VxUU7nZtiv5caJ+PPsLE9jatPLSoHCL9aU+nMhkw5
EGSFeGe1bQpny10JvNnovZAvZW2nmjfkFcFb8AO//04me7czk68eYjkHj4BX
jt6rFZW3RhfIkZFv5h0bwj0fmGR7Kn1H75uDPgdck0n+8fPgcGIf8tXYFvDk
BV4PuUFk5Tz7C4IO5GGF9Y84AqzeHR+DXfs4pibW4Dvjv5Uppt2fyicje9hY
5Hi65aStqDWhj9dxVkXlg8mj1llmkJOzTGMnZrj9t9mHbUeb6+tdxxjE6uSz
iTuox5bssU27zuMjn8g49fjcOs+NzhLLbLLutTnvR/6PmGyN/Rf3GOBybCwx
1grvH9vS33aM+e/2mQ8oqx3v78Wc/1uVjkO/X1Us0GB6Wjx9Un2jfob3yd6x
Lf29/q22a4xPn/c8Jjwf7zW9U9Bc+K+ncmHBJ3PZ0SHW/aGm11lfWo87k+t8
pgN8vvACvWnymJxhq20jMQ2xDXEl+S18A36B+BKbhb3CFvawDPzR/gM7gP2n
/ojjxBavjVw4OXFkm/Np9JkQrxCbokPkLm7w+sFR5CzwHfAWusF27wbrGv4f
HLDcZz7NGIl1N5jG75NTYy7KPqbB1cyHjr5nPnG+R+/BCoqv4WGD18k3+nNW
S43TNqSav85rwM7Ntg3Ejsw8zge1mQY/H3CsBUZrt1/bbwzB+ZBDuto5pS1g
RPuIWusXMsOdPHHOZOetppvXlDNsG7GR001faxmg7wCPQ1y92ePj7/AD7bbt
2DZs3IW2JfAOezLJ9dgZ8juzbDM/tv1c7v3OMo1/Q2Y4zym257XWrX5eDzaP
vWPHrvV31gZGJ/buPqc5XtsU961N5Ovb7C8aU+nnukw8nGY9wp/ApybbSOKK
DY5PyUPgT0dVdDeKn+jr/MT1tv3jfQ74dWh8Ab6FXAw6AeZ60DYd3IutBHc2
G1+hY/jQb9vWcQfDHH9IFRfin8D53NVwZ4PfQcaHWRcqjndOt/1vs51kvEHW
5cGmsS3EedgFdA+9G2veoaeD3Ya2g62z2IyhbjPc87JH4lRi5nbXjfN6iHFZ
31SveajrsR3cKXKHyNk84vMhl05eAz3HP2+3jz6a1ywolkZOqEfOv+W9sS/8
LX6X2JA4kriV+HWYY2XwCDnTRtsi8Dk5bmSesr9p8CDv6CC2pNa2BZ8Cvce4
gva0HWg7+VXjtJWWYexwk30QNnOn94J94Bvytt3tqCfX9bzljP473IZ9vWss
QbnLNHNDc5bkWFuMbbAtu90GuWoxruZbs234n42FbjcO2mleEL+jd+Dc/c43
YuPHma/IG5ga+UA2jtr7gmSDmOAEfxtrecKez/cdFndZxBV8x49xtwg/6uwH
sCvdd8tbzF/mxi4/6X2/6/2CUxYbC31ofuCTyMkTf3FHzx7Qe/Z1cy45+G6U
/5Y6T0SeJheG/k4uPmz3maO7I6zLdfaFF9vX1x5ni9gjdpj7OurBn+/bL2NT
wK3YTfb2rO+Ensu1VmSiwbYHXuODapwHXp4LCxHXgU9mGydjl7hjJye72efH
OYKTiQMaLePdvzci38cYYzzOXN8tcsf4gPdwv33ua+bXAuddEq97i/lyyDlR
sMcRnyvnO8brBBcty2Ufb8sVX4A7yZ+fmeluld+MTPaa4fuv/dsR7k/KzoeT
F+/lczt6d1zQ7wxoX2+6r20+MTl2nlwFOQvsBLluYmbuFDscc6PrdfbB2Pjb
fO/5ie9qM8vZG45NZtuHtNunzLB/xH82WX+n2Z8gl9gKbENf24deFcXvxPHk
8Mn78HsScmfkX4jrwfecOXzAx+M78S9/ynUnzu8jejnWweehU0OO8634J3zT
pEy/JfqGf+uCTjAmfoXYhFzB3Fxr6sgVN9X5HCZkyttOzGRDwFK32z7stT/C
d4Of8NEDfJbYSXJf5IC4h+YOiPwGv9HCv+8zjnnIPIN3D6fCz/z24Qr7ZeqR
80ctP8QZbY53ethmw99m5584u6cz3Vk+k8mn8BsOYo0v+TdO/NapZ6Z70x9n
ys+Qm2Fvi52fYz/1lutaY6eL/I4fX+OzHWlbfND1xHvYwImeF3p9qvs17tkm
ug19wYm9jRUfjnXsi7kf8V1AgzHzUPtFeApOBG/AVzDzKNvEkzPF429YL7ZY
L4n1wV7YKO4AycER2+GX+tk3kSta4Hz494whmjLlrchfLc7lI/EXYFF+4/m4
c3D4ncR+YbjxzUjve4rpX2W6T30xkw85bLvA98e8L377Qp5re6Y7Dc4KmzHI
GAc/gn8YYCw3yed/oe3WStuuaqb8+dpYczFTLvjnticrbQP53RuY4yeZ/NKj
9k0vpbqv5P4TPozwvRV5C+w743dm+p0Sv2e80hiJvhO8F2SMuyFsIPd6xMHY
QuS1K1XO+qe5/CPYi3b8LmmdfSRjDzRO+H8WSHj8
         "]], 
        PolygonBox[CompressedData["
1:eJwtlllslVUUhX/be2/P+SMKakQhVUEhKgawGEBNTChRKqFQa0Wj8YWQShGB
YimUFsQyGQFlFpFBeNEoCipSZCgUFBUHEKsxJoBWFBKNNaKxgNO3snhYuWud
vc/w77PP3rfHmEnlE/OSJFkLMqBX5Beyg8F9AY5ekp8kNeAM+k50IfYrQBG8
NU2SE7kkueuiJMmi1+BzBN9dzN8Pf4mxdnyr0L3hnUE/dBM+XeArwGitxd7L
4QlYjG0reI21Xwd1rD8D5GH7C7Rg682cDviM4LX2s/6n8BfBYXR/7KOwr2P+
OOaOB+extQSfrSc+XwX7yHcn+jL45tR7zQQF6Hqtj/8B8Bm8ITg2iolisxvc
nE2SPmAP/AaQn/GcvfguQ1egr+fTlsIfEpi7HvuD8J9AHXOvY7/38f+G/U/n
HIOu2Jqj1z7C2OfY7kMPZL1BoBz+R/Dd/IJeHf1N+rYeYDl8O2M9mT+B/Ueg
N6SORQP2s+jWYN9S7YmtFD0c3Ys5lfCxzB+W8R1201lTn7WO86+VL7gb/6lg
LPxr7Cexj8PeCf8fwTTWGs7Yl9ingB84Syv+t2DrDopY+wzYqPvC3hU+DP/5
rFUTnAvKOeXeQsY2s9501n8Wvil67seKKbwc/wr4IHzGw1cp3tiHsOdKeBlj
Zdj7Yh+nu4z+1iWs1wSfDO7POIeu0d2BwejbwQPw+cxZQK7PZc5v8o2+izLW
Hwj/FRxlrUbs7fBjoANbBfo4vIEzX83ae/H5iLXWMVbC/DGKJ7wKjEBXoJdi
fwv/RmLRB32p8j94rUrG1mJrDj5Ld3QNujZ1bKYwNg0+J/gs92Cfhz6lN5N1
zin3FqSOdTfO9G90Tig36hl7A9tZxlajZ6G3ovOjbXqTepudwe6sc165P0Rv
IOMYKVbHwM8Z56xydyQ4pPhzxlJ4YP5NGY8VpM5h5fLDoB4+NDpXakExfEvq
s8wF2+AbGPsd38XoPalzQLmgsZeVr9F3oxyYAa+NzgXVnGnwRcGxVY7/jX41
eG/due7+eOq3+gj6BLwhmivHlGtHQRv6KX2z8iOazwTz4E9G1zbVgBrVtuBv
153/g36aNfvlnDPKnQPY3ySe1zI2HdsK9JasY1SCfWrqux7J2LfaC30jul75
kRriupMu8BeYPxm9HX0xenR0Lj/Kme7FNgFdneecewL+PGOv4FvCms/gvyw4
F/XmMuiJ+qY8v5Hq6JxR7mjOf/DxuuOMz6yzfxic6/tAPfPfTp3ryul34Oew
V+Vco1Wr9U36NtWIamzno2u9cvAcvCl1bVYPuApdCUZlvOfj0WfW2YejnwuO
oWKpGnQyugaqFp5CD8a2JZirhquW643orXRmfmNwjVOtawa3Yb88uleox6nX
DYgXemHGtezP4FqonFfu941eSzmiXFGPUq/Snc1ir33RtWiV+gX8YHTtWoP+
QHelfpB1TVZtVg9SL5oNNsIPBp9NNWUO/puCberh6uWPRcdCMVKsdrLeQvb+
BP8d8G2M9ci6R7wbXVNUW/SGO1irCP191jVetV45o9z5jrFbsV0Z3fvVs9S7
ZmHvjy4s4C7Rh8EXumv827BdEv1fQD1CvSIX/bb1H0L/JQ6Blpx7ZCG2NPVc
5fAq9ffoXqqcWZ+6BqgW6A3NTr2n9i7m/HOje6Z6p86gs+ib9e2L0LvhbdG1
UmeeqfOlfit6E51S34nuRndwh/6PBH+7YqbYFTPWnnVPUW9RD1EvUcwGpL5D
3aV8hqYXemzObzwL35X6LPpPpP9GqmGqZbqj9+Arg3upYqLYqIeql6qGn8Z/
UvS36k3qbf4P9WBHoA==
         "]]}]}, 
     {RGBColor[1., 0.9294545434042694, 0.7114772688830052], EdgeForm[None], 
      GraphicsGroupBox[{PolygonBox[CompressedData["
1:eJxNmGuMVdUVx8+9M9x7zgnlUQRMLczwqiIKDo9I0khSRpqYzgiDwAcLwsCH
pqXVagcpMICKNEDbGEEKNaatgNC0IlBgBoaXrQMz6DC0EZoWxRpSkW+Mr9r0
U/8/1n8CyezZ6+6zz9p7vf5rrTNi8ROzHy8mSTJE/yo0fzNLkv9pbkqT5Hwh
Sb6n9c/0u6OUJGc0RmnTX0qxvlHrbX2SZGw5SSaIPlQK+mk9O6b1u8vxfKB4
tui9AZqrNd+j9Rbtf0T7xomerfmSns3U3mW5fmvtLfF6SutdukNfzZ9q/xrT
dxXinLt9FvzGmec/9P6bOmOI+L1ZjmfHtee0xn2iZ+ndj8T7LtFNWmsTfVSj
sRjnNpRDPt49Zb4M7gr/M373dCl432v+EzXXlOOct0txVpvoI5Jpl+6zU6O9
FHLxu74ySaoqQkbe4/0lWmvqE3TvfWvMZ3NFyPULjVck43LNX8pGX81Cjpma
++eh97Wa/6DxtM5KtL6sFDR2rS3H7156OnooBe/lpeDPYK1Kurou+rBGtfb/
SWsHSmHLRj17TmOA1hdpfkbjc9PPalwRvcD0F6IXal6v8WUSPPaXgi9nLvO5
C83nivms1cA3RxfC9uNFj9DcrNFjerVGFWIWg2b9Oe/hbsjXKd4dGidFL9A4
pL2t+IvGfu1bVwh5OBf/4iz8Dfk7LPs/C+EDFzT/Tjr9RLb6DT6r590aK/F/
fL4yfvO8pyLO3mf+3If38ffTovtrbtAYr7VXZcuxms9pXmz746sP6P1Nouu1
/zvS02DxHY4vaN9yrY/Jwl/wG/yHmBjruLuqZye05+Ms/KJe62PE85r18K9C
8DuqPdvFf6jmRsfIO6XwY3xvidZ+0ifuhN3qzR89wmex9p9KIxZHZ+E76B3d
HSmHrtEzM7/xXeKg3THeqflsKeTB5zmXO8ADH8VXO/18WhI6ne51fKfWPtyV
hnwrNddqzwvaP197RknGLfr9gZ7N01q7Me2cdb5K80N6vlXrS7X+YkXIhlx7
NeaXw4eRdb7lvaTzbgdfRO/Q/l2iuwuBmdBgI/NrvbT27C4HDoCTQ0UfLMXz
3d7T6XXu1Gr+LaXw09byzfu0mN5vmhhBrrm2I/M8yzjTMrPO2ZzHfbvEd3al
8VzyL9Oel9PAPjAQHtgc2x+1Dyw23WgaG/X+3u64frh800cetr+Bc/DE1mAv
ZzUQT33CH5ADf5ht7B3quODu9xrDyRvEzQnHDvxmmyd3WeKYaTYu/SeJmFt3
C73eMY5e0S+2qyoG/oPt55wLGqz/I96D3/Eb35uj33/XuF9jYDFw4bDWq4ux
/m4S9sTeG40hb7BX9Ieme4xve2/BxteNn0elk1mV8f5g8bxYCHmx817jIXdp
8X3uLAQNPpCT0R+2Q5/QvXdIi3Eu/nUjTzuHQpO7q72n2nn8sPewlvndXY5b
eKKnNuvtmOlG51N+Yy945sXA58nFoD9JAqfhyfMTylPfFv1b4caj+r1HY2Ih
8iv0niSwldha4ZgixroLN+Ntg2WH3misvmC7gPlbKwLrLnodfRIHuxwLzTqr
b2XsqytEzQH+96uMvLjZ2MGMHb/uuuSBJPi+5Ofg/g7nggs+r110ZRZ+1JwG
9oEvi50T9jknbtQdNjm3kn92ON+xxjN0RC7e6LyJrnYXInfUmN6NXaxP9Nqe
RryQB3qyOPdnaejtr9Yntj5oHximvX/T+jb78GvGK2KUWOXu7d4DtrQay5Fl
gsZlr08phj7Q1SrdY7T4d+jcQVqfap2MoZbUuE1rI01fSIKe4/hibbTXe/ex
Dv73OKe/bOwaJPm+Voyag3Mfcg6Yl0UNssCxj089ar+qM+63ZKFbeKI7zh/p
cwc5Bjn3SB72aMujTllkntSt+BD+s8CYw/px7+c9Yvx5Df3dwKGF3rPlFv9a
kwdeksf6ZPHsQh51BvXEjiz08Q3f7XXzgSf+WGefHJqF31ILY2/s/q0ssII9
4AY5lhyPHtDHY9bJbusHXyIGDhpnwPJ6YzsY9qFxFcynLuTezV4HK7g39y9l
UW987Ny52fXlQOfuJtd+YyojTxNL5+1LG1z7vV8I3HjP9Hj3DsQ5+AOu8Ayc
wQYvOd6JE+5bW4y4OuDYwX9n2s+HOs9st07QA3mN+ryuFLnrl3ng2QXXZo3O
g3vtA0XjYZXzGjF63b6E3g5YP63yk2dKEVOzrHPil36CvAjm3e48gg++q/OG
ae9HWfj6ddeiXbZdm2Ox3TLwXrVjrM4YNs06RH8TLO8sn3s8i5pnXxr4Odc1
w4+yyEE/1NyZRqw258F/qmOB3LSwMuISzANTwL1NedSpP3eM4J/ktSfTiBP6
vNVp1BZXsoiJhcbAy8Zz7tDuGga51lrP8Klxn9TmWhwsAefRE1hHjdBJ7VmO
Wm6KMYE8Cz68Yb99NQscuSOLeqHR6z2u3bFdQ2X4ATXGoSzqyT+mkbtS5y9q
2FneM8M5jvWz5bgH+v2vcZ++Dd/Ez4n3SZXh96y9mMZZ39c5V12bs4d+Yqfz
yuNZ1GxPZFHX1iWR94nRT23fAe61j+WB8d2Oo+5S1Ddg5XrLi87XGRuRnfzF
eZyFbRfZviNK8fu0a5hm70fuBstOzhptnxvu2hIbPek7c/d1WfA8I1m/kkdv
3C+POHjbWES80d/gi9RXA4pRDxy2/rHDfNdCN+rwPPxhTRo2J6f9QKMpjxr+
ZBr1RrXx4YR9Ht9HDnpI+rLJ+j1EfF7R/gdtQ2LtfcsF5gx0f02f/dM8+v63
tL9S9F6tb/a7ta5zNjqfHzbmVTk3cd/hjt/ns/iNHPjvEOv5u0n4L7K84L4E
my/XvmH083n0btBgUV0x+klqgfpiYDh6w0+rLEudecB7k3ujeuM8MuI/6B6+
4GGVMRY+V9Lodc/nUcuhFzB3or8X8d1oexb96udp4Bz23elvCR2Wn7oGX+Eb
zj1Z1F1PpVGXdroWWW27kEfwx1bzAdPudI4D5/s6dqjnL7kmHuc9yDo9i/iq
zaKv7/K51LbUPfSr5CjqPPJSv2JgELUMfTS2Zk+9aXpe+lvWBuRxzjjf5zHn
TXD1gyzqpctZ+ALvodu+eciyLY2+nb5iRxq9Tn9jXZ1reuwCVlVZD8QFPoZ9
8FH8ZEUePUqre2P0fdTfm+ZkYePfp5EjJhhX6ZuqHF9trtPJoRfTqN//bB+e
4RiY79z9hfPsDPt2H+dEciO+Sezhq1vMB37XssBl8hj4Mdi920Xnj/ud+/im
xjcsbPheKXyIM68ZB3uc+/Ah9nZ4P7p90D3LI8Z+csI4f7vj91Z/9+n9VnHS
PFf4zis9d5om56NndDTD/JEXfaF74gJMqjcu0ZvyrbD3TGhwAblPme7v+Nzm
Wot3qa94Psx9LTUFuRn++AM0voQPkLfADXRzyT0p+WWme43P0lijzyA+b3yT
ygPvu92Xtfhd/Krbe05mUbec8x5qCmoLvgkssP6xPxgAFuAnfKfpdG/Y4HX0
AMZ3GdPIMefcR+N79BX4H/FH70QMHjSfafYH6mxyOTX/SPcFo2xv8gK1B7UR
/fUC64QcRMz0t26JXWJ4g3MTuZlYqPGe8a5fBtn3kGug77/VdcNS9winff8B
zkPUGPXOR9jujOu1PcZSeg3w9FnXKsTLO9Yle+5wvTFJ86/S+FaY55Ebau3D
+Bk0WHG1FDVhk+911v55yfGBHbHhWdcY1FNN/kb37yz8jhwFTpC/ibu5xgSw
AR1OsV8R12B6b3092T5P7Qx2cafhWcjyY9cnvIuMq4z52/39fqu/nZ32/dEh
sXzVGEJ/UWOcBANusy2o6+7zNxx4s5/6Z6a/b/86jTxIv4aNrhqXiOWpeazT
zy11fsMWnH/VNQ+5YpLzxR77LnYnLsBb/LAmDzvSO/4fmF4tZw==
         "]], 
        PolygonBox[CompressedData["
1:eJwllEtsjFEYhk9n/vn951eNutTK0FQlpBbUwsYCiUSQ0oat24YEVaYz0Y5q
sGolUo1bLGhXLkEibbV6UdfOBN2QWBCJui4JQaw8b77Fm7zf9ZzzXU7l7sb6
gwnnXAMIQIl3Lhc6N550bh68NXJuSYlz/egmYudi0JdybhK7h98HHdjWk2QI
fgf/c/AN2FchP0PeSeId4AT5riF3YF+NvRX5MHIptjw5buPfhrwHOcMZH7Ef
RVeBPErME2w3wRn4OuKXY+tEnpOwM07i34luI7nS2JPw7d58deY2eAb/f7wz
i88N7JeR5wYW04H8GHkE32XTnHuHPAwGkvbGEXhIjm7kKmJ+49sOygLTpbC9
wKcYWs16sNWiKyTtzBXws+hu8bZN+JzG9yWYhDdz5iNsA95qpzf2w8dAXdJq
Ogp/iM+uhMUodj+6LZw/RM6L2PYhb0beCvZ6q7lqX4n/U+xfvdVyPjm/eauR
aqU7BfBX4C2+Ndz/Z2Q5lEtnHIAvALWB9awGno/Md5CYArGvkReSbxi5iFwG
Bsndjjxd8wDuhlbTcm8zpFnSG6eIXYOuC54DfyO7s+6uGVip2oClgc3geWx5
4qtDmwHNgnqm3ukOqdhmSLN0BBzTLCKnQ5uxU5oNUB3Ym/S2Ij6LsS8CrcR/
QDekeiHnkN+AL/AMulnYrnib/R/EX4V/9lZbzdAneDa2WM2YZm0istxVoCU2
iOsNhchmQrOhHnYhj4G+hNXkO/l+RbY76pF69SeyWjXwvvfYr6NrDm2Htcvq
iXqTI8c4vr2Rcc2oZlUzo9lRj2YoFtSl7MxMbD1T7+6hK41tR7Wr8mmKbAe0
C6rhWs5rBPWB1Vi1bsFeXWI9V+8vRJZLPVQvn6ObUD14Q9rbH6O/Jsv5D/Ct
8PYXace0a7O97Yp6oF4c146m7Iw2+JS3Xqtn6l2vt95oB3vgztvuq0aqlWZU
s6qd6ib/pch6qzvpbjNju4vOKIcf8nZXvbEJ/h93H6t9
         "]]}]}}, {{}, 
     TagBox[
      TooltipBox[
       {GrayLevel[0], Opacity[0.5], CapForm["Butt"], LineBox[CompressedData["
1:eJwV0T1IlWEYxvFHUkkzNQMbAiOozcV0EJqqSRAEKedwKjC/sMyyjJIG0yGD
yjpkNqVCLhZ9HM2P8gOtBhVFKkjLGoXCHP09w5//fd3X874v5zmHq+sqa1NC
CIOY3R3C1cwQpvkKz3Ar3+FbGSFM8U3+yCWc4Bb9B96Qf+MPFuRf/BOX9ZPy
V05DFxblWb7HSxjHJ3mCH2G/55blPK5Aj92cXGCuRwNqUYezaMeq/rpz6+Zr
vMY/0Gx/CY/tOuJvwS6kotuuk+/yeWfP4QJq8NBury4be5CFB3ZluvucKWdg
zfyFP2NUN4IkhuxL7cr5lfwSwxiUi+zLuEo+g9N4Hu8+fhf/zAvO/OVUuZVn
5DE+Kj/jebkv3lt8DtPyez6izzXvQw7a4r1gPv6nmIpdPIN35iRe4y3eYAS9
uqd4Er+FPhxEMY7hOJq8a8DZYO7nFD6AFXM+39Cn8aKczlvyST6FQyhEo90L
fQOvyhfNTfEe5U35Np/gbU7Y/+fv8jfsALF/Yt0=
         "]]},
       RowBox[{"-", "1"}]],
      Annotation[#, -1, "Tooltip"]& ], 
     TagBox[
      TooltipBox[
       {GrayLevel[0], Opacity[0.5], CapForm["Butt"], LineBox[CompressedData["
1:eJwV0LsvZGEYB+CDxC1BuxGKbegUJBJKqxCXzbKFrWUMGQmJ+wqJS4YtXHeX
jTAUSsQ1oaOhUCp0+A+o2B3W5TnFk9/3/r53zpycjy1dTZ0pQRBMksiU2UEw
xWtWELwxp/thnpVt5igdxPitq5GZ7jNIp8D8mQbqmbHzIltJsEox+3YP2CPP
XMe03f8yQj4rFJHLlb0cWcuivQtzofMG32jmRnfLiPMwTfZinDuf8cldFV90
7ZzqTqjUVdCgi3KsO6JMV0qtLsID1zSGz+Yr5fzhO0MMshS+I/N+2y8H6Au/
F7+Y1ffIXrr5yQLLrLl78h8J+SzXZVJuyzT3mzJVboXfPHxP+UG28Jd/VPPM
E0l27exwyChj3OnvmfDsuHlclpgv5ZR8ZJI476TrS+E=
         "]]},
       RowBox[{"-", "2"}]],
      Annotation[#, -2, "Tooltip"]& ], 
     TagBox[
      TooltipBox[
       {GrayLevel[0], Opacity[0.5], CapForm["Butt"], LineBox[CompressedData["
1:eJwV0D0vg1EYgOFjQ0y62cSCmSZCJcTXRHUhEikNg0Rq8gcwdGPBilJptdQP
EIPZV0IXCasJP4DEdYYr9/s8yXnf03bmNjL5phDCGtnmEBotIbzywo15vTWE
RX02P/HIqt0KC/Z5HuzuWbLLMh/P0Wv3qXd2czpgPvQ8S4Zp0sxwwCRTjDHB
OPukGGaQuvcM6YcmtaZ9WtV+fdcerWi3lvWN2/hOvXaHOleUzF3xO3pprlGl
aO6I99ALc4UyCbt2Ru1z/PDNud2fnmqJM0bMy7Q596VFu1890hOO2Yz/HVue
d9imEH+fMykanvfiPdmlwD9ozTu3
         "]]},
       RowBox[{"-", "3"}]],
      Annotation[#, -3, "Tooltip"]& ], 
     TagBox[
      TooltipBox[
       {GrayLevel[0], Opacity[0.5], CapForm["Butt"], LineBox[CompressedData["
1:eJwVzzsvQ2EYwPG3pmJlEAzilrib2DRpEAYJNTBqE3TQsvgERGoSTCQsGl9A
XCKRVCKuC4tgYZGw8QHE7wy//N/nOafn9DSk8xO5WAghz1o8hEJ5CD+s82ju
1hUd0FXt0UpCRQgxyhg0b7g2pMM00kvBrhg9S9/cd+CcoYY4f/ZX9suaiN6r
T+ZfTXLh/Kx7VDnva7W+aF30PK3VotbrqzbroTZpKy1s0k4HbXTRyRZ93tvP
h99sm991jrHom80JSq5fkrUbZ8RulGu7G25J2afsjvTOfM8Dk+aS/aceM+V8
otP6pWk91Rk904x+R/9Bz3VWs8yzQ448CyyxyC7/hRs6pg==
         "]]},
       RowBox[{"-", "4"}]],
      Annotation[#, -4, "Tooltip"]& ], 
     TagBox[
      TooltipBox[
       {GrayLevel[0], Opacity[0.5], CapForm["Butt"], LineBox[CompressedData["
1:eJwVzL0rxHEcwPGvzd0f4GHh7iYlsUgZlIk6UvJQnhJZKIcbMBiM8pQNk9Gk
0A1YFBODi8TlRGGyeZh5/YZ378/n/X1IjmW6p0tCCLMYLQ2hEAvhEQ/IxkOY
w4g+gzvtFlPaJIa0DGq1T77UBrnZvmMejt5iILobnWEbfehHD3Lu9/IHd/Ix
p/mIO/iN8/we/e/fCxyaW7UuPrOf4gQH9iY9zRM41o7QoNWjXRtHjVbkc62N
G+1b5iRSqEIC1dhEBSpRhj33y/mR9/mPX7x/xaI5py1wnT2BFArR37ysx/je
Hudr+5L5ip95TdvAOlbsWb1ofsI3vvCLH7Qg73yXb3iV5/kfHRVAgQ==
         "]]},
       RowBox[{"-", "5"}]],
      Annotation[#, -5, "Tooltip"]& ], 
     TagBox[
      TooltipBox[
       {GrayLevel[0], Opacity[0.5], CapForm["Butt"], 
        LineBox[{2133, 2754, 2279, 2345, 2155, 2134, 2430, 2431, 2393, 2394, 
         2157, 2137, 2471, 2432, 2234, 2395, 2396, 2397, 2472, 2433, 2236, 
         2398, 2399, 2285, 2769, 2284, 2324, 2537, 2538, 2175, 2384, 2540, 
         2539, 2742, 2325, 2401, 2541}]},
       RowBox[{"-", "6"}]],
      Annotation[#, -6, "Tooltip"]& ], {}, {}}}],
  AspectRatio->1,
  DisplayFunction->Identity,
  Frame->True,
  FrameTicks->{{Automatic, Automatic}, {Automatic, Automatic}},
  GridLinesStyle->Directive[
    GrayLevel[0.5, 0.4]],
  Method->{"DefaultBoundaryStyle" -> Automatic},
  PlotRange->{{0, 5}, {0, 2}},
  PlotRangeClipping->True,
  PlotRangePadding->{{
     Scaled[0.02], 
     Scaled[0.02]}, {
     Scaled[0.02], 
     Scaled[0.02]}},
  Ticks->{Automatic, Automatic}]], "Output",
 CellChangeTimes->{{3.737724588334939*^9, 3.73772461163*^9}, {
   3.73772470653019*^9, 3.7377247229209137`*^9}, 3.7377248988522873`*^9, 
   3.7377262799945383`*^9, 3.738550149116345*^9, 
   3.752965122657221*^9},ImageCache->GraphicsData["CompressedBitmap", "\<\
eJztnXd0VdeZ9hWDnZkkM2t9f0ySySRxS/JNbCcGm95N771XiSohAUKACogi
IXrvzTRjOgZTjHE3Nm7YhrgRx4XELW6xJ73a2XOffc9z7rOPjq6kc/KHZ62w
FjK6vrr67VPe85bnfXePrOnZ4yZlTc8Zk3VNp4Ks/OycMdOu6TilIPFSnS9l
ZHwpO/F3wjUZ+LfJyOAX+ycHX7xvqvn3N+x/6pg//vGPxvuTcdZ77fPPPzd/
+tOf7Hfz5LXf//739rsvJz/iP+x/rjQff/yxWbt2rZk2bZopKyszv/71rzNa
ez+WnZ3NX5HRXD5q0qRJZvz48RlXmNzc3MRr8+bN8zGae5977tw5M2vWLDNz
5kyzefNmfI7/ubNnzzZvv/22/a6F9/7HH3/cvn/GjBlm6dKl5ne/+13GVS7q
9u3bzdGjR+3vwX937tzpf+SECRN81Bbea/jIkpIS884772S0sq9dZf785z/b
pb733nvm73//u9m4caM5efJkC+9/g/rs2bP2L9527NgxfGxz+emioiLz7rvv
2gOxYcMGc++99wY4586da958803L+cYbb5jy8vJQzpbea88++6yZOnWquXjx
YkYbOcybNm0yBw8ezCAcDg9+4+nTp+379+3bh7PKjz5+/LjZunWrB+EQgdk7
4DgaprCwMJSolffa66+/bgoKCszzzz/vvVbXXLhwwR4SrO43v/kNzxveioOM
y6u0tNS89dZb3sKutG9PnCRLho+7dOlS8JwuWbLEvPzyy5bslVdeMRUVFd6P
1zWHDx/GMSEhPxUvffLJJ/ZHcJ4WLFjgHyIcNhx6/Pf999+3V+rly5f5iSdO
nDDr168nKF9evHixZXzooYdwPwTuEFwDuEwSd4ZZt26dOXLkiI8IdKwycTco
4t69e82ePXvMX/7yF3PgwAF7pSrinDlzzNNPP21++9vfmvz8fCDzE/G/cf3j
E33E5CfieGBR+IvbKXAocdOvWrXK5OTk+HcQTyh+ZPLkyfbH+JEfffSRWb16
tcnLy7M/l7gl/P+HdQESP7N//35Q+Z+FYz9lyhTnTD/11FNm+vTp/t/E98Sj
rcLCvD/+tffXv/7Vf61VmveFvYa7l691Sv4q+001pvP/JX8kcXgH4cuX5NXE
h+Ko80PrhLz2lZDXvlrD932RXvsnc81fq4uvX/rnxfKFYPmiM//zYvkCsXzR
mStdLFd4b8Kj3Hu+ea5cHfO3v/2Nz8vkD9bgomod8lqrGr6vpj9baREZ/2ZZ
4f/A70z4mnD87JsRCJw6dcr+G84WggO4T2fOnAldk/3ar9Iv+Hfrpy9btswe
kJdeeskUFxfb98ILxcH78MMPrWOVcFSt34Z/J/ydsGNUxe+4yrpcCeeebzQT
J06E/5Q8R1eZ5557zrpP/IN/J1xT+yuutOFRneT/+OQe/M242n6tY7atnmx+
+Uip+cvFhYljjK91zKmNWeYXB0eZT0+NSxxjfK1jXtgx2KyZ0Ni8uqVv4n34
WsfsndHKLJwxyWwoL0m8D1/rmBWzppmm3QpMn4m7E78j8fUKnyC1FoRODzzw
gA+L45E4RlwLDiciC/6Bu5uInsIOl33tWm8t9x2eb+7bOsZZy5rinub1vSOc
tZxb36/SWuYOrWcWF0521jIvP9vc2m58ai1XhZwX+OMMA3H+ER4kzjnXgmtt
0aJF/lrg3L/wwgvVruXDV/ea1cU9nLWsLOxuLh8Y6azlzLKeZtvk5s5aCvrc
aFbPmeGspXBCpmnadWq6tVxpQx6EdYjCE2GoWbhwoXcjXwX/3frZr732ml0U
/PTE9V3tQv747lGzML+zs5Dl07tVusCOVXQ1+wqTS2jlLeTF9b3M9L432SW0
9haSN3KQadV3dvqF4E8iVrUBF8LBRNDl3dF1zZNPPmnDelx0iYCtSuN1nbeA
8uLh5s8XFlj0Vt4ClhR0NW8fznQWsGdWB3OstK2zgMeXdjWDu3dyFpA1oJdp
P2RRmgXQ7mqcYdd0BczwldUBr5w/1vzq3FwHGGfg3SNZDvDmaW3MffM7OsCn
yzpYQAUe1K2j6ZK5Ng1wlV4FkbaszDO/uL/YQaqY3Mm8f2y0g7Qsp7l5bGkX
B+lQcRszccRAB6lrmxam14TtcZD2bplhXjk+zUEqy+1gPjo+xkEqH93YPLem
h4N0+5TmZtrYEZUMX59ObS3SNdGQjt1Ras4fyHOQZme3M786MdZBKhl2q/np
5j4O0urxjUxp3jgHaX7BRFP/tjFxkO4/UmHO7squhJQAsTAtPSRcW/OyGjlm
qHx4fbNgep6DVJwz2jTuMiUO0hP3LjOnN422MC09pD8+V2FmjWjgHKWf3Tnc
zBlys4MEY7KydJqDNCVzqGnZuyQO0sVH15rDK4c7SL87X25KA0gXbx9klmQ1
cE7cK5v6mCm9bnAu77GD+pi2gyriIL12fqu5Y+EgB+k3T5eZuZmNKj0L13rP
QiI9taKbGdC1g4M0tFcX03nkqjhI77y422wo7e0gffrkPHuHKdK9iUfa1knN
HKT7KzqakX27O0i9O9xmeozbGgfp0zcP2KeqIn38+ByzYGwTB+loyMPprlm3
meyh/Z1rCU/dnu3bWKRroyH9+Zd3W9OoSO8/WmoWjW9a7eNmV0FLkz96mIME
B61e68woSNeHPAFbeEjvPjTTLE9Ya0Xaknig4EQp0rrsxqZk4mgHaVbeWNOo
Y251SJbIAVlWNtr8T+KKUZC3HigxK/NaOCArclvYR6+CLBx1qzWICjJ1zHDT
vGdhCqSu/3tremw2Lptoj4UiXb6vyKye1NJBKktc5M+v6ekglQz8sVk+c6qD
NGFoP3PbgLI4p2v7minm9dOFDhK+X5/fqsrHSEsPCd9P7nmDWV9W7N9nw/t0
Mx2HL4+DtG/rDPPy3QUO0qunpptNBW2cx8g7RzL9xwiP0nOre5iSAT9ybv1+
nduZ7mM2xUE6unuWefbAJAcJiFun3+Yg4TGC4ECRHl7U2Qzr3dU5cWvnFpnu
bVuZ3jm7Mq6LhnT6YJl5/I4cB+mFo/lme1FbB+n5bZUfI8fntDPjBvd1kJYU
TTE3txxhj1JEpEdPLDYPbBvrIF04PNnsntneQXp8XV97qysSwsPJmUMcpDmT
x5sGHbLjID193wpzckOmg4QTCYOoSHiMwFFTpI0Tm5qi7EwHafq4kaZZ9+lx
kH5ydp05tHKYg3R+f545XN7ZQTpS3qXSY2Rp4kTOnTLBQcoZPsC07jcnDtKr
T28xdy4e7CCd25NjDs5zke5InMjjs9s5SKWDb7bXjiJl9u9pOgxdEgfp5xd3
mG1l/Rwk+JZ3ze/iIMEoPFDRyUHKT3hIuMMUCS5K16z1cZDev7THrJ/Vy0F6
8PZx5u4FXR0kxCVPLOvqmMoLa3v6wSmREmbT9GgHI7Az4/poSP9z+aBZMaO7
g3R/4g48tbi7gwQzeXFdTwfp7JIuZkjPLg7SspKp1lziKEVEQgi/YEonB+me
jVnm9NIeFqaFh4Q4pTjxUNETd2puezN6YG8HqSw/29zSdlwcpM8/PmnmTmzv
IJ1Yn2keWNHLQXrr0ChT2P9HDtL+xB2YO2KQg1SUnWWadMmPgvQ9D2nBrJHm
D8/OtzDNPaS7Vo8wD6/u7SBdumOYKRtW30HalnB3YYcUKW/kYNOqz6zqkFJe
EkGWzsuyfrWCwDrBRivIs1sGmqWj3cfIirENzexJ4x0QnL52gxelQGruJRFp
zcLx5oOzsx2kfUuHmCc29HOQHl3Tx2zIaeIg4eEbzDIip9Ilc02c04WUBHxH
RYLBfGbzAAfp9JIeZmd+CwdpGhJss90EW492rf2URESkHWvzzWv3zHCQdlYM
MM9tHeggwYYfLG7j3PpIlU3tfWOllETvjrdZpO9FQ7pz83TfcSPS7WX9bTpY
kXYWtzMn5rRzkGAwmfwiUsW0XFO/zeg4SId2FJuLR6Y4SJtm9zEv7xrqIMHd
fXBBJwfJprcSTzJFmjlxjGnceVIcpON3zjbP7M9zkNbN7GV9R0Vamt3MBteK
hPQWnvfBlESLXsVxkO49lPIlibSqqId5Y98IB2nOqIbmhcS1o0jbE15TwRg3
vQXfsu3A+XGQkEuiL0kkzQQ395CQgZs53H2MhKW3hvXq6qckIiI9dmqJuXfz
aAdpUX4XG4coErLuiNYUKSy9pSmJiEjP3L/SPskUaf6kjuYDL1VKpBd3DjEV
I29xkGb0u8ne9IBp6SGtmVNoerZvbZG+Hw3p+YfXmCOrRjhIc3Lam09OjnWQ
ntrU36wc28i5ll7e2NsGlMGUxM2tRsVBevHxDWb/sqEWppmHhBSFl5v0L++H
VvU2m3KbOkia3iISri2mJCIi/eyZrWbPokEO0u/Pz/eTgEQ6sbCb2V3Q0kHS
9JaTnOhRGAfp8oXt9gGiSJoEJNKBuZ3MkZm3OUhh6S18z+RERKS3X9xltszt
6yAh41bhZdyItG1GW2utFQnpramjhztIIyQ5ERFJgwAioSS6ZEIzBwkpnUcX
d3GQkDrFA0SR+kpyIg1SZcftkzcO2Hqlgmh6iyDITp5f1d0BWZAwBeVeeou3
/rp5qZTED6I5br/++SGzLGGjFenNM0VmzeSWDhLsNTLZilQ84Ed+eotICCt/
3HK4PTY/iHa6/vDOXdZGK9LPEl7ThvzWjjV6764sMyezoYN0aRPSWz+06S0n
JdE+Ow7SX96/29poRUJtCRU2RXptb6okQSScSMRnlVMS0+IgaYBEJOSScF8p
EkoSizJvdZDgNSHpV1VKopZI3w9JIzf1kODI7Spp7yBpeZ5Id5e2rZTeGtWv
h5+SiIi0sHSULdQoEhy5O0s7OEhaZSfSHdNaWketqpRERCTNcRMJiRvYaEVC
1mTfjNYO0oaJTWwkq3ccUhLd2rY0vbN3Zvz/aEirKsaZjx6b4yA9unOCrYoo
EjJwzCURCS4KdBSKBKPAlEREJASUqIooEqQfJxd1d5CQS2JJgkgzB/3YLC3O
d5A0JRERacPSHPPew7McJChpkIdUpLBcEjwkWGtFgmKDKYmISJtX5PpldyId
WzvST0kQCf4Ac0ktmHZf08NmTqpKSUREun31ZPsAUSQkJx5bm0xONJNcUskw
1y49grR7LzftPnpAL9Nu8MI4SLvWT/XDbiJpcoJIiFPwTFMkpN1RrVWkQZKc
iIik4gQioZrL5ASRXtk91MYhioS0+6RRg6tMTsRAesnLBBBpx/wB5kLiAaJI
QFw+xn3swgPH5ayXt+ol/rsmXhJBDtxeZF48NtUBgUf54o4hDggucuT7FUST
7QSxKgkvJfHftfOSiHR4R4mtiijSxtm9bapPkWCddgVc/9mDbzaLvWQ7kVAw
ZUoizbFJh6TlLSIh/qcWjkh4rBwucXNJU2yyvdBBSqYkSuIg3XNgXuLhmusg
LZ3W1fzi0CgH6fbCtuaeee0dawTrFEy2W5WEl5KIiISK2xN7JjpIyHT/8miW
gwR3l64/kcKS7aqSiIikiRsiIdj+2NMlEUmDACKFJds1JRERCbrKx3YnRUBN
PKQ/PV9hsfQxAnvNIIBIB4paW8meXktInTIl8cNoSA/cVWEe3jHeQfrtM+XW
4dejFBYEbJVkO5GQyKnXelQcpIfvXmhrR4oEGR7lLURSXRKRYDCZdieSVUl0
yo2DdPbkYl8QSyTVkhBJdUlE0rQ7kRB8Uy8REenc6WV+xo1Ibz9Y4mtJiIRi
xdpAEID8NtPuRBo/JKWXiIj05Jnl1lFTJLgolHAQ6YwUlHl5I3UKua3eccN7
d/VTEhGRUONmEpBI0EswxiWSFpSJBOHLoEDavW/iQdt97OY0SOm0/ugbRK8p
vqtSLkv08w+ssj6moquugui7pfBMdFWf8gSj6ouSKtBvCEWvocIfAnpogaH7
Tby3+pUg7Xl0jbsSjVe5EpwUFhq4EpRnJg4f6KwE8nLKMapYSfWtBOjgRb8o
/j++R3vj5cuXq5Rh62KYw+ViEOnuLe3oLAYliieXd3MWg8iXclcuRoUcVSym
yp6Fqzw8tIWiZRbfpdoEMtxGBVZ8obEMLgDPycNlnZ0FIJZhQYMLWDWuUcK8
jnMWgAVR9mEXEKFRAU3M6ElFty7WCn38H/7wh2pPRthaVHbQNKQSQiOI0jHL
DlxLzrBUcqbKk5G2UeFKe5MD+JlnnrGt6ol1VH+LYCEUvnAhsO5UBnAhWj/h
QuDOrSqd7izEpnSGLU23kPAuhbreKtAOjgZ2NiZ/9tlnGdWejhceW28OLB/q
rOL4ulG+mICr0JILL62XNva24hS1tv27tDfdRm9Ivwr8CW9RuNLceeedTv/y
Rx99VP0qXjqXKolwFRAlo6auq3hyY397Q+gqcMcP7NYxkD0u9rLHOzNuTPvM
0D6Fr1WH+coTm2x0rZgabRMTB39LXjMH80x5R3uJKCYyOT9uMcwe7HDMap+2
P31qs9m7ZLCDtHvBQHN+ywAHCS0qd05v5SAhdsLtp0iIMNk3FBEJ8i0Wk4iE
uvtFL9omEhKVR2e1dZBQvkXxyEkmjR/lt/9EREJ9i4pyImndnUh40ONEKZKW
b4kECQ4beSIiQeS+K3GiFAkFFNbdibR8YnNfD0wkLd8SCdIAtuZERHrjudsr
IWmRm0iqByZSWPkWzTddM9f9o5EQ5CI2AkwTDwnlXKbciITy7ZSAeYM31it7
Rxyk15/dVglJg1wiqXyLSFq+TWWUC2zZDUg3RUfa7SE19pDQVjIvt4Nz4pBy
o3yLSFq+JVL51BxzS9uxcZF2BZB+/VSZH+QSCXYKwi1FQjmX5VsioTTA5puI
SLiWWFEmEkoDLN8SSZNvRIKKiuVbIiFR2bL3zLhISEQqEhT58GQVSevuRLLl
29wxDtIYK3dbUB1S5cQkqu1BELQCrMpr6YDsn9Mx8di4zQGpGHGL351AkME9
Opsuo9akQGqfmATS9vL+DpLWSn2bPeM2v9pOpKLEfbdiVoGDhKxNzwm3xzld
QMKTTJGQVwaCIuGonfVSbs09pFc2pboTiIR2LuS4gPSjaEgQJgeRkM5loEck
XOTPru7hID29srv19/QoqcgtItIvfrKzEtLT+3LNvtkdHSREB5e8lBuRoJ0O
WiNoFBp1mvSPPkoagNFmoxUQQZheS3BRkKlxMspZQ02LnkVxkMIubyjMcKsr
kvZwEMn2SmUNc5BU5BYR6c3nK1sjJJfuW97TQYKmc6mXciMSGijQIKlIaDNh
Rjkikj7/iaTCZCKdXdvHVpAVycpKEk8yRYKklBnlGEjBxwhiF5T+FQmi911T
WzhIKMFB1A6YFswoz5lha1xA+vE/DgnuLoMAIqFgcsgT3/KOU1kJj5KK3P6B
SGig+Mn2wQ6SFkyIhNJA0C4ho9yw48S4SMFrCT2drHQRCQUTlGsVCTmyEZ6s
xM8oi8gtIhK8pOBRUqUrkbRgQiTISoJ2STvwYiAFj9LiqV2sO6tIWjAhElwU
mEZF0g68iEgaKhGpPC8lK20cUjDhHbc+p0nCLrmyEptR9kRuaZAqe0lhfnbp
BCtKckC0TEIQ9HCWedaItz5kE8wP3xzNS0Kwzci2kYcE5ebskQ2d06VlEiKV
WGuU7yAtlr67m+OnJIj0yRNzzfwxjR0kyCbYd8crSHs4w9K1EZE0cUMk6F0o
kyQSGiZ2eA0Tao36eiI3NwE7LQ7Sy09s9FNeRPr5fcW+x00kbZgg0kMLO9tK
jZNHHT7AtOk3Nw6SCpOJpJUbIqGnE+XaoDWiyC0sIxoRSdObRFIpIJHWTm5l
O1sVac+0VpWskaY3IyKhYfLgimEO0nMHJ9luREVaOK6peWala7M3iDVKGYFU
rrJeNCRNZRPpyTsn+ro7ImHMRNBmQ0AZtEvIS/6o+VB7lGIgcawEkVD0pu4u
nc1Gtj1olzQvGRHpwiOpygWRzmwZY296RYLSFcoWRUIeCSdKkWxe0hsXFREJ
lS24s4qk2XsiQai02FO68sSht7zIE7nx8sasGeYlIyI999BqvwZKJFxb8LAV
Kcx6a2+5m5dcHBeJxUwiod0NPRuKhMpN0HqjTBu0SwMlLxkR6dkHV5u7145y
kODIUVFGpEOJABMykqBdYm85kTQvGRFJZ8sQSXPcRNpR3M6cDFhvFd/y8obS
ta8ncqtfGy9JG5MIgnFglG81TmOz4aIErZFmI+tH85IwCoBiEiJhDhadWiJB
XPJ0wGar5JZIyZbbKdUdm3RIjxxf5HeUEQlO7fsBpxZZEmSyAdPM8ZJ+CP9R
spFDTEtP3xoR6aFjKRUQkUonpAYmNfKQoDBD713QGhUGrFGy+XZhHCTVSjUU
rRTd2zCb7VijXq41ss23Xl4yIhJaAaEgVyR0AdG9TWezYY0ouU3d+il9a0Sk
M4fL/UlXRNI0cjqbjaIgrh29vLX59pZoSDoPhEgqTPJtdojHrZMuiKR5yYhI
0HDCK1KkSyem+YNc1GYHPW6ku9gKQCRVusY4StRwEgn6YE5NUZsd9LjtpIvi
KQ6SzUt6SteISHfvKfX7gYkEMS7bSsKst2uXbnDskipdIyId2TnT75omEq6t
Q172lkiLJ6Q8biKhFSDoJUH5yrxkRKSD24vMT+7Kd5BgzY972dt01jvMLqnS
NSIS5hRRW04k7eFIZ73VLvl5ydmpeWC3RkNCBz5bAYgEd/eR1X0cpDDrHWaX
kkrXzDhIuzcUmJ+enO4gqYSjURrrHWaXZuVC6ZoXB2nnunxb2FIkHZ3QKI31
XhJil1CnZHEiDVJlxw3Dt964t9AB2Tynj3lp1xAHJMxmz0p4SUFrlNS3lqdA
au+4bV01ydYhFQkqCVwxigRTEMxsex6Sg4TopNOIFXFOFxqTOHyDSPAl2QpA
JM2SqDUKekl9RN8aEWnT8lzzjjfIjUg6opRImtkmkjYm8SihgYJ5yQbRkHS2
HJEgR6BKgkjwuJnZJtIJmQdGpEUQoHoliYhIaAWEowaYBpIqLcvtUK3NDrNG
UGU27DAxDhIaJjnuhkjaUc6jpFmSdNYIky8oDI2ItHhOpu2zVyRcW8s8kTuR
tC6ZzhpByNGm/7w4SJhOhBOlSLBTcEEUSeuS6ewSCswsSUREQj8w2kgUCUrx
LV7XNJF0KFA6u4QEc7cxG+MgzS20aVIH6flDKSUAkbQuGWaXtDjBDvyGtUNi
I/dnH53wG7lpBDQvSSRVlaSzS9qBHxEJ7e4IsxVJ85JE0hkORNKGSSJpB344
ErcrqNGuA8TUsWXERHKHuUpiYrwCmrmqs1XalR+OmRTEftXuQjV//nxi1Xqj
AWcZv3vriC0e6jKQNsNoE12GDqpulsa+aSd/umV8zS6jvLzcX0aE7QyqHCbB
lSCZTIVyQ28lECIWJ4eTpjWLOgAg3Urq6EqSSBF2TAibGcxVqHaBq8B8eGoX
01lSLafYVVRqREi3itrulaBDTziMmauAlIbJV65C5Y4p45tK5DcPqcA0Cj0X
ySvdAj7yyCO4P+p6a6jtHglcAwZKIzura8DYrVf3DHPWoC3J6aw16iWUkqdd
A3paQJU4GVxDbbdH4Bog9OJQTK5hmeiFuQYdZJTOvGuNJ3wNvJrQ6OEZqVrv
jUB6VaiQHoNQ6DSTHoIspOydJ0FIvDxDZOrh9DygulebxUy/NwKBtdTPB7zO
jaIxRVsUJiApMBYQfCZosSgcuNqnqdbViQTnkSpfIul2DURK1hxc+67FoohI
qBizPEukDx+bbcuxigRd/TlvlAWREPAHDbUtFmWti4Ok/WtEQgSJUd+KhLGo
mMyqSDPF6tJeYSwK7FWv7B2JoCUSEjodWb8i0msiruXFr6MsaEK1FkokLRZF
RNJWViLpICIi6SgL3yJKLdQtG42Lg/T4PUtthViRkGKDaE2RUGKbP6J+JQNH
jYZbNsqPg4RO7Ye2j3OQsO8GJ0gT6elNKV19OquFsSgsG0VEQos9CyJEeiTx
PWcjE0m7otLZJZ3ZGhEJqX7m1Yl0j+RCiQSvHzNHqrNLOhYlIpLO2WwgDiTr
6kSCjORub2+EZuJAlgXskq0Ye2WjiEjIqyNCVCTU1XHtKJI2CatdYlWURgCK
+z5e2ahJTRKPBMFYFGbTCQK5NsWiBNEZpE1DaqE8Nrp5TJPaJR51eCxT1w3E
P/tpwD/DhMQXN/R2kJ4NsUZ285jOk6s7NumQMOuHeeIG4m793NtWq4GHBAcG
9dFgzSFojaBB4OYxEZG2yUQkImnikUgo/Zd6CX4iqWKMSGMS1qndoAVxkJAL
ZXqWSMhBMPFIJB0eRySMRaMyg0hDenY2nUetjoO0bnG2v08dkVQ2SiSdG+Fb
o5zKygxUZXqO3xYHafWC8f5YtFs9JAwA58BPXt6Q1HCCtGONPI0Gb300Q7Ni
3DQaEkZ/c3gckbQ9i0gqiCQSFGNBa4SKcb02WXGQkHjkiD0iQaPJoZZE0lR/
ZbtU7J+4ZCdLXhykeYVD/UGERNLEI5F04KfapeIBrl3STpZaInG6AbJ8yIcG
XRJWjImkLUhEUiUrkbSTJSKSbkREJAgkMHNEkbQFqanYJerqiYTZSJ1GrIyD
9Pu37/JTYUSCb8m9EWgEdBsZXt6qqyeSVowjIiEbtNzLaREJ0r8HV/Z2kPDM
mzesnoOU1NWPdu44nY3ULBrSRz/b54+RJRL0v0xQEUnn/xMJCvvygF3S2UgR
kd57+Q4/2xTmJREJRW22IPl2Sfp9iKQ7SKVBSnlJ10u6Zeu8fg4IEhjYUkdB
dFIbL2p2+ag10olIzWrnJV0fkkMhEhA5Yp9ImuAnkurqwyrGEU/XpSc3VcqS
aJcPkZDgv7e8g4OkXT5EGi4V44hIqqsnklaMiYR8AHeQJNKxEGukFeOISGEp
CTSxc7tGImlKgki7xBrxok5OOkre+s2jIWFuFLTP+mRDxzjsuCLBkYOQXe8z
3amNSMmK8cg4SIj/KaklkurqiKQjYoikQ62JlKwY58RBUtkokXSDNCJhoiTn
vRApOdS6wEHSinFEJEz9Y0qCSNqjQSRIbDBMQ6+lV6T7MKxiHBHp1P65fvxP
JBWxEQmdrdu87RqJ9Ix0RRPJTmoftiwOkm6QSiQgshZKJB2LRiR0RQftklaM
IyLpbiREelQSN0TCuDNukEIkJJhpl1J1lFQ7W4toSJjUyj1biHS/dEUTad2U
VtZ3dOzS1BZ+VzSRtJ0tIpKO2CWS7iBFJNWOEwnRXNAuacU4IhLCbsQhioQG
CerqiKT9PkSCUZgfsEu6jVxEJEyQpgSJSDr199YQJQvtEmpZQbukY8HSIFX2
khDZIt+vIJhnyzYIgqh+hcdGN/xQsQib2FpE85J0UysiaeKGSKpfIZJOjAmr
ukY8XWGRLbIk3EGaSOrUEgmFHM5o0BJqcvO4XRktoyF5IaSFucVDgtQ/+PwP
c2/hW3JiDJFQNWFFtJZILJf/7cMTVh2mRwlbgUFoXJ17C4EkJ1kRSQucEZGw
gwS3pNeUBNtGiYRJVkH3Fg9f6FUVyVYtvSa2iEjY9Y/SCCJBV8/CTTr3FrNj
kKhRJMyebO3VJSMiaRhJJN36M517q5OsiAS1RntPrWHvuMRr2OT6vvvus7+8
bq0JEVWy/h/mDvAGhEPOMYrpzJTu3kDC5j1mWI1FNELMTOGAEhLCzeOgRxKi
Hlfi1ePUanEmn1YtrYnI3pk8rYnX4Ay/+uqrEQl1qhsJUUE841V5SGhnH464
xSHUcXwk1O0mSQjnAcMaoxFqkzcJda4hCcNcY7u5mjedj4QoAt3q1TR5lnvn
7DQ/bNTXjou8staEGgiSULMbJNRdREiIYX2crUpCu/ODp4IgIZ5VsMT45bUn
1HnCJITqhDkGEoY5zpgVydl9JLSz+/qUOoRQYn2z0eCIhFomJuHakp6+loeE
utEgCZFX4yg/EuooPxJCqPFfLcZEJAyLGjG+nv2PJNSmHhJiw0jOOiXhIBFF
kBBn/bttJ0UkRAsb57STEDrND+92HRLtqm/iEWL/SM4xpT309BEOIdQA13Qu
SkOYcifJhbItwzZ6JRitx/nxfJKoaJxckJdwmnWYUII25qZmQ8z1vUQbVyPv
8rqQKI6EGLdR5s1u55HT2VY8t7qnpG9jpN2WRw6F5h826md+0H9pRu2fxroj
CAk1jUJC5JmDLrkdRj1ioEOI6jy7b0mI6vzXb+kbkVBLqyRUhTkJNe1MQuQP
glZQVRUkRF3zP5sMj0iI3hxWWkmI0XNMspAQuXsKzkmIfQ05oZ+EKrIgIToH
v91qQkTC9UtSewiRUPc2JyFa5FBoVUKcdeTrHBsjmgsSYgzc1e2nRiRcMX+s
vTOUEDaHU+BIqAI6EsK+YFKXEqoEg4RoT7u226yIhLqnFwnRt84iEQlVT0dr
g21Gpnnj/MMUGbQ2NzQZYL7XZ2FEwnnSZUBCCMlYMyKh7hRFQgjVMRhSCZEi
da1NXdNj3BZzU9NBIMTfmkNeG9J3wIeJVpEIiUTET9b1ciB1HxJCYmRLY8fg
1LU1gW80GBAdUmuUhMSUK5ZzbvEg8QRkvptXI/wc7kxCSDsAwJNzEBJp1G81
GxUdErHd8kBsh7AF0mqFxMAyCMQVcnNeUxteKqQdUOoJPAiJzNN32kyMDql6
cEJiG/rLXn6FkJAToUiokLDmyMgpJCQfHBJASEQq13SaUSUkuzxqtN8Ewd96
ISWgJjguCW7hQ3AVhhBc914iuI44JTj6Za7vMbdK8Jr0fdR4+wkuDBPbOCiN
VkKlyrwBkUPdPsWNKhDZcgenZt7CdFBqMO75fr/FiUVUvbSqe0Fqux8FV4dp
9VQ9c3WoVHFrWq5Om1JpXpBtQIYhqFSp7ylVuLquXswEK51udW5nxZe912q0
O8XVMheJQ4i4HOy0w+FoXI4OIeByIDGhjJ/L0U3J3QBrSGo5tWoUqe1eFTxR
kBSf3JDprEx3gOXKdIssrgzNXmM8sSxXphuJBQOzqk9UVc0jtdy3govCxkj3
e7EcF6Wb1HBRKrfhopKtYYOdRdkBDYMqQmO5ahcl3SRXeouq1TYWXBSGqnCC
iTqPHKpGS8g575c29fENhjaKcVG6mVkq/Btrru1SXINbqnJ7SS33teCyTu6b
a57am+ssS+cOc1mIw9EDp3ZQu8ZSBj6l/OOyED1+LxE9Vr2ssL6Tr1aHruJg
dUW5SynRUVfhNo5E16YFmvBVs6ebXh3aVAorb2icDCvrRHv2Y+oFC4bqj7LD
kJiqh+fdoNJhRzAUsMXwBRhbRsTEjIfXAgGmNt4RUzXyxNTmBt/G5qaUhJqQ
ZoAZEVM3XSWmjjUjpurmianD34iJcizVhakos9iPMiNirl00wdZhFFM1PsS8
Q/bpIqbKjompisNUqJlnru4wNQ6mdvcTc7nU/Yip+npi2h2aAyIbPGiDRg3i
tuu8eDMiJmqB0P4qJhrhOF6XmAjpqL4n5oYQGaDO2CbmDY37m+/3XRgF8xoP
8++/OmXKioZVmYnjc08V+cTU4bs0SIjmqVYkJlRVNzUbbDHrRsP803vH/LCO
mCpj5tHUMTy0m8nBl1MdTMzi5swbYmJ4wTcaDIyDqf3MxMSdzzoiMTFohTk5
Hk0dGe6rGnNTOz4SMxl9ZsbBRCEPqXTF1JldxNTSOTGRJubu9L5BGl3ZIEn8
GRXz7Rd32Uk5iomcLFxmxdRxEMRU0SExrQ5yYLmDCc2IF4Gmw0ylsAmnc88J
h04k7sdAOC2sEy5M5pOcobPSgbNRZs95KbiaqySIqb2kxES98Zg3mYGYwMYO
MYpppT+jXelPH2uGtqQEUhmMGfslYsYlCZcu0qnWKbLERHmKmyQQE4J8biVF
TLtly8Qxzv29Zk6hr5z0g7+s9eY/6vWyRzMiJqpmwdBHU2DE1DZYYkIixKK8
miHO3yEmOnUZ1EXEDAtmVNNMTN3lnZiFsskLMVHs4zYBfoTWpzQRoY2Ng6kt
jsREGoyTsep7mNCmsl2WmFqt57WpWwf4MVeXfPPddpPjYCLcwE4riqmTV4lp
S/aeXpWYKjQipm4n4EZRJXEwdctxYkLTggqVYqqGlZhh4iPdtNaPipoOMt/r
PT8OZljZCs4GYlDFxC21xsvOEdMKkoa5giSVbdMgIVvHCOiqaJg71ub7U9vq
SzaKuineQpprI6Zut8dbSId/8WjC60xV1yJh6owyYqIpjloqYoYlzXQLPmJa
eXfLkZUjoKYj42BiSBjlg8TUlBExdd8SYur2psTUIWF+BJRwQL7dekIczCVz
s/wpXcR8WXaiIqbuREVM3byUmJCBQy7kREAdcxMRUEEcTPjr7FYjJgwUd+4l
ps7/acyq/obU7qS8hVQaTkw8la7rVhoF82oP868fHLelN73TMRSKUife6bjz
KcbSIv/gQJF/hOx5koqA+vkRUERMTFNC34hi4hlPvZNv3g+NsgkDxQyr9ENC
zn1QaJCSEVDymf7lmniZhPv4tZTkjnCYG4/ahcJpvohwmJDOIj+vyEpi8sRr
kOAz7vly7bxMYr77UmruDjFVp0zMsHwRKv2QSiumboztxz395vpxT5pjmA4T
W3GxsYqYaKzCI1ExUXbdOsnNFwGbJS1i4nt2nqTinmnmO7flxsFEs1XQZ8d8
qTf3uw5HWL5Ia/7E1I2tiQnBLOOeiJhhPjsyHKyzEROj8o7PcfNFMEHw0RUT
srygGUKxhhFQRMynzqzwJ6DQWmLIIDMctJaq0qK1hHMMw673t0rX/Qgom1Wz
JRn/Eg0Tw/QpJiMm0lwUHBFTN60iJp5FKK8qZr9gJ0tGHSsu+3q93vZoRsRE
WxIVZcSEPoWDLImpPcDExP4ILP6oQeI8RF/TM3iR+WbjoXEwVWBGTLhz6HDR
axMj2Vgi4LW5b0Zrv5xDTJ2RSExIkf6r5dg4mBh4jaYuxcT3nFROTJ25RkzM
/ir0hABqkJwumMRrkFh8t92UOJgQcmHLIsVEAQYKfcXUsWrERP4ICv3KBmma
g4nJItd2LYmDuWVlnp9nJ6Zqq4mpk9OIaee+F7nFFd38iZg3NhmYiIAq4mCu
WTjeVoIVEw4Hcx3EBDZHpBEzWcYvcjDDDBLKWZAkAfNfo2Eiz87JEfXTuB66
4TjvdHidwXq89tcQExHQN27tHwdzfsnwSs4wRBKc801MiLvQ8aeYj0hxJWWQ
Uj03POlIGn7Li4BqifldcYYrZroPSzRQUfJDTMgDWA4gpk6Y8g2S9OH4nQk9
CxMRUHZ1mCkvk3C//cVhf4oC4bSVinAQTL3kyXEJp9NdCIf7vUH7CQ4c8kdX
d5yWgqu5l/ldcYaReFFMNBKxpFLPw9RuOLekkuVg6vhWP+5JBL/XdZ8d51Rj
CCXT1rwiUVKBdk6PpgpztaRSHiip2M4dbdrLYNyzKA6m7pJNzF+dm+uXVIiJ
7U6DRr3E9jy7JRWdvcr7Gw4ItjwD5leiYWqzBzExiYjTYoiJvWuhjdNr85Ls
Dq1mqGvADMF6frPhoDiY2LqKu2kREzsisKQSZtSJqTtG82hyGiGmp/Kk4yL4
VvOsOJjnTqe2syKmtnClM+q6izQxdU87YqLx7Ttt8+JgPnh0gb9BETHP7cmx
U4qCRp2KXWKiioEUa9AgsUXQiYA6F8XB1IZ4YiLvTjUHMVW2S0zMf8KsEMXU
YafExNG9vldZHMy7ds30M8PExEwIqouJiXLAC+t7OZhIwUIWoZjo9WErIW8h
dIUw5frVaJg6HI6YuPO5iQjNO8x96Qi3Kok5kcHiSiYafgIGqUvmWvP1+n3i
YN4u09mIiY6+i56ag5i6/YomCdkFSUztMSRmu8ELzH82HhYHE+PR2DhATB2F
TEzUhLiFLU86nvFTvCRhJYOUnTJIEEZ/u+W4OJjLy8f4ag5i6h5yxETLNCRp
ivnk8m62Z0oxMbGZ3YZ+BNQZ/Q35cTDhZVLNQUw8zznZhZiYqLDbq/YSEw3D
mV6SkJiQoAUNEsSq13adGQXzOyLRB6piovMBaRm907UXg5joCULEo5iFIQbp
RtvpsCAOJqZ2Lcrv4mCiPIBhD9WZd7RLsjFIDVKrgEGCVubGZLtDxtdq4gwT
7lev77e7hSscNsvhHmuEW54w6rgCFS7ZE+SWVHT6MuFQ6PfaHJJwNXeGiYmU
KwKISrUKT7BKTKhhgkYd7ZEoPSumTmQmJqqU32o6qrpjmA4zzMvUybq8cbQf
g9Zyau8b7fQzADZNY4ZQYqHUJCKmyiSICeUsh7YQUzsyeDTR61LgtQjxaNqG
xIAZss0OHafHwUTKNehlwp3jBF5ioieDYziJ+fjSrn6fEDGh3gp2PiPv7rU2
RMXUCU/E1Km8xMT36z3hDjFtp9CAXq4ZkvZnV3SSbFT4t2iYug0mMbVqQUyV
8BAz2SvkJgnRO8QeaD8Cko6DiJjQH3CHRWLqBmLEhIQnaNQREQWThNoI7UdA
6CRoODgOpuoPiImqBfuF6qUx6mFJwkEhBknbAiJiwsuE1k0xsScMZRLEDPPZ
NUkYNEgYGx8m9I+IqZ2pxFSZRL005l2ThE3TGCR0blO6HxETXiZzmfWkagHh
SVXmXZOE3HBDDdItAYME6Sil+BExdQouMd9+MLVXADF1ojIxdWNJYtqR8wGD
lJTdJ3OZ/x6KWas9i4iue2IRHYmFjVNbO+i6taImDqnKThmpwQkjNctNw45a
7QtRwtFxoa9fbylzc3MzrrBf/8V8+umn6bYyqnJx3w6RCPAqh8Jzp6fw1AfF
hsCDAlkUtA7p4vDgYP+1H0vZDvER6ReHXqiCggJz/vz5JGFicVE3N+LifvPz
w3YcRFVVEy5Otw7j4taHpCthEBG/6uJU9l/F4mwHkXn33XdNcXGxOXbsGLZF
yWATWG33PPqWRBpsFlB9FAbt6uJQYAvaJ5Qvg72IMKuJJVVSTbCn2i6uyvY2
nJaKigpz4MABf2W12AfJfu0XPHJXoG3R68j64IMP7E8krocrvM+vxR5F4Z/v
HX1w41LDv9EOmjg7/BW13UIo8FrrkNda1fB9Nf3ZStN7EtfbZ599Znbs2GFv
lLKyMnPhwoVa7yf0RVgKr67PP//cf5O9m9LvLBR47Sshr4X1iYW974v02j+Z
a/5azWdafYEX8X/xwP9fZA6/WAxeGKSG9Uv/C/fMn2I=\
\>"]]
}, Open  ]],

Cell["Check Eigenvalue 2: ", "Text",
 CellChangeTimes->{{3.7377249229578943`*^9, 3.737724927893004*^9}}],

Cell[CellGroupData[{

Cell[BoxData[
 RowBox[{"ContourPlot", "[", 
  RowBox[{
   RowBox[{
    RowBox[{"Re", "[", 
     RowBox[{"Evals", "[", 
      RowBox[{"[", "2", "]"}], "]"}], "]"}], "/.", 
    RowBox[{"\[Sigma]h", "\[Rule]", "0.5"}]}], ",", 
   RowBox[{"{", 
    RowBox[{"dh", ",", "0", ",", "1"}], "}"}], ",", " ", 
   RowBox[{"{", 
    RowBox[{"Rv", ",", "0", ",", "2"}], "}"}]}], "]"}]], "Input",
 CellChangeTimes->{{3.7377247429582357`*^9, 3.737724779708973*^9}, {
  3.73772485504758*^9, 3.737724883888022*^9}}],

Cell[BoxData[
 GraphicsBox[GraphicsComplexBox[CompressedData["
1:eJx0fQmYz9X3vywhspQlUllDKqUiqTlSEQqVpBSh0IKQQhQjsi9j3xl79sHY
GWPMGLsxZjGG2eczm9n3MfOf3M/r3P858/v2eJ5Pr7n3fd/33Hvu2e65991k
yOhPvy9frly5L+uXK/ffr1vz7qX/olzMb4bz14Mk9nbiAJcwz5Gl/y4xdv4y
flgcFsT4tvkD4+KS//67x3ixeT/jZv/9uMUwPvzw8TjG3R7+TwLj0IftJzH+
6WEHUxiXe/hfmupvlMvD13wIukCvd5lfSS+PA2NJrzdJer1J0utNkl5vkvR6
k6TXmyS93iTp9SZJrzdJetHfKJdR/9X7MEDRG1CGLjW/ZX7V/Cp6AxS9AYre
AEVvgKI3QNEboOgNUPQGKHoDmN6Hj3G/PJx02XkBBr1hig5g0At8WzwXxvQC
g15g0AsMeoFBLzDoBQa9wKBX9jfK8DmPM+Y3SvOBmt8oPW5qfqPU/Eap+Y1S
8xul5jdKzW+Umt8oNb9Ran6j1PxaOfHfUwO4XQ9nv+268RTjfEmVBzAGvcCg
Fxj0Ai8W4xTH9AIfFu3GMb3AoBcY9AKDXtXfh3JyC4+Th7OfVg4Ag15ZHsAY
9AKDXmDQC7xY8EES0wt8WIxbEtMLHCrek8T0AoNe1d+Hcj+lJJXpNf1KZXqB
Qa8sD2AMeoFBLzDoBV4s+DyV6QUGvcCgFzhUjGMq0wsMelV/XX4urfd09wym
1/Qjg+kFBr2yPIAx6AUGvcCgFxj0AoNeYNALDHqBQwWfZDC9wKBX9fehHUBu
WUyveW8W0wsMemV5AGPQCwx6gUEvMOgFBr3AoBcY9AKHinWQxfQCg17VX6cd
k8P0SuzNGPTK8gDGoBcY9AKDXmDQCwx6gUEvMOgFBr3AoBcY9Kr+Ou20fKZX
Ym/GoFeWBzAGvcCgFxj0AoNeYNALDHqBQS8w6AUGvcCgV/XXaYcWMr0SezMG
vbI8gDHoBQa9wKAXGPQCg15g0AsMeoFBLzDoBQa9qr9OO/sB0yuxN2PQK8sD
GINeYNALDHqBQS8w6AUGvcCgFxj0AoNeYNCr+uv0I8p1Br0SezMGvbI8gDHo
BQa9wKAXGPQCg15g0AsMeoFBLzDoBQa9sr/uym4+oewsX5LjcJ3xwx+3QMYf
PvyfUMY/P2wwXJVHKrsmWtWPVXZAPONFD38TGTd9+P5k1d/7yi52V3b/CWUn
+iq7Ip4x2gdGe5hXtAeM/gHjeWA8b8Yxgp8HRnlz57wDf+icZ+CfnfMqy9MZ
m3HN5P4Ay+ezuRwY5WYccrkcGOXm7wWMDZ1FPH7AeB5Yjl8x1weW/KjjEx6q
3Pq7/zf/Bqh4hi73Vvyt4x2a/70V/+t4iF0faEeuDx0vsesH9eX60fEUu75Q
X64vHW+x60+2H8n1pT9n1yfqy/Wp4zV2/cr+xHJ96Q/a9a3XG+pLf1Gvf2+1
/nU8yMoHvX5RX/qbWn54K/mh40lWvmg+0fJB8kWU4itvJY8ulZFHUm+klXmf
lidhgk+iFJ95KzsjST3vUUb+uAm+cMYbSsvRPy2/IK8w/ijH+Mrn76v3eZSR
d56CbwJcdPvAaB8Y7QOjf1p+av8T5WgfGO0Do31gtK/l8f/l7/1XLuVtCrcP
jPaBZf+tfNf+Fcpl/9NV/2259B/vcznep/WF9m9QjvUJLOMBmfx+rY+kP3ef
y+V4Wn2k/Q2U4/3AeD+wHN9sNb7Z/D6t37S9j3K8D1jGA3L5fcB4HzDep/Wn
trdRjvcBY/x0OZ7H+1GO9wPj/Vofa/sX5ZDXwJDnwKBf63+0h/5oewD6Hv1D
Ofqn7QFlX7ugHPVRjv6iXMbnipkeaX/HM5b2WrGSZ7YcGP3X9Eh7+zrL4eZO
fQ8s9b230ufeSl97K33srfSt1o9an5Wxd5RdE6HsIxuvRbn0JyK4HPIW5VKe
e7C8RH1g1Jfy2YPlH+oDo76Utx4sv2T76ar9dK4PeSPjlZkqXpmp+pOt+pOt
+pPN9bHeZTwwl8uxHrF+gNE+MJ6X8sKD1wvq6/Wl/V253j2YX6U9UKzi0XZ9
wb6Q/lCY8m/iGEO/AEPeo3863qT9DchfYB3PQP/MvPpzPx++pvkNJWfjlNxz
KLnhxevw0MN24e9kMjbt5DA27eQxNr8F3H7Xh+1BnropO22XsrPclNzzVHLP
S/mFPsrv82f8cN/P8wpjjIcul/N6k8vN628xfjgMJcHK7rit7II7Sk/fVf21
dqVZJ5GMDb1RjM24Ryv6YhljPoHNOo1njPHX5dKusHYg5k/2L0HZBUlcbuY1
RfXnvprf1DLzK+WuG/uJmE+UYz6BUS71iJvSI27Mv+AfqVfcnPMeztjwRSTX
Rzn4DRjlqC/5NZrxSKGH3Jx8E894cfP/Xy+5OfkmmfFhoadAXxqvF2CUm3lK
V+ObwRjrV45PNmO9nlGO+Uc56hs+ymWM9Y/6KEd7wChHfdn/fMaQH7L/hYwh
T8DfKJfyqlDRV6zmq0SthxIljxBvcS/Dv+ZXx1t0uYeSV4innOD2pLyCHef7
P8o9lDzzUPIM/vl1fl6Weyh5Bj8ykOtLeQY/KpTLpTyD3xHO5VKe4Xkr36Q8
g99k5ZuUZ2j/f8k7DyXvPJS8g5/yv+Shh5J/HireeULJQ/ghVj5K+Qc/IZnL
pfzD/Fr5KPlF5W/8f/LRtHOJ5R+wLLfxDjmvkAdBLL9kvAHvt/ENLR91fdg3
qK/ln/mJYSzjC1EuWh5Ke9dNxQvclbyLctHyUtq/bioegPFIU++z8lL68xj/
DNX/TNZ/KMf8A6Ncy1vtr2v5C3sZ7ely7X9r+Svtabcy/rOWr9J+divj72r5
Ke1ltzL+p5avsEexPlFf2rd2PKV/AX7U8W53xW/aPoxS8W1tH+p4trYPdfza
XdmDOl6t7UEdn9b2oI5Ha3tQx5+1Pajjzdoe1PFlbQ/qeLK7kn86fuyu7D0d
L9b2no4P2/mCXoI+lPJN++FRrHegj6U88lDYmc9YqmfQX5RjPQGjPcgr8I+U
X1EusN9QX8qrKBfYb3gfyvE+YDwv5VWUi7Tvolyk/Rblov0tyBfpn9p4p7TP
oIfyGMOewnxLeRDgAnsK5Vj/crxK1DoqUf5kifInS1j/Act8v0vsjwOr/Qm1
fxHG7YNfpD0VwPPZ3Kn/wG/Aar+E5w/lkt4Tij+0vNH7qSf4efQP70c55JHG
aA/yRrZ3k8thv6Ec8kdj1Ic9h3LII41RH/ad7J/e17D7FLD35PhElcGoD/sP
5ZBfGqM++B/lmC+NZX8SePxlPukltZ58uT7kE9Yv2od801jOV6qar1RVvkv5
q+6MUa75VcdJdX1tl2sMeSf9uVAeLy1fIT/Rb2CUa3ko/Vf3MhjyTu53JPHz
Uv65M0a5lIfujOX6ymAs7S13xnK8spV8y2SMcrlflM3PS/nqzhjlsMeApfx1
Zyzpy2cs/V13xpI+K49lPM2dsexvMdOHctgDGqM+5Ku05yDfSpR/VKLiQyVs
T2F9gd/AP1hfwCgH/6AcGPyL+Ud9YBlfyOT+a30HjPqgf5F47wMV7yhW8U4b
Dwa90COQL2bd3GD6gbGOpf/pze1j/cv9g0Aux3pGubaHzPujlX6LUvo0SsnP
aCVfo5W8jFbyEPYS2y1KPkYrfW7lvHkujvWntKc8GMv9sDjuH8rRP2D0B/XR
H5SjP9IeO8HyCP2R9pkHY5kvlMTjh3L0D1jmxybz+AGjv2gP/UW5zKe174c/
LPdTU5X9kqb4KU3xUxqvX/ij4EfIL7lfbfd34X+iPuSX3F/OV/u/Vl7B/4O9
CIz2gMOc+hNY5kMFcX+w7jC+0I9yvytU8XeY4pcgHm9g6X+Hqv2VIJYPWJ+g
D3wDeYn1L+N/HkpenFDxOA8Vf/NQ8TYPFV+z9pSsb899QL5LeWyxjG95qHiW
h5J3Nm4J+rF+IM/xnJbvOn9E2wueTn0OrPWx1u8y/uHO/Ad+gr6V+/FWH8v4
hjvLd9SHPsB4aaz1K/hVxhOsfDd6wPqnwOBXYIw/MOQDMPgVGO1jvNEeMJ4H
xvPAmD85Hx5l9C+wPO+QyO0Dy/MP2m5P5ffB3kP7wBgfYJl/f5/HB9hTPJfK
/dHPw17A/MIekPkjNl8B8gLtaXva8H+Msq8TlL2SosrT1X5FrrK37H4p5Bkw
1hvo1/aBlI9JSl5BXwbz+Mv8K5tfBfohp1CO98l43nW1f3LJ2T/7PsgPmb+V
Wmb+5PzH8/hivoClvRnN9TH+qA+M+tD/Mj8qRemvFK4P/SvbT1ftpyt9ADpj
eX7lealcHi+5HxbL84/6wKgP+Qa5LePd3oyhbzCewNL+8OXxAYY9Yujw4fpS
v3krfeat9qe8Vf0Avf+l9Kmv3q9R8ZcwFT8JU+3b85I6vucpxj2esYzXx3F9
ad/FM0Z9XS7tr3jeb5DyLIf1nT4vpPPvtD0mz//cZ4z25XmZ+4zBTzLfzMEY
z+vzHojvG71yVuWNpPJ6N7/7neMdyXaS+XsE52MBY56xflEfGPWB0V/oJ9QH
v6K+tCccrG9QH+sB+4/AeF7mmzqUPPLl9S3fn87tAcv1k8n1JY5kjPkBlus5
W/U/W/U/m5+X+ZqpHI9Ae5A3kNvAMg4E+ROuyiOVvIpmjPYhn9A+MNqT8iua
sVz3Rfy8zK8MZ4z+AKM9md8Vx/aZ4W8HhTys94DfZ36Lld1azO8DxvuADZ+n
On9LnOXHVFzsPOMjD/9wVcX1ris/yPoN5v3xrJfN39coPbfG+d4UxtLvXuN8
Po2xGad09Xymaj9T1c9mbOY7W9XPVe/PU/XzGZv5KVD1ixibeSpi/Sb9xTVO
/VOs+l/C9qn5+wmld+w5JmA5/778Pq2v8JzUN5dYPur4q2nP7qcD43lgOe82
76u7k88kn1j7RuZzw3+yGOtd7p9a+0LHu2A/oFzqC5uvDHmC+cB6wXjifaBH
2qMxTA/ks/SnE5SfquO9Np9V2/sol+ORruiz4yPlpc0nlfE8i0G/XIdh3J7G
8jy5PQ+N90Gfy3wkm/+k8zl1/pTMX3coeWXzPc3zDuY72N9Y3+b5RF6v0O9m
HpAHd4qxofMcY8g3YPN7kbGxq/0Ym5/LjCEP5ftulMFaXur25DoL4HLIU9m/
IMaGT24xNvwfrNoPYWzav83YjKPNGzTzGKbaD1ft32Nsxv2u6p/Oo9F5OBE8
HuZ9kar9SNX/KNWfaPX+GEVPtHq/ztOxeYuGf+IU/bHqffGqfYuhj2V/HOp9
Ou/HYvCz7E+iel+Sat/mBRk7IEX1J1m9z5abdWzzLqH/Jb0Wg/8N9OH1I/OK
17C9bOodcv7e4XJPp5yQ+jSJ8W2nXAY2709T9a2+N+1nKP2L/CZX5/uy1Ptt
OewBYDPuOYy1faDLzTjlKv2dy+WwJ4DNvOQx1vYFysEvaA/8op839fLV+OWr
/lts+KxQ0WvtF11u+m/tFWDZ/yLGsEclvdYe0uWmfw/U/Npy2EfAsE/l+Jco
/itR/jj42Z+x0Q9WPmu7B+XARixb+Srj124qfo31GqnWn5ZXVt7I+ICbile7
qXi1G9svEq/h+IycrxTFn+mKXzJZvsB+BoZ+xXjL/D5Xttfk++x6kvl8rmy/
yfm260Pm87myPSfXdwGXy3w+1zL2tcznc1X5fK4cD5XyoZjlnJSPVxS25yvM
8ze53MhLq39l/onWjzo/DvpK6zurj6R978b2kuQ3rS+svDf8fZbpBMY6ATb9
8OV4yBEnn5u/b2P5jnL0G9j8xnB99Av6Dvwm97Msv8l8BFe1v+HK9j+w3O9P
YHkFrOWVmbcS1teQJ8CQJzLf6xKPNzD0P8YT6wdyo7lTH8K+g/4ElvLen8cL
fAUMvgJ2c8ohYBlXSSpTDj7D/Ghs5j2S60s7fBvrb2C5/7GmDJbx2G1l/Hnp
H0F+pCv5kKnWf45a31p/an1m+UHrIz3/wLCfZF5FMtOP9qAvgaFPYb/hfcDQ
f8DyfEci6z/441Kf7Vf7AfY+PXk+L5rtQ6xH8CfsEbk/kM/0w34APZCn0v/C
edskxW/xzP8YL80Ppj8ZSh9lK32Uq/ghX/FDoeKHYjW/dn+pxEknsI6nyvwt
B+tLmS8E+eLN8hPrXsrzACW/g5S8DlPy2fpPMh/ajWT+sxvJfGc3kvnNbiTz
md1I5i+7MT8Bm59A7qeMBwax/QG7SJ0PUefOghiHOelE/BLl8r6QMOY/xFek
PLJ5msDQQ+B3mQcYxe0Dy/uRbHze0zmOsv9xqr+2XN6fGK3yaRB/TlXxZnu/
oI7Po1zGk9K4PcRb0J7Eker+Bl+Ox6C+xJFl7rvT8Xl5H4Mv23doT+JIxnhe
3lfnW+Y+Nx2f1/e56fi8vs9Nx+f1/pB8ny/bj3ifjP+FM0Z7cn/Jl+1JPA+M
5/X9ZDp+L+8782V5ifak/AxnjOeB4Y8DS3vKi+0z6edc/B9x2TL3Ean7a8vc
D6TyH+19tLJdy/cox3pDeXdBVxrPJ8qhv1Eu76tIZXluym0ejryv6ATH72A/
SXvO2lOmns0rx7hgvwPlqA9714yLO+tX6B/Ytygf6VwXwCViHOGfObh9jbH/
AX8f8QmZv5Gj8vX0fV2FbG+a9+5i+qT+OqH0VdlzylpfAMtx8lXy2I3XC7Dk
L+sf43kpv91YvgDLfDgbfwO/y3xQN8agQ+aHgt6y8S/wF9aXznOS8a5zzF+w
h+T6gL0TpfysSLYrgdE/7O/DfgP/oRz1sT5kPgDiZXHKnopnewz8ivXW3Cln
0Z7mb+g7vF/zs87XlPkUa8rcBwF9J+1TG6+Q97tiv9A+D4zn9X6fjk/I/eM1
ZeIRkEewj2U8LrWMParjE3I/OJ7jbfK+p3xez3L/MLWMfavjGfJ+nYQy+4XQ
D6hvxqdY5YNlsr+t4z0ynxzyI5sx4p0y3xLnV+z6A8b6Mf2x99ZBHpm/32YM
fxb0aP4Dv8n4QLbKR85S9Nn+m/5k8fiBHpQjvgqMeIGUl5DjfixPgVGO/Rcp
b+19GpKfPZlfpB7yUfeawD+KVfojRpUnKH608W153teNy7F+zJ8zWP6h/3I/
wJ3tcy2fzPN3WH9peSP3vRPYv8Q4QD5LvrF5wyiX+Qg3eb6MPLzBz6P/sBfA
h9BXkOOmfkQZfsX7JL1XeP8QGPpB9n+buj9jG88fMOQzsPQ/E8vwL/hd3hdU
zPIK8QJgyAfIS9gjcj8ojtcLxhMY4yTza29xeXOnHSDjjVHcvtzPSVV5Lw6W
B+B/8LvMP/Tnck+nfYDxQnvgP+w3yfwzu5+u89cwX7APwT8y/zKQx1Pym4P1
O8r1eEGemfoYrxDmA+gTrHf0F1jnO34o+uXD8RRg6Gd53vQE9w/yWe5PenO/
MR6wx4Axf1iPoBu/8vsIQTw+0h6BPAnjeQRG/+X5Hu8yz4O/pP0Xxe+DvpD0
R/N+KPYTYU9Cf2P/BfayzF8t5PUP/pDyOVTNT6jKN7it+hem9ESssgeylf6x
+gjxaqk/Pdh/xnybv2t5FqHqW32N90OeSf/OxqfN7yXWNxh/Kf8juNzTOY6Q
B83FOOzi9Sj1RarSk6n8PPwhmR9j77cERn+QDybXv72PEhj1YR9JeZrL/AH7
S563KOL6iO/KfPsitk8M3SVsDwJj/LHfIONPxep7I8XMN5D/0i4oYQx7UM5v
ieKXSzxvWJcy/qfvn4pgeS/va09g/SP9T3v/o4z3wI/IY4zxxvqB/ARu7rQv
DH/AvrVxUmDzu1zlhbiW8YegD/E8yvG8oTeOn9f7bNKOW856CvrR/D1Lybtd
Sq6e4HwhrDeZP2TvP0I59BLaA/9qew72PNYz6mM+0Q7kFzDGG/oOGHpC6vsA
nn/IR8w/MPqNcQBdwJCvks/2q3iNvffANHee2wVGu2gH5bC/Ie/A76Db1Iso
Uy77vY31s4y3ZDP9WH9SXsXyfCBfRZ538VL8n6rsM+sfA8v4RRrPh4yPJrD+
ANb5knL9WQx7CPklkG8y3xj8dl/Z96k8HpBPaA/+tDz/Y98HPoe9hLw1eR4o
hunBeoc+Rz4D9Dcw6DXPpzGGvgC/lDjHwdNpx0h9avNcsQ6wXmAvAUu9eYn1
tb7HDBjzB/sB8yu//5HE8U/wK9Yz8uMkv0cq/l3u7Eec0tdp6nxPKM835G+Y
c17lOrTfZUI9lGP85HoP4nGW56vS1H2xaSp/LU3ZWQH8PshRGS8MYL5AuZQH
QWzPyH5b+8j8WnkADH6AfJL5absYy/Vj7QVgyBfZvwjmF7nfqu+necD2DNYr
+EXnQ3g614Fpdy7Pv/m1frb2uzFeGE+MF/QB6km9cUitI78ych9Y2uclTC/s
E9ArcRLzg9zvTmN5A3kn88lzSe6fePH6hz0CvQ15J/0ge0+P3L/zZ38d9pnc
/4Fdb88nAct1ZfNHwJ8YD9ST+d35PP9yfztZ7Y/YfUTQL+cnmOcPchbl6C/k
LeSplL+IV0Xzepb+tV2/WI/oj8znL+Dxgn4Bludf7HcbkW+HeZL7Ttf5fagv
v8eI701El5EfwLLdBFUvieU25h/yAOMJe+n/xgH6PkqVHxig7C+73wb9It9n
v5cIf1nGJ+IYy/toUjk+Diy/z5XK+gf6APY++An2nYwn3GZ6pL0Ux/4W6Ie8
Qr6ktEeiGaM98Iexj1Odv8j/tHbknYf9vqbyzjY6xyOG1zvmB/XAHxh/rEfZ
TgSvTx2PN+W478Hefy3v587j+hhvM68X2C8x/b/Bdqd53y0u93Tqc/N8lrIP
o9T5XrufIelJY3ko470n+L3gP2Dwk8x/ilP9TFL2YBLLC7n/Y8+LQh4AQ3/K
+zcS1X56FK8/yDMZT4tgjPpS/h5RcVfEG4/x/oXMF7TxEjkeQYzBH1IfZbP+
MvWyGMv9XPt9FBkvsfmSkEfSv7D5eNBPMl8thduHPSz3c2w8CfMt93+s/yDt
UX0eB+eB4G8GML+a99q4ENav5GfYEZedfz/obOcOr9+fnXwK/8DwUyZjvB/9
Qbm8vyGT+QvrHc+b9YPvdyG+gfv1kb+HeAfOz+Yy/8k8oigVDzzg/A1XeQeX
WL4BY33qfArzvN3v1fkT8ryptVfB19Af4BfTD7sfYeiI5/mX5+3sfdhyfyJX
8Uuhs93DLDexviBXzbjF8z4K+AH9NH8/y3EQ0w7s0Ysq3m/3nzA+0t65w+sB
9AHL+4bsfrKZd8ifPLWe81k+YHyxfjBfMp/Zrn9gM25+So4EKjmykc8lmffM
deIsHi8pF46xPjbjH8F/l/rrOvOzWQ/ZrB/kflKyuk8lieMoUl/c5PmE3Y/n
5X0n9v4mmT96nd8P/sR6xLoyf/dheYf5kXbSOc6PkPsdsMvh9xap/PZQHm8Z
R41Qfs0WPgcl48U23gz7BvLhwcNf6w9AXmJ9gi7DZ8hfK2Z+QXzE8P1V7g/6
j/HC/Jp2Eb89z/XNeEH+434s5GWksbwz6yGX5wf2CvSfPH9q9+/Aj3JfNLWM
v47+yvLbip/C1Plz3Dvgr/bzMD52v1/v/8Ofg/0J/kZ/Ya9Bj4MfoQewniB/
0V+5/m4r+9vmt0Fegh7kG6Ac44ty9Bf+CuQ57GH4d9BnwKAX+edoH+VoH+Vy
v65Y6R/cV+tgeWt+cS7Foexp+50N7M+Anw0d+vuSudyued7GyYARz8K8Qx5g
niD3MN54PzD8V5kPHsv74Vh/5jlvHk9tP8h8GIsx3sjvl/xWoOI5uDfU6jtg
nYdn+pXF8t6sG5uvIc8nujE/AcvziXOd84B83OVOOu35bLxP3ieZ7ZRbVj8Y
+ZFYpj/yvONcZ/1cfh8w6sv5d2N+B5b5VnOd/c3j9kw/8tR45HN9M3/5XB9Y
jo/F8nyjG88n2jPvK+D2zLgUKHoKub6RT4VcH1jSZ++Tl+cf3Tg+iPagP9De
wof1Hih6Hqj5Lub6wKgvz0+6cXxNzmcJt2f+XqLixyVsv5h6a7i+GY8srg97
Rc5Xlqqfw9jQk6PGL1vNZ7aqb/nFjG++oj9PtZer6tv5M/NfqNZLgWqvQNW3
4w//QPJrkWrPzi/iFyg368vOnxkfq6+knIXcCGB7r7myV0w7yRzvwHrBfg+w
6ZdDrTdfto9N++dZvqMc+hjl8OOBpX/ux/4zMOQv5Lz2r6F/gUEv5CrKgSH/
ze8eZ3tR/J7mTr1qfn3UfY3RbN9Df8j7cuNU/n8k6xfTnr3n2vzaPDDTj0BV
bu19yV+W/yHPJf/nKv7IVfxl+R3yVPJ/vmo/X/Gr5XfIQ9m/ItW+xVpeQZ5J
eVCs6LFYyxvII/A1+APYzDv25y6WiV8Z/ohU82DjKeAH8A/K5ff3ctgeh74F
xvzI7wfmcjnmR+bf5qv8VIsxH7Df4E/DfoO+kfWtf2noucPrUOIE5geZ/2r3
XzEfwGac7P3Ysvx/3a+C7yth38yV7R6D8V2ak1xu5NtpxmY+znF90w9vLpfx
AFe1/4/vzJzncvAHyk19fy6X8ijKBfoN5aa/FxS+zPVNfy5zuRmPK4q+q/x+
83tVjY/9nhXiv/J91/l9kC8oN+OjcYAa7wAuN+NzU42n/T656c9NNX5BXG7q
B6n2bqn5CuRyxK8lDub65vlgLjf8HKzoD1HjF6Lotd/vMvVvq/ZC1fyGcrlZ
Dxrb70qZ58O43PD9HUW//f666c8dRe89Ljf176n27vL7zPvDudysv7tqPiLU
+EVwuVk/EWp87Pd2YC/o+ogjmPfb75kZvRGp6Ink9xs735YbORGp5i9KjX8U
l5v+RKnxtN9LM+szSo1XDJcbvRSj5tt+18b0x+aBGXqi1fjEqPm27Zn3xyj6
7feHDP2xar7s99yM/Ld5ZGZ8Y/l9pj/2eUNPnBoP+x0e87wthz8p6bffP0L8
FeVyvw7fN3Ko8XXw+2Q8wJXtRTkenP/tgniS5IcERb/9/pKh35bL+48CXOCP
yvHl+/5dEM9EOfxVOR72O2wy3g9+SFL08/d4nPQnc7nMTwlwMX5Zihpf+90j
xN9QbuhJVuORwvXN87Y98/77ajzt96fM+NtyFX9zysNULkccE+8z/G2fN7+2
PuI9sKeNvJhbJl6h/TPtv2l/D/EDaY/mqOdzlX+bp+pb/0+eJ1nO/qB83vpv
2r/T/iDsLZTDP5TPW39O+3vaP4S/jnL4i/J9xYy1Pwh/0cwn7BE31v+wa/E8
4jdyvLPVfOWq8ctV45+v+qfHs0jRV6jas/TAX4J9Y/5u97sNPe5sD6Ec+gn0
oZ60c7fwupXzk6Pen6Pmy/KPvD9kLsd7gOV9InM5HgMsv0czl+MlwObX5jMZ
HMb+6h2hV+136kCflJv4fkCi2p+w49FcyEn73TqUN3XKEcn/OYp/8xS/2vUC
eoFBH+gxv9Gsj8A/0Cc6XiP365dzfbneC1V/7fcLzHqJZ/0mz585VPw6QMk3
e1+HtKfcVPzFVWE3jicY+qPZX3r4U+p/on/AMv/X7gMZuuKc9pB/mf0U+Fty
P8F+Pwn+K+Q1xh/YzanXgTEeKp7kgv449YPKz7P8aX7jlH4o+x1GlMtzohuZ
L8y4pXI8Bv4vxlOex47i+qafMSq/L4blAs4DQ39j/x/8I/OfIN+svpL5UJBv
udw/8CveD30m/XUdnylU8sjm64Hf8Tz0GfD/Ha95oOSX1T+mXXxfBvq6WO3v
ZzHG/pm8L9bup2F8YF8h3gv/GfJa7hce4/1/8DPmHVjyp+Vf8J3knwS1/rP4
PcjLk/ve8IvtPqnp5wmur+xXjidAXgLL83hB6n32vBz8I7PebzjHB3nGQSwf
Df/a/Xipj/V5LXt+G/xs+Ndi7F/Bv0D8zbRj87SRXwE/HNj0J4T3fzC/6Afk
gqHrAMdpgDFO5lefn0D+dyCPn3n+Jr8f8hX9BTbPX2Rsnruk6lt5bt4TpJ7X
8Qrrz8v7mOAvWP9c3s+E560/Ku9rQnvWX5T3N6F967/J+5zwPutfyfud4J9Y
f0Xe9wT/yPoP8v4nV5Y3sj8JPO5YD5hveR7WR/kX9vwlsMw3tPmIwIivIx8Q
8XVTnsHjoTHkD+rDngWW9xfdZwx9gfqI90O+Q77p+4ggT5GfKvO5I8vsB0De
Yr0Y6KXyv86q/IMoHn/oP4wXsPTX47g+zv+ivvx+kYPtQ8gl5G9g/QDLc9Y4
LxPN5eBvYNCL+lLuZXL7wPJcd6a6PyuT25f3UURyfbQv7++4xFje85PD9WV+
3CXGMq/A5vvL+4Yuqfx0f7Z/kfci8+2CGJt5u6XqR3I5+AsY/CXz968z/6E/
8nyBv8qXD1X6P4gx+qPvP8T+M/gHGPIH/iv6A/sB/QGW91Tg/Oktlv+Q+8Bu
Tn1s/n6I7QZ9vxKwqbfF6R/dU/ZrDJcbulJYnyJ+YNo7rvTHCaU/fJW+8FX6
xIflI/Qc/o76wMg/l/L2unpfoGo/UPXvpmo3kDHGV56PDFH6KVTpo3Al7y02
dkGEet7Gb836jFbtWWzkbKxq32LkBwLL8/uunC8ELO9vcuV8NWB5/hHvu6/m
73/FwzxY/oL/IJfB19IeuszzrrEcf9grFxlLO8WD5xHvxboExrqV/G39K0+n
HpTn9xw8HsCIN3o69QDiufAfMP7A0K/y/tE4th+BpTy6yeNg+lf2u+PA8nyL
N9vHWC/gN2D5/Qi7vwl5L/P/7PknaQ+Afns+Qn6vwp43hz+D/XeZ32XzpYBR
H/ElzJ+hz03JOdz/fITlHPhIjtdllkuGH60fY9qx31UBdnPKSdNOkPK/grm+
3G9DXMnesyTXTaKiA3liyP9JVOvY3jMKjPoyjg65YeMmwKgv49KQk/aeUmDU
N/1PU/1JV/1J5/qGz9O5vqmWwfWBUd9Moy3HfMM/MvNq85vgvwHrfDXEU4F1
PhniqcA63wvxVNlffb+9K8slYOgrzL/5tffoQK8Ay/1vd/ZjZXu31DjafBZ5
H74r2zfAUh64sj0ODHseWPoXrrwegeV9+K5s70s8t8z6R/xAnkfMYn8a56vw
vLzfdLmyR+ey/4ByaX/O5fiPXB8639DGU6W8navylZez/YX+wn6GHAX98ty5
q5Lf0P92v13eT4/51fvJer/W6nt5T4b2L7XccOU4CzDoMXwXrvg0iuUaMOIp
2DcGNvWiOe4jz63uUnGqnSpPzt5Phv4DY78S+aUyH97eDw8s90tLuL6+Tx4Y
9bG+mzv1C+YN+gUY+gV6GHE1lEM+AJv2vMrUx7pGfWmfeLHdCX5Av+R9DFaO
yPsxdzHG/MjzPfu5f6gPjPmRdsZ+5lvUB0Z9078Q9g/M+N9V94vE8vPAeB77
/Kjv5pRLqA8s+xfH75P3c23hfEhgeT7W3t8GfgCW55GKGUMfSPln71/D+pD3
Zdr4DPKv5f0Eecx/0F/wB6GPJL/b+ATWibyvw35/HVje52bPn0BPQX7LeE8i
+8eIVyN/G1ieV7bl6Ke8ryiWxxfzLO9bsBjrA3pQxnVu8PrAvqXc/4pU9nCE
svMjmG9xng3YtB/J9jHqI14i24vi54HxPPSB+Y3h/gCjP8ByXUUzHukcF2mv
x3B/ZHtR/Dwwnpf35cVyf2R8P4gx3l/i5CNg+f3TSK4v41U27ojngXW8TK5X
3OuSwv0Bxvv1+WOsZ9hf4HdJX7qiL52fR31gxNfk/TJpyu/M4Pah/9E+MNpD
fWDE19A+ytE+/Ck5HtlqPLKV3LVY5s+Gc33Ev4ChT+T7Ivh5xBtQH/F0Gf+L
5eeB9fkr+JOgD/t3Mv6Zr+65ymf7VZ7/RDyzkOsDYz8B9hvsKZQD6/xy+NuQ
TzoeByzjnfAHAtgehN5EudSriM+Fcn30Fxj9w/PAeN7Mz3Vll+nvWN9Uev+m
0qPaLrTfLTLtwX62WO7Twe6037WQ5xOWczwQ9aWdab+DhPo6H0LmZbmyvsLz
wKhv+D5N2cHWHwVGfTOuFhv5k67oy1T0Zar6mWo8M9V46v3uTPV+xOsPKrvx
nPIrvZUdifuA9H1s9p42YLQLvpXvsd+flXLNU61D7OfnqvVivx8v4+3xSv/j
XLsth70AuxL9hn+P/DWZL1/AGP6btHsKOJ/QtHtHxUWyON6J8xqw/6CnZf6l
N9tjRp+f5fg28uHwd/AB5gPY/Nr9U5mPrvPPEa++rPbRA1V7dj/V9NvGn5DP
DWzK/1e+ts6f1vnSOn8Z/mOkel7HD/5Xvq7Oz9X5sjo/Vuer6vxUnS+q80N1
vqaOR7tyvAXrCusT+VzA8h4RYHsPgGkP8sedsZk/5E9YbN6Xpt6ncYaSp/he
01yOhwJLfyKRsbTf85j/kb8JrPPxsH6Bof+A4S9DHxl6cX+bvbfb/F5X+qfs
9x0xjpA74F/Qb/4O/0V/T9eeazP4kNrP8mBs3neA/VG5Tu7w/AGb3y0sT4C7
O9eNzCeJ4nLwi7zfwd5PCwz/C/mswIhHQv4Y+ooZIx8V8wt5j/Ui7ST7fTzI
S1nuUHpnP+sBjB8w9BXGGRjyCv64p9Mukf68jnvfVuvlNo8f5BSweX2omq+y
322Uz+tzmTavB1jyg8V4HnyK+phvlAOb5yLV+Nn+yDjNcvZ3gM2vjU/A/kE5
/Bspf6z9An8C/GH6XcLyUepJi7FfBT7BL+xhKT/sfTw4b4j6kA+oD4z62M8G
lvEM+7087DdiPcn4hQ/vZ4JfgaF3MR5mvWTw+Qecr0R7sFegf2A/AMO+kPe1
2nwD8CH8LYNhx0cxRrnhryguB0a5+XsclwOjHPd5oRxYruNUloPY38HzKIc/
B4z2JH9FlfG3kS8EjHg+7EGZP2L9QdRH/B7rSH7PzH6/DP4q/DXEE2S+RxTP
H7D+nhjK4T8h/oRyfZ+ZzKe23xMz84R7iu33aLG+gM26x/6AL5eb35tcjv4A
m/YDlfw8z/MIeSL1ov0OMuSrzEvYyXaiaeeIih9vYX0Ie2Skc96AS5zrBO83
zzmUPHSo9zmU/Hfw++Afoj+mvqvql91/hr6CPYP4NeSLvK/Y5lkhf0Duu7jz
vII+yBdpn0Wr+KLdNweG3EF8ERh8Db2P8YX/AYz9FeTTSH1m8w3cnOsK8kyu
/+Vq/S7n9Qn/yrSXwe+DPIS8xH6ovO/W7rfI/ATYIwUq/zhH2XW3lR14m+0D
T6c+B4Y+h7+H80vSfrHfUwOG/sB5JXmfFu6DO8LzrtcNzsOa/tj7HVFf5k/Z
+wnN8yfUPn+CWn/xPF44X2HaPc5+H/pn2g9Q+Qvo72EV37H3oKMc9EB+YNzh
L2JeQA/4WNqrl52/J8vkRWD9mL97cf+Bze91lVd5Va3/GLUfFMf7Jzh/Je/r
Rx6fvQ9Q5tfaci3/TPuBbE/o79EAw74wdEYxxvkfuX/iw/3FOpffoznH+TQ6
H92Uh3F8F3E/GR8P5XLQj/WH/QT4C8DyPM0dxlKeY38xQs3PXeYD6Q+dLdN+
mFNP4ryQbMd+nw/jYNq9SPK8Je41iePzeRgv6ElTz36fQe6nZ6l8XfiTaYzl
fZa7mD/l+vJi/sF6k3kaHowNnQeU/vVh/Wzatd9pAD0Yd7lfBL/UzgMw4nDy
ezPZ6jyC3X8DRjnui4K9D38e9j7sP/A/MOYH8Qt5P10qzz/yc8H/iJdhfQCj
HOej5PmSK2xvA4OfIC/g70Ifw56EfyPzz9NZziK/CFjGd6NYHsj9sUCOXxl+
uckY8gT6GvYE5A8w5JWZT3u+xPBRgPJzbdwd8gD8JeMJgWz/oh/YH4G9Ku/r
jeZyyA3zW8zPY/8A4wn7GPE3nK8Fhr+G8cbzKMd+LOQi6JHr/7Yaf3tfvLzv
3d4PCL0GeWOe28Ln56AXgVFu/m7vj5H7e9Cbacr+S1N6P53LgdGe3M/DPZ+Z
yk6w5TL+784Y7cn9u228fuX7szmfAPJb3kccofJNI3h8DY7h9W+ej+H6wHg/
7EeMJ+SBPO+k7y9O4faA0V+Mv8x/SFP5D2lcjvGW8imd7SrIExkvs/kQiL9L
eVXE5dA38r49e/5O36cjv9cHe7NE2Z8lKv/V5iMif1XeR2TvJ8L+J+wX7G/I
+6ALVL4r8tPs/c3m9wTbD9BLkEOGzuV8/tzwlxtjAy8zX+o8IVP/qvL7LrOe
NPLrCutR7Bfgeewvy3Vpz49D70GOQE8Cw57Deod8kfrdR7V/XsnZc8oe9uH+
Yhyl3HZnjPVgfkMUv4fyeoC8k/l0t9l/Qfwc9hww+AlyH/MPfSH935v8PqxX
2KvYL8D6gH7CeoB+kuehca4f549sHLjEqac9nXYZMMplvNKXsaHbW31v+JyS
Sz5KrsSyfJH6Hd8JjOd4FPaPoI+wPy/jNXq/wZ4zhb8q15uD16+ULzksf7C/
ItdnnoqvnlP26xr2x4AN/UG8DsFfmD/wMfx3KZ+tfpL51Lg/LYPLgdGePI+3
jfNrUV9i74fnzn8IAx6rzp+6Mpb6NUvpV+AAF3k/6liOF8j2cvj9/6H5zXO5
Pvx71Jc4wEXeXzqW7V9Z39qrsJ9k/lyu+v5SLvfnP+wxMp/bl/68q8IBLvI+
U9TX36cu5Pb/47MgT1sf95ugvsQBLvK+UtTX36d+wO3/N76FJbY+/G3Ulxj3
jpVwffl9D1fG0v633yeBPSm/f2G/n4X4lTwfkqjsg0TlP5Qo/6FE+Q92fwPy
G+8DRj4A5Dniy7DvoK9k/jbsKthzx9X++jEeF/ijI51yTd5HEMtyQuqtcyxH
oZ9Mf/3YnoI8kPaf/n57hspviFP+X7yyr/S5f3z/youx1G9x/Dyw1Ef2e/RS
vseznpHnzy6qeGO2ijfCPsL5WU/GkOeYf9AB/8j0H9/bhN1Qor4/VML6FfVl
fNnaezI/PJH1j8z/KFbzi/1jb8bSfo5V9oT9HjTkuxxPe7898qVQDgx7APY7
7FMZL0deJPwPi9F/GY9KYH9CxjljuRz2A8rxd/AR7BUZR0zjcvC3/L5mBs+n
1IdRXI7nod9k3C2byyHv5T0T9n5Qff4Y/qn8LmA+jwvKIVdkeSSXQ36gXMYR
ClVcpJDbR7mUY4U8vjJfMYH3T9G+/D7UFeZXN6d+Nr/2/l35a8/BPfxpbs9f
yvOO1r+U/qGD6cX6xP4C/B3Er8w8Bil73t4rb/5u9/XN3y02YiFC2UERyk8/
xu+BnIb+Me3jPq4kZS+kcjnWE8rBj/J5K38xX9LfK1T3txSyv4L+GnosNuN/
he1Y8Cv4HfoM8VGMo7xvaD/rA3k+x97HZMrteQbDd8Wsj7Q97bQTVP5DgHqf
vV8FcTAp/0KVXxmj2othOQJ6ZR5qFstnYOl/BfB4mXG5yfMBLMcvmPUi/Bd5
/sN+L8W0b/O/5f64n8pn9WUs7U1/ZW/683pGO/K+3gC+nxd5gqZ9mz8F/kR/
wJ86/xbxGZSb9+l82Uwul/c1bWP9jHUIbOZzI/tXhn8PqLzTY0wv9Dgw9Cni
yaZ97Au4qXxJdz7fb9pZo87745xqIGOZz4i4nN13lffN4LywjbcAoxzjIfNv
trG9KO8/y+W4A/ZXTLsHOf9Mfu+8kN9rfsN4fA28zeXdnXpHltt8J/P3CPU+
5Pnv5PrgI2CsV/j3sC90fhD0EfIHdT4Q9BHK4Z9gPcl8Xptfg3UA/9/025v5
V+otxJej1f0a0eo+wF283yXzFe6q/E17Tra5Uw5g3oEhvxD/RPvAcnxhNx9X
/Gjzl5GfhP1185w3j4P0b7Cvf5LXBeSDPM9n92uxvwj+g3wFf8n7hu6o+GYR
r1e5bo+xfY54DOoDIx6L+3QRj8V8afvbtG/PW0KOgn8xHubvUSwfTf0olu/g
pzAnH0h/wt6XBAz/QN6Xg+9FZXC8ChjzgfgD9A+w9G9yWb4jXg25CDsP4wqM
cuhTeT+7zvO2388y4xCi8idsfNlM1y3Gpj7iVOcUP59jfSjpD1L3QwWx/kR7
0q+0330Flnogmp8f6XwP5g8Y84f4B+YP2NNph4Afgc14YV9X78Pt4vmR8jxX
6Qlbjv0HlAOjPZmfBn2Qr/RlPpfr+yNlvH+Xuk9oG68v+X5bLu+bc1ffs4F8
L+b68ns07up7ELCjS7gc2Oids9wuMOoh/wp8av5+kesDo75530WuDz5GfWBZ
P4TrS724i7Hsd5haN+FKbodzfdzXg/pyv3gXY9l+lGo/WrVv9zFxnw/q47yE
5KMY1Z8Yro94OOrL8xWYx1iuj/1byVdxis/juL6M3+xijPoy/3aNyhfZpc5v
gO8dajwT1Hjae3VhL6A+9BHqy/Mf7uxfyvFMVuOZzPXl9/fW8HkR1JfnR7Au
U7g+zpOgvjxfgvG8r/h/rFO+23i74VMbb5ff6/J2kfHosep7Wt4uuA8B5fJ7
V94u8DdRLr9H5e0iz1vHsz7G/MrvI/myvSXPf6awPpf7NdFl8tU9nXwB/8y0
Z/MlYa/CP0N+pLO/bPeZduw9YHgeekTGm+P5F/oS+gVY+sO+7A+jfWC8H/aU
md8wFQ/24PahjxAPQT0Zr7XfYzftXWJ6ZJwoieND8j4m3GdyX91Hm8rxH2DI
f8yXPF8aw9jUwz2+D5gOQ1+U8mcilX9s8/tg72M84A+hPvhb3teRy/XhD8n4
UiHXB0Z/TD+jeB6AYY9If+gSY5n3ZfP4wL+oL/0RxLFTFV9Y/wT+iqkP/xty
by6vB1kOOe6m7NDlPC+ob/ofw/WBUd/NqUekPYl8vROM5X0xASwPzHjcUPLh
Os8H3ifj89Hcb/jDwDKf5j73A3lnsn8WY34xP+gH+FHmL0SzvYrxhr0q49Xx
7N+i/1g/2N9V+2kqznaW7STwB8rN3y9yuen3AfZTJF0xyl+PUfs7gay/zGO3
GJt2gph/4d+BPxF/kvKlRMXDStR+gS2HfJLnf/15/ErEuoa8i1P2AnAojw/k
rhyvEGU3h3E5zsfL58O4vqHzLpdjf08+b+8xwjygHPmBsv0orm/ai1btRavn
o7k+1inK5f7TLrbnJL2xqv+x6nn7nXDEcVEO/pbPx6nxsfaZ9I93sT2H+vBf
UY54pXzewfWl/w57K1E9n6jG09pzkh93sT2H+vJ82C5eH/L5ZDWe1p7D/cvy
+RQ1nqmKH++r8byv1vsJtT/lyfIf5TL/wpPlodRnVh9q/SjPh9r4IOSFm+Db
g8zXKA9z8qncz0pR+zr2XHRzwadzWX/I76mXsPyF/Alzyj8tj2R+WirHpeR4
n2B+xHhJeyBbxcuzeT7N+4qZDmm/3Ff2zwnWH7DDYL9gfoBBX5hT7sh7s8KZ
PshnaY9kMz2Qj5CHkJOQh2Z84d+FlpF/KDf1y8o7lJv6ZeWbbL+sPEM5vs+l
5Zd8f1l5hXJ8P0vLJ9m/svII5bCPtfxBOeJnWt6gHPsHWr6gHN+b0vIE5fK+
Vis/UI7vQWl5gXIzz/fV+HmyvwS+1/JB7h8gbpWh7JsA5j/wm/RnspU/k83r
wbynhDHWC/jftBfBGOsD/ZH51J5sv8EeAgZ9kG9yXdtyyCOUA+P92v6R94Ul
8XqW/pOlx+Aofh/ko7R/oyhp5Y4nfnnSg+lYvzB9yL8rzjJuUS2nVodSv+Cx
+5euOfrhe4tpNHngL6OyurrStxvqDj39Pn+Pkda57xpUO4K/10exy/wWPhab
yDjoYX/5e2BU6/elQZVvnWX58vek8V9M5fgI9nvS6HTHgjjHmptU6Hwe5aYd
D1r67zf1D/58h+tXP/dK6b87VCTeZ+//bzCnycYGfaKo+9Lu22qlYb3F8fMY
n8FdHst+/imcu06lx36r8sjbw/1Y320YPeH5OYsjGZ86NXDwmb1+an86jhYu
W9upoGcGvTu94GzXl+z+da/8+oXTz/hxfgbe3/fz//7LJofzvSh/b8kl/51b
/NT9nkHUccXokhW1cql3eq+Dn7UP4vJLvu+Gd+l/jzHsr9YzMiIGX8qlRsM/
rx1XIYbLL0zz3/P7u/Z8wgPn+4G3Xb0QfGKEH/vfz0Uty/WfdItxjVd6TZ5b
4y7jAufzwBF7n+sVV8eP+bnuhK/d558JZNwu5oD3129GMcb4Vd+V32H71UKe
T8RnWvfotNLrOQ8yv950ZO4Xf9YJP0t3Mr7/seKYsxTorB/RzPBbz8P+XfOO
n6Wl3e4vnHPvNmX3XPTiv3kOWrau0Q/1Tt9m/jrv5C+8b7aTfy66+b8WmeOg
06NazKs2NY5atnp/XdpzUdSmck7dlXtSqf7Ffl9ub51Eg7/+w71jryyKdz6/
1jl/Pk03Foz6KIiuJj+a9ER4HjWukfHP6sn3qP+qZ+bfi8qjwpBPOt5+MYae
axrzTbMzeVSwamRk9VL7b8T45r0dJXk8H+875wPje9M5vpHNTjXxejuKTtx+
4cFv/z7g/pvfEppWZXTVFuOu0dKulY4erbuf8rc9OvJ6DQdV+OvNca/lXiSP
io2WJg3dTHnd5lKvY/foreluVwve2kj5vz6dPL1PDEXXXllnzTubyfvBz+s+
WplCW56vRqNcNtIPHmnRcRXS6YvPfJpsbLaRvr734qLErulUfcv5px8bu4EO
fNIy+tD7mbTbf+9Hf+avp6CAF9tNWZ1JX1Ua/9qzEWuoV/pL9XqMyaYWp4Nv
uL6SSI+M/2BPx/XZdPvPWREnBiTSoa1eB0akYP/Bl/YOL5dw2uUcfV5u8/Nf
rwqlp8ZVa/LKmAgXztt66VJKcJ+faPvUXe1chkVS5HvtF37xrT99F9x9/hMv
JFKnxiMqdBt2mdeb+T3Ecm/Tg/cunW53maqMfOvqvC32/vQIj35778205zNz
n+wzK+T3/Rw/mf/t0qML/97E8qbKjed/Sf0qmV5LCxpxcFQEvXrdt9WP25Kp
UqfWjSr/GEOv/NK0+91q7ixfoEffnzH0QtzhVOqXdzu48r5kqjilReWBU1Ko
sk9Wj6yUDSxvipI9Dvf6M5matv/g9opa6dTHa8nCwN+TqeHTze4+Sum0Ia1V
qwlZ61jeVJy9788Xw2E/51Lix3U/bH8uniaPHXj7q+oFLB8/69pnXe7yIhoX
RnUqPp/A+y+jvprkqNkukZZurv74lz7FVPmfJvdTWyQSVaswwL24mHyG3Ttw
YkosPZ5fofBj92JKG97s9evV7blx5IcN9/m5VvunfWj3xz+s/manN48f/J9L
GaOfLCjVp1fmx1c+/FMS69cFH52hoJEWj3qWPhrXP5nHA88f/zKz2eBWefTF
q19sbzXe3q/+9YjHTj9VI5Hl2ae1u9fbcz6RXr7gmT70tRzKfjrsndvHE6n3
b92rHf0hh/Ymj3nvzaxEOn7//Rc2exfQ46Mbb+h4+Qj95PJjVEK1dRSyJKPK
kdY3aOY7rRf+ssadvk4f9fTE6FvUZ+7CkUuK11PK6PNZPVbfolU/t6vwzNSN
9NZbr7WKGBBPoVPr1mw69yQlZ0xJmLTzEEUHjo9aWS2EWv5TYfTNesup5m+7
94SNS6P6H28Pz1+7lPZfrv3UJP90+mvFln0X/l1Cz7mlLfv2egZN+nvMI2v/
daMHXSaeqFYhi0ZdL1cYeGUxbe/94+UjjbOpy6nIRB//xeR6ZVDX+a2yaeW7
vwzzTVpEO5K2T6/ZN4e+mPDMD4NyFtHLfiUjFrjk0OKh636sUZJILWbFFbX7
MJtu+Vx7kvwSKP/xIW/O+jKHNr3tmDjv9UW0Zt+/DZ/4JpcWH+5/61jzRfTp
W5+/evvPXJrb9Z2pnWMX0IvrmnV7sCOPTuQ1C2v0+EKKWPjzuNcn59H4uBXt
Mm7Np8j0+7UT1+TTzotPPnJt+3waduv9fjMC8sl9WPkYvwXzyGVP+Ik/Cgto
hb/r5Eln55Fn206TXzhZQBnf1O3z61fL6K9r/q/nZRbQU29vr9v/6ly6+JlP
p7Q7hVRxR9FP3meXUvTQdrU7JRfSxnu/D9i2ci5t+aH53LhmRTTGxX/yX/OW
Ut0lExrvaf+A1qVs+KbWmUSK/8tnm3t0IS0v/+kzu95eShvD076Z1bGYvvLb
6F375BJKH5f2fq+JJfTxprjUmatwThbfT/an0KED3lt1ZDLLp97Dr3/3yWfb
6Mfm/k9/0c/eX75uTNexF+dcZbsF9my7a6ktZ9c5xHZth+ZPlJuZuJXufDNn
2cvFG6393LPxtfnhK9h/Taz77ROuTy5j+3TtE9cnvtPFjde7eY8b/dbhwK38
2VlUftvXhW6Vl/D6+WTvlLf2P5Xs/M2iOxXnNuk9b5G9X/yHo3sufbHAfp/I
491+Ba3nsT7v99dMR+UZ9v7wP8cuqDZk51KWF90bjV2wrNJStk/PHf3oy4vd
bP7iyTwp9w4tebFh49e86OOurq4vjfelDq2nt0+t6kXNvCKbfZTqS3f/Ktr5
jNsB9j+PBz99bMyzyfTn5G6z67wTTktaxuRu+2k3+TjuBud9HE3zq6V91qzm
bhrzyJ8/xkyLpq/77t/pGOegut5zv+3Xu4Q2ZTeYM7jHEWpbKfOta18FUu19
gztF/upFT65+JWH4M4HkceFCUZ23z/N8meH0oervUZe1vQ+z39ClVYWWx6of
pHYfFffwXpxAf8dvuNy+4gXa2uWRcqsH7aGn3/IcWaPyNdr2ZKtfO+/fSV9E
eM1JahpIs266t3RbuI3jA9/PO1nO960tTN+NKu0vFIQnUdGoj1pt3x1Kn04o
H9/m1E5aM651zYtTY+mO3xuHNo3YSR+Hrnviz9xYCm3nfqTVI/Z+574hUaP7
/uvO8fqq7XYOfKT+Rva3uiYuz/3m4Hr2Tw7vor9qjk9k/+nnckMTDu8rtcfD
GnyxeFgxPXOr2pL3lyRQhV9nLq5YUkBjKSJix8YEOn6j4gudzhdQwY/uFbKm
JnK+kdCvU+15iZPvX81esfYsdQ2s271lgyQK37sjbEipfd/64KS+Yzon8Trw
2fnncxNn8veL2R96LeHvXxOfs+e9BnZpnPh8qfyJjbnQ5uBLCRw/Ouju+aBS
vwSOFzUO/r5kQKg91xUl/IkTdLFihX7rvWy+16KS2IEX129gf3TU/OZRSX5r
eXyerbt+/9MLHc7fPPrl8afG7/zHQYF/Vw90rM2jv6afmnq4ss0POz6jcp1W
H9r8+fG/PNNoztcOOjzkZpOioOv0etFX3+7cWDrek0e/caF/IL0/P21IzV0O
2v1ltWeHZAfSyAOdXnxpVRJV6v9kQdfZwbSo7bkZg/ck0ah9VzfEtwihD860
efZWHZuv/sybV78Zc9TB8f7Vd16qU+95B73WdMAH+35MoUW/99mzYYwvfflt
+oisaSk08ZXIDbnTfemxgtcmLo9KoT+zVi5a0fU87f68QvuWXzno6MCDnw7f
dJ78Vr35x7KzCTSmypj8lhV9y9y/9PJjL8x7poMX+QX+0qZWrV3s75lx3kXV
etbtE3vD3l/donenJu8dvkHNto+5+vUAe3/79m7DK/w0ib8PzvyzuM4v5Vcv
uUm1H7wRdaHNDvbf2m6rMWzG0Xi2pxAP2Nt4XfrKPvfp9Q1+39ffncjyDfY+
4lWbfkrvmHGz7P3dA8f9tefQe4XUtPyBzRWP7CWPwhfLn5wfSXVGftctoOte
uvTxxeaP3I+k+DeCps0uH1Jq//fyq9I0krpWuZKz8osQanrmrYDe56NpcJP6
0Q3+CKFqxzfMOdsplva2HuF2ekeI89dBIU0Xp1XaF0JHHzm66dnVCfRPnTb1
Vq9wkN/8+vtcXRJp84c7jzbdHEJ+izuF//RGCp19YfSGl1eHUGaXn+vTu/dp
+QcuO/5+0kHrhr12OiY8hfa/eSc5rJUfzRm05UT72umUPH7axopDQ6hhxZu/
XjqXRkMOuzRv2zmETkxdEXZuean+mPRo+T6L/WhTpvuHLp0z6Y+zOe0yPo2k
7f+sSe9HmTQy6beac8/6UUnhwvp9p2RTYXKH+R+cjaDn2l88sOCzbFrzfULl
2jNjnb/ZVO/FqZUefzeWvOek3Nr5Yg6N9zp5MrTU3+2165/iGN9cOvlXo9nu
S/2oZsTRb4IbFtDPXQI6H3OPpuKVMS82rVNAXxX2+MvxoR8d+/63sYm/FVFV
l8Mtszveov1XyzUb51JErz/V4dDIyeE0c3hAtyfGF1Hr7EYjHv8snN57e1DL
V3yKaGHtDk+2vxtFwZsHfH2hfBFt+26pb27HOPo6YPSU7+s+oNjpt3pWfDaO
0tutXOjR+wHN9evyw19ZDnrkm0dbb+37gC6FFOe0j/WldLeAYYUhxVThfnTb
HiMCqUXnv98e5VtMPZ4f55b+ZSA1K0n8a1VuMdWP8b96bvR1qjEs/s/BH+yk
LVU7V9lSdJPqfjJqUG6HXTQhZc3goIib1P/e3rN9vt1DUxqHTatUbQ0FVOwz
/dFTCfS6S2RyxhNrKOrJqy+3PZBAbyctyKYZK2nBVt/bj+Uk0+12X85z67GS
Zt2uu8CnXwpt2PdvlX1/r6AKn4+vefif++SbsDxl4aUVdObIT83K17xPh9q9
7OuStZG65H02bcX2NPruTFKdhs9vpAaVIs//uzSdItr8tbLNyA208dG3Ny+v
mElFOQmN2pbarSNPebcddDOTtoVe2v3GvTXkcz4q5oUfs+nfise2uf2zmhZt
3drk1co59Ofs3iNCFq2mJTWGV2+Qn00BR/84Vjt8JU3uuf39fu651NlzUCvH
2ZU0pmfv6I6Xc+nQqT/+envaSvryUKvvZ32bR73bfhicsWUl9c1rOfZuuzx6
dly/T99/cwVFfHDkp75382nexN331687yPI5LvXcjp2f2Pt+t+/4ZvOSjIuM
B7zUvvmf0dvZP4v6bMeMlgPdOZ53ecuIdUeD/1Xx/V303LqcLoNL/e6+TX78
4s3MJFp/cMHGi/Wz6dG6E4s/TEmizlN29ejeIZse+Wj53osXk2jJL/c6pz6Z
Q/W3d/ytWed4+n1KzUaPVC2kLtUnfZQ9MJ4anYtvuftyAf2yr9cH5xomUatn
Xih6JSefpn/3SdGysfZ+X8iX8JcudKoYmU2/l68/pPhM2ft83/iu1k+Vviug
jgMnzZm2NpHtq8RxVL5Fkf1+N+KBS6sd9Qs5a/Enq6v273Ysi75xu/lc2J8J
LP/Qvn/ViLydv+XQ2qn3py95yZ7vHbPOd6P72ASWh8eGPn/u2cX2vATkceaI
9wYfvVlM//r93vKL1x30Uvycfj9t86LCGm+uPBV1gzosHx31w/kVdK3bXyd+
7X2Zqo9rOeBM3BGq+VH9wVPWBVDXe7MPvlZvBr0ccOPt01OC6KmQgdFf3llJ
DdcMWdHxv+9Frd395JX+brRz5Yxrm/qEUJ8XhkWOa/U3FXg16vD5KxH0+2ND
vimcvJIu57W/uKz6aloRet/vr/REerPhK/X/6LWKXn/+5HvV7ybRN/X6ffdo
1Y20J/OHfU1bZNDSVh5t5z66kV7sGVGhUlg6De3Uf1Zj3w1UkvVC8IzRGTSi
fkJq7UsbqFXz9g9eO5xBYw575PcdtJ5mfNRp+oFvs+hig9VXqg5YTxPPHik4
9moWtfN+f3Hm6HU04PCLNwZcyqKk0NXt+45bR1eDDm1anZRF0/zuXXu64Spa
d/R+UeyWHPp2Tda/B6usop/9N7b9sXYuDa07ZNMbLVeS18VdXpuy86jugsIf
pg5MoOk/eAQPqJtLQ77a5tamYwKduZ+0+Jkvc2l6h3uPTmmYSG9tPX4qsbS+
q//j/V2TVtDoI5922PpJPu3qv+C38K/n0rcdb48fN7KIGj86Y2K3XnNo0LbH
hl+a/4CaxtUrulV3Lu1t/3r6W0eLqFXjHdsHVZlDNf/+98kKkQ+o/IX+q65+
NpsO/LP38ri9xbR7ts+AOz/NovL+dz4adq2EXu82r83bNWfT6RlnEidWtfth
017r7JExYQ/92vOdL2Z3tOczHKNnHi7xWMb+TOtuofvmvrqR/Zc3ol+sfKvj
BnX+Yg298NGfrp/MyqZRO1f0abB7tjrPFUEXk0OuDtjiTsd2fnLMM8WLKk1I
rujW3Ieu/Z3+0exaXmxPrPp4fauPdu+n6UtfuLTk1XuUe+fr02vLb6XsLWPj
6jS6Q18HX7gwYc8Wem3PO0PePZ5E58e2e//avjlsv0Vl1ayYMCSBfm3w5fLH
dxfSrSE3Zk8flEC/tP3sTI3zhXTz8IrX/E7M4v2GVu0zXnrlCwc9mjKoarxP
Cb3fvPELS3PL3j8b39Sz3slR/lSv14ypG++X+idd3wv2yDtH9zLO96725yF6
8WyXxzM8POnv0zkjMocdohzXJ15u0O4IVY4o/vfqh9vpp2a53ttjgqlN/pYB
o65vpUNn6/0QM/c21XoqdWbVx7ZRq5q9Zl6qc5v3ZdxDqs/auyGEPCfl9D+Q
m0QnNnWjyR+FUcORN1YOb7KZale98W2VpyNo775yWefe2E9vPuPWMuTvCOoT
0t57xrOluOS5ZYmrImjwU6e6jP5pH8vXWTWutS2qto1m9r71dsraUvuw995z
wSlb6fW/Gr24IDCBivym33o6aQuNHPJo5u+ldv/uSTsKb9TfSp/XHE8F7oml
/lnYtM1uq9n+/mFg3Slve6xkfyb2maiUI71XsD/TKnVX9HO5q/i+gsXLGuU0
HrWS5ZfXEzcK1/9k73+9Mvjxto95J9P6cw0H1vm71G/I7D7xl1PJVP96qONW
RgI1e2JAhWWlOKT5nWeeq59EB74+v6VyqT+wr+c+t01bEqnx0Msbj85KoPku
02sspUKaULPK0kcWJtJjr3/y/PMhRVSnbs+NjeYnkvempp1WRxTRtG/bfjXv
90TqcPWx2gWfPuB4PvJLBgx5otGSZfa+1xdPd548JsdBMW0avXbvRi4N9gz8
fEIa9knzKbehy7O7Wzmo854hw10+zqf1q5/IndDNwfFw7CdWr/jo7NM5JbR0
7Pqei/yS2L/EfuD6MdUKY1aF0KYHT38aUmovT+nwwyNDXH3o78vDL+SeiKe4
Gw0K2pzwoYrf90jNn7iE/Z8Ke4IKxzhWsn81ZPHKac+PXsH9G7a9cv60zbgv
t4Cqz3sir/klB92aUW77kTEOmtCxaatKpevhamuPNmefTqavek/d17ahg+MZ
MyZ8896vm+19s+nuTVZ80S6A4xjQ6y08mu/zG7qMJn4b+Po7ze15pLnF/388
wY1GDxj4bOauRKrXPWtw4qnrrG/9Lr2Z/GWDABo988D4za/Dr79Dp26tqxDe
JoT9zUVByckJzyRwfLJ6x9xpCfd82N+4terlnV1XhDCusKn9gWdL7Xd5P6Uv
/dtjQNUpian0S8d39/hNDWH/BPk2mZ4Nt5wrd59e++Dl8d/3sffNPlb/tYzB
jUI4vvnYgfVTxuRGcHwH8dRO8873bZ+QSfU/u3V30LCy98/uSE+uf/rJbKo0
/KjvL25BHA8d4bF4UuDkGMavP111xvinolnfww+vEPRjs8z3iqn7ys1HHrtm
749F/1sVjrlFsx9QwMuV9oZts/fFek2/4fLJHl/mz0f3eXcbWimQsdfqxxeN
C/anoyG1czt1PM3xgqdmDi79F8F40vkvJp//Io/yhF+XS7lODH557tU3+9Yt
2kFu/w6aeeDlW5QYO6mozqAdNOnYs3S+fhDd+fBUeJeTG3m9Be7f9uuMemvp
72PFb50s9duffyP0yPGSbdR+0di/z8x30KsD3m0dX4pvPnrv05DlpX56lyln
t49OZP7f8GXjsct2HaVFp3sd+qP8fM732bPi+atuVa9Se9+wSsdc7X2sz2/c
3HPqqrPUMvfQ2CMbr9KLo852H+55jhLLXW6RedifhrV6dOWN9slUa8q1K03c
7tLWuVUS3d5JpsE3wr84VPUeHTq6duH7o5JZ3tY63XHW8BrrqVJs3XVtx8VR
8HdJG+f9tp48uqe/seKpUj+n1TKPsA7ryJsK59f5JJ4aBj0bE1C4lq5eyFuz
cmY8/ft61iuJpfInef6rWXm/RvN4P9x+/DyWxxv2ct9thRuDtq9i/n7p0vx9
fl72PNapRycFj/FMZnndZ2/vWR/PTmZ93712k/GOf5LpwdQKgTvXplGtXR8u
uPd2Ml14qvkHHz+VSZ+P7t118ZvJNL3bs8tavJFJgT2ydm6tvYrt1aCDvx2u
UW0lxyMvf7E/d7u3g3bUePbmwFfyaEKzN7dWiU5w/ubTtFsNNv3WcS7z4xs3
Gv8a2y2Rkn4fs39oj2I6lD79ztpXZ7M926DX3J3ntiZSw4e/OXTFO7dHUoVD
LD/zK3YuHrjlIE0u3/ivtgGhdK9W54OJIYeoSaOdb+67E0wnZ/V3TPJL5PUJ
eTP8mye9DozKotUjO2zy35NI73Rv/1bKmSx6qm7O+I9mJZLLwFmrlzXMpZ69
vAYNnp1Iz83PeXzSS7m0fKF/3cIbiZS79K/JrX8vpMUJO+a2eKPs/az7ixYN
/WXWZs6HmPVE/hmXrKPUaNrAme6b41WeRTyd/vl8u6l/nOR45u4HXbb5xPlR
gwULJ7yUfY7jOGFTgsflltpjR1/e9Wm/wbF0cdWLCzPnr+F4EuyzZpUar/qh
Z6le7OlWd8Pv+J5NFm39tnhUbK9kqvl4eLdZ8zKo66nWK298XOrHRo59IWd5
Bj3R/W6fJ5/eUSqnX2rl/UE8LZ4WNONmqf5denfoRNd28TSzpfsv588kU/v3
IoZX3lrKX08scA/PT6BV/oVTlg7PZ7p6lb/6xQevX6OWzx+t6l/lBK+3ZQmj
vx/1yVGaNmRJQvOKN+ndNb6Bw/t6sj16OzS7w8rHyt4XO3L2tJ9TBh6gtvHt
/yh/MoJeCmo2pknAUZrhN3Jhar+99MqZkW98FnWZPm/6cuv6R046fy9T8Pf1
U75/YO8P+fFM9u8DwnbQhVE/92g6O47zdWq5fLxmaVoWdfd842DmFQct+fCr
ohkZD2jQliYj5x5K5vNe7Vx//ib1eDItK3z+gyZz4qj4n2nXe5aurxZfLjsf
URxLy/wG+c9OKdVv8766s3RxAO9/9frjzC+X6gVR0vRg36ZD7f2wyF8L3nuh
1XeJN2n2nSopB04k087wr36e5ZVEI95OmuF+JJmWD4kYvLxbMu2v1zawZ6iD
an59YM4/VUI4nvbYmYVVW17xpzl/t0vamWvvxSpoMueov3uyzQ9vsvf790Y7
6LOZR5c/fuoGFcx9v/D30w7qN+SJrz1eCKIzfUPH+obE0CcTm1ZKalIqT2t+
O6Wh4zxdrbzf5fGsUrvKvf3WG3vs92eGjU8/vTfqFj2zsu4Jjz7XqP7M9OOz
90ZS389v/TD21DXaMaZz9yMekVRze+jiRbVK5W2vV1vtvxfEdgP01fHEAdOX
zg6hjjuC9/7xShSX4z03clqVPxATTj0PPO4W0Nmb4/FtJ27MmPRcAuuPfbnp
4654x3F8uWPXBb/WHnGW5cXNfXfb1Jh7lipXXrhvR1QoXf7n4uLF6Qn0yoQ3
Ro2qkUPHwhcuiihMcP5mk+eKgWdSS/VLuRemV3Fdmku142N/fnV/Im2amd39
7TZF9P2mBmGDtifSzcnXP+w0sIje2vt0h8xvDqv9iUO0r8GpyFk9PHm+fniz
+rP7Uk/T5WZ1Z3Z4xsFx1xlO+e7pzGsKilk36ODg0nn373Rm2LkIeuGrESGd
S9dj7aa7h6d+7qCmk6bej13uzvn+ab0+WfDi4eTSeayVVzMkmdq4fdew0U/J
vL9wJnLtg9q/JFPVX8923bI0nRq4XH0/6IVkys7q1Hj+Sns+/N1tj295oUIe
rcs8HDDiafu9Bd/DPTteq2XPwzbcMstrVqm/+337PVWfphIKyfxsTPgzsdTz
c5eDP/1aQj+6fF+c3iSWHgzZu6jeTyX0z8alH3S5F8P2Rr+N+6ZHPpJIvn8M
Sz95tIQ+C07vu6d8IjWoeP6plw+V0I1d/ybN72bv44U+H/JEUZ5Xqf3Torjy
dq9+uG/7Ab2yOSblnbZn6alUGtA3O5gmd7vXt9vrZ6nd4ePVDtcModwq51J9
4s7SbwGZU+pdD6O1b05+6pFSbTwhNSHzyO5wGhXc7bc+VZMo3KM4uo1XFp9T
vvXI4//QyAPk02LdZ294Xub5SRL7Fbtox8yGnzUM8KIa8V5DP6saREeeSrtb
fGQ/998j5tjZebUOUNBLH8Xdcj9Pxz7JK/m1zn56JKZR98od/enFijNvdWux
nxotWD+uR8kFPufj1bDBT33q7afwj0d9trKzD7//jVsHTvkURlB+p4Ptj5Y/
Sx9VPXtnvCOC3Ltu2zSl7Rk6PMJtXeGeCK6P8Ws1cOjZOWOzaXP8mit3e9r7
et2+XDh41c5kqvDjvPUJXjH0r8udZoc8kumbtKajK/0WS+ve6ph1Z1AyVauX
NvhovQyq1r/LRZ/vSu2Dy49eGBSTTvtnXW7mshD7Q2k0cdHQGqcHOGhdaHa7
yvfzqOt3hw7N310qj2oXzv8uKYU8f24ZemxzMs1//sDH847ep1t/7GjwymF7
X+/tcUcHNWjioDOfvxo67bfLtPa52Ak325fKvwrBb37X/So5Pk6r9/GyJDq3
Obv29sHBtHR47b25H8dz/CKoQeWqtDieWsXl5XiNSiO3Cgcn9X05npq3Kqo+
8fd0eq697/lLjc7TtKrD9p0+Hk9f9x6/6cm8SBo6ceXnI+bfpA6Oobffi3ew
/Igc+Mx7rUMc5OFT+dX7GcF8vnRsTMtbxxecozOvlb9bs5EX74/gPNaXb5x+
78b71+l0QvVqf3+9h/2ZPo3OftX7Fwfbb4jf/Zhefuyp4YmUXf3T42m37fkP
rM9Pl6dev3jwAT0/94Odv6U56OLejRfKZYdSgxabm11pF0f/lPtq8Y5S/+Ox
rzZ++nudOPr74g7a83oWuRwO2+0+M4jeulPy9/cv5FGV/nsqthwVQ0+lxzzX
tHke+8Mznf5wuaTY/sNLztP41+Jer+exhxLbhNRp2O8a+bfp13DcwP20sUeX
+lcCN1D17sNjG9+Nocn3J99cH7qB1r/95JbKoTH00oLn3K+sjGc5Dnvn105x
a1wG+dDhoNsrulTfp8497aeZ3/5co+tcf9rj+WzFtHwv1gcY7+Cr8zIunQym
Cf2XH9yflcDyBOc1zyW0K5dxtlQeVRzW9M9v7H1KKO/w7Yz3bvfIp5XNfQa/
1PECNRw1d29B2DLKcXzavvdENxoZ1Oqdzd2yaMKJoWu+qJTA+fCfXZldO++C
g/uTtWtBjYy+Wzne+/uR75P/OpnM/udoj/4t67+1hee38GzYyhMnkxmv7lyu
YOmdOPYnYY+MjhsfMrx2qf+3+NxXN/cksb394rrMdye6ONjeRnzhYu99vutr
5dOFgQ1XtP4+kfmlVuqdH7/7PYpCey6b1/5iEv28dEyrvE9K9Wvh9+++vjWF
Av4MvDgjIYjeywn2mhiVQ+Pa96jWuXMEtd7SwnvP07k06vyJY3mRUdR1x3MP
fs0vpDH1EhvPevUI/ek3/a0FmzbTgd51B074JZ6Gt87av/7dE7R8YvKh+MI4
Ou79Z+grCwrZ/s2Mi7ux5/ZpmpI1c+ma3+JZ3728J/yrqS6b2Z8/6PVb1qGm
iSpfPYG2DU24OT8rm5aEfLI2514SPXKoymMBy7PJ0Sn6ySd7JPPzOH90+P6O
ivkZ92hg6P60/O32fqixCypkz/lrG9vLiL91nDbZo8dNB9Vy/Nqmsncyl1/Z
N7pP0JrN7P/P6lNzmP8ee7+Ub/+pfmP/SGZ5g/nrnztl7aDzRRT805wZcR4e
zB+e0QlZd79JZH8Z+eR+rgP8y08ppAtnhr3V7CV7H/D98T8ufPmHJDqf+0tL
GptJY7ev7v9P1wiaM3Xi11OyN1HPHLNeH7nf7aH/UcW5fvcNMfGWbR3dahzb
6k0VI0tu3nv+Mr3cZox75DYPan182tBla8PolUaNJ2yo704Zd49/fS0/lbr2
bfl7aClfjmxwiJb+d9/ghDWRN0txi4e/mfTDY/3df/o5iX58+JvJ9u3w5258
0PDHTHrq0owLa+s4eD2v2Bs/45WpSXRqQWb1fxYH0cWTC8ZtapFAW8cV9eq/
pIhudBjxSuNvE2n3/VvVgq88oHmOwfe+/DKRyr8d73Ex9QE96fFrQO97Dtpw
YljMM0W5dP21pP9X1nuA9fh//+PKiKjIjKyQqKyiknokIztEGUVGWtJEiiKk
vbRLO020p9LS1tCU9nz16pX2Xv/X562ert/3f12u676O+75f3ff9fD7PeZxz
Huc8Uy6cq0LQ7gs/Bi1rMI97J8/Cpkqcqddx82yvxPWS3MZ0lWakMGn6Hu2p
gcu501UrUyKh1XNoeZlWHdY68Glm74vCHYcth/S9alH4QCrE07mCPO8cLvdd
npZZvuoHhMckynSMmsj5ufjGnL+v+alNW7eokfg9f8etEevVfnqnXUhBzcxC
/1vr4kncJnqPdUQsdwjxJ56o5Xntcwki/ro9G+tn989UEj/t0zp8wrXkX/9X
ObyhMSRSCb5dZ6c+c+5HLGRVVbe18EVAJiKy8l1vLFTDV8lf4PiCq0yPX/JY
diDZh1XNRSEdzC+Ui2yNOmCyv8glxzQNW8SifBlbOpDWejrNSiwFb1Ym/dbO
6sB1Yd/kjVJf0TD7vpkxf9/PblaO0PuLJ+LySnrbeGkEj8/l73tm57vXHR3P
puM0Eq8k/dq2ejRdj+tHZ7ulgHhnJ4lXdj6pTuWV+ecfz+HnxLz73NvPVeP5
J9EoD+o/Pox50Iljib1dRJ6x4Gp5yJGDelaTwY0iAahv+vLmfW45hCK4HPM/
BeKI+XxjPpYKXI69Lvjqmz/UT/yUeL/VG68dFIM+GLbh5pMDsjckHRD5PvIn
u8MgBMb/vs/R+r/+/Rx/ODP6L97ruPNTi+qXiHUGE/Kp90pR6fv7UH9SEkyY
T1++e70EjNsLq0SyGuG64RlVfzwR/jEFJ7b8CSf+6I0fP0wP0vU1u2iImL/E
EJ5JaRarSFPR917KS0d5CI9fnjj6IJlC8isMHvqs58934U3Cg2u9KyuwTi4g
0OUK3U+Ut3e+dbkCv2afb9+Ov/hDXD3LLbO1A/ErEygXY3Pw4eG2Y819HTg2
grsB0blI1Q15+sLpX//mldLJL+XPUMjzzdmXq9WsDlmtxeAIjWUMDaCQ+Tw1
ZtT/JehfP1PGuPMDFIPvRH/aPqX+UveigC/yXQcrJR2VuuYtE+4Z+Brx7TPP
5wZYlYW4j6/uxJcCzxyOx63YK1jlspPuzy3TXSxupd8CK3afwAvu7Rjvll25
+9Ikck4GXHkd2o4ubqG71H2TmCrqFptn4k3qeHkeP2jXtmmE7P1Fj11N6f7X
jhPRr0P9kNM97u7W8Qd3qNRzr7X8sMWIY0GBSg+ePN076bCRRvhWE/qL7boW
d2L8v+MU/Nund2axdOIaB0O1aP8kUqaTSnXvtRH9PPd33ZcecL6mNIPznDeF
Q1c2QaXccZ1SSQaMvL2/nz1FnT1O42SQndsevS6o93KlPl00isbnfpss5xfh
RujI1RbDaLzg2Xeh1yKNfN9l2+aPLqFlQcBqWePOiGjw3+IOZ6ePF/Nqx3d5
jL2Q1hPqlTGn4dJ/x17cNzVwemxDw8UOxa2j53rBJlF269HuTvjd5+xz0B3B
1K0LHx5Y/9s/Y84+R1y4qGhe1Evw5TaTsKp6gWq0zs4L74S/6/H6oI10SX0l
tBT13gaXVxJ9eGNWH4ql9y3km9+FdzJrpFN3DuLcqu9W53i7YOEXfEFNcpDE
O57LxaY6Bg2ipfHtGch1Yd1mg9i04FHcZX4mNtZTQeZfkoR9II2pEm75MZpc
fiU4KPvynvCOSjDujfuo9rCUxEf/jkcNxv6ffE4Tkef055zsMivP3S9aPHCk
eGAU9wuaM+usWkj8+gmT4VjY6xbwPZaN4Lg9joaMvT5s3dTZ4zh5/7n8ypyc
Mitn7199PrWwicwXtfNvjx33aUI1z5HIzXIzuBvCoetn1oQ2CnNlj8cM2tvv
cNbN88QOK18zQw8KfDXcE0/ZeaA2+yivKlcnSpuMlPTN/Uk/JGGPejFfdSrB
p03zy6Sk9hegn8poPWqYROyW0iWWdbEjici8lnNBSKEJDr59LU4+uaT+rKPv
QYMe3a4yjf9Sj7nph9Fw2eOt3P/6yOTX/YqMONqEXYn6T4t6fMn3XXNR4dHd
oH/9z/eGr7Ja5N6GHzJdumNK0+jy5z4auaALOTccOVV0xiH0cIxttIdKvlf5
LYVzXmr/+rx9V4++HS3cAbOFeZuNNyagJk/BIfl0B76J1UhxbaDr2TNsSVHH
OlAjklH4xTARti+X1mLRXB5qEHmcId5bFzpgUEOryLpuEAWUhabx7+yJf6vt
/uTeQ9G5fOQwBgs9E1hT7YjcPSx86gW7Pekf+NjBp3zxVnvYHu+uk1gyDP9X
tcU/eN2g/+1grcjLYWyO33CptccNNjEe3CuvDmPhxbjIk17/+j8uW/QcK7v+
yf7be65/7frnb7OtYh2XmaHCeLmoa8npIazlopZ2u1ERdlLgPnvLIDatYlVu
uWlH+k+0ilzevJrXlchDtZ18elfs8NZKulBIcATb+X54bh5whZczx3xl4REs
ZKx4yz3oCoG+tGvU6yOgrVadCfGxJfMloSIuqq7HhfQH8zeTM3oeZEPk3LHl
fmm/bYg/PvrN8ZjtYVvErv/x7PWtUQyUJOw5ct0Vb7MfN+VljEKSK3/JlWuu
yFHaLDoYOordjVVNd5ltMNcP5vKdRMv8Khcih317++zTgDXmdXKc2W82hq/T
3YwTH1zgEbM/SdBqDDo5EbrWXi7oG9Dnuus6huUytoYTyVakX9XjvGIOxecu
ZP8CszMK1/eoWBE5f9H14wyrrUj/Kn7pTVlv1joT+WDjVEpCqRWy3fkenI0c
x1jmq3KTS044+4NdTnrZBK7ck9dp7J7rtzqBlsj5ShuvuhB5Pu10zdBPSzRO
NiRV/5rAdquse/E/HBESJ7lgXsEE+vf5rzwT50jqpWNEdpklnrAgcibUrz+L
cib9wm7VXHSJijMn8Tah1NgNNz0ciSy2+9XKgZ8WKDjf2Os4NQkfl4T0pyUW
MCh/MKnHOIXf+vIDeQaOOMSpFLFLfgo3vt0bDbjvTOJjzpM6fH5F5rgVpDK8
etM0dC3nc0vkmmPo8Pg2Ht5pxHlKSTheccS3Ac0XN5dP49oD6p2d2xxJ/62w
/AO6VdxmRM4VWbOfqcKR5M+PM78vqgt5R+qxC9Uz/F+1vCfyQv6ZMo86M6ip
8XK3is9Ae0NSyJ8yM8wbYIu2lJmBTY9lVL/le6z5HjOZFT6Dn9n8P/2Dc3A5
7pGUKac3WrWGrDbT8Vla+9dzr+j4bPxe88IrTHS8JqR/4PavQbSHX5q/+IkD
ylRKP1meGYTw8nOLBBXm+hoOwjP1Ym2jA329hPK6Jf8YRrSjjXF/vB18N/LE
/vQaRmnJkOGbt3aQWWwTb9E5jPVLBPtX3bPDw85thXdWj8Bu+REPhTUe8FJJ
EHJOHIKPyR6h9es9kN/kaCYeM4QVXeGuKzVsUDw5qDO1dAzrM3bUyDvYoHTz
QhUNun0xPNuQ+euoDcRvBS0qFxsDxy2ZFWpbbMCfvOV2j8wYsh0D1o74u4Lt
9Kbp82tGoSf0RKIzwxXzj/O8D6GOQFwi43ThMSvEPWGkPD83gXoZisiCC1bg
PFws739iAl5GR2tU2awwf9z5WobtBEYFraqXLrbChkxT/SjHCVC75ne0XXRG
wfgfz7uq49g5EXqI/bwzNA5rxu+i62fKfRtf30RnWI8XhfjsGMfRI06tTknO
SFZ0sLDcNo4v4XsWZZ22wNkTHT3VzlN4vlNQtYrFAk/fsYv8qZiC5PCwSmWI
I77ES0VfCJxEpNNGt3Z3R/DmB3xsyJ2ETs9AcHewIwr6a3+fMZ4Ew6NUwVT6
+vhdJH/bXn4S9z5MNqcommHjgRR3344ZqK9+zjt/kSPEFgaGXemchlVb99e1
9Pkk8bD4S8baGdQzcI7uXEj/vcpwD+sf0+C5eszahT5fg9erfeX0nUaPaLH7
1YEEEo+bq8e1Lzshlr38J2R5v+6VC2yEwxmxBdahsQgQCbOYLPJHtqXXtgWZ
NEQPXWe8luhP94O5flsO0/CiWGp/7lAHukKnvfzDx0g8/17a1nRjtzGoqoU/
u76WQvRb8ATToZPHskn+VZDSenb7pWy0WrLUaFTRcCN9vya+ZJP8zObCIrXM
9dkIZNJjWFbUBd/QDLEv+7Ph2rGQoipGA8cRPvbXOrkQ1L+2fVFbGnyCnOZr
pOSQ+NpfHJ6DB1qTNMuydGTsue4kcjqPxFvGDw5rJHKG4cbxrkNtgvTvYXPL
6Mbov33OHW9O2e9Y9hkLS8yOhzA348X4r6dp+7NI/GSb6k6bb1ZZeHSWJuyT
2IYks3HfYossCE+ohW+KbsPdRSu+5lW1oLgpZ1egzRiEV+7/okFrI/GovN6p
Iy17miHAxpjJWTqF2sehWy27m8Dw7cjJcuNpku+zx2S0NncY5KifnlTIlENl
ha3W7X0fob7udBi3ZDnOhNWctFX/iIfUBonJKTfwx+mlfBQbBi1o6JGslTux
36vfF69iqXXFaJDfruMmI1jnMpJFKXYl9s9aruLKPhNX8Jgq9NIM6Hh8BePt
jPeuxN5ZSG97MCLkgo977qiaV49hrWDKmqhhZ2J//tp1ZzwvHqZtZBkHrSzl
p2iNE0RyqyZbU8exW3WdWXyjE6QyJb4u/DKOrE0l7KEZjigWWsBXuHISKizK
tIpYR5w+qM/07SDdHnzebeJs6Yiht4GJRuxT+Hh0m3sxXf9/EF/PNv/PJDj+
CA3ZiDmizl2xLefaNI4+Pyoaz+WIB6ZnbJ+/noaluuXrU8nv4R/Qkrzj7gxG
0rTed9HXC28x/yuV/XP9EvNxarBP7Pj3r6AEil0taQnFIqlCmWWvWpF/0rCo
xjuM1Lt3n/5huTXn335SfUOGr1Wju/Bhzw/WZKdhtBTt2GEf0wW3Iwy107bD
SLsvfEyxtAuhT4x2G7YN4eR075EPDl2EnzH2+9BiyyddqK85VMY7MgI9L1kN
Ncuu2eMIrkf+Kh3f3UXiAQf1I+K8DnWhq6RJI/TmGELv7K+w398FcVMD5TiD
MYgpucvYrO4CE7/F0Hy2cVJ/2xD3ly8zwhHh1LmSRvhEhSNHKKfsKVDkNDXQ
qJnGEjGbHzIfKf+//bby/fr7+/aN4mKE89NRESqZD/USy7tzFPKgFdPEf8/n
ISw8o33+5Ofigb3umnIFcxhuWNDEKVAGR7vnDfc8f8320fsJ54bY0sKLT5GR
dTrvuMpPiIip3RfNt0K/VBjDzfGfMLFJ8K0eeYS1g/amgzVV2CLNlqcmbUn6
SwZdT1YzV32FbTPPsx4KV+Pgy8sL1z01RWvN0jMaIr9wt0qPw6LpPqy8F9ku
mNeIeaPO2YZHm8WZg+TdJdY1wjRTfHhC2wy7FCmHm981guIYOhLrF4mLXZpj
kk8boaydiOdFnxHn527a9q8fgPj598udtjv7QpXdzyHrQDOOUjcIr6T6IsFk
0jUlowku2/r+HL9tj/sbPLWsvgwhv/rI4Wlbewhz7GF9qTsEEc0XHRly9lgr
wmL4IHUIb6abxbbutkdRkXwb08gQLn66Erd9gxtUA6N2/ModxlWROPUwJjf4
7rrO7vVnGK4/ptzk4myx/HOFiB1tBJITl8970mzhX71yq04efb4EDxhecbDF
KwO/nzMrR/G08P60jaItPjyKCFEQHAW3TMSNZTyu2BW0aeg+8xgaCrZszaa6
wHtsuChEYgwuHwvsDaSssYh5Wm6MdxxJSUO8h25ZQ1in+WwJ5zj4uue5/15D
x6dquqfYlcdxeMxS/NF8azTvHU9g0RtH8dS5rnVVjmBzDRSWuj6BGYm2Tqcm
R+zWbSq7KjKB3a/6h6fp51MZ3n/mN5nApkMqRiWFjmhovsqa6jeBwcgtZc7y
luim2tyc0JjE/pxlyUfWWiJc7uDbV7GT+Haf3fSoiiPU7NeZNgdO4dA9Joso
Q0cUBfOePWs8hcM6H67u6DIn+C4lwkdsl6ojCl1WvP+dM4UMbb6ln2Uc4dgm
HBPWMwWuD6rlMWfNUdb18/G9b9Pgvla/ePs6c7zJiI0JGZ4G44BFl8bl97Du
OxgbOzID7pBA23Cr93j/zffTSNoMdp/E9Qu6uf+n73QuygZWf1W6YIcT/cdZ
XiwvRdH2Yxf1Lfzx+U7yx/TCEuz5VBMT3huIIv7w7WVO9thePO8ip8oQSpoS
dlUW2JP43cuO8koJJju8EfktXRgwgvCH0/xZfHZEf9xr6HAKsLaGnOx3je6W
Max0rbcT+WZN9IVzRLNhhLMl9jz4uPfQjkmYXVUaro+2JPHStYk6CbfMzVHq
NyZ66vE0nMxcpX3tzLH1rvhbyQfTYB7W+hT/thQfPSs2lGp4YXL8yO4wgVLi
B//t+1iKJMeNbEs2+5C+9zHyt406N3hgT8q9t95RpYSH81VQ73fV7Ua4RC6N
O+8SDH/LJ9fncQaQOgBV5e9m9iIByE3LeCt6hYZ57Vsfsh0LAN860ZtioOMN
3TChkUw7uN1MSdxsOoyL7Mn9u/rsiD4+82Nz53CyDb77d2usyhpFK6eAl9GY
DYnvHPFRnHR/ZQW/gtd20gsmkKZ/66BxsBXxv9ltas7oWVnggLalZ8i5KWj4
abKM2VpAjG+Fx6cTU7A+JKKb7WaGHRsE2l0/zOB1k7XSvgAzFOclMW97N4PP
nKMMQdJfEG3TpvLhcBMkDJNLx8sCCY9apWUiPscqEFICGj+lN1PRcDzXedeV
gFm7ScWAaeCxZ10BYBxfdD5hL92OCIf4MN0NxEF1tquX9KnoYFh6dvymP+kT
81qlWmhHqB+E3u7yO1/8Bw91L2x7U+4H9SLVN3Y3/sCygVud0duJvN/W3ql5
S60cCV/8Oa/txk90+zjHXxhLeUFT9wsD50ydgupYC8J1jM8fOkAB3/E/1i9F
x/BCoUXyEN1ez82fj5dqmDaKOZJ4R0xS7ZunlXP7U3TgJeuau65tFEg+Hn1z
53oHru7i2vO2mQLOPRN5bYYd0GihQ6EMCqIV8pI1Mim4MnK4UF/iJwqfvy4J
E7Cftbs/0c521DsgY66OuBGqbO4W2XoO2NoYMvlfvw3X6AeGsj/FV039tXev
VP+7Eju0uJu2fMnEzfz4RK7JZhSHP39Y2Z2JhW/1hXq/tSBoH8s34U2dQOae
VdHLGkm9Zssaw5K3y5uhuKx06366PJffmOOjNd+PWypf+I9/uOi/5xwl8S63
2XjZnBw2+/2jXC7JlN3yIXhiw0X9RaxBPlAr7Qgf822B0ghN0tTSBzcNVh06
l9uCtmUNG54aekJxNdOC2uUULLbpqmJY6kn62zOO61ubuiX+n3rvRHhd3H1R
W/45Hj1N2H9SN5Pk17vLD4WE0N/npPf2n0OnmjFf4Ib2iI8X9vmvfspGbcNg
vPel+ws/kDholtxOqdUmH5DF5PIherIdW0y5rwf4e4JZdzuPL62DxAv/Fy08
UtxC+nm4z/69ue+zahYvp3ximjf/yFx+cABX3z17ySFIgzeHV17YtQGsa3Bz
drxpT/KdxicN47wDbEl+cC7fUDSb/537/eHZ8w9fXh+ypNuXOX5w0m91pnd7
rUn8cq4/yZnZfPHc+LybPb/79tK7sXT7MofPtZcWaH6j6/+5fLqDawunQxEV
DHruFhpvB2ESsGN3UC+V8AkT5cei5nX/y9duMPq09UIMFZz/HQeJP3Lg9sTv
Fkc35G7N/urUkkP042ltpS1cOh3EL3t5rj0rXrcDnoFPVPq8v4FblyEzwKcD
x0WzTLeWfsWebL/fuid9UFhQvkZWohVNpSMGrZYeGBXYuO0xdyd0nleLZTKV
g/HoW3/mpVFglB2siOf7Sur6/6xr1fjffJibHw6eDlxKYXT/bGH8Q9XMP1jM
EuX30zCb5HffrGZPUoj813dNkKs6NC84HJXuNdFZF0pw/BfXFtMt4fhyeuRp
/UgJrsse5y7TosI/JPkXn+0I9nIv6Iu0aiR8sBs7ZaIu8czljwegt2evpNYW
GsxKS1JsGwYQe/JpjONWGrZx7eHSqh7Acqt9rWF8/+Plm5rvtRhAQmDshOT+
uX26q/BrQ8DFhwrpSFwceDShqxpZfK3GbIqRZN2W8wonOE/Scd7GGw+jnDJA
iYnwSnCMhMGvsX11dZl4Uc/2s5shEiK2Ba3Gv76T/YuatBMFdDkSCM/Btepj
yeakSjyWfrY5xbGS5CeY2K/mvFOqRN/vq9q9gmVYwShZ1GJQiRrt2zIHS8uI
3z3/2ODwFRc7HGncvkSQfe57/NufzmTLYvo/B6KPFD8ojfdrfcfYAykttUWd
5H2Y2bfbfN7ciTtxD5V67rXAWnlUIItrLo/fDK/nihVe79qR+b1/rINjACde
3Qns8W0n+cd0p4O53rVt0J+/wpglYRBN5X4XdnS3EX7w3HpW+X/4By3Yu+BQ
4Rj/GLYu5WirHK9DTNEmlxjbCWy7wcc+dr/p33qZHefBIqONr7zTMRpcvYbr
ZxTxv+fyD4az8fMcc3apwQWdJB+sP/ngFde8TjAzHZhKmmnDqlf92vpOFOg5
LuF/LU1FQs1O3mDeHMI3qJtQPcO2Pwc/Dy7+PC7Sh/yoI/x37ufgXFlETAd3
Pyjiq+JGqprI9f0dPeNdsU2zxz4ox+0QvU2Xteed8pFL6ENk6bTqG4ccUq/A
rxZ7+aNbDkYP3mc88WEANm5vHm+NyAH/dIcgp8Igbh95FHX3ZBO5ns32xvwB
8Sb4Rvs7rTUbgEOGsIlUSg7RD166p1R+peWgnZP9xqHeIVgz3JLUzs7Bt9zx
snCfYej8d10O0X8Zfc4BR+kyQ9OjiZhDo3hZnvK2/nMOHEfVV8f1jGJM822/
sEUO0XdrLNVO7X2XA0pX+PAqOj6/dSmlX0onBz1ij8/NOzUBzQH//MrqCnJ9
g+IPb75PFdCIaJd2rhxH3unjbk0hFTCNW+VLbRpHxPvLGTui6sn1V2153t41
qKf7MQybKKHjYGVgOLrnQD0WB+Rqs+ybwGHmQ+5nj+YQfvueMyZB8uI5kJj3
tXFB2CRuvOtKsOXIAWPFge7LQVNYV2hlXc1ZQa5fkLD5m9iSCjjM+6Wd+YN+
f72J2LW8crTbiTfJeEyhg6b5MqKLgqWHGAPHXkzBsdpi9FFrNskvNZsvOr+O
LqcLPpB3rZvG7jHzRb3i5YT/J2igc/v6nnKs9pRK9lOJhb7Igma75eWQ6VXz
C/sRhcqwCROxNH+yHw3L4UIXHjd/rBE4kvBobwOWuUVkz6z2IfGgv/PaB1cl
pK+sTWyFSTTXvM90vMad1fCk5WQ3uHpsxBjvUDEdOLkusWgECl/t7IO0EmFy
avn8Ncvu4bSyTQLDrmzUKR5NcnryHU4vxkY/cGeT9b5e/vWWXuEKwp9ctnO6
xV+uAkJIrTt7LReZZz71lL2rwAE9qRbXyHxseSnrlDFVjVXfewVnVHWx7xPL
gsLsaog311cnShrg6ez6263093sYf3yUHL45A6caGNK67v2AWdG8xY82zfVz
L8TlERH1fr5M5AktmuCnzfVNzsAB7gNJ6cP5eC352OZLQiw4rwX7sZ6pRFmi
yorLGrFEb8Ya261RKfuAXUd3+bPHtqNx+H3RsuAPhB/md/cKc3o6jeAb7dKb
Yh0pNIS+sl8r+4OCw6qvoxem0nDFXE8yo5OCVPcl0RV5HST+tD2Yf2i/QTuZ
P3P7Jyx5NGCpc2cS06tGvoUalIP1mtS80N1fid6OuqWMDqlUzM+59VM/sJzo
p+zHTJ0eYk3IvpQVv2VlNlicWSWDdv/DgWqRdyp5CP9kCE+eDhhU/Ooi6ztQ
PnCd6dIusl7YxfacTV5Ig5BpmuYC10Honx3k0FlE+6dv2e3G+H5QEXfjbIoE
6zBiZmoD34VTST4u/C5Cquh/b7348JporWEkC24feq+dQPzP28KrutJp8Wh4
xiaYXeZOxi2t+RD3Io54ZIyYJqp5FYKP5zPz4NJ4sk8NX0wwf+MtT7BcWrJP
Z10lnle71E4aepF91/QXqxuyKzvgwbLIHdseVYGtMrrmk6wDDgqvuObC6k78
l3Urt1my8bjDILPy6MocKv5seMB9yNwdEl5uHx7KUbHizXK7C1xuxN/THTVh
30eXW8NsHiZsp4HzR8qOxg5XvDsjlNilSkPWOrf3dxOdCZ+7vFzSLWOLC5IW
n3Xp4OlByMAlygYeF3TuYnmQs7kH8qqNCeeYnAnf1krGt1lsqzOY2wvk25R7
kas+32j74Tn/ha7vu0Ky+I0dkTP2ME76Tx/Mhi4VS8W/J/u1XraX65IvfQ+L
rzc6LLz68d7GQ1Grym4WXw7jUI/YpaBlXchenvH52sAgTvTs1dNf3AWp/45D
YPu+jf3LarvZ8R3B/hsHcw+U2Mziy1HEchpKGLhbk/0X7981TWKVdZrFqeMI
TV02wm5mReRAM9Eoha+Os7hgElG5fVuDXCyJ/K7xa03Va0ey3+RCgU/d5vsc
Z7/fNFR1ze6vDJx7vxlceFkbKL8wj+CPxNBs9QDLbAx65Zg87AkGm4VxS3RB
NuEF/v2dHGRFuqqOmviCfyhm+Ul2GsG/nFS19TtW0aBzuP7pjOAg7GNfe55e
50HWg7w4n/JwtCuxZ5vYmX5o8FoQvJ31stVe7YwZwQ8XSrqfdOyjEXs6h/OM
eg8tCVQxB8eCj0L+a2mwvb57fmVvLb6/qjyYohlO8E/FgsEnj2PD8VjonIXS
Arp/VeESxisUTuojPjmWx1zrCiL+jt4mK9f2hCD0F/qPKJl3YIXtAy/pF0Eo
82DNzOzqQEq7J5f8QCfJZ7BavtVnHepEPi/lbrD+GLRWBGVbdneinqYgqBww
hqeTr26Gm1BIvm9z6atcxacUnGM+GGiAGYy+cHBYJE8h+cJ1n31dmG9T0H7p
lsqQzwwM80fNc5QoyJbfWHbdYgZqPcMVi4fjZ5+/DIrPYoMRGo/IrzfKN1eU
wfPM699PZNL+nfd0uX9NOQ2iMgsl2OjnS/1u+2hnpBFeX2ebpXZ1WBpY9m5y
3ipeAXupIy0u/vT73xtYHFtZgbOTjo+0Pvzbp26On+l6IL/31p0crBhPq3sz
+In4E84CHw6rvPiEArcLG2NSi7C/xP0+z4FQ8jzrB9c/sO0PgaVyRsLLwjKY
rd3OQjsYRMZVFtrZh3YHQVmv7VjUymqM7njkNMgSgJwNLx+x8dQjf+NvxSV9
/lDtOfRaT7set+exfBaYF0p4R/GbC+IeLA8FX1vC+SMX26D8zKyU43Yw6W9v
eiz28oILIeBZc+DonoXtsKCuUdr2LJDUc9vXZ9ctLqKQ+GH21gP8U+kU0M6G
mGtxTMNTKIt5QSoF+n/2tyfxTuPNpQXt+0MoSJfYck/RcBp+uZqJJ/5XLx0f
FZmi3PKvH1RAp+bDYy2QepizyMaGRubn461Be37Sx3eOX2BYY8in9JgClpms
VPPUUayQ4mA9N06Bn/pdH61jU9BgYMzmXtmJarWq3VtiW6GeWaa3f3EnYsVW
f+cwaoNpkxrL2UgK2DIr1jvf7cSqNyGFx990kPrGSt6uRxuMOrAllS3hk18v
tF2mjT+I0f2H40vnraLbtwu/Tmw7U0GFLle11HvlCbjXae51bqIS/kDPmTsn
2X634c9/xymc39SSdDS8DdrKjxssxKdJPa+r6CuP9TzToHo2mGfntZHvOWdX
mZYHlzNxleK0/isfgclvJN/GNXDKzmptGrT2z2N03f8TYastmT+bfSb8mhNd
zwJly6oIvzlkjU6wyLsqZCz2SL3wvRbUmPljBz5XwU37i+HjG/V0XLdYUWl+
NW7v4Q8Z2dmEgldG97k9msn9DHUfNmo8aYaHa9riX1y12Pxo3N3Ovhl5vw7X
SdfX45jcuXvCn5ux95tk76RRE+RPMkknBDTD6djzZzvjG1F7sT5g8cNqgv+C
deqMf5+sxoHjdjd/c7fAtG+Nz3rragwW/mAZPtYO4T8mV+xTm8n1n+9dc3ZN
akaBn7L7Mr4WHOR2Uh362oy6E+OPg0Jb4FK2zpuPLoeyHfmgMNSGsRUiV8RS
mjG4TSfYwKANTKzLRnXCqwm/0O/z6qmVXtWQv0RlpN3pgEfgI/byz9Xgz48P
GB2hYr68kHeYbzO5njIeHVgc0Yy76yPrMkM70IKPK+1CmxFwU+1k8h26HrJJ
G5d814z9zUbMBn1UvOU0FQtwbcY+Ey9v+8xOVDVq7jnvTCHrp8ZfMXiXdzWJ
F5wPFx7++KkaFZ7X9/i1dsFspuxAjxkdf2p86ZS/3wOOlsHkeQ3ZuKZwMr2V
7vfGn2u2kpGpJv5Z3Pm6txcf02U//yYfuV4wWEjdSROohobPDa/kkj6olpXB
Zmkzdl56fNlZrBc7hAUklGhNqA1kHfmZ04uJpOcB9o9y0Pw00rpbox989t1G
Ur+qiD1ZPsS/ZmKyCuIq/Ue7fvWj+ZSAhAxdPp6XvuZ4XT9c5J4I2oZX4UB5
llLCrkEwCUy3JqZUwYTDuL+2fgDGdxyzWA2bkDuQwOLr3Y/xd5sFlGNyECPt
//pd7iCEBoXmrZKoIvYviO9U5dCzKngGnxK0bqL7i12yd3guV8GV89k6I8Mh
iKR+rVnSUwm979QA79Jh7ONeMq/tQBVC4s+zuzQPganX3rUnsJH83soles0T
7Y249lPSsqF4EAkrCsr+6DVi8ubyFqMHwzhvyPFS9VUjEmVLuo8LD+Po/lBd
KZ02cr+O84mS8r1tSOJR41C+8q/fmPbs+Tn/3Hwuvl479biZ7q/eWBLQnr9q
BNtyM1Os/OjfN7ie+YbsGKpqwy9lc1QiviZ5QuntGNovW9+jTlaAZ60fpfnX
GIKlFVturG2AjppeVavrGGo0B4w6JuphVJtxaV3OGMyDVpmpK+XgwsKv0ofs
JvDVvr0o+kYFdvx22UcrnUCSyI5sDo06gu9/WJfZjE7XwkPwxHTnjbn9Stth
nn+n5P7wJGw3ybRelm0nfKG8zqT5d5jb4e/D07BWfwrb1lofHP7zb3/Cc/fG
XMbYc1BybVopNWsKG8c7jSvulBN/ksf8ruP9teVg3EKJt86Yob+ngoG0QC05
/31hwimfN7VoYpTfflFyGoUTBwLeGtZCtED/sumVaXwUMqjZ/fk33L89m5fd
MANOxVs+TUtqIZchw/F619x+miWwfiI6endtMNRCFnBVxJYQ/PVc1CbJkW7H
5/iBVzVHL69d5kHyC0V6VqonPdyhtZzXckqUit4rF3YwnXQl/MhocA294nbF
+LbLm1VMuuFgEEKL1Hch+QTt9a+nruq54E/mZHCVxx+olX57pd/mgszESzK3
e7qhoPCOln7HafZ5ehERZBYnpe6Evc6M+14t7YPHg2VbRY2ckP3ukvqaoV6k
7fcJ2Zc7hz/74OD6y2NngSMK5dSuFvj1gYdf2cWxzRGbg5xvupv0QVbwKFPg
Pvr9lwvPFYn2IWbdkFM5hxNE5C7e3C/Xh/U697eq4D2JH0M3/r71rvdQOl7j
GP1gAHxvNNtHrrzHie/fW3r5BhD9zDzL6KcDiS9m6Bwbyoh0gDU/ZVny5ABE
n6SInGxywNiLfgPP5AGcue63hGX9e7x8ybNZXG8AcrK814xpDqjPe+eSFjkA
Zq1e9hXHo1F4/mut7b0U8F01urxgA132cjKWkE8F2yof/vSqDPo45J3aFZxC
eCgXdfm0Ze6kwTdVSu3rowxiB/+OYyaCd5+gtdUmIYXn0z0rpu/Ev/+L077j
1Z6MYmOr77g4zJ91+nwqeD95eM9LzsPI2k22j9VTCK91rn8+876FR43b8snf
SXrqX0BhzUFQE2ddanwqqYeei4NMe4tqeHeW4/ex/uXnxeMIPhz9qGYy5NOF
coVqhXDWEeyKCj8n6NwFy+Q9aiInRpDrKir5VK6D5JeQKnDvCn8HxP87TkBt
SXqh87IOEo+f229CKVpZw158AhH7uYd+t1Oh4s0QfjpjCOaBlgJZqZ349Gfj
NZZL49AJ/VgZFNZJ+IlDj1UoDRNdmKkvEBEy+o3uYOGQoxNdhE+qqRLNE02f
9wzWk0lVb0axtzff/bkkFX3XcswLpUcJf795Ose5VTQdQyFLdUfpeGsH76pF
3g/SUXlxYV/sfQoUM5Q93R6mY/i76M8aWSru+/YjjmUUYXWiApLdBRhYvGqN
x68EHEkradWNrER+mVfZLTMXbKh9qvanvxJ7+yoXioo4YfGnjWIX31UT/+r4
ccfBZQI5+FyaxHJvNAOvWCTSeBPdcKI2adejy13oX3KCZcTRDcFHL1ZL/o8H
EnHPxrjIGRJy4hdD43uwSKFktWCxM+7s/li2Nq4HKZ4zKpssfYm/+4RpZHrL
Sj+Ubj0ooji/F14/RL8pRvtim/S6q7noBcv3NdYLLviCbxu2u5j0ov0LX2/s
R1/Udak9PyvTi9BWn8slT5wxL5XxlsbWXnAefLePQ9sZLIJy3a07exFUy363
4qAjSirzl34T6Yf+MSHGbFlHDGsZL9VY3g9FM1XJLnZHfNmZn6Mj1w/r1eHL
WXvew3O/dzXH235Usn9gbuKhErwrYszxZD4rFctWLi2zWTOGbwdOrqjbTsXA
YadAO7p/nBJunvydLjcNbWhkjR/FbqmjumMPLYi+3r6n6rmViRnxn07/+DPQ
sLIEapY31seFheM17yeBwRfFpI7y73cqwVYeL26D0lCCO83Vb1yfKvQj8z5B
q+/R6BYfnG/im1IucgKzcid0P/dCQdr7rtM3Jyh+vbYv6VsvuA4en++hWUXi
L3/1TBXuKxVJVkXa4FJAoeDZqQgSP7zm/VhL6UkkmL18pg9vqceVZxeP+V2K
xLp1t23Db9cjXHr9+FhmAOHnMFsVmeznDsTJHi3Kwt+/IWw03GBjGoAFb8/W
vNxZh/XmMqrRZgE42Xylho+rDgvC2l3GtT5h7bHqJdbmzVjS1pXievMT+oIs
DSI/NMPrhl/RtU8BEPulp/8sugsGCoF3XMQ7Cf92Qdu7n4LcnVAa3uPx0W4S
nOwZEuxCdDmg3Tzg5iTaj3llqZ/oxIfIZ4a/tkxCYofO2gCJTrjYT2Sy80/C
tdBweawtBRLUvnyG+mmMuc1X/PCags0tTm/aV8/gxci89V71nZCu5Hzmuzef
1DOuYdhzeV9YAfbuSnH/GN5J9JOXwfZDqU9iiJ669n3JXZu6aEh+kZc9uiAJ
MU9+fDafDIWnoHadptJPFAgITUjeDcXaNYotv3aXYVP81CmFtCAsn3ffI2RV
FZK0IrwW/AmcHa8alHfv9843CUSz7OvVNmt/w+BtTF/q24+QO/dofErkF6y3
Kt7uzfcjfZT7kh6pKd3xw4uGzXsstjbB3u1inG+aH7KEVuYJ+zYif4W1veSm
CHL93TNGQq6GEXB1aGBp39QIUw0L5iqjLxhveLxbY1UTmZfuW9bcPvSjEawv
vleVdnwhdXMvLm/SMqA/z5eDk5EX93aCW/mx7PoYV2wuaqI1p9BwZqbzbvqg
HzKH85mkC7sx0VQsv7jcDy3nRtflCv0B8+vYC2ejHUm/g6PXF/5Y+dmB1PfM
7Z+3Ynrr4kv3Z7Da++eMfzqN4IlftWe85Oh/5zcjz53RZVREN7Cqn7ahEjwl
l7BEWuE1FYYMnrofV0/ho9t2jyO6VLI+p1t8YKZGxdSG22lPnabgwrT/tps6
FY1uV4N57abQetBzsNeQijeB659RD08hwWUL5+gbGpTe8fln32uGnLa8q7Il
je6vanqF/mhGxMDbgOTEDhJ/nTY7PjK/uANcDI/Udq3PBq/CIVk2h/cwrBpf
FttGx+NST26MqLwH/66WqPcbBkAJ2bPUM6gTHw3WvzPzHUctr/rlRrsOOLid
XHLh4Tipx7a5lrds4fZxEheyNZHPlYmgX//Gtezqiw5ij842TS9nUKoi9azf
hps0Bx41E3nRtxhx99hmkl8Ve8njEhDfTOLdC+24juUbNZP6Z6PpI2U59dmk
/qysZ8rVkS73pP6xeTjdA7fX/H57pZvxws3Yui+jm8RNDKJOiG8u7IfkA0PW
ULsqEk+ew8MlTCZxi2MGsP5s0h3KlzbCLxp1O9fV1lVJ6qnNQ+qH7sk0ErlV
MOTmqZFWIs/FWar1VZ2va87156wDdefEqfhlk8i3YJftTqkj/JDKqfM8M3tb
UPHfca7+uQWisZoyTs7j2HLwwLTC5RaCH7bN6r0ljeMLGnmm4V3p7H7Piu5v
TjTwmVVMkrhJq4qc5CLmSazxLJVN/ZwNV8upneWD//a/vcU4stiIdQZPv9Sv
98nLJvyWPQ8MNy748JvEF80W32rUpOP7sciCRFp7Ir7XK2knXilHVJr4xa6c
BOSYvFj0vSQLU42RBkrXcuC9c7BQzTOY2IkMB/2ywEUhUHZI5F27sQLt9XFx
GzfQcbt9a9wry0qc33GxK3txPHoCClOHgsuxmr9pe0OtF8lv5kh/PX3MxpPw
ZYQvW4u2cAWR/MflsLPb2EWDEM1kYz24lIL6Bt7ejPFyvDD+kra0KxOvP1gU
2bNVQIhznPVsexZe9S7nP6JHhYFP+q5jQUV4r+lh3CVGJfG5uXrsP5+uMG/R
KwG/g/mUqGv6/9k3LR1fx25dTdX6AXU7x1LOTb7ku1+5m93sr++LmuciwYL0
9Vl5vOH0pLAvvu0v+qSSSB+XA0zpOxt9EKh/4qiLRAsqLz0oWsriC5ZcueJe
xhYEljPxObNlEj7Ni0PCW9RPZ+KDx6WzDHlN4EgXtww6nAlrRe/vMh+akM4V
u2giNQPrZg4e7jrciOV3A0eK+jNgoftkTUpxI3x1y+ONxGnEvr6rzloT1P9h
9vu1Y0dCtt2ouBeJ/0W5Xd6w0teZrC9vbs7kom2OpN+AoP6aXahtx/K9bxYM
02WPVSHCycdoCHthuLyqkY4BPcO4WRroeFd8qVRR1RgetqldNK/tmD3S/V+7
dvFl9Z0kH7XFMXHxm7RO1KqfHDHEOJSd2I0VSjoxlnhzhQnHOOoHGY6fDaJi
LF3dRT17GC9aM5Z5SEcT+1Qg1qZmPxYF8dDNmi9X/4Zp8orTyTuisUzrU7dm
fA1ipU18v/6OxjzbcItq419Y42DocIVKBXP8GofBoCEEsaq9X0uh4ofcZLyi
wRBuf4zpV39BJfVSqu/zxrVeUbGVITCyXn4Eh6V5+aJvxBN+X9Mj8/KRgxXg
/uN86sXtuf5dFfR1yr/pdrDP7HrtgFs8o2UCazJ47s3fdVLag8SJ/e/+3udz
PBhXHm5Y5Li4A/XKrezPdiVjfuQToYzkYnTruTjurkgAom0fVmv9xEMrK5/L
z+MQvf+AyZm+EGL3BUycbmt9/IjaM6PnTSviiD+s1HtkC29vGbGjugU6Qu+q
yonfJaSkeqkm4zMkFiRGnV5WiLwNnfVi61Jg/ERU7Qpddlhb+F2IPR0OzNJj
Z34Xg2LgqnLLPG32WEL6a1w+IavdXlaEqiWaYfe3ppM+OGPOBuxi1aHY8ilC
YTSgFXqf+AN6L4Zig/0Rk7F5bXh9XZ0hvTAYYlrm5499aId6alvuvRoKYizC
b7bFT6GnRDmhWbkLq3SLxniLKnBjcY+WqV4XycuxD/LKqimFkDzl33ELwe2u
0c60vnI8fu7wK92QRuKjojEVAtuNacgaL46o4WrG+deCHm0GNHAo67z0a2vC
siDWwalHNDyp5A3lUW9CdEWd3FNNGuwGz5cLaTfB4Xbayls5FAQ4bQ3z7cwg
9a/9TXFnA8Iz0Vx/ex1nGYX4rS9f8i85ZN0EMZuEmaakQjhd4HbgONiM4O8P
4t14q1DHV3Vr3uW5eOMvfMySjIld0Unq498OqTr2ze9E865rn0V6f+OolYHc
UbZOyGayBrncqQO7Vl367Y2d4H3a0nywpQGWOwo/3VzZCQWbdb9jJ+qwRlKE
skIyA9SU7LV/6HYngs1U8+PjDKIP5p5Tj+Wy3O5veVjNuf19E28m4f1PrXhn
y0zHNxrxwReyj1DAyL+ia6FaOxwv3XixO3oSNxM0rzPca0fnr5geu/RJbPcJ
8c4/lk3iL39/JxvyWkc65cTDEC4if2QbEw2P2Q5RdlgOwuB50OQpNhpYfHtt
NK4N4s+s3mFL/Hs/4c/tF978eiASLrP8xbn5vL26rrOAKw1xk9zPe9V/Ylu1
MMeWk2lIqBfMcN5ZBpkZrgHh3jSk1fxSXBVUicyD1vuz10cQ/Mzauu0Ir20E
si7N9Luq5WCxxzNm+cZMKE8z6zJ+TMA+yUWXO76X467Es9owg3QkU3/5238p
h7zppqmtj9Mg5/iWj/1PI4kjLBoO4j853YhVza2/FQ+k48Q74UdNZ6iw5VCI
19UcgnruqfxTQnP9BYfwlvuh7ENPGsnfLmFk03jjRMM+m0Wa5mM9MGpetWWD
Bw0OnTo/bxj3YOEhoYxAHxoMpXb0c4/+wakp7SE1+v22Fz6L6F7vQUU07UhV
MAXHbP1Do26Pkv5AlOc3NI6bj0L0tvO7476UWVw7SvY3x54hCvvJUZzb9+f2
3n0UYu9Wnp3qDN7eiV3O42WX6Pis2PvB2dHVHQQvF6w/n3q9rh2GT6sshKX6
cdgnyVd5YQd6WZyvVTT2wbaa3Sv4cAfeaxmb+sj14VOG86pnzM1kva6yVq2z
7GuCYNfKS+0CZUCBi/cenmZoLV5Dc5KrxMRqe8O4tc14/lrHmOFaBRaO8WaW
NFJxYWTRHVeBn/i8wfiWsEgUoo5/YpaxqIU4m3lMgkclMkoqjXY0jmCZGUWg
x6QVHeKybB97RzA+cv3rwsRyVEa5J4rkT2FDQYl3T3477isMUV71TODG6Lzz
W1zneNotOJ7Ev11AzIfE8z5kvztTt92HxOuCB+/MuGt6k3hbKdve5MoJLxJP
u8hinhvS4EHqd8to+UsKFGjE/2Hz1Lrh4k0jfNdfjKXbP2v5wT8qlSVYpwdX
RqlLVKNoJD4pqXBDPcqERp6nstb5sKMujTzPppmRY9a1FKjYc1pvZhhFo1z4
1DyOTpwXuKdeWzwJW9fjF34eppL6FcVPoyZbNlNJ/lVBoG18cIpK8Hv2ils6
B7/Yz9r/IXwMXsQ0L7kI0suHf2rkRGLo0XUJyoUf+JmsxOArGot3m6qmRE41
YqLNfMvTB37oeiLVH/ojjfgjPolPOsv0vkPhw6lXi45G4lJGpjSvUhbULvve
G+aOw+N+A2kn14/Q1z23t3blL0xWVHeydHQRe//qxOfKeKtOkm+rPfPH7TlH
F8mf6i8qWHHQlgZK0yvj5Sd7MfYl9zznPQqJY6zTZBKy2/ud4MnEtFcmxenf
SX4mbqV9h1R+BzR2chXbOvZAT2rZ2ZQD7YQPflnBYN+uAio8e7yeJfcMQb4o
4Ea6QycCFfP8ZeKHZ9+zEirza1ewXXPF/srevlwmH8KnqEi99cwt15vwJyIO
lh7bq+BF+AFZkbu9/LU/kHjdKsPxt4dkOwkeEeBnK2Q+Z0H2c4/YHeu6danF
rB2agmSYbsa1B2az+n0GFVa3FJ3vdZL646EBfBhPpRE+yrYY1iYTKQre236/
cGt6BveCnQv/pHdB7Vbgj+Oj1Rhgz12YPK8JRXkHm7QfDeLaCV551fmJJF43
xy8WnM3XjfHv4dCRzEL/TfkDrW9y8W7cbc+5CzTyvmEVUTdZvtGI3/j3/9Og
06GnqWxQgstx3q8XJ9IIHl25PXasOZFG+DAbnqh9XDregbtNJasPXslD4llW
/Q9jnYRfdEkheHsAMwVFuw1iU65+g2Vgrkjxljbi3wjHyHQJMFJJPKz98bMp
mStUXLm0T33v0mm4J9a+WLc0g8SXjEavCFM+04hfd6A21JjtLo2Mp2xSSev7
YBrJDzDNLxAXk/Ah+03vX5yn8bExjOiTGM8Kb1nnbHJ9o3pEwuD9Trz+/r3Q
aGsOrPcscakq/QbGCe8XH0VLoVytR73flYzxyZTn5oJFOLN8+ZWdi3NIvpol
/+2LbjpeyhK6I3gzbgr/H7EgK5I=
   "], {{
     {RGBColor[0.148, 0.33, 0.54], EdgeForm[None], 
      GraphicsGroupBox[{PolygonBox[CompressedData["
1:eJxFmG2MVWcRx8/du2/cvbt7zrl7ziIKZq3WfinbZXeh260fCrTamLS+gDYQ
i92aCiZKWtQqGmiXbYm2Se2ykBiNkLK+YKyI7EZFqKXQNppY/dZEo6WFkgYM
VKEWW0j8//gP4cPJM/c588zMMy//mXP7xtZ/6itNSZI8XkmSqtZLPUkyUUuS
i1p/UibJY/UkmdZ6Xnvn9KxtTpIlnUmyWM+jOrOrK0l26hnU781Vr3Ml8FxL
kgzFHjzQX694HQ46qVvO9tYkeVc6Non3z2mSnNb+v+qW0d+eJKmeJ8R/l97P
SvY/dPS7er9Sv3+l33enft9oJMnxOUlyi/i7JHN5u+lcPH/T/nWin2mxTu6w
Qzzfq1gm55dKTpPWPXmSLGwzf7N+18Xb0Wk7+jpsH/farnVKzx/F8502/4Y+
rvV1PaOSP1f7vW2+Yyd2hW0zsnWpbNmv9TG9Pyn+U5J5c9iNzRtTr6dz+wO9
+OhE3Tqw9VQmG3VmTpEkz+ncET21iu3aFvaMdzmOaxS7vfLzDtH/ycwDjU+O
tvt8XvW5qdi/JP4zotfJhmf1/nC743tfs/nKJssmHsSCmEAfkN6JqmVizzd1
x5115w93ORPxxUdLxfM57e8S/4KqzxK32Zrvv0+875Xfz+rdvA7T2Mn6vqDH
CtP3aP1g4bPXaP2DngWSXdN9jxCHmv1VK0x/KbWd80LOqm7TWyvO+bdqvtfy
wvSywrH6QIfjRT5AE5eH9f4hPd+uXH23T7k6LZm79Qx22wfno454qCl4fp9a
/zu549wXMnl/vnbVt+eC7pes2S7fbUzrL5Wfn9H7mtZx8bwkmVPt/g2dVZ3D
0OQxNLnPWo/9e2XDr7V3QDaMBf2c6C8EfTi3bGTOb7b8etTFvxuulYryZVvm
3H5K9JToZaJnG9bXF/W7p2pfrdDa3WXfcQb5W/Q8It6DhfW0S0Za9Tv2wYSB
DusdyJw7bxc+NxE8x6T7r/Ljq1p7qtZLHn618PkNWn/X4Xwmr1+LmiIf/9nq
PfIcjKJ254u+Rn7YQB33JslHMtfMm7rXZxvO4bu07i59l3eFn4ty4872Ht+T
nCDW2D4VuLa62zk3Ix+caHU8X65YLvLvLexv+PEFdxvR2lZxrTdafC/qhvp5
VvI/qjM92v+Y1gcK6/saNSE5M51+d0E2Drb4/DbVxSeaLZe82xx27sjMu17r
t3Lb9nfdZYn27myxvq4ux5f7EdMVUb/Ea0vVdQT+QWNzpW6fkqtL5MeDkrki
sy/ID3D4nGy9Q/vXZ85b6pM7UpcTIfMmyRipmw+7sX9TYDl94knRt8nmH8mn
H++1rYtb7B9sXBl2/lw8G8UzoHVNbmw9X7rOVoYfMr0/1GIsJVe580PxfsUV
ntw49YLOXtdrXQeVLzfW7St89nCXV/S+mNoHX9YdF6buDdcq5icz1/cbuXGb
M+DpD3L3iU/K/2+k7jc/la6fpY7lbYXxGFzGzue1v1k8k7lzm7ymTog3cacm
LhTuCYukc21qjO4tLYM7I+ed0nh9UevTpfOcfKdPg0/vF/1M4fx8oWE8gAZP
vtFp3ehFP70NPD8U2Ed9kRfkBzkPjvYFrg702o4bZdudpe/IXZkvqE/OUq+v
RR9Mc8s/kNrG0dBFD6eX08uOtTrf6FkXxP+q9v+n9UMN+39Lj+VVWy3zUMTv
7tJ75AD7kzX3kmrYwV3IgYuBKZcK48qhuOMtuXvd65nzhjqhR4z3eBY4o/3b
C8dlq+h1qXW0F9bZHLFgdroyZzFD8Ru5mex/W/bkWid1flb0n3Ln2q7I84HS
tddfGiv2xP49pWtoYeD0qcjpR2Tb88KuN7V/fW7c62g4XmDV1rBnV8x+A1FH
tytua0rX51hpv+N/fD6SOabElpmRs8yB4Aq9jBygVqnZW3PvzcT+45lritrq
j7sMlsaA+7t8J2YtZjr4qX/kgCfkCzbQn14R3d/mPXobfY3+tir1PPtibp6d
YRt3g4b/ZI/z6eaGe8tE9KpPZ84r8Iw+T78A67B3us2YQ/8B32rRX9FLj/1t
bp5RsLZhm8Gtw8FzNDdmd0jufq2/yX2PZal7FHbxm3jiB/KKGBCLG3Lnz8bI
59VxxxtK4zO9BDuZHZgh5ke/gwabyAewjr5M3kKTG/jjleiTtW7bNlmx/gfC
hjRwGhxA/tOd9sPeTv+G5l70pMnA7ScD/4kl/OD56ZgTyfmmdtcwusl3+iXx
JjdHojdSv+AOtbmz1f5Ebn+v++eczLiILOQwQ86L2ZJYMmPAx1xE7yFm+P3B
JseQuR7cAF9mI6bMMxtirljeMHYebbPv8c1M3BHMRRZy6Fd3RM8iN/vbrs7S
44H5POA/dUqe4xf4r/QSsBv5tcgNag7/w8tv9rF7WOtQt32K7/fGrIiPjoSd
RyLfmAGpgUcjX9AzHrqOBg+8q2P+xG/MCJfniqp1oYNc2h/fONvC5/ibmloc
317USSN6EXUxmFkPfQnMo8eBe+9Rvp5SjOaWPkuOYt+i4P9xafzCn8wOxIde
MBp4f19gPj5eGLUPPiMTjF6ZeS1LzzfgEd8N2Hgi8IS5I4ucxpfTMc/3x72Q
z1xILoKX10ZPobcwE1Oj1O4Tufss/fbDDX8PpqL/K337ZM9bhTEE+fiQ2Yx9
8oWc2hh9aBiZ8sNQ6W8lsJpeMtHjfvuL0jVD/6E3MSvCj7/ReTz418eMx8xI
Xj4Y8zkzN3VA3ZBXo3XX9edL00/p/dnMMuhjYAXzCf2D+FQiRszl2INdi0rn
HbPP93PHl1mGnL0/8hb6ptD1w5h5mH0uz3l15z/4hA78MxjfVuDYusLx+kvq
3FwdczUxwY9gBN+jxDKP7wlwCowirlnQ5CUzCTLpd2nMrshiVoeXHktOk8/w
74548R69Z2M2YkZ6KXWOHIs84fugO2bIHfEfATKGIqc2xYw/GPeitvZHfVHD
Q8GDjXNjdgKbuwOrp6Pe5wc+ZVFf+KQ/bKNGh7uvyhsOfuKwJ77D0T8SGAWu
gW+3Nlwrl3O42T7BRy/HfL4q5DPzLo75Y1v8l8Dd0bcgvlPAnubI58szaWDB
2sKz4Be1/h/2pUIi
         "]], PolygonBox[CompressedData["
1:eJwtlW1olnUUxo/bo27Ppt33/Tz3bWUFZZBfSucyzc0Pbq6XL6ml4oLcXGAt
egF7oWYUYRZhIKxNCELBNClKExqUObHUfZCovuYnRR1h4TJn+bJBv4urDwfO
+Z9z/ud/rvtc576z56XHX6yJiE1ICVmSRvxQF/FdQ8REHvF5FlEzJaJvWsQX
6CVkV2PEG9MjtqNnlYh/0Xfgb8OuJacW/fUZEfNnRewvIgaIH0QucfcLyNra
iAP4W/D/hH1kKvn4DxDbgr2H+x7g7EP0Q0lEK/ed4ewq9z/P2dFwzLfYG5FR
crdhf4I+P/Nbj2OfQl9H/mu8fyH1bqXeIPn92EPYS7H/wj5RH7GMntdU3IN6
WYR/Nv4hztp5SxvyDfpm7kvxbwSsB8ldVXVtxQxgjxAzwF1N4LcJLPbR0wf4
S+RcSF1DtZYjnejnObtM7kV6mCS2m/rn0c8il7Ev4p85zW/cSq3ezLF/Itfx
r8I+i28m993Dfa3EH0P/ERnDfoY33NVgjIRVJ+9/k/5bsLvJv4Z/EfW76KeZ
3AZyXqbeVmLK6Ds5W4F/MfHD5I6Tc67RM9GG/TcxR6lVwr6E3k+Nt+l3COkn
t5WzufhP8cYF+Banxu4w8gT6vchj6CuRcd6yhR5n1LnnsdQ9qJfjyFLsa5ln
QRgJqzZyxsueSc1mmZg7uOsc+b34zvDeX/FtIWYY+338zfRzFXsFvtWp33Ka
+BH6Wfv/9xGmwrabnNngd5A7Uuync78lY4a/J/5w4lkVRsKqDn9/2RwQF1RT
tW9Xz+iTubklzITdDfp9p+xvom+zvjDW+ib6Nj3YSxqN0Qb0ZmRKozm0AH2d
ZlbvgcR95L+ae/bmcfYKekfF+nbuX49/pHAvY+T30c8jxFSnGpNH0ScKz9Zb
+G+gd8KBeTcZ082ZOSQuaWaXYe8hZhvxX1N/NDVnxJ33qPck9R7KjXWF+A70
OchQ2RgL6z8yv11nd+P7PfNdV7CX5+awuCzOiXsnM8+WOC1u/4Z9bLox701c
Q7VKvGkhb/s5cS/iwLO5OSVuaYa7yL2/cKw4I+5oJ2g3CJMd2FfIOUjuR9TY
S/yswrtvGDzW4N+dmkv6Rl2Fd55231P4mzSL9FhTZ06cEF9S7zrtRO3Gm5EL
Dd652r3aidqN2nHadUXhWoq5RfcXxlYz0IT+HHcOlo2BsNAMa5ZVU7XFKXFL
PfyD3p6Yq+LkKLN3PfMs34a/B/9g1VzVTtZu3pDbJw6IC+25v404J+79kphr
+gek1KvPvev0pjJ6ferZ1048gp0k3lXi+H3oewvvHs3QZ+hfFsZOM/1VYcyF
vXbSnMT/EP1LtFM/xre78G4Whz5Fr1Q86zuJr1a8w7TL3sU/WfXO1e7VPyUh
vyNz7C7kYfSJqmO1M04X5oi4Ig6IC/8B3jP2tw==
         "]]}]}, 
     {RGBColor[0.3902927866599799, 0.44086966943321976`, 0.5896361893117051], 
      EdgeForm[None], GraphicsGroupBox[{PolygonBox[CompressedData["
1:eJxFm3mYVMW5xnumme5ZmdOnp3tUwMQlIsxIgDFgWBRBUEElAip4cwUUwR30
Bg2icblRMVFMBK9AYhIXQKMssmiiCImyuQQjSRS9ucaFzT2auOF239+8H49/
nKe+rlOn6quqb32r+oAzp466qDKTyXzQIZPJqtxQzGRurc5kKguZTNeGTKa+
YyZziMpXgj6pItPesE30HJGDazOZKtFHq+xVlcl0EH2t3m9X+wbRp1e4rirq
v6PycD3nqr5bfSZzgehDVW7QmKOoFx8P6tvzRf8w6/KCoNvi2wrRR2us8aJH
ib6iwd9O1bf7i4939buLyqNVN1hPJ7Wd3+D2J2fNKzw1im4NPltUrq/JZBLR
q8Vbi3i6MNpQXqTnANE36ik0ZjKzVKaNpu9R+zP1/X1qM1HlOw3mYW3Wv+9V
/ccZl7TplvWcmdu+ouflM5mDRZ8t/reKt2+Jfk7lUQ3mpzGXyXyk391E/6nC
ZXc956v9x7Wmec/atMXa8j19zs24/Fb0f1TO3/MtvDOHMR28TqzXNvGT5LxP
9NO34O9ypUzm85L3p5/qhmpNqzSHcWr/aF0m84ieVrWfoTV8WPRa7ecqlav1
XKn6aVm3WSNhm6bvy/q+TzmTuUR0s+jnRI/Wc5j6nK26aRr/26LX6duf6/dR
ajNJ43+meXVV/UPqp1e927AvtJ+qpwfv6jz2N9jfevd5QOwj79v3PdrA2xz1
OVBrvVI8P1Pv+TCXksYcpG9+p7EOVd0A0V1V9u9oenv269/Ttc4VHUxTz76x
f8gS+8J6Vqp+v0b3yToMijWnf8Y/Us9j4mG2xt2lfv9WYb14rM6y3UvrUyn+
eqqcnjddUNsrG8zzoVl/t7vO+7RG7ztrvEfrXce7p9XnG9EGeo2+Xxy8Lcla
RpHPq+otG8g2ujNPz12a4y7VTxL9kmTkcpUzo571HCz6+Qrr0dExl0ENplmH
CR3chjV/rsHfT60wX+gw80WPoeF/rcafIfqiCo8/I8aaEd9CMzfmf2jIITRy
tjrGZlz4PVvP33P+lr6+lzUvQ4Ln+XnvV0Pua76RB+a+oMF2Zq8dbBb9gspt
9Ckeft7Rv6F/mTP9C5W9G/09Noffz4v+X7V5NfrBlr6qvZ/cYBlgnPkxL+wJ
tuMPqj9PazFe9DMVXmdoZBtbQjv2i/KsoJkrcz4h67YTov2ksEfYorOr/A39
T2kwD91V/w/t3XTRc6pdx7vfZq03F4YNZH7MmflcLn5+hp3R/MapzaXYKPXT
J2+6s3gfoG/KWouFldZRdBW9RnenhU4uyvkd9Rsb3H5sxmVzfIs8FsNeXV1v
GjlFj9CrbaFfnRptU5ANaHRtU4P7oW/q9ot6dHNx+BRsfGvYCni/LPiHP3hb
KB6fEH2j6Ef17bqsbT12Hn8DPVr8dxL9tuj9VPbW+vxA9B36dk/O335X83ox
67VlzSnPiXVmfPjA/6zX85OOHpP1nS36EpWn15s31pt5/bij1+fKWtM7NPcj
8m7/4wqXtwTN+D8JHqhj79jzn0UbxkE2kdFBOfMDL9X6dmTZtvcG2eMOqWRN
7wfLJhdEHyl6guhZ6utGtflYPGxW+1Wiy3q/st700epnRb1/Q28Xn6tFD9H3
d5f97V0q39cYqeqWil6k5ybVL1RZnejRPB9o0vj69tNa+4Lu2s9ujZY99rdz
yAC26NZ6+9DVMS5j4Zfo81O1WVJ2mwfKfgd/2MKHsqbh81m9e0T0lrJlD7n7
VaXpa+otk8+K5z+rv5vK3qP/qLf8XF42vVbvW8O2YlexU4fX29ewn6dH+0Fa
r5fF94Imz4l9Zl60/U60r9O8bxD9dpX14OrgYZz4HyX6etVfUjZ9scpvpJa5
1xOPQ5/PqM9HxNOtanuX3j+W2E78SnVb8p7vServPf1+Qvz8t/iZK/pG0SeL
fkvtv605XKx9/4GeNtHTVa4p2S48pvKUgv1Ns3hoK9g3f6r6V0XPUv93qr63
nqzoNpUPq34kOiB6op4Bos9Ueame05B7lTPU5pviuWuz/I/4niRexzV7bsxx
u8qdif3wRannyjpigz/Wt79EDtTPAtF92CfRtxQcT5wm+k3RN4teLPoZPb9n
/cu2Rdgy7FKb+m+UjTxU8XKtnn+KhzqV7xftsz9Q2Uv9/FT71FO8Par2XTT3
szT3znpXoTZdVP5abX6m9TxN69mYeF+Xin5G9RvU522iX9EcnhT9qsrWgn3b
Dn3bX7+fFW//EG9n6Nueqh+q+sGiu4r+t+r76veBoo9Qebye74oeofJCfdtB
dFa8rdLva0SvVnm5vh0iemzR8QM2FN9K7I9dwAdW66lpsC3Cv+CT8E1ZfXeQ
6NdzlovD6uxbX0tsm6dq7sdHDHecynNKbr9F7/fUuh5dXqq6ZXrWaZ3Xqs1M
0TUF+yTod7PmYUm0oVwa9PKgn8p6/B7BG79p92TWNmNPjPW++r9b3y3QegxR
3RV1kdPUuw3xLb8PrnP+cm7JdK34GVPl8eibfV5Z59jhZK17d/xEwTkONPkL
eUy3oP9d8hwPU5uTO9jGEpfyntxgjHj+UutSr3dL1XZ9xJrEmd3qHI8+kXW+
c0idfRD72S3qWWvW/L4mxzmtEeu2xr6wJheU/O2/EvfXNb4ltuU3+vMN9T+q
zuMMlwz2rLMt+l2T/dzvm5w/kUeR6x2TdS71AHFdleupow05YUvEZ8gV/rdS
8veh6AqVL2rdpumb+wu28R+o/p2c/RW+EJ9FjEys/NcK56eHRhxVE3K5Vx6g
L9a3PSNuW6Q2s/Ie631ijdRlptk8Hhb8I+ddo09yDmj6uCxyNvI1eMQnH8t6
qp+p6qemaFuCjSbX+ZHGaiM2UdtxZdNjy14/YgLigbagkecJ6udvqvs0dV3P
qL+k5HJj0etwY8QD46P9v9Tn5NQ6N6Vkv4fe4vuuyTmfwV+8UrZv/1z7tVNz
2l3v+PAT1Y9U/f6p64kbifGpo1xADq53b+p3ZdH7xz5ST3zzlugTySOyph9V
OUTPUD3jVN9f69Av79iH9v1Uf5qWvX/WNLaU9e2t53jRvdT2adHLRe/UXHbo
WaFnWPQ5RfULs/7+PvV/s8p7st5fct4fEk9Xur9e0Sd9offLMsYN7s06Jt/E
uuq5M2MZaAlZXR4lYw0T3y/pmx4xJmMT480JGh7g96ngmXX5RdbyPz/oS1V/
StF59T8LztHBUMiv/6JnZpbk0TnJ5uBnncZcUWk9XRRzp88eMa8TA4eZGf00
aO71tbYXG7K2F9iKr7R3IzRul9R9LIp9wUYuCds1Imte4XNzrAs8vBh5N/n3
iLz1n7i+k97/Ws91GfPSO9a/a/gH9vNNffd98XJi1njAumpjAn+M8eGtS9bz
Z+5za52H78zaX2JPsyXzdhJ5TIX3Z0Gsw8ioh+eJ0cePM5ZT8nZi6U7V3ve1
qn9Pa3kGMpfxdyPiW/wqerJF33xX8yyq3czEcjU75LMpdSycqrypyjKDLA1U
3YFZYzLI4M2xL0NDB5Af4qcjq4wXsVY9QiZZe+wT/GEzsInTgq8NsXeTtH6T
Kr3O9NEzvp2i+mbVPxU5VI/IWQ7TXFrzzs37BT/wT/6HnyaPbMk69sR2YZuO
in7b8aW8fSJry74tIz/NWR6mh671izmO1nejqryfG0NmkH/iz+tjjfAzrRED
9Gy0bCHjfPN4yAF5FDzBz+WR44MJECMTK/8q3rcG38ge+408bIj1gkY3B4Q+
/jXv3OSTKudFl0X9zMAN2GN0GjvOuL8I+UeuwPduiLGwOcdEfb/Qf3Sf2K0i
bzwBmW4NuYKPiSGH4Fvk9uT1i0NWWc8dWftY2jxU7X28W/SJkvnF6u8Eydjc
rO0LPM+OfUS/0LOeQb+g8R/OGa9g3syT9k+E7tM//oq5jwkbMj/WHPkcFvMC
syX+IPa4v9L8I2/MqSXmRVyHf3lNz6pG58pTw9cPCznHHnSKOSLn94ScsLYL
QtfAdbGt+FDi/WOqjF+B86xsdJ/o8ZRYw7pm69vvpZedw+bQ/+RoA/6Mb5gc
dIvW5Dfi8bqs8yLWmnfrQ6fYH/R2Y8jqgNhTdGSPvt2VMw6xS3twILFB6rwe
XZ6cMV7Jvl5csLxvDr0ArxvZwXgamAn7Tl5/bc75IL+HhMzTz7Aq5y/YozfU
ZnfOPgn88I+h+4+HntCeXJpYEz9TW2W7yV6Nz9qusUf4ZHw2a71EPv4atXuo
YCyHmJnYubPW8wvV71b9igbvB7Eocd/6kMsLxEMpbNqMwMnA38AT+uZts6bE
HrBHB1Q7rwLXelPvx4genTOeAa5BPvbHGvspbD34Irk1GBS5NTk2vx+o9Jyu
C3sOjSxg/x6IemR3RKxPXZXXgnfbcraVyMjmonnqo/LIZq/1vIL3BZ+APt7Z
6PWeHvZkccgVsSb+nljmtJx5I/dfGPqI7j/dYAwJDBC7CyaE7iRVtq/47JOj
BDNBh8aHHl0UPh7f+qcGx8fo0Eat2xU5+3zw2OEdrGNtgUsh22B74HVn78V7
w2e0xw5Zr9VJMRfknDzm4MhlwJ6JPcB439JYY3Oe33shQ9hg4oAn9+pFvfMa
ZI6Ybs1em58zhnhW1nEoMR3fsjZzww5gYxaFbdmLoTDO1FhX4kPOPR4MO/Cn
sAkfV7p8MGje8Zs+iQWOjJh/U6z/xqA3NxjvotwU9Vsa3C/9sE+0R8dZ1+fC
vzCvtyNepW5r+AXi4p0RA6NTO0KviIt3BqYKjyuif/zJc/HtjoiNySMu6uBY
FJlfHvyw12CQ8Im9XhznWexLpmz8+suSMSjWDiyXHPTTyEPBe++NMyYw8l2B
859fci5GTjYkZHVKyNiWkLNK9fm62s5Ar0RvD/6Q52di3Yhxnm74es2ejnrO
KAbF2RDxOHHmrepma9m5xp9Vfqfss6ihJeclyDHzGiwbejuxU9HnTWBUxELw
gu6i36siTgB7mhg6ib5X5LyO2Duw9F6Nxu4Xh69p97cNlklwbPJk4t+vEtuP
LqEXnYlZ89ZVfEjn6J9YFrxtbcSEI8MOkF8h18QGxALEbMdGjtMjdIGzRLB6
zgXw0c3hR7aGPAyP8zXiCWKJVwJPpR3rhy3ADtwTYxwbsT00MR7nh+DJ+J/m
GAO/v7vouGFn0TL6Uth8sF98PXKFjJUD6+bctUOcz/IevSJOaIxzpr/F+DfG
uOgqc8c+39VoW0nsRlw5Mvw4OMb5cW7LuRTxKP1wlgLWwDnP3BgLOaTvWdH/
+tg3fMf3w2az5mDp/cLG7hv2BD7BHg4J/AFb1RL2iviiV6wJ8j4kvh2YWt5f
ls3fUfZ5apvk4qcF+7qnEq/rumg/u8Y0+MmUyKmwt2AMYDmcAW0Iu4dPJ5ed
FP7r8Rh3XMSH9ENui13BvpDvgguSd4OVYRtHRPuNOfdLbABmvynsWO+8c2Di
bnw1/pgcgzOBC+NcoHvesXopbP+UiJv+XmO9Rsfx//ho9BQbfEbY4UNCv1m3
/s32WxcG1k7uRTy6Le/zMGLL5VXOS8Bq0GPiRXCw/QJfxybADzHXyxrrtbzP
AsiNwFw5DyM+wH6Ql9EP8Rxx3dXaq8+0R+9oTp+rHNjsc+XbCsZcwVDIn77X
HD5e7ZtEXy96ZOJcfk7ETvhOfCg+d36T1+J2lfuq/S2qPzWxvEEjc1uib+QS
m3R90Ien7qdN5c1lx3DH6dvhzc4T+6q+MvAM8Cj82jvh24g3wZSIo4hDW2KP
2OtNOdsozt45gye+2hIYDfgMceW1IQ/4oL0YzJdl57RgMKdGbIX/Redm5rxf
9zeZD7Ao9ot8nz3jPIa9mAjOmhgbW5j6nGd2nPUsjpiXczfOuKCxkzennsNx
Kp/PmWYu2BHePxtyRRyBbF2dN3/wVpl4bV4oG4dD9okb2XPyQ+LvbWVjes+X
jfWxhlMjLhkbfaLnrDO6dlBqHDpXdJxCf9ht1oOYE91EL0cHzfyIWRl7c+L1
+DI1Bo+Msgec9zZGDlVbMgZRo3JjYrs+JuJ8dHF55PtHxtzXJ44FOhW9tz1i
f48K2Wd/k9Rx17iicTr8Ijgfvmhg9HNY5JHk2+Du5HXwBAbRnqeq/YKc94D1
3x15GLHrvfEbmrOCNOSBMzny3yElt3012uAn8BfY8A/z1il0gdgGHnj3h8Tr
/JW+nZgaB12qsk28LcrbJ8M/PhW7NDB+Qz+fOJ46r2TcDz1plweV2aDnhV3h
XkrXonPYk1Pfl+CsjrmD+26tsUw8XuM1bMfK8s6XmPd/pe6zU+r4CHuI/eFc
jzM9sG5kuXP4fXIFeCcmwEYSD2EnFwb/7EVvzXFp3vER60GOz74Qg1BHvIRO
dw+95mFc9vpwfbsk7367RRv42RV2nPVpzy1zpuFrUdA9wj78OfAUcJXJ+vbU
JvunMSqri15b1hgbxv6xd0nReOe8Jp/bEUOtSazXe2KM5qKxoimJdWtY5J5f
NNk/cX71m4LH3ZZ4j7bFPhGjEsuRh2BvkDNkbHNqm3FHYMMP5m3fkVfktmfE
fSvz9hnTyz5n5LzxxdSx/HmJ4y/q0eVbC7bpt+r9wSXrwlupsfJP8vYlhaL9
z7P6tqno+mLRtof8E/3/PPW58mcq38o558GuZIrW2Y/Kxruxr+eorCg6N3wu
8V4tzNvvcoZ2ez7mn7P8IwvYIHQEXRma81jE7GnghGemluMXYg3J28mlyLHG
l03fVXC+Pzr2/MyS7dIeffuGnn9qfaZx1t3snO9etS+lpr9qtO0kTgXD+iR1
rP2I2p+Tt+/H72OLXgtbAx8Ph94hy8g5enBQtf0FfmO/ZvvTsYn9GbkwMelx
zW7TOXWu8HTEstx/4S7I3jsv3AfB17N2C8JecfZKHWfNnL2viPP3fVPnT7er
PKHZ/uX41Hp/T43H7tRsGSKHIFbaGDb22NR3bYam1pmN4Td5NoT9PzVsy0El
+4UN8S33BJAneG5p9DkLvzk7RZag2VN4JP/q0uy5/GdijAdMEZwH/W6JuOcf
4mMz+p46J5sdbVY0+S4ldyqLOef5xCnLytYjzngfK3ht+iTWn+URI2FLlueN
c/Asy9uG4TvBV8kdLs57XOIIzo3BvNh77B8YKLz+X8FxZTZ1TExsvF9qW09M
jy8g9iEeIv7BfjE2+dn21PjrwsRygf3F9qac+0X+cEzJY+1W2y/KbrND4zxZ
Y2wd3q6tNoaIryK+xSeNzjru4x02nVyQ+bXjWh1tBzijIRa+uto6xB0EsCRy
amwx8ovtW5D3HIjjLotcCMyT8kdBc1+uEFgnWPqgwL2LcQcSvJkzcMaCN+4a
go2fXfL5OZgSGFdb0Xj2sUX3VYhzGmxY52rbMeZzbcyXuk5RPy7OgDgLIhbA
vqyJswr2HmwKO4pOIgfE+oxBTMs5P3NhLz+Ks2POkMF3iMmejZyRPIlcBntN
DgrW8Zu8fQbxL/kg32BD8W3UkX9NyPusF7+DT6RPcC3OxAdH/7zfP9pw1o2/
Jkci3wF/wD+1Js6BajjTl/xfBX7RZN6vir3YXnRe9VrRMope4a+ZO/NmLciJ
2D/y2bvJPWvtfxi/S/BA7gVNHscdkCHB584mtx+SOI+5qdb3AMu13kv2kTss
18Recz9xUOR77Bmyiowi38g5/HGvFawfHO+SyAGuwL8U3ebNYoxT7bHa7x5G
/khOwNk8ecG3C+7vjaL9KLk8vvl3qXOxC+KOEGOhe+hhXeCcnL+B43IezJ0t
aO50gaMnIYc9Etv4ROU3ix6Xux7YkmVhT5BH7BJYOPJ7THzL+Rv83p3x+OuC
h3eLpvsUjMOBx7FW9EdciG/kHJ7zP3RmVsH7/GBq/z89//XdcMrGwAPQQzAB
7meXQ/5/2+S8knvBp5Z9vjWm7Dt02Og7wg8Tq+HHyBHRZfrCpxGHYcPwnfjQ
RanzhU4x3xMSY7obVT887sNwLwYfhY5ji4mNwOfZa+4YQa9MrPPo/vmJMbFO
wXPnuHMIJntE2fVLE9+p4x4Ue8Vek1+ztr+M83rO7S/L+6wB/BoMAcwAfOnA
xLxsKlq3qEevuMd9cNwP5042d7PzJed0jIM8tMf0HYxxgfNgr5Flzog7BnbH
/TJy5BmhX+gWOSWxOH4T/8m8kXvWAbvI3T7scJeIibHD4JBTA/95r+h75QMK
lifwcM6vweTAvPBZlA3Bw00Ft+kfd74a4vwafcS2oEe3xD1D7htyN5i7VVPD
D1OPn61MjVPeprJ/ybKKzKLDr4ev+bjsvPrDstemfc3F4/zUeRP3DbkrhJ+G
5yHNbvOV6qekxnRXps73iCGJJYnbiceIK/YvOmckd3y51uvL2iJfm2osi/uW
fe+6rHJWk+s/Kvh+N3vAvLibtjna9069LwOKrsOn4k/Ji7ZGjMS6s2/YEPwh
e4pPHFjwXrAn/D+gW/xHYEDUH1623CA/28vODehjl9qfmzg+J06vKhnPe7to
+cVG3B1yCLa29z8LyCPjco/x0ribSltyavoCT5sT9PzEbcldsIUTwv5z76h/
3LEHuwJPASekjliZcx/iNewgNnB5jdeadSYegAdsH/d8sLl8z9zBpZkzOMGL
geORo7Ee5G68/yjug/Vo9r0n7g+C9fWPvJWYC9lEhrkbODfuKnB3jxxtbeB/
0Ogp5zLEKuStiyKnRGdGF3y/+4iC4yzsMTZ+aeSO2+P/FeD6+2hfltX4PbJK
f49Hn9c1mX634BySmJu5kLssiBgc+SCW5qx7WNHrzH4uizyeeIs7mIxB/9yv
JF4hluEOFrnF+CZ/P6/Gvy9r8rq/VvB3y0PO4XFZ0BOb3H5Ck2PvfrGGSwKD
BM8BlwGfAcc5PXGcT7w/NmLNpyR73QvORT8Tz0enridHGZf4TPQz9f/9yNk4
29xZcOx7D/eIE+vyv1T3QOoYcYnKy+O+6MaysQMwhAO0NmelxkPAGq9PHVvf
oPKYwF/IA44LTIx8ZUTqHJtze/BldOBwlVemzsF+lPr+Cr6ymnuwie/E7KP2
j0feuE/qeznkVuRYiwu2KbPLPu8B1wBD2BB4FDbmpPB5+DtyW/Ja/Fkmzqyx
Wx+GrftU5VGpYz9w0OcDc3up7BwS20V+Cb4J9thX9f1Sx9LgrBdE/jxI4/4l
cY79TdXtkxjL43z+vMj/wSn/mrg93+2K+7foE2cInCUQz/eMMwXwqCNS459g
q+g7Z/n4hZVx52tO0NwP4LykV/TTM+4LrIo7Ax/EndsvSj4XIab6oOR7xtw3
PqPsexXs15OpYyziJfDv2wvGQzgr/p/4X1M7Dl2yXRhWsi/Hp48q+U7ayuBn
VdDwSV50Z8yRc/O1wdtjcRf61bJj8lXRHlwTvfg4fOKO6JP+dsb8dwS99/8v
zJ/z416xBnvvi/WM9eQ8qnfj1217Bz/kud3jbny3oMl/74ozNdpwZ51cekvB
71siT8betsS36MrVoct7+WO/bgv/W1R5f+qYu6XgeAE9JWYgL307ziS4S8Zd
AmKV1Wp/J3FbwX6DMznGwhfiE/Ft4HDoDvkK2DztqwOXBJ/8XmKfMCL6BLPA
ZnGmxjj0Sf6FrekbNHpIn68UzBc+Y0fkm+SoxAzcCcbXvV50W/Io8iXi7uEx
Fnf/sS3knuBn5FHkJjNS0z9MHQuR98PzhWXbB+wEWDyY/Icl441gweTldwS2
dkrZsR42EL/GfyGIVT4oOG8EmyLH+21q+j7GLHvNsZHdAocHj6+JvOyUJt91
bY1z4b6xbqzR1oLjffJ+bCc8EwuBk7OnxGP854C1Ys32lJ3rnpsaF8eukn+R
610ZuWo79pd3Hrsy4qjRiTFp1hpcHR81L/wUcWavWH94OyLWeVPgP8jo5IhV
wDUrw0fvCTyDNUROLg7sgbMV/jPBb+g+EVcTXzPn4SFv2H5icWJD/kvAXPAV
+JNPAk/m/LM1+r898KufaM16J84t9k0ccyI/zI9Ym71GR/4fU/WcMg==
         "]], 
        PolygonBox[CompressedData["
1:eJwtmGe0VdUVhQ+vF9B7z733YMEAYqQo7T1qQEApBjEijyom0pESqiJ1EMAo
oJQMIKHISBAUFGlKC0gZKE1EQASVaKRIxxiESEfyzTH5scdZc6+1+95rzXXK
dh1Q1D8tCILfFQuCDL6JRBBcyQ6CajlB8FwsCM6DG2YFQV+Uj8SDoEEYBD+j
n0pdQ+TtURB0BzcAx8F7wOuL86XuAPZfgevS71bqvkb+Nf19wVjDGPRB5AbY
7EY3lvZ1aH8LmwvgnDwK4xcryXjgCfQ3C/18yrTMICjFfLJp+yn2T2V5zL3I
EeV0fhCcobRFvx37RxlvFfqd6Noz5p3YTwMvBf+SCoIP8z0HzWVJZN3W3CD4
czIILoGfTKdP6i4jv0W5yviTwAuRS9L/auTjzO8G8kzafEvb7yiNwG9Htl3N
GAX034y6uVne4yRzyaCcQz5H3QHWm8N8XmftB5hzb/DnGoPxNtDHfq0P+2vY
L8K+BX31x74ifWdwXmXQnaLsou0a8GnktuzfY3ew96zhGP2do81XtG+MfgT4
NPhAttd0kvlFofdqJWUH452hj5bs9TrszyGfwOYL7Kcz/qPYFlBXCl177F/C
/mzCtiFruIf+vwcv4PxXUncc+TPqxiH/B/vr2O+gbjf6stTtVFv2717atqfu
YWzTGG8aunsp1dHXAm9GXsuar6V8x3TXXmU+v2E+P1C+1l2hVEK3SHeSte0E
H0buRp+FtF8O/lh7Ad7E3jxIf3+kv7vBywOP+QFz6Y/NcfQV0PdDX5o5pOd4
DVpLV0oB8kL6W49tOvqzyO2YzxfoatBmP+vpyX2fDb4e+q40Rf8RuC6lHO3f
p24buu9Cz3WQ1oTcjPaXab+G9u9ge426Y+juYz4fgtszx7/keg1aywvYF6Ar
pLyI3F1zoP9ltPmItgH34acsv6k05Osp71UPzrg2+3Wd/i6zXxPRL+B8eqJv
BC4EPwPeRX/DGKsSuBV4Cm0qIz9MKQJvQl823XWtwW0pm7mPVcHtkFuwP3WZ
z3nqzjCfHZSVjD+TOXWk7TfyKeAEeGLMa9bay9O+Je0nxj12RcrT4A6R5zZa
54nt+Lhtr7NnzZn7asYby3gT2aMZ6JZT9yrrKcJmMG1rJXz37qfUlm/CZiy6
MZQ3tB7ws8gdKcMj+xz5HtWNAM8G10SuIRvdZ+bQhP7TwQXgQZHHeob1lGVt
7yb9FvWmFyNfSPmt6o38hFxB/gl8kP2Zor2hvzLYNqPMZKw2kfeyOmUq+K/0
sY21j6T/gtBz0FxqUeagv0Kfq7gLa3QnwKcpN+nrFPb76PsI+Cy4mN4Hcj9K
LNNr0FreAfdAroL9orjvqO7qWXAf3WVsDrGeNuD98ieUk+AQPFvzZz1jcnwG
q5AvMp9lzGUFpQr9XZKPz/AbO4V8Me6zr4L+LLgH9g0zfQd1FyfR5yvYzsNm
MnIb1j8l12/gH7qL1A1Gl1siCEpwv+exH+PZi3zuw530Vw2cBh7CGp4F96V8
yV43xv5X2LcGdwRXBpcEV6UMQT5M/zn0vwF9acbvTF0FdFvAFcHdwBXBdbCZ
z1mOBFcHf45+Mfpe4IfAPZjft8yvB7gSuA32RejngGuDXwNf5r5/AK4P7op9
I+yPgluCq4ET6PeDm4PTwSfk38BNwAm9H+a/G9wM3IQ9f7GEfYJ8wz3oT2G/
h7rH0T/N/J7CvgI4BW6q+TH/r8EtwL3ALRn/BLgVuIg+7s10TFFsGcB8M9nP
ptT9TWuP7DsmsF/TwbvC27EC/TTwUvCcbL8xvbXKepP5vhO6G9MpRcilOa/1
nG0u+pH5PgOdxXbW82O66zZh+zNlc+A+LkmmjEJuTPtvaN8h4VinmK/Yrzun
u1ef8bsw18vYr8x3zK2O7i7qemeYQ9yNfEtvMt0cIYgcwxXL9ab0tnRHdVcr
UwaC66Hvk+E39M/QMUqxajj7URPdCeawmvlMYrwMdMXocyP6bdT9hK4qOJ7p
O1oduTZlHHOPqBtI+7cZ7+9pjoH1aP885Xv05eijV8pjaCz5jOHI74qTsN/l
sX+MttXBT2S4bjHyvsjcQmssF5pjiWvpzejtTAePAadTXkA+TN3e4r5z/6b/
f0XmdgPBh5Afom52tmOwYnEPxhwqzBy7heZ84n4z2M4q6HLBA9B9yPg5yENS
jl0648HI5+WPFCtZ0yuc50n66E77+6k7hfwSdcvRTWAOR+O+87r7ejNJ9Fcj
czfd4SvI8+VDMx3jOkd+M3o7ejNp2N/HHIrl3H6joWOKYss6+tiN/Srq5mXb
Z7ZF9wP2nTPMkarS91r0C7J9pjrbUeC0bHPgitjfYL4z6Ps8dTeRn4vsm+VT
NqKfTB85zOVN9KtpW073J8uc7QHkWMx7p7ryjH0jMpc6A74WmYOIi4jjiOvI
h8mX6c0/gq5G3H2Pwr5G6Devty8feyhujiCuIE4jbiOOJK60grI1dJG8lLIF
eZ04brZjyu9jrpNOnEPcQz5WvlYxXrFePk6+Tj6yteITezA6z3eqHvpBrLFq
vn1yYcI+Vb5VMSgVmmOIa2iPtFeKOYo94lziXmVCcy/dWd1d+Wj5ar3JSdj3
wv5T2lbEZqp8W8zcUT5pCfiu0NxMPl2+vVvKXEs5kHKhUuhbZJmzibt1STn3
ESfrmrLPl++Xj64bt4+Xr1cOsTVmziLu0oY5TEDfNbIv0p3spHyE/geme4xb
yGHC3GgcdfGEY5Rile5cs4Q5uri6chDlIvLZ8t3KMZRrNE55reL4TZBrh861
PgEf0dumTMo05y1gfkfpb0S+7+iRyD5fvl8x8XlsR1N60fYOzmxF0jFEsUQx
6250dRLmUhH6VUnHPMU+cYTSoWOaYps45Ovi7pR9mfZxkxnvNdrs5D3PVb6F
7pPQuY445M7QMU+xTz5Mvqww9F0WZxR3FMcS19Ka7oqZA4gLKEaUE1+OzJ3E
UcVVD1I6ZDkHUy6mGKtYq5jYRflo3L5GPky+rF3Mua98gHxBq6S5ZWv6e0Nv
PWFupJhfDLlpwrm0YrBicaekfeUs2nRB/jFu37aFMg58TPEp1z5Nvq0/5S3k
/ZSpyC9TPs51Dq1cum3SuZI4ULukz0RnU4KyHLlz0mOpD/WlnEy5mThmYcw5
lXIr5XDK5dJLOpdUjjCA9VzRGeT6THQ2s5LOZZTjzk46R1aurBiqWDotdKwX
p9kWM2cSd9Kd2pAyJxA3ECcUN5x4+7yVoylXu4R+R65zhCcSXrPWrn8C+jfw
25S5/TXK48h7Yo59ysmUmymmKrYqBr2n+4++ZZ59snxz/YS5supO0vf7od/i
n9Qn+GrSsnySfJM4iLhIZ9oPD83Jxc2VY/ek75spx25xhhvINSL/K1HOVhN5
WdLccyzrW5o0JxE30T+TkfTVJ+XYp5y3L/LFmHNRcSBxob0xv/0HwL3BeXHL
4jjiOnUp3+X5zgyl7yVJ/ztRTH0PuU/M/xJmUJeH7fHIuZ5y0hP6nxE6F9Oe
T8B+4W2sM9HZiNOI28gnn6Ov/IRjlzi2uHZh5FxHnEXcRW9Ab0GcZG7oHEO5
hv5Z6N9Ff2xaYl+cOfyi+BA5V5HP2wl+k/W1znROoNzgf5G5y0H66KTcnrqi
TNvIdmjkfw/6JzQEeVjos5LNPPR/wH5OlmOUYpVyOOVy+uewEf2cpP/VaA+1
l42x+TLLbZrInyTMfRTDB4f+B6B/Afrnon8vyhGVK4qT7Y87h1IuJQ5Rirbj
Q+fyyhGVK96Kee3KQZWLdg/NjfRPTf/WjiX8r0Qc8WHsc1M+u8m0P6v/GZFl
5VjKteQz5DvkE/6LvndoLqB/NDcjvxG9FXF0cfVZceeS8nnyfYPi5pbi9HWU
z0fO9eST96JbGdkX607orlyIO7dTzrkcXfPQuZj2THtXMvK/N8VYxdqjoWON
fIh8SaOE/3Xpn9yTOu/I3E2cTtzus8hcS//09G/vauizT2O9V5DXxyyLE8ZC
+zj5Ot2ptfS/Ju63phjVj/b/B0qq570=
         "]]}]}, 
     {RGBColor[0.5890965650343505, 0.5107368119929028, 0.4727675144845991], 
      EdgeForm[None], GraphicsGroupBox[{PolygonBox[CompressedData["
1:eJxNnXeYldW1xs+ZmTNnzjBz6swZJIooqBS7UiyIxgKWXNEEvVHsYmyAiBr1
5saSGxWQIgiIINZoYiFWQOyJxhaVpnRFUCliBZUicNdv3nce8sf37HX2t3tZ
e613rf2d3c4ffOqgikQi0bYmkaiMsLGYSPyyOpHo1JRI7JpLJNrF88tIUMgk
EouqEokx8RyYTCR2i/idI/3uOdEbgt4rwj3jmRt06wh3iuehVCJxfLXoM6OC
sQ2JxAXxe8+oJx1lLozybo9nXr3qWxd5O1WJpt4P49k96msd8W9F3JvxXBdP
h3j2iOe1iJ9fr3Y2l5FVfNusHtJtifr+L8I/xfN5xL2bUj8OibJPjLiT4jkl
0sxpFfVEm5riWRe/fxXxgyJ8Iqv+9Ii6ro68p0S6n6MvnWsTifODvinif65W
XbTn57pEoj311unZ3eNzeU70JxUK25sentS4zYk0/0xqHBnDGTnRExzX0fS1
5ehL1Pt6Y4xHPP8X9L8ibJdV/9tGmXenFL9b9DNVSCTaRDgr0jwafXs5xumM
KL9NzPn56YiLtGcyD9GH3tGvA+L9vvGMjN8H1uv3qKA3xtzdFuGmCJ+JdowJ
+uIIm5qU99f5RGJc1LE1ylgf9DlR9r7R5s3xe0aF2k//do/0m6O+AdGuOxiX
aOeYCKvqRd8X9M3RpkGt9J5wYKsdaQc6zZ8jzWVBt4qy/hhl/y/jGf1/sFHz
siXa8ESj0jwe4TNZteeTaE+XiLsinvrI+1Sj6Ccj/Hs8g4Penlc9g13X1rzq
eTTej23UGrgjwg8izMaY1sfzXtBVEVbGs3s88+L3xMizxfRuEV4aa2Z+0J2C
/j7a8x1PjMnW+P1hxHeJsHNGae6OvHs7fnLQ1UFfEPl3i/TTIt8J0Zf+0ZdB
0Y5vY/wHNiruRMez51p73y2M8d8j8u0UfTk4yvkoypwaZW4PekHQXSPsZvre
iL+8VmkOyqh/9HN0xF8U8bODboy4ckb02Ij/yWkYhyPY10E/EPEXRvr3maOM
9hltezbaU5dR/KgqjRljNyLoiyP93KB3jbh2GdETIn5TRvuTvdna9LiI/8F5
GfPzI++/g04E/U+v31vi5zd1qpt6L2KfRJoBEX4RY3JqxH8TaebFWvp1TnEr
4zkl6PuSWocnB11TpbSnOD006T+PtE/l9Bv67qzSs1a3Rv3dI25N0G+nxOf4
PTEr3jKrUuF/mc/clRU90WX0db2Ts6Ipe0b0pW20f7/Ie1Cl6BOi/Hyt1vSQ
aPOBkWbXVnpfHWFnxifeXxZ93iPoSxv1vp3LWRtrex17tiC+Rxr27NBoc5+g
NwU9vFH0sEbVuavzMqasuU7s2XjXC34Y4Zcu8wr2U0rxP1aq7ONd/qBarZOe
MV+nV4m3PBzj0zPeHRHPb6PMD6JN10R/RpXVjuMirl88F0faj6PcByLum6C/
jueqiG8fZQ6lLfEcE/zn6Hh6swbS6hvjDE98N+IWkz7Wyb1R51+SKu8Rzqug
/xV1Top2/S7S94g07aOef0T8ftGeWcE315Vij0abLor3HeMsey7GYFxSPDwd
7z+P+i6s1vlHGZdGOCLm77wq8WfOxGv9PhVtfjzqutzpBlarzZOyWhPV8b5P
xB8cT5tox19TSntw0A+nNBaMw/pK1fl0hLXRhg/Sejc+fk+I59Fo3wmV4vEX
R/m10cfz4v0vgt4Y9E916k+/Kq2dR5I65xjvC+P5ffD9V+L9ITGnyzjb2fdJ
zWv3hObml9GPozJ61yPC7vHcF/QpkeeP0aYnY9yWVYnH/MCYR/igy2E9zE2J
bzxGvdXiXUuirvsj7sdIc1iUd2hGv5NOS/yinOqhTHjauSnV0dFnKOcOvPeD
lPjq9iqF8N4DIv3+8dxTpXGnL5z1Y6vVX864afH+iXhWRv7VMe/zY6y+iPDD
KHtK5Ps+qb37K+/fBTmVtyHiEynxWuh5ET/J9S6tEl8n715R9p4ZveMsOCel
d/sGvU9GdcCT57isvtGuK+L5fRR/RpXoKZVaHxM8v8RPrVQa9lUvr4Hz47kn
6GsTytfXeZ+vVPozkzr/r4+6nkxqnXWtFJ9h3TEGxB1Wr71xV7VkEWSSNxq1
drp5/XQ1Td6W3ydHeG6l1uxhrJu06qVNU2Ps7oknH+VWRFnDos/JCPslxReQ
W96y7DE+6FeDvi2efyTUN/gGaU9ljCslW42uVF74yeH1avekyL8tL9liUMzj
y/H7jmqVPS3Sto4+vhZj9nS07Zhq/f68WnISY3Vi7Pn7IyyXlG+s18kYlwP9
l+AV42LuzmjQmDPetybEO9uaPw8tap2Pi/Cp+H28x791hGPc5tGmGb95ee2N
yqi3j9Mz1+zxPqZ/WxZv56w7PGStrtH24dGW7+L34xH/fYS7FSXXDGENR5l/
j7x3FVQ35VwS7/4n2j0j2v8c675S5bC+nou8PYIeWRD/ONc8ZH3kPSfoLhEe
Eu8PjaedeXkv96Wbzy3Ww4hKrSPoX5eV/uVoy6WxRxZ5XVH2OS5/KXOXEi9m
jY93f7+tVH3tPAbjvQYor4fjz3FZcyL+2ZjT29Mq60j0mlbiQeti3X0Zz9dJ
yRZrgv4q6IujPZfkxP9pF+37JCF9Ar3isArxFfboMRV6f4nTXJaT3I+cj550
mfWm5RWiiZ+ek6yPbN8zfv85pzbckhPdMegvsqoL/YWyqYPxQV5DbkN+W51T
WZQzIcLx8fwU6QdFODCe0xKSgQcH/bTjB1seHhPh6JzkUXSpXa1PIXsigyKX
vppTHtIfxhkfe/MvMV/vpUXvGe35b9f1UuWOOk6zzLkm0oyL/h1oGr6IrLg2
6PHWiS63Prmn+zLHeuUMx1H2Ky4f2RB5cYLl0t8h/0WZl9QqvnOMQ3v4ZK3k
ujYZpdkrKbmVPMiuxF3keGRSZFbk0stqdWbsE/EdMiqXMikb+r2oKx/xA4Lu
kFQ+aPTLIbWq9+CkZMOnLDt+HOfGbRE/JanfT1rOJC15kEPp93Pue9+U+suY
E75qepDpgZY7SL88obVxsdfek64XubRrnL0jo/wXIm0qrXfEv5NSe9CvCYe5
bXPqRPP+xBiLUfQn4qti3s+O358H/7kgyrgwJz45wPTGKGd6vX5Ds3bei7xH
R5p/R9yN8dxeoTX7fsQfG/TSWCfX56Tnt434VRG/LepYkVV69JbFke6GoNcl
FXeTy2EP3hzPlwntjT+Zfj8nmr15eIXSsJdXZpWXsjlLkRmOq5BMw1l/d4Pa
cp3bsz3G7bNoz5Yq6Zd/iGdtQnrm/5qGh3wQaXpHOQMrlebLyLss0vxPbkf/
oIdXqP03uF9HOy9y0IIK1bs24pMZ1Tss4mqD/jzon6ukc30R9MiIbzC9tUr6
FGlGVAgnud51oUeyhpF1DvGYI3+9k1P7wUBui/DICmEvjBPjxRjCK4mHn7PW
74p8vSrE54+K8Ct4eE40acabV7IeWQusAc7Sxyu1VmZVKP4Crw14xW9JF/SK
StHsa/bwnVWau+ERNywnvowOjV6NHj07qXbCG8GLerr9v4h370YfF1dJT4Q+
NN7t53WIzEUZ/w76CHRi00uqpOe+E3SPiF+eFabAPINTvV0rrKrgNGBh8Oae
bgM6++qIv4PfppEx23k9j67QeP/RY17lMrtVSAdC9kWWJRxsORhZGvog5PbY
j7nIe3yEU+mzdXnaT9uZm23R1q1ZycMdE0qDXjY78n3gsyRVrbGjzX2CD9wD
9hRPfbzL5gBhVAc0ehRhzvGMLePK3JwaeU+JJ5uWrP1zVvL2lqzoO6Nfyyp0
/nwd2cdFGT8EPTbiFkUbXgTHifSbY99dEGG3kCUSZcVvb9xRFvL8pJxoytyY
VZnI0kPq1W50E87f9Vmtc84ysBXOYur80fUiU0NPttzNO2Rvwg2mh1SK3jep
Mta7HOrf7PZMyWms+0T8ZxUa828SWgusU9bhWVHX2qzkiDstY/SKcGTk/Sbi
x1To3FpneYPzfVVWa55z/gvTnE/Q8L1bc5JJRlUoXPsf9GrLKuwJaOaXfUSZ
lEGd37res1OiwaYm+t03SYVfm2be670G5uekt7DXWZfbs1qrjPX3xq8Yj+0e
k3MsZ8ETHvC6ZE1+EnLjnbFeHimKZyBrwEPgMdRLevY7YwKfIfzKNPwHmjGD
N4LzDKvSmfKu+em82Cs/piXLX1mp+TogKX1po9fM2Eh3R07zSxvoE+2n/ttz
agNyEGuIef/IctExbs9w8yJkM+aD8Wd/3WIaXkWaXqbhrevcR2jGlvki72rP
G3k7er1R73fGBamX8SEcZZr1Cf299dnLrNOC1aEfTrXePTDo/UlTobMbvQZe
Msj8BL3yMss2c81jaTP5LndeZAt49GleA4wP64dwpGnWDDTjNzryjXFd1Dna
NOUNtO7KsymrdjKOwzw+8ArmhTlCbkV+Pc77a2JO64d9zzv4CeGdpme2Ul3I
KXfllJ55Z84ph3yLc8pDmcTx7jjzk02m6efpuR14x+k+m073OED/My/c67/L
4hvwNfgF6432wB9Yd3e5Dcidd+eEb0zOiYZXwDMmm16Y07qER1HWWK/Pj3NK
08djPsLrk7gpjt8S6/2O6PujseaX5lQvfJJwkml4F/Rm6w6P56TLoLtDo0ew
RymTdh1TL3lndaR5oSis/r685BH2Hu/uK+jMvrYoPGmldbFb09IT+Q2eXwLr
sX3kiLRsMb+PclfF+4cifnjEnVSl3/tEHVdGXCvGOJ7WIXvtV5JcQF2M/wSw
r8jziyrtHfgdfO8AsP543xRhz7TquiEpPHSN67onLYwRrBH9GpwLnfqrSuEF
YAVgN8emhcGhK9O+X7l9tBMZGHyibcT/tVq4xfMt2EWlMJcnksJVoMFeJkfa
T1OqD/2Z+sEqwBHOdPqZLgf9+9607CnN76Kux7M6x7HTYK/50rjqOmO32H2g
X0vI5oLOgI7wPHJ/lLc3tpKIPyrKXF4pLGi59fFbYv6OjHo+jvDKeFIx5rvF
mD8Y75cZn0FHRN9An5uSFR6dqRVeenZamCl2Feqm3hs9pmAyB5VkWxzSKJyV
MsFakb+RlZGTkY8vD3pNUlh1Va3w6muT6uszUc7jUccFaZVLGy9KC0PFfnNe
WnN8coS5eB6ItEdH/IC0MFHmaZe0ymH8NqdUbt+0ZCRkpZHR92sY9wgHxJi+
iewfa3z/rPSZ/vWy16GjYtN7rlLY96BK1b8hpTagG53odUKdrBPW+0z/hp6V
ll5FO9GzkV/hgWMjfqdq/cZ+B04NRj0w4qeAe8TvDpUKsaehL3xk++hRlsvh
DwdGGcW07A7sN/YDc4EOtch2oIlR3u7GwakzXS35BQxvvOs+PvId7n0EHgf9
NJhGhCNT2tsbgw+ujfHYFGF1tdZSm0hzaFZ79lV4Q6RfUK091z/Gd3mk/76s
8d/TcuxWt3l+hepv47a9lNBefzGhswDbDHz1xaT6Rds4O5ZWiGcOtC1sUFF8
gn6Sn/Y2RTjNeGPvtPYmmAXy5xtJ2YiwFWELZt+Ao7N32JszjJeCt4HTsWen
mmbPXpySLMxaIu1Mx99jmrzYRRkTdJwXYw2/UCO+82XskZlBrylpH4HRYB9B
v0fn5xyGv8OHWD+sG9b5XpyDWdHUfarXP2N6nvUu2j+4UuuVtfpYUWsUPR5c
DHvEy5H+uoLGoWtBeZ+pFEZ7cFFpDi4oP2seXvRBvcaKcp92eurqUZRcf0RB
eh5tQNdbkBKGij6IXsiegsZe0cc2C/jr2d47mbTmifHDjgNPnmUee5znDuwl
l5Et/9Kod33EvRHh7Lyw2dUF2Q2RxZHD38tJd+G8aFfyOmnUeTbM5x160vgq
yeScIZxbrLFdakTDY3eJMnfOKN0C20tY29uC3l6tfYeuiD0TnpaJtDXI/uCD
RWHPRxdluzwzpXQXGbtCVufsbOPzFPyS8WeuwDkJZ0f8qWW9G1WQXTiVkX2x
MdZDQ1b7CVyA8tYZs0KGRn5GhxvncQAT2ymjcQFHh1/AK/BloL/8fjunMYZX
g8tM8Ph0boq9F+8HFGVD+MJ2hF5F+QscEWEixm11jOOSaskVyBK3xTPfmHNV
SbjuIfWaszUppcX28ElBv5dHuC3K2VqjvE96fYCpL2nRYYKuiPZsqEMI0P6u
9TpB1mnvcWOt/SWltU3a9XWyHx4ZaXvFUxXPorLsf4vLWr/neQ2DHy+yboOd
B3siaxIsDUwNHO+Cos4OzhBsvbd7DVA+adomxJ9ZJ9NSWoPf2HZJfuqH96DT
3OG54x32TXQx6md/0Ybe3iOMBfZ+7ALYy+gT5zN54EvwJGxa1McaxafmQuOU
4JzMXau0xhz+cbJ5SO9qrUXkuy72lUCeQj7Groq83Mfp4UnoAOg5zMUA2z85
fw9PKqRfvVvJHowt94igL0nJfjjYITZEZGD0HHQcfDxaWYakzmNcL7Ih5y5t
6u13x1nOPN7nwkkxB3tHuiNLwjloKzgn7e3jPtb6LMj4rCPvC14v33rNIAse
azsya+RIzyPYMvI9sv22WL9Fny9VXkv0e3RafeBdynmrzM+OcZn4NMEbwP2Q
cTgTkHO6IttF+7tG+1elZX9ifyG7tbb8xpzRhyetd6CH/OB+tfL6x258umVP
/DT6p+TL0T8rnwl8E0oRX8xozYEzjnJ7Ljdfg6eBeY02H+Cs3ur4kWn5RYER
XVfUOTerIc7RlGjOO95jS0av2rlWsiJnHHuIkH001Ouin/dp/7T2KrYa7DvM
B/IacgMyA/I6Nj58pfoaj2JOCfv6LO7bSuVSd85nZNZpT3X6lt+k/zEvmeX+
gnAvcBDwMHAPbNroXKuchrRD62TLwY7zUloyOnLrFPhqjX4jz+1k+apVjWyo
f7WvwV/tb4CfDr4A2J3p88PmUS+kRRMHr4U3whPB8MDykLWQ3aDBEPAP4jxg
TjM1sv+TH1+D39nfAL8V7Azg/328d9kXY9LSr5C5kA0npyR/DqiQvxc2TWRP
ZNEzKrU2Wa/I5i87RPa/NCk754SEfP0oH1nlvDr5pN1tmQzZDBkPWXO86Rlx
Hh8C/hnr54VGxb8Yc9GIjahGeehrtft+SFayBbJEdby/Kdqxf1r7Htst79Z4
HbNWh0e5bSLvxihzum2byO4fBK+fGe17tyw7wNcp9RdeSV5kbPAScJMWrJEQ
XAhcirMV/IS+vuPxxK7E+dpik8KG9J7xD3AQMAd8NNCh0KX2CB7SIZ5lKdnG
P/baOCbOs47RpkpsxbHmzo24Z4N+I9K+Hs9X5i/wSPjPigrxAeTkpZyn8fRJ
qk9fuV+cP9t8BoFbkB4sBR2N9MjDr9TLVxCfQfxTHrP/Q2OT9Nm+eck+0Nh0
ezfpzGgTbVtSIR6OTP5KjPke0f9XG4RHTU9KxqOO861jgpeDoYOZYxvEXoh9
ENsgNkJ8PVp8PsCC8JMgLdgdfhakBTsCf3rZdvwr64URgxuA8e9urBybQGtj
2WD54P7wtjstGyEXXRHroybWQ/ey5LxtlnnQXdGNmRfm6EG3f0qs1Q7UHX0s
oc9mJOtwDqF/onvCW7f6TB9pPguPxW6D/Ybf6Py9rV+A6S+xbLMp+lGI51rr
lH8zjtK9IPxrS6PsDNgbaCt2IWxF1Ac+NKNGOgT5HnXeGdZRsPV/mpU8gG0C
OzZ2Es5f5JeFlmFOKImP/VjQmYzPJmtuRV5+Zv2a5DN5uX01986L1z8fYzIs
L7+nJUXpCudZXyA83/LVpLww3IMbxSvT5mk9aoQbs+fnRVmHRpr5EZ6ZFZ9D
zupb1jk3LNrWJcrZiT43SF87wbL0XPtOfJYXts15xXm0tST58pFI3yPK7B5P
50rZZ7DT0P+fi/IDaSrKjoRdkzFCLl7kMxHbGnZN7GvYFQk5i4+2zH98UTji
6cZUsfthO8T2x9lCiCzBWQ1GA0aEfwR7Dp8ZsHx4CXYB7MzoP80yXE57DXyY
ebkxpbm5siz/VXxaS9aBpxkjAyubHvGt8/IDwR/k7w3yd3wywuEppQFXO9/z
xTpvZbkaueORGOsLOcMKOjfg6Zwdp9TJ57ZF7iFkneDTSPmsjV5NauezBeny
7BP2yAEl6ekVEf+HmJNlUVcHZISM9K4WuwoheHtvzy/7ZXiEt1fKn+Ts6M8q
/MQa5NfGGY8sjJ8H5THOhO1Nz06LxzLuz1in5fz9TeTtUatxgy+CF8C3HjaP
Jg2+YNjvKQu/P+QW5Jer6iQfXGjZFlkXOfzoOvlSIpecF+2biL9Xg2Qf5GDk
2BczOlPBqo6tk78xMtScnPgCPAEfF/yh2L+cLe0zepfyGYiMerNpznrwQPzQ
d7GMinyKTD44xurHqKOySXIS7UIGY39QJ3vkqYKwWTDaVsZpJ8f6aYh+l2qF
12zLyJcOO1uiVr562AaROS61bNMr6pmR1lhgJ+Q9GDW/L/b4YJvCRoV94eeM
fOP4fUOjdIYbG3V+HWj586g6+Zcydowl8jr17VcvWYm1it2PdoGxD7Icifww
Mfr1LXOe15wzb8wpGCry60teUyO8rrgXwf2I1yL9oUWd1fOjjFsbpdvcFuHl
jcq7IC8/r+HOC5bT12V+lpUcjg/DcU3CZktF8R/K75LQ3h/hs+bNsvhPuSgZ
Ab/V4ZZTkUUX5uUf3KlWvq/Y4pBZkVdPqBZOM9gP/afvYHWDTePnhfyKLNQ/
yhoWdT5fFKa5wTLtjxlhGWAW2JKwT1MHYznIuBC46mbLgdh8sEUh6yy0b8Qe
xkI5fx6K9C/E+1kZ5cFvgjRr3bbeKbVvY0b6CeOF7nOUsUR8ycHq0H1HN0rW
H9MoHoVOi+5zSpP0pouLSnuq059UrXGhfPzvwJLRnU8py9f2nRiDM8pqw6QY
4zlpyTbwG7Dna53nH3mdFVuKsnuQFz2rS5PqmpMX/gE20tfye1/jG7PrhaPR
DvBcZOqJSfULn2qwtpObhDGdX9T5xDm1LXjkx1nNAz4e+Pkfb9mePX5WpfY5
dwT6GxMAe2P9dPaaYk0jy9C/kzwO+BiOtl55Q4N4EHPT0/GcQbNcPmc3Nm3O
L+zah9uPC/lsiu1W2JLgqdgemDd0jpvNi+6K/vwpykhG/2pK8s/OlDTG2JDA
HeATFxnDGGc/yXZF4aDYZbDJIMuDm6NjweduMt+7rUHxDxVlP4GvoN8lo441
EV9Rks6FfYXxGdYgGePhosYbmw2y7eNFyc4n54U9g0Fjs0MWIT3rFH0KHy+w
gCvswwWNbjKjXjgXvl4rnRfZHRn+tChzc4PsUk8VtU6x/SADnuezhTMXe+Zn
xr2RcUiPjHB9WTpbOtbnaXWiOX/xa0RnRl8G98BGwJ5aVtA590lZ+gzx6Cn4
ZaPPw0/xAfvQ8chqyGwHFZV2gct5xWnRHdbEuw/j94kl+S4tsD1ifKyHv6V1
3rKnFzov7YFGf0f/QLeivi+inLmR/v6yzoIZPq+5a4Y+w5mFjgKNnsJYrHT8
iXXCIDivkFvAXJA74FvwNHjXZuuo8KUfi+rDfNpeVl3vBd1QI50ZnRu9dZZ1
431K0ts7RPhpnfLSd9Zbyuu5c0F2n3VF2Xi/8FwvL+oeW/ei+Ba2EHjX+qJk
m+8j3B7PF0FvYwyKqndeWfjZ55YlOM/AijhDkVvIi7wBJgDGCl+5v6i+Mwbz
3ccPi1ofrI0Hgt65pDMRbJW9wR55pqz9QfnIHvSBvnQpSH/EvxPZBx4GDjXF
/JM2w7saS/IZPDcv2blbVj6B+Hqhl0Njz2zmofF7leeaOUcnhUYvXRG/32Hv
F4VbfGC9mPOVc/b9suy3rOGHrR+w9sADupeEWXQryXZYgX2SPZiXXWDnKHNq
Uevk3qJwDPgtfJd5b/Tcg9m0MW4D9gu/g9fRJ+x+/Ea34M4GawLbXKFGmAiy
1PNek9gL8LkES0QvQj86tVH3EagTH92D8rKntcmLpz7vuuC12KXht/BLcI0W
3ga9e0lrpEuNsIZeJdG987KVo2MgY5yT17wwP+gcyHH9jJHu4ra9V6cxh2dh
pyUeGwf4LfdYWIOMS62xpEbTLfuEEFn4QMvtyO/Yotu6HPzjwfWxyeDfscx2
OmQLZIyz8rLhFGzHwY6Rti2j6HM/hrr57C8ZnzzXWABy487WC7j2VWs7Cz6Q
nI0Z21zQ39DjsLPUWIYBXkB3rHZd6HrUiz8ebSCee3Zp21aIb2u7D7586B+7
2AZEOxvcNmwpYD74EqODE4+vJvadRse33J0jnvS/sP0F3a6Naew13IHD3xi9
vq3rBbsg/aHue1u3oeW+HGnQ/6Gx04At1HpM6HutxwT8nzt5+C2/a+zrvQjf
ymtvnxn0Y3E2pSPd4xG+nhevwebDXTR0OeTN83xeIqe0L+o+wOzIW9WkO0Xp
JvnjP2p95Rnjg9zdGFovjAb5FTvqVOtxv/NZiOwGpsKdrpsSsmcg22IH4e4t
si56bsF2QPw20cXBc0Yb2yk4nvf5lv6mRLPeuK+YdRrGo85jBRYDPcr2JmxN
tySEnYClIINgL8Buyx5uMH7OnIKx13vdgr8w19jhmLedPHct/qnY4VruNBLP
nQrsetj3FhWErYG3wdvAYsFI2VvdvFdvK0gmAP9o2ySec1le9yi4/3B6WXdk
wMrxJ8eGtt12NOy+2PywcXB3YFVOfuTXlaXPvxxl/5CTTy82NPxuwdDwm8Xf
brF9CcAewPvAH7DDL/MZzdm91DR3HcDJufuAjz+/8fOvNn6+X1J8YanTgNuC
3yK34u+K3wI+yfcmVRdp3rDNFx7P+8VO81ZZef9VVPsWWd7A1pHwvl5Vr3va
6ObE4deErzU+TowPND6G5ME2jL8efnr4HHFHgLXBekHHQ9c7vUE8h72FTI6v
Nz7Y+LZw14A1wL7H1txcV5Vs003mXfA3+Af6IHdZq8xztpfkEzGhQfbiSvMu
+A/7HgyEexDsd3jASPvpYYvjvjd6eXVBui84Kfov+jpYDWtpu+2q9Je7Stu8
NsbZJw1bHD7kYLOdrIeDvaKbc59gls+RSfY9wwaF/QrfBmwz+CWC5XKPmDj8
Hr4qyZ8MfJS74N3zOkdvKgrn3GJ8E38jbGTYhrhPt9A+crl62WTgC2Mdz9mC
DIGtAnybO6Zgj9iWaNdS+wXCf0jDXgajW2SfQMYELAM/E2xX2K24y877xU4D
Tr7IPn7XNEh2WVHQWJacF58TbBXYKZ5tkA2lR0k+kIwBfpWEjAl3YbAFbLQ/
JBg28dBlY8j4JCxx+znvWPvsAfYatgtsGNc36Dxc4jTYZF60bwn+sNxN404a
/ScN+Pl494s+tXH7WQ/4d9XW6t4xPpzg9WD13AvAfwJsnPsL+N3eYH8K4sEk
19drTuDR4P0dzLe5m5yrlT3oXedlneOPjr9Fy10n/Gj/7Hred5mscdKwzv/k
+Judb7bjOU8onzMFHJW7qeAea+pVNzZr+oRNHJ2Te7Wca9wF5kzJuM25vN7f
V5aNgr5TZk3E92GvlKXX4peJjL/MNHXhE1WoFcbaxnLd2tKOdGCMTzcozU55
YaxgoX8s7rh7f6xtSevs58w9Vt7Fz8SH9frOBbb/M+3jAQ/hfi33Ou4zZg8u
jW87vBX+Cw6Afo6ezv0U7iZwz5R7Cujs3KXl7hXY9SFuA2X28Frl/WFuA++7
Ow2YTo/MDpyb9uOzT9ngdbhhgEdyPwFMEvvLHj47zrJcTdvgJ6SHp2Ab6+D0
3DejL9wbopwOloW4G8u7GIpm/2d4Ej7MhJ3dL2xJHU3Tno4uH70fTKbZv8v+
Ttw/wI5EXvzZsYNw94NzH378rtcq97bQ+dBVkT8ZE/Yc90r2cTsJ93V7uHeF
Xwh6P/fd9vd+B5fbZv/5EQVhRtzRxJZIXmwv2Bf2c5nYGfELp227FtV+sCX0
YOaXs5V693Ne7MKcl5yD1End8H1sage6DZwFBzieu9rgePiEcxfpKK8TcBzs
brSTNXC4+8td/SO8ZrBXsK7Q8Vvuq7D/wIEOdxracIDnC/sFdxnGut6jnR6f
9J5uAzaRo90GcALwAnCDI+xTdGFR92i4vwReCOaA/wR2NO5Cbvc6JEQAY67w
i0Qf5A5phX1LodEP+Q0/Ja7K8Yc5L2senWOjZTnOYM7i+pLsEZt8dvMtG/CC
a4r6BgbyH/Ln6AbxjUERTopnGWs7wkcbVNffGlTPdu8v8POtHivuXW71XmZ/
/Ow9tSEnmQx5bIvj2UPV/sYDfeKeFO/wi+L9FudlHra5fHSXzW7/VsezLviu
Bv0aZ/mENMgayInrc5IVCTeYHud4ZMsRxhTBq98q6p7t2xG+WBQW9JL1g6/S
8qV6t064H3yYNu7mduITBmbGvWTuOWOzw3aHj08/YxTf1Wk/s5ex93LO3WF8
dbXx33rLTk/kdeePcwu/Y2yqu3t8fvL8In8dWdRZObFBdzBXWx6mbOau+Y63
x59+/+BxaKYzwsdb9M5mrDyhsn/y+nnOMvbyhHBe6AkOV5sm3w/Oy3dNoNFb
8VcA6/y0qO9BYOdgbfGNCmjwIfw7JplGFsFuBR6IvfQQyyfb6+WrxDv2/wLL
VBvqdX6jU3WplX6FbgXf5O4P8h53Nbgrwj0WyqFMbITcSyANtnhskXwTAdsx
cfNzO+6MQJOWcqkHOyD1dracQD7u2+BTwd7G7xC7KnL0W/+x16GRsfF1QT5H
nkcWgVdjW3/b/AFbNjre27kd9xyxn2E7G+26Rll2ZBzwH8Am2cV9n+P+4tfB
mTTHNHz2Q7cTef9Ntwe5FJkH2xhzwjxhixpVlN2+Y0l+5NhTsSHeW5A96Dex
3k6LZ3Tk6dcg3yho3g0yDzm3Qf60YGmcndwpG2/eC8aJvxGYFZj8nY4/riR9
EL1wADhzxF/YIBwUGn+dPpGmew0KrORJ7EDgpvjWTTcN/o8PCLZGfJfwBcEm
zcM3McCpwMLAxHiPn8i0zI73jzrNMw2Ssa8qSxZob3kAn3zsQGC02Bug/9gg
+kXHP1fQ3GA3vjry94v9//uy5Ljm76NE2y7Ka5wZb3Q39Cw20vuWKZEb8Z99
2Tovd4Gxw3G+YzvCLovtExsjdkpwaPAV8BTk0G/r5POMzsndJXwUkF3B89jP
7F/4A/dguX+ND/yV9j8ZYqzjKuMXQ0wTN9Q0fIBy4A/cd4cH7enyxjkeGyP2
zsG2n3K3h/OOsz1hHY/7d5x5nGV3F2TjwZb1kfcmax6ZCLmH/c35t946Bfgo
9uarbfci763G+LF5gLVyFxX9i3WOj9wJzUxbsj/x9A8bLnfD4LFzve/Yf/Aw
bDVg4i3jcqHPtfXmpehm4C23oufG+7PrZaOFZ8CjkNW5l3GW4+Fl8DRs9ITw
pieMEW0wT4NXbTffw+cPuQJMgDvu2DzAUbEn4IMLfguuj438PssOjA/j1Mny
FTZTcIWpLucjyyrYTbA9bHMb0GU32W8H/x1odFv0i9X10k3QXaCbMbE6YRPg
EpxnY+zL9LPj8TNkTYDnzLVuhZ7TUsYal4k/K77zjCNyLmMFzznLd1mguWPY
fA8zKZ5EPH447T3O8OQVEa7099+I2+D45dZDwWGwrXMXDlkFPeu/6qw/VkmW
Rjbj3jN0893nWn17iPWJ3IreAk9dYmy4Gf+p0N3rtdY7WnxqKONTl4NdifMc
jIdzF5voCKf5xPWyx0nDOYJMttI08sBK733wwE8t83Nnn3Lg5x9bd0OHW2rd
GR26U0I2ReyJ3NUApwCjAGt4xjR3pqC5DwWGQRp8fhb6rOHMWWoZnv6Cg33s
McVuir0PPf1v9n+Bn58We3j/SNevLPseNH6xYIR88wsfvNEFxf2mLB3hAK9n
8Khl7lca/3DX16MsekhBcneLL9IG43fkfcdnMWcyOOdW60bwYOyOyBjYEG62
HQH/HO64IkNytuAnjBzW/C20pHw2Bpa1Tqbzfa+ybAfYEMCnwV45V5nDZptj
Unya+WIOmZ9lnmvsXfgb4WM0oyCdGj8mvgUBHog8MMLzSt30nbEGbyRMexzQ
V1p8DGscTxryLc3u8CGFxr7J+ic/89X8zcWszpWhZeEpfHMRXvMbjw888kTz
SeL6OZ67qeClyB7gMeBLYDJNTgdP41t2K/w9u5Wm3zR/vNT8ku/rHGGcnXuH
U4yl0ybahvzOdzFp62sJ+YNwluFjcIi/44Q9ZkJWuP1eCflVHe9y8KXZ3/40
fMOnq21UPXx3A3957pLyG90EfnGA28y3pKCxeRMeaBp/g9YuBzs/flrYfMHU
wdbBFTlzv/OdLNr7rWn8GLrbzgguw/mPvtXN/nv4z+DTtMH3O+gXd6WoAxsw
Pmf4m1U3qe5ORfV7k/vOOLXzWKWaFD+kKNkLOyD742d/35O6uItGmf9I6I7j
g9aF+E5RG88L35063OPMXU/uhcGjGdt9PSaM15OeU/zs4OP8xv7ZwT4/fEdu
V6+39vYZxkeBueL7R/h0EreH49kH7AcwAfRvaPYFOs9n3lPc4VtlPxXW1DNu
A+cPNGcTdVMf/cJPuL3L584ReCVYJWtkP/flUK8N+js2q/5z15g1cpjjeX+o
7/7s67z4xrSsG/oOztXg8rlDhH8t2DH4KPXCY1jb3Flira/3vIPl8Y72Nd+H
qlY58CHyllwmcY2mwQLXOy/rBhqMcGud5pu5xuaN307LHoJGJsQfBaz0oYT8
oG70GsMHZLpllcURLqmXPyj7+J/ey3xXarHHhzFZ6j3FPZDhXle8J92dSb1f
Vi9fD85+5gx8dZnzMp5LXCbp2U/4IeNn2d/t4ayfWa/20TZ8va51+9ElvvRv
fMzfcDtp7+umwduhwdO5h0N+ZI+W+9L4eOGrvIvrJh35WVfTXS/+AegI+Jqj
J7BOFnt8eE/7wALQVb7ymCLjrLbMwx099h731PDlmWZ/Hr4HAH6NHwN3kviW
FXdssU2zr/FroQ3IkfT9LNOMDXM43ePAfsJueUlC36YrWH6D1/b0uxbZDswX
+Rc9ENmY+8KsGWQ2wq22N9H26d5T5Ms7L7ojeZG/mC/iGTf8qblLjw8t/Kab
+Ru8DxqexLpnDFpwGkIwGb7lBW6MvE3IOHB3bIVlOvYZ8R86DfjyfKdhf7Df
2BfYraCxDaXq1Z77Egr5jX8x+2C29wJzPtPrv5t9IbBX4nc23LyRtTXT44y/
G3OHbLXFmBa6A3IW84rfy7/L+vYC32AAQ+IuHDjSWyXdDXmzpPKudb34nrXc
d0eOwp8YWWqnon35msTHkIXxs8KWNdP2LOw3lIndlTODswMfYvw5+QYrfWiy
Tzi+mc9aP32sUbZ00tBW5o55A0/gW558XwBMAJ2GNYdsju8VPljISK+bJ7BX
nmiQPD2tQfeE8AcFW4MfvGqecJtp5hq/UfxHORupnzODdsIj8AWDn2wwdjjb
fAkfNfYgOhAYN/h2g32V8EvFBvKW1+ondfJ/Agcn7Seml5vG14Rx4qzlDMWG
S/nsX/xlaV9rn7MTfBY/4m/C4H/H/azxzot8hPyDHISsNdTy2OqS7O+rStLr
8EG4w2OLXQcs8SdjZcPtv0B8tXXAHsbB5tq3aXJZ9hTuwuEPwrn9gMeZMZzp
cQRn6m+by94F3VVeEW3oWZRvE9/A5rsItAf9lG86gZODa9P2q9x+ZJMe3r+c
NZOdnr3OdyXY79z3HeHznTrPdL2c+SPMu+CR8Mq7fKad6XPts2jTszE+K0s6
Y0kDL+X+Jf7N+ChxxxEfINY59xAnWmdhrWH/o134V1IO/XzJ/v34BdBe0qDf
8b3Tuzzm+IRMdjxjfZfXOTrrUPNA/PFZ5/gOdrcOxb4Gr11TJ9kDe39n+4zh
4/ZRnfzc+J5Dy13STwuyvWKD5b7PvDphwJw1jCH8GRseZzh+pnvl5c9EGZQ3
v27HdwGh+UbfyEh/ddDvFzRXV3u+sI/D++B787xmnogyfyqrzT9G2Ckvn+A/
FHXvHR66rVFrD4yb8eG+Bj43+J9gsx5n3PXzstr/WVkYC3ddwFnw5+IbfOAS
nIs97X9L/6a6j5wd0M3fSi2K33FXbJp5JrwU/KKr9Ti+lYJ9CDnwsKJ86fim
ey/zSPx+kesPdl3IsfBHeOOBedk4byzqO4X4jc3z/mFMGBvugeMjtEtJclmj
ZTP2Dljt2/bloA3gJ8jLN5qPwT8+Ng8BG3ipTrYC8DFwNHyE5pYVPwf80DYX
/k+Aswc9CT6LX/YbdcLCF5ZFLyhLvkfO55vNHez3xzeBuQcEBjXUWE3LHSl8
Hrnrgd8jeg3fzWGv8f0G2gN2xVmKbMFZic8luM8TCZ3tQ3yuXeO9z7lPWYwn
MvP/A/LlWXQ=
         "]], PolygonBox[CompressedData["
1:eJwlmHeUVdUVxi9MecO8YXnffYVeRAgEiLBg6IlA1FBNAAWTiMBQs+hdNAZR
EwEjNSLSgiTLOkAElEGqS0HQBKVjCdIZEJCWoEjL78v3x15v77PL2Wffc3Z5
d/Yf1WNk2SAI2pcJgmx+s8MgyM8LgjRQH/x2Ogg2xoPgi9wgeB/64UwQtM4J
glbArAT8O4KgAXo/h5+OguBl1v6RFQTrygfBPRWCoBh6Qbkg+KgAG+gOSAXB
YuhNsSDYCq8DNhuw13roPeh3AhZg6yv0u6LfHtgCvgKdr5C/Dr8+9u9D5gb4
ZOAZfMnD+T+AB9iLYW8Q9urKf3S2c7Zt2LgXW1WSyMA/hP5W+KvwJ8wPgpdY
jqBH4uPIuG2WoBtHJwfdV+BXhJ9kj/bo/gn788BfQH48Z5sIfIb8HKAJ+FH0
vwDPQ/9mgWOkWJ1k/z742hVoCP999q/D/k/DL4/9q6xVwv5c7E+Ddwr5B5At
wefT4Lf4HiOy/U0C9v4S+c3lHSPF6hRr+9jvAPAQ/o2HTmG/MjrjwGthIxdb
z2D/Y/ZbyR758J/F3B3Qu5ApYv9N6O8B74jNXdjuzFo1fR/0Y7n2sTP4h/hz
J7b/iD/bwUuT9nUONodgr5i1KcQijsxN6N7s9yLfsgz8N8CXAzHwjvos8D9K
21YR+09m/zh7NmGvLfh7Fbwv8vPL+U7pbh1LOpbvsOcJxQedi+hewd5Q5Dcj
XzvfMd4CniUfsHUSuAl/K2v14TUAtoEvZW0GvC7YWI393cj3YP8zrJXB/gHo
c9AXoPOgZyNzF/vX5k5ugXdc9rOsUwNbZaEngQ9G/sfgAfH8D7avAqN0f9lz
A2fpD78K/FygD/hn8hH+SOAi+uNRPQWvBjAAXk3O2wz8Euc9jK0jQG9kO7LW
iPs+AXoGvPP4uDHPOtLVG9ZbPg+dC+899q/K2TsR83Xgnyasqzutu10O+b4x
yzQM7aN8rYzNQvCJ7DkAe3Xx7xb3+wA6Q6C3of+57h7nrcP9OcQdaC3/gBfx
byI2ZoC/jQ+TsVVKDPpAN4euRTznsbYDfHvSeJr9a4XOAcoFK4EJ+NucteHY
egn7m+CN152Cl4N8DN5A6CXQm5HZBv/TjH1Zp/ea8ZvT2+vP+f/O3dud8d3P
B8Yivzfj3KQz1sG/esBg8BLW9sObjkwh9joC3aED9muBv/tIqrfxfSb8ljnO
mQ/CfwToin4H6IXwDmYcK90R3ZX+2D8Ifhz7Efj10L7pjuqulgCVwOPs8RPs
VyO+Py3vnHkf8tfgTwNfgv4Pelvwvy+wz7ngZZO+y5dYGxY5hoplMTAOPIcY
zMB+M+z/AtlvgNUcax30WfBM5Ny7Ghs7dBboNpzlED48gP21nOmXBc4pK1LO
ycrNWhuB/GigO/gs9JfB24j8PPSf5YyT4B1P+i0/D38h/G6hc+ki6JXQfwNm
g/fCxnq9f+Bb+Fvw6TH264H/udj6mvivRPcKcJP32B2Z4fCyKvjtXUB+BLbK
Jf2W/8laQ+jfASfhlbJWPbKMZPUGayL7BHusJVZF8JPYHoLP9xc4Z/wV2WpJ
15Yz7FcVfKXyddw15Rbye9BvRWxaA3vBNyd8d3WmJ7B1Dp31ef4G+hYV8bcx
se3Hm+mJflXo1tDToXuH9kG+VESnEfiDwAvsv5S1NfhTMXJtVs38QPkJ+hN4
O/G5FXgh+xdl+46+C11FOR75nsC4yDFWrHsCE/BvMHAveDfOMyvtHKlc2RkY
Cm8g0Bb8HvhPwa+Ev03wdyb22mLvyci5MAd/x4IfRn5XzHe2DfQg6Pbod0B/
KvqTWDuW5W/4OHgLnYdvu181Cds1I/taDH8v56tH/CbFfGebQk/GxlV4bVXT
wS9nnCsXE7++qjeR73JD/OmqXJC2rHyQLwH888RmDzKl4MsyxnXnjnL2ZSnn
LtUo1aqvVTNi/gY/g34DemCOewD1ApdZOwT/SfZbpl6F/WbzrWcBuWnXTNXO
68hU4Cz9Qvs6nbWy8HdGzj2KsWK9Avrfyj/ILNf7Z+0beKfY/7/gl9FZHncP
oV5Cd0J3Q3d8CHh+6LevnKnc+R7+JrPd86j3UU5Xbr+GzRzoMZFx5ZTsCq5R
qlXqGdU7Kqcot6gGqxavCJ0LleO7p31mnf1NdDZG9lG+nkH+O/BHWTta4Jqm
2nZaMc7yndfdv5qx7Gn0A84zNXIubYfPz0W+g7qLY2GvUv7WN4D/OvAB9K9C
x0o1SbVpTca9VmV8+A7+0ci47tgR8McyvvsVsD8RvFfot6g7rbt9JOG3rjeq
t7oNn2ZAJ/heq4lnmQrurVTzy4LvzLj2NOJM/wIfSkzqxN1TqLe4cYd7I/VI
j6B/Rv1x3D2qelXVNNU21YAG4Lfw8VTMNWVH6B5NvZrWboNPS/stXWO/58Db
JX3XDyofRq4xqjXqaVORe1r1tvVUj8DnA1OhO6jnAx+Fjfpx59hj7Fc76Vqk
GCvW6iHUS+hMw5BtlHRuKk/87gY/EfqtqkdSr3QCnZ0x3+E9Cfek6k2Vo47B
m46NjnHnHOUenUFn0drz6j2TziXKWcpd6unU22kG0CwwO+1cdQOdmeCPhs6d
qpmqnVPSzlXKEcoVS9TTo/+O6lvknkG9w0a+x1MpzyyaXUqgf69eFJjL3ofU
k4K/nDJ+FZkwaRC+l++1gL1bcIa8Avdo6tXUg6kXU899F/u9iX52vmOsWH+Z
8eyknkq9le78/+9+nmeZVZFrvXqQafjWLOnecDl0IfgcbHSPu0apVikGioXW
5qZdY1VrlSMuQb+m/gy6JTZGh66BqoXKKd+jf4U9zqFfnfcxPXRNVm1Wz1Kk
/Bf5LcrGYfCBkXP/ceLdjXhvivz25xGj1xLuadXbjoN/N/x9KdfGjaxV1/1g
z70FzpHKlarpqu3lWGsJb0zCeAxoDt0c/eHl3IN15Pyd2W93gWfMtkn3dOrt
FOO3kB0E/UO2daR7SzMEsn+BfhXeQxnPuo3R6ZVxzVTtHIP+BeR7ZszTndHd
qcsZ+nCWAdh8HP2syG9JNe4Q9OfqwbNc016Brhz5balmqHZoRtWsqpqj2vNw
yr1LN2Cp/EkZn4V/vcA/Cd17NgP+rPmY/HEzz2e4mfQMr1k+BTRMOuaKvfKL
ZrHb8EfF3aOoV1EPp15OObcL+/dLeTbTzFWUcs1V7dUM2jLyjK5ZXT29evuq
kWcvzYyaHRUjxaoQfqfQM4Nmh0pAY/wpTPttbCYGTcE/TJin/wj0X8HT6sFi
nrE0a02BHhZzjVKtmpnx7K0a+zp0z5Rjo5lFs4v+g9B/ERe5M/MTzqk6e1vN
oJoNkUnkeY8W4MvxYVjcPap61bfSnl21tgK8bMK1QDleuX5Mxv8NKIZjM85x
ynWjoVchvyjtWqQZdDH4/sizrGqcat3ClHtX5ZB2mn8Svjs/gv4WWx9HzkXq
sdVra0bVrKqZ+t2Ee1b1rpqhi1Uvku7V1UM2Sjimiq3e0En8K834W+g/gtMZ
v0m9Tf1HMkB3Ef3m6FYHmib9JvU2dWdLic917K3jbF3wsT7210KvCNzTloCv
CR1rvQG9hZbYWJTjma4FeKXQtVHfsEno/yj0X4V6oiuRc45yz37oM/rWoWcR
+STfBrFHTfavAQxMu2dS7ySfWuDPq8ifzXdNUW0pk3bvpBygXKAZUrOkZkbN
jsoxyjX6j2QN8ctN+L8SzSQb0v4G+hay2SbtPbW3/uPRfz1vp/2tVaNVq9Wz
qXdTDzoY+tcZ13r5/BvwBgnHTv8BFePP/dDTsp2DNkA3jZxb1ZMXKjcn/LZV
g1WLuyQdG/0Ho/9ilPOU+1RTRiO7Le1ZSv/J6L8Z1XjVev0ntw9/xqT9bZXD
z0L/NuVcJx/ki2qGaodm5kHw/geWPrjs
         "]]}]}, 
     {RGBColor[0.7879003434087215, 0.5806039545525858, 0.3558988396574928], 
      EdgeForm[None], GraphicsGroupBox[{PolygonBox[CompressedData["
1:eJxNmWewVdUVxw+v3Pe4r9173z33DRqFRCyjMYrhmcHRGFQsiYIRPyAxKqAQ
cQaVjoUiRAkmqJnEoYiARMWWsRtApYNgoUkfY2LDFEGBhyAt/5//9cZ8OHfv
s8/aa69e9v1+31uvGlSWJMnT+inX+Eg2SfL1SdKuTZL8KU2SI1psySVJH327
Xc9telZUJklVVZLMqvT7WD1j9EwRfHlFkhwQ/K+KSdKgtUP6OVruvX31VFQY
nvcn8sIrHG8UkmRETZL8VGcv0PrjWu+t9SONgqlNkrVtk+Qzra/LCLfOfUzj
JJ11sfbcq/EawU4Q3nvFQ6He9MPHMJ09VM8mvR/R2Ft7h+us1cI7tTpJ3tbY
SbQO1Pok6Mj4rFOEq7wkPoX/rCbRI14+1/ocjWcI/nHR0qjxTO1/WfPOms/W
3nbCc1LQ2aj5hjLLqVpPGnDAH6txvWA6VRu2U8YwyPU97Xm3zPIfo/Wi1kdn
/ICzCRnqZ5/ebxcvcyo976dxoGgeqfHFvHHuzfjcLtqX0XOccG5qazpP0PyC
KtMHDLiLQXOz6FuqtfYa97CWMS3dJI+eWr9IT6Jvp2s4LBrulFye0rnLdG6F
1s/V+qdan6+zntH6GH1fJ7xr9Xyvjd9ZXy74V9p6LzgaJY+Cno6JdXxMleW6
J3h5J2TDO/LZG9+g/6h0USZcifCcn7UtrdLratH8tXDuq7aMOwU8+OdkLIcO
bXwOujsm7It1dMO8KeBnx3wuNhl6G6rzfqG1rPiuqzL9+MUrOuRs0bCmaLq2
6xmb8YNMkeerGrdovb/gmwX7bGL7vzCxnK/SM1549st/vhT+ozr3iJ7qau9j
ZO8PxPsQwYwTvjdrrWPo7yb5ztVab9EwTM9Hgt2e98O8q5gZEut8h/aNbU3/
qaFH9Im9HBM288NGr/Odcza3tQ0Csynm94vmg6Jnt2D+qHkP6WByatqRUS16
Fb/75WefCOfSBvvvZ5rPyNqHW+MQ8wnS+Q16f0u4fyu4mfGN9d06c2+1Y8A1
Wutd79hxoMKw4NxMbNCzQ/M7REeLaNuZM07sA9v4SnhWab5T82bxd2Jie7gm
8E0ssx0BD95/af/nwvO88GUkx2/EW1WTz9/T1nsONprHcwTTU99Hau9Dlea9
pcbf/qBvQ7X2V+nkdsnhNj07dO7DWh+h9ee1nhPcoTr5TGI7YY6tDCw3/Kfi
q0W0fZw13xvqjQs8nM05B0TLkgav/7jMdgOPnRPLdXu9+eoh3FfqmRRnHo5z
sWXmnE9OgGZyArHzfs3zgu9YMl8naPytzh2s9efytgXm2PPdWh+k+dN52zVz
7J1zu9dZzugCfd4jnJsqPMLjctF+X+gRmpk3l5mePpGbBgePyAB97qq2Ti+P
+CfSkpH6PkLPVsGsFJ7xFZYJ/k0swMdXNToPNOSdq/pE/uoXsW5p3vz0jW/d
azzHb9/W/IDO3K+ne5VtnrORObaP3PE11ol15wr+PD3dEu9jP/Y6L3IC/tgj
dNJeeC5t9Pxs0XJQ8N9UWxbEfnJtv8T5jXwGD4NrHbOIV19p/ctq84zf7Km2
7y1u8Bpy5v1A+A42hd3zjl1DG3wtkCCfFM5swXrrVW/dXZZ1ziZfTxU9HbRv
C3Et73lt3j6CX8HjlnrrmtxN7gXnKXFW74DpFfDgb33HBg5LDiIlOdhgH5mR
2C/GRL5EVl1C/shwvfbfUu51chV6RJ/wxHngxk6uCH29U3CMflvjRMFOrvI5
s/X+KPZWMjw2g07XFqyzdRoHVHovOl+rM34iuazT2CS6bi63fNaU2YfJieRL
4mpGcaUq55xCbsG/gcGXt+r9Z8KzTeMXeq7TfKfG4Q3m63PBnC6ZlCSU1zhT
eP6ptY4aT210fj1N45k5+3Qp57oHH8Z/Hy3YdgaUnKvJ2eAkxuKTVYl9ijk+
2T7qhC+Es0Z7PySuR74jz2Gj5Gz4JV+Tu7tGvQHPnIE/UoNcEDUKfKyPc4c0
mAZgpwc8610DHjzLdV6VzllWdD1BXXFj0biAm9bGz5o469iowUYLZm7R9ee1
Gk8LmSP76wqueZ4XX6tyzq3kWHRIHJwvuEuy5gv+5kR9+FjRdtAccfWe1H49
OrWPXxTfJkW8xIbK6h1Tyft7o6YAZ+eos4iNS8TX69RhomtfyBl5Uw9wLjEE
2VI7YifTQtbM4ePDqOuI39CP7pkfini+S7i2CWZnwTGDOXZ6fc416u6S613q
3jvE4+EGn/mXon2le/jL+oJrhEtyjnNXRKyjdmjXWsuRryM/UjtQk1MzVDZ5
fiTsfU3Q/7pwPkxsFs6p4ndKrWmjBngv6uSFRfcVbxZdBzdH7l5QcP1DHfTf
on0TH60LmqGRemdexAd4Bze+CX3sbc37xMH7yszT5cEX9XJj1OfERGJ3Z8Es
Th3r6vKuPVgnthCnidfHi+ZDEbeBRybsJ5YRj1siJi+kBhMdD+Zdq+yLvdAC
DPSw9nXM0Q06oqbGvoiFxET8Cf/Bd4i1ewM/MY14hj20iX6Nvu2FvHMJ/QRx
H/zUBhnZy7gax/O3suYB+smv5NmzypyvmRMfiOdvhDypNakztwn3iqxtjG97
pI9FGq8uOF6MjbhdjBoZu6V2pmbmG7yMjjp8bPQl7aNX2hDwyPVQ5MSV0sU9
onmpxt2R+6ATOSMHYhrxbGfMqSsOtu6tdL4kL1bVmX/0ujJrXOAB3+6AaYl8
ii7ICdhJKXqrdUEz/nQg3pcGbctT2zt+i81jn13Cp/6Wt57GFBxnibcLqr0P
XazW+0bFkPf1jKtwHbctarnOgm9PPdvoPo1+rTzn2Nk14i16HlDluuGjgmMd
MQ97QdbQjP1hh+MKltXutt/Z0e7IC/g0dowNZ4J+fOrk6BPpF6mlyO2rxW+d
3u/W90XYXeq6P6dxgWQ8v84xvRA19gtF+z9xYHfB8ZS4OjZ1DYTd3CTclwlm
vOS6C18XjsmJ7yWIqWsjrt4b9wYTU/ck9CYPanxOz82aP63xNzX2G/b/Xbgu
FW1jpcg0Z11kmxyLickdG51LyCn0u8fnXOO/r7VSheM6fsj5PSMfEoObI4/8
SPubJLQzGn13MiLuVOhrieHkOOJ0Lvz5H0XXWB8WnYOgDf+inl3R4FqAc/jG
WXy/LGD4vjxguBMhzlLvEVMfiXz2Qmp6oAt5IIsH6G8rLA/kcg53NbWucbgj
Oa/WvdikkmvN+0vWGbqjTxof9SU1NnvZ1xK9y+LoXwbFGvkO/5iUdX9elnp+
Q851JvUBtR86QBf4B7YwUfycndhv4ZG+YKTo6CV6XhfMqBrP8Rdg2UNOXh5y
A3604LciJ525sNZwwGBP2FUX6by83vcL6G5e2CryYVwQc2DI69xBjA047BD5
XhK62BD2sb7oewpgoQ27Bxf7qPXOj3uMyYEH/CtF06ysZc5IP0kfTY9FT0Vf
Qt+ILU1NXUfRY1PPU9tR4z2Uuuekj/uz5v21frXWf6f5v4vuO/5TdC+1pOE7
XS0JPfaM2oQapTrukdiDb3WLXmYMPaLmGfF0nPYtqrWORlFz1Thnb4weDJyP
pYafnbpHI46hl1tE2w1an5k6rrEOL9RP+aj794ftwDt9HXUjMOc32o5+XvAa
38iDxBts/uM2vmOYEfKkL8UWJ6TWFzDUGNw3zIz5oJz3dSh5bVbIn3pkZszH
lOyHZwrfTSXLY1xq+S0OebZEX0Uupr/pFf3O9VnnnZXRP6PX36fuP67E1+KO
j9g9U3z1l2yuqA15Z52/Wnt6RmS4P+f4wh0t34GjluB+dFmDbQQ84MDXkRMx
BVmRyzfXR28Y35H52qgrShF/hgc88Z04n8s7J5GbkMmK6LuhBx2OjB4cOyAX
YPOcMyziEzBbQ9fgGBx9PfbDHvpyYNlD/wjukYF/Tmqc5Bns765K++C01POX
4r5lcNgza8gHmCWpe9dFeefgacEjvnIw7hqgA33DF35MzCfWL4t+5GDOOfbd
yOtDSr4DGqrxpaLhyRWDoy/Hd24qOl+Tt6G9Ku7KqYu546VORj+ZiMX4N3cf
5IuD4ffQ1i5qampgcvuouBeoipxPXiYGsMadBb51V+Alr9OTo3NiLTrdEXaC
jdCLvZI3bfRexKp5Ea/Q0YbQNTg2Bx5sdkCNbYc8xjgj4PF/5I8e3o85cgUP
tdCNJceMd6k9Sr43/7Xmb9W4/8W+loYNYwPDI8dBM+dvCrulfu4Td4jc4fFO
LAEH/rYy+kD6wW//l8gaBh8hT4IH3oHbGLVWKfrol2Uvd6bObXel9sU+/+dL
jOiLOpHacVP405aw22XxPwVzzhkaciZeDYm4zdqwgJkQPDPfFTipRbnzobam
ru4bsbBnxEju6KgfkN+6qJOpkanj6VEyYfvQSU3EfRb5oEP03tSBBwKemp8e
lvjLXUiH6A3oC7gTYf3Z1DUOeXB+5Al6WnozbAWbxX/JqeTWjwvOf9S05Dty
yMVBAz0d+bg5vlP7kqefSB2znkzN39Aa++I3jbaPypLjL3H4CPWI3jcKz46S
8wF5oU1quscFzi/17QPB7CpZdt2ChvtSx3BiOb7VL/xrV865h3t6/iuiHrog
75qIPE1OgfdzIyeSA+GF/eDtHv+poEfuVvCX11Lz8qrGr3L2be7UgUU3+C73
zUtqHRf6Bh7WuwXNnEk91TnyNPwjh6NRz1KH8M7+JUEPeWxm5ME1ce9C3Dux
4P8VNpT8P92o6DuwZ2yZ+m56/I9SivptTvx3gq9icxsL5p06oLW2Yo5vczf5
Qfyncm3A4+tXR2/4WclxizhKPF6QmoZM3jH7tqjz52l9OHVF3veM2CW9OHaO
jVMbjo4ekp6xe9xRcA9wYd76qii5FsNuieeH+X9Q68+krsXAjz0/krqGmZ66
Vn8n7iKI69zzf5sLou7Ch8E5IuTG9xEBw908seSTuENEhidFfbIi7GejaFrM
vWjBNRDxepbGF7U+Tet7Rfv0Wt+PcH+Bjx4Inp9KHXvnxv8v3Blxd0PtQg1z
a/zHV1nj/hk/KkWvgZ6wW/yOfn164KcGpS8gVvAfFHiR4S9T43ku7mqgjTOw
j01xt4zO0f3CsN9FYXvUNq35gbxEziI+UANsjzpwb875jv+lqcumBH7+r+gR
/x2gY/gm/hMXd4WNghs5EI85c3HUovg9sYuYQ999JOQzJeQJfu7Yjsb/buRE
+hDs54HUPkztfGGF+9yTo0/pETDYUXnEQGQHXupKfJM+CP9k7B/zGSHbR0O2
tXGHTL/FfTKwY1LTTm6kZuQ8+GXfzbH3ushp2BZ2Wx79CLxWBb8DAx59/g87
Z3Qf
         "]], PolygonBox[CompressedData["
1:eJwllm1MlmUUxy953hIe5v3cz33ffGplUmnOWR/UrWW0SrO1lmkfGnOambms
4dKmWDrEahFmKltsaBG+IBS5Sb5NISMrTK2FvJTaysqtsV4EURxKar9/58PZ
znWf1+tc53/OPfrZJbNKcpxzG6E4NM537kjauatQssC5VIHxl5PI4d8OnXsK
vel5zlXCNwTOXRrp3E18u5Z17jPs5yecq8ZpK3xrxrmnsV+Jfgv6yYzxK6BD
nJ/x8JPr3JWUcyH23dh0YXuW82X4RnQWoTsTH0si524jh5n5zlWgU4fteXTO
oNuOjyrOo6Fj5JJCJ43uc+TXRD63kOBC+K/xtxZ/x9H5Cv4KMYe4+CDfCvH/
EvQ4sZ7nvBP5e9Ar2F+PcU/PclSu9+BvHud65Llxy/Ej+LPEeJRcZkC/wO/g
vlPx1448hu/p2MxDNhf6B/kIbLYnrQY58N1820S8CJ9d8G3Qas5xzp/Dl6Mz
jdyn4m8tfAKf38CXI3+YWPnkd5H8fuJNqtEvoz4V2Ddhczexx0R2163E87Ff
wPl+8ruXb6+FVmPV+l181GG7NzTbyejvg6+BVuAvRrwh/D2Ysbt9gHwUsvHE
z1KbQvXDKOc+4Vst/Avo7ILfr3rCr8NHAfbniPE6919GfX+HzyCvw9dRdB7C
dzf5tKWtJ9Wbj+gOI6xmRcSaCBUQr54YE5FtDax3upDPRf868uKE9ah6NR6Z
b72J3kY9ol65lfu0cO5D/jOyRqgVfho++/F/AfoXX15odz1HDiXIutA5nLac
OonnkHckzUc/si2c5xBvJTnkoT/gGzba0LkIvztruSbQeRLdN6ASdIeoR5/6
O7Be0RtfRXcC3xZxv1J0msl3TWi9MJnQZfCHA+sVxXyf88u+YbcYmwR33Ya8
V3jlPmPw96FvvhZgXwtfjLwxZTWrx/8A8YZjhoH1oWFMWKvB/riw4FkvrEK+
WW8nTBM7ybda+EJ89hDPR38c+g2hYUuYEXYGPcOWeqqa8wHiR+g+Rj7jke0I
rJeUc31gmBf2lWMLvvMz9nY12B/B/g6+/YjuD1AV+sPop+KGoe2hYV7Y10wq
jexN9bbCpLDZ71ntl6L/JrrnOQ/G7E1Wc/4jsrfrwb4X3hEjh1iVxJiRtTvr
7vO54zb4O8nnFPL95Pst/AnfeGFO2BNGhVX5uIF9EzaLsd2A673cbZdnvSFM
C9sbkT+RZzN4g7CEj9lpmxl78PV9YFidAnXAn8jaW40lp2Pwg/jckraZ2edb
j6vXl0KV8F7GdBs4t3Aeic7OtM20X/E3lvMXacOksLknY2+vN3+Rc65vth3c
Zz36f0HtyA8S72/4U1ARvh6ATge2A7QLSqEEvi5Bm7GvgZrxV0jOrSnriQnw
m0LrVdWgCn5hxmqvnaDdsJtvvTGbCc2hYU7YE2aEnZuhQ9gvx/4g8s7AZq1m
0gHNP8+wrRw+Jf7JwGopG9kqR+Wqmi+L7I30Vi3ELyJ+PGO+dUfdVTNOs26x
dgb8mcDurh2lXbUustqrRn8iG4hst3TSY3Oo5cehzU71xDX0T/pWS2Hqf2z5
pqudqd1ZDt2Hr9/wP8UzjAvr6kH14prIdtNs7lwWWY1Va/WEekM7RLtEO3E4
a2+ot1QPqBe0M7Q7NKM1qytC+xfQTnortJ2h3aGdExL/RmCxNBM1G5f7NouE
UWH1O99ml3qqh1za0TntbEcfDa2mqq0wvC9jM0SzRDvmLvhJWdvtX2IzSfM/
NOxph2uXawZoFmhG306sVaHtOmH6Vfh3QsO6ZtwF7P8Dgw5NCg==
         "]]}]}, 
     {RGBColor[0.9138504986873949, 0.6546262467184872, 0.3329365459309242], 
      EdgeForm[None], GraphicsGroupBox[{PolygonBox[CompressedData["
1:eJxNmXmQVdURxu8wMAPzZnlv3oJLmWJYZowa2SSFLAoIJKWo6AiyKFgYNYBA
DFEqka1ixJWKphIVSIwoolgBFBMFZ4iyWCoYlypRcUFZjCwKA8oiSyXfb/qj
9I8757xz+/Tt06f762Vqxk25cnKLJElW6E+xxl+kkuQGPX/VfFc+SRZrvlPj
bXp6aD5N45aKJKnQM6EkSX6vfXO0XihKkn3pJLlI8z+I5q5UrG/T+nqN21tr
rmd5q+B5YcskebYySYZXaU3jopLgN0j0Y/V+jJ6ZkiGfDlkeq06SKu25R/uf
0e8vxOvVsiTpou9fpnfb2oguJ1m9vkm0tRpniPZ+PQUd7hHxbqvnQdG9qd8f
ifef9HQVj73i8UZWNNq/UePLhST5qeSp1Hpf/b5A/DplkuRynW291i/T2Fdy
3yT5y7VnoeQap6eDvtUtiXl3jcXiM0LzRZmQYY7lWKPff9f6v8X7ao3TW4Yu
D/v34lycgXPO1Phbv0fPT2q+SXyOaT6sKnTYLwk98ru/5j2rYs76U6XBk/3o
b6p0mxePJulsd+uQ70BxnHePaFZpfLso5HxY57xa9CPaSm+i7af5YdEel5yn
6/0g6e93ojlf69M1PiC57xTdymzYwgAeyTBUT3/Nr0hibaDn/cpNp/md+Vhv
SgftANN0F88JkrWbxkHcqdZf0/p1euo1H6vxl8Uhc7N+8mHDT2mcybe05/Uk
vgFf9MOei1PB49F82NxjGo9J7q8l/8BM3OENJXGP8IDXB5pPkO3foneXa75b
80o9t4luXlncr1gkT0jezaKZpOe5yhi5iwbx/bPm5dLnSn3vVvEs1tpDbWIP
dK/k44wprW+VLFvF97Dua7fOf43m98mmZqVCHs61X/oaovn92nel7LVBsrQT
/89F30XzNlrrJ17rRNOiEL4IzztaxFm3aX6n5nengn6j5v/IxBl/pb19qsLO
zyuN+0dWbGCMxkE6W13L0MlE62WF5LhFdIl43FYRNO+JZrr2nyL+szSv0bxz
i7gzzjajZWDFl5Lnv62DZrb27msT9omd7tIz234w3fRLJNfTenpXhc3je9zv
jZqfXxV4gm32TMU9IiOyviP5r5ZcI3X2V8X/bJ1zomT7GH/Nhb88kQkZ8T3s
6lHjCv64NxVn4/2w0pAB/YCfC4w5vYrC58GcA/7dXmOXstDPfOMS69gMPoPv
LNd3l8kvNpaGT9aJpta48YDkm6Z3f9RYr/dX6RmTBDaCi3wbXeyTbJM0b1cW
88n4kemxfdaaTIPNFmy3S+w7+NC9+sY8fbNR4+3ad8g4dCgb+u+Pj5QE9p0m
us8qIjagxzp990BFYDBxY2l5YMz+ilifrm+9q983V4T80PEOvGZtku/ohM4y
Ut8+W98cL7636uldFN88WBI+iq1j8w+kg+ZG3/ulOkORvv2M1k+Uxnyd3n+o
+z1V8reU/L313VVJ+NGO1oG3xJSdtkPm2BE8uyZxF9hsztgz2VgyqG2c8ZVC
+Bt+NFdEmXzYbLXG8RVxtnccB7YaY9cU4r7XaqwpiztDPysrI47ij104m84w
qzrk6WlsH5EKnSHHg6Jp1Hdr2oYdcw9niX5WRdg6do69M8ffPk3HHaySbueA
AXo2tIj75t73aTyYCZ99TvN/5SN2/DMf2LbI8XqY1q4ylvYpC0xbaXy9xOvb
Je+OqrD/pVXxm1h5fXnkA+QFQ1rEiK/gM9tNX20ddpAMr0mn54LnGtfqOVPz
dRo36Omq+cZcxE78Fz8mxoEhEjWZr/cLykLvr6ZiHV9mbDLOgJHQEe+3aP9S
rX2WC/3cVRZ64e7mmQ/jfM/Zw2/86BHtG6z5+5ofkf4PgxX+TSwhjhz1Gn77
H33jPM3f0ti3LPRIjMOel9v20N8y66SkMmwXuy2qDHp0fkg8f0KMSIKWvfjL
5HTgV1q6LK2M/cjBfJC/hbyDLCM6hg8YheznlAW2EJ+4e+59RSr0gs3w3YOm
w17RG+tP6jy7pNtFuchZyHnQz2jbG/psqAqbALsbRdde66tzYXPY3reywYWi
W+2zdLPO8Ft8odH+wHlXWz98G/746TPym2ma/6EksA2MnpsEZi8xbvfxHOwk
1jTZZnbYVpEvyYcN/E9Mv8kFz0uk1+NFYbvYLd+c43MRw5Cf/JL9Db7Hnp5z
XrDt4A8wdKFzyB9nA1s7VkeuQM5Qo2/VVUdO0iEbOe/nbSL3+CwbuiWvvL0Q
9vey5isKEXenpEM/O3wWvsu98O3ejqHEh7fkj2+Whq4arFtk7uz7b9Y7eZ74
nyGemdKQoV9R2Noy08Pj9JLQC++3muZC2dsFlRHnsNvEdlxvDJmipdvzEauv
L0TcPt/5YXNe63l3z9Fh36q4P2LZCGJmKmIN+3qbnvd9nasjD3Kjt+FtIz5t
TUe+3NP5M3bVy3Gkl3MJ8LbR8672hV5eX2IZsKVG329Px+He1m0f29ck43W9
zzvNtRWyfJsOPP1LPu4eG3jXGE5tAm7P1btLOWM68PVSY+yA8sgDyZln5OPs
e50bXuL1K4zL5ONH9G6U5vPyEd/JsYnxC52v4EdrwV7RVGQifmDT2DP4Sawk
ZhIPO7s2GVweeuaM5EfkSeSHx0sjRr9k28WGH89FHYIt4cvEZOwcTCO3ne18
e3A6ag1qjos1/w25gnPha8vCbwa0DXs7Kjm/ysX6Ho1f52IvPEamIl6i82tz
kceO0ThQ74aLflcuMIxchPyNPKXOsfiY5t01X5IETnc33m52LvGh408X04D5
XYyfxKg6YzL23s05BzyJAfymViavJaflrtE1eh5VFjkxv8mP2rmmZY13pxRF
HrfP74jvo5zTUnfzG5sBU2t8FrAZ7N5g/iPNh/Pu9/nRMbi5qVXkoYzUhi9U
Rq3FXXPvzMHY9x23PtD4ju/17Vzg/DW+I7BxtDG5U3HMT7P8yHYyX8U3ZjhP
7mx9EovOsT5fkB3cofO/qPHn5WHD3CkYM7U0cGaf1vbb9qg1sENstCkV775I
osaj/mlViLW9Xv8mFZhJrk8vATtn3r40eFEfE0uhY71HaeRR5LHQYOPwOZAK
v6L2wUZed8z6USFkG5uJvAF+5IHgVg9jF7UV+9nbvjr4k6/hU6xxFnoi9Eam
FNwPSUU+Q19gk/P586TsieLVQ+NU3d3PygN7O0quteSKSfQxOAPYhX+MdO+F
Pgc06JOaEXvClsgRBjpP+KA8MJe8ek8h9H9vdeSh6IHzMTZYJ++5hkD+Trk4
Z20ubBD+9IjA5nRp5PqjLA/3S+7WaJ70QO5pHeckf+PsYNFQ13HUc8i+zmck
l8dnsHPqpqHO2+cL30Zr73fpqDnIz9E19kjfA5sEOy82fp6s56l/33QsJiZT
U453bv9iZfgJPkJMqzc+o5v11ify7HSd2901GXYPDn2UivORA+Mn5APUAdQD
c6yP0b4jemjIQwyijjzmWpLeBP0gzoms0LG2uGXEduLycPeIoKO/w3kPSw8D
yyMGXWc/HOFvTfG8Wc6q4Ml3iRfHHTOwBewXnReJVxdkqY5+3zHTPCSdDxef
g+mwB3wEm6B+ot5lP1gDT/igw+G2AeIT/ayTfccXreeTe6AnF+7tnBY9DSkP
+cmfiC8f5aLPRLzkTr9qHThAD4RYyvk5O/GT/hT5Az2SPaaZJzufqfX5Gk/N
Rm05NB/9CXJH8kbsDl3UOP9E5+h+k/sg3Dv3jA1z1/Rj6PXQk4HPHvc69hqv
wDHi4XXlERPxl222Z3T7pPULJte5V0AtTk3OHdBL6+9ciPsmx8E26NdgH9jG
LJ1nnPjPLoQtEMux/2XOGcl5HnKPij3EBM7GucjVyMk2OmchvySX3eO+DXoj
XyTWv4u/5+IeL8xEb5Taq2Uh6nlyOmyenked4wv3D9ZjA8gFjpHL4etb3ItG
HmTBDtDNdusTfKCXBDYSl1Y5jyWGd3McX5+N/ua6bOiEOWfkXuBDj4qex2H3
nV7Px51UZgITyc1Y35CNuE1fublX4n4VmLbbfUKwbY37GC85lhHTwOQOflfh
Xgp3R15zsj5uKkQNQi1C3xGe4OR0rY+VTmYU4vzoAf8hbl6fitxjcT7qnpsL
IS95BrIezYYP7M1FHUA/C0xCbztsz1vSgbUN2dDBdueiJ3tz2GqLiqitiElj
MhFrzyiE/NT5nGFiIfzx+UzIgTwL84FhzxpXe7lP3955AjlCB8c5eD+djx4G
8jfnw0l8l5xtUT7OezwdGAw+UI+e45yOGoYeWH3p931j8iBsjByKc4Nvw9wr
4zc+Qb5E3nST83xs70zjGzjXKhvY/0k67LaT+353uB9LXxYbHe+eya5CxM7d
hYhTHX3vyEUcwR/BMOp0cIy4d9y5RYXvHF7YS0fjzOPuYzf3s8ujnqcOxL6I
7/zPA/yb5b7xTuc1YNEnkmOvaEqzUdNMco0PRiAT8lC3TXXtttK6BYPRIbpG
j7WO6W9Ihuf1/FrvizKRgzzlHuIw5xrkS+DBqfZJ1np4fa5712XupaF77pFe
MvyJG+dWhz91rg7doYuTsaiDdYL+Sq1DYis4CV7Sz0N/YNoJ5y/cwxjbEXGv
wr19dE1tTX+H2Iodw4NYNt79ZPTTsRB49102eK1xrCeXaHJ+Tm5EHnBfdeAP
+iG/rcoHPg2QrvZVR9+A3htx/273APn/wIzy6L+QR5xwDrfadTd4Qn5KDkqu
9XE6bBLbbOf+anMtUxQ+hvzElxrTY1vtnd8OtO1hJ5f5f17DqqOOqXUtU+n/
A+ID/F8p7x700qrv/w8GL/gTl+g13OCeLfdW6b0TbNPNvuGeFN9vKMTZ05no
NWKf0PZ3/UoMo56ij7DSGAAGLTBu1Dp24EfQrXJNccR9N2IyfQpwlThALYb8
1CWdvJc4Wmtfxv7JlfF97u6Ya7fO3ss9XuMah/4Pa8e8ji1gmyf7V4llfqQQ
d/pwIermwY5rnxaiF7OlEDg0zH4Bnh9yn21zOnya/2fiN/g5uet3mcBcauLV
2cgxGrPhryuNh9R0/B+BmMm9r3JeDV/6fdRZ1MJ8i7umB9bWOMz7I6bpbHp0
vs4xdFwuetXYBP+XgCe88Cvuh7UFzl2XOy/Fr6ltiKkvWEbwhHwQWYlpxRWx
nxhA3Mu4Rtj6g/iMLyx07MA36603bGei/8cMNoAR0F3g/+3yP95bHZu5I75T
bFnJJ4vcp6IOGOvciZxyjPvv7Mu49qQfTB8YvmvMk/Wz3NOjt/c3+dS12ns0
HX2s/vYX+I11f/KiTMRV/odws+sLzkJNutP/m6i1brkj+v7EifrqyI+m2lbx
Wb6F72Mn2DB209e9OOaMF3pObou/bXa8gw5snmp6eJJfDHGOTq/hS9cy9/sM
yL/cGIs+/w9bq0Db
         "]], PolygonBox[CompressedData["
1:eJwllmlsVlUQhk9paZWvy73fd+8VBBVQAkHBssYVkE0ja5RVLWiJidgAIgLG
tlBTEKEaS6IsRUUBQYigKRrBFqQtkVUsP5CA7IkJZWlL2RHU5838mOSdM3Nm
5syZOXPa5U57YWoz51w5lAL9ETgXAmbEnPspdK4KmgOeC6X7ziVDM8FPtXDu
ELqPxp2blepcNns7ec4lIX8beQ/k+5E/nHBufJpzueh0BreEbsNXwi9Gfwo6
q+92bgmUE5gP+fq0uXMVvtmQrZ7Q7+AM1opiFpNii8EXggchP4b8YNx83Zvk
XC34W3Q+J7bX0VkPbovPXc727IDfw55s9naD9oJ95GXIpyMvR94GfouzM2+B
/wqaKP+srQQ/g/8C8jWWeK9zthfjdrYV2MtEHrB/vbOcbIZvFjlXA+7Dnj7o
n8VnX/Ba1uqQb1AOwXfIUSvke1lbAH+G82Th68fQ7mYh/iJ0z4a2d1K6c+9j
ux57F+5yrjX6F8GjiWcn8czA3vnIcqRcDYaOg4eyvybVfA4DO9/OrpwoN+tC
y93HiNaCs5GXw+fiby72PPgPYxajYlVNqDaehv4E3ybGSci6wP8GX82eTezt
jc9fwZdYe0e1xHkawZWceSHxH2VPKvKN2O+P/kD4+divQH4o2XS2gb9HPh/8
LDqT0d/K2kHkxaz9Ap7HngHs7Yd8g28k/CRrhaHlULmcTH6ywSNDy71yNgK8
HHoJ3efY8wN7N0EDwcOUE2RH2bMff30znRt1j3NX8VlMQ53G/w3wFOT52GtC
/wHimwZfAH8Zvi38Oehwut2B7kI2ZEtnKiUfW/CXRX0kZzjXAtlB1kqbW4/W
BlYTqo1l6O/B3wrWTtFLZ6Dh3H1nKA/b9fg8hq++6K8D5yHvie5n+BwdszPp
bG+hPx37efh7BH9HA+vFVvg7ov5ST7L/APrHsdcffg6yIvS7o18Lvy/N7rgq
spgVu3ow5Ozbsb8hze78efhjUC35m4JOF3T3Ie+hfiXm/eA3sDEYW2OJcWlo
PafeG8paXmQ5Vq7Vg9fAS1g7QryFyJeBC6GJwqzlqz+w2Y37aYn9BnBRZLW8
EfkJzrc0sr16k/Q26Y50V18S71TPeky91pr9N327U93tBPQ7oJ/JWkdiucTa
/ZHVtGp7NntK4T+JDCtHytVwznwyw+5oJPFc8S021Ug5um2gBmw1ygeym5zx
POc9QzxPhNYj6pUx8AOJ777IdP8mR4/BpyXs7tdg8zXPali1PAadJez/CBoa
sx5Tr232Lbcvs1aGrBvxX+M8b3K+HoH1mHpNd6K76R6YTDWuWn+QtaIUi/Eh
5d63XOgMOssO+FfT7Q2vDq1mVDvjyFEy8n0Jq2Xd0V7w3Lj1pnpAvTAibrNG
OVPulAPl4iJ7/kF/VWC1cxVaDf45YW+BevQI8d307GzjoWXsXe3b262eGI/+
Vc9yM0ozCHkB9HjMajIffN2zWmyHzwr0WyieVHsDK4i/V2C9pZwpd3tCqw3V
xO7QbMq2eu6KZ2+i3sau0C5wFdQR3AmqDixGxao36IZnPuW7PVQJboLm4X82
/GXwEM+weky9ti0w3QLiT0dWF1itaOZo9mhGaVaVQRng/1hbAP4A+he8O7DY
NBM1G73QekE9n6XZGthboz9AV/zVBBZ7CfqZ6H8d2uzQzFwFbiBHy5PMRyP4
QGCzXTNWs1YzSbNJPVsQ2QzXLM9h7QKy84HhV6Bz4JLIsGwuUv0ENss1czV7
Dwc2izTzNfvL0JmTbm+E3grlRLnJIb4viK8EGhKznriEbCb+x6XZG12Hfknc
Zulpzjwsbm+W3i7NnPbwHXyb7SuxfzJhOVAuNAPXhNaD6kXFsBx7pbrTVPsT
6W+knlXvaq0Ye5lxm5Ub0R+Er+0Js60ZeMKzN1pvtd7Qv+BPRPY2qyZUGzsi
29sL/7PwnxJZr6lHBxBro2eztT9UjLwa+/3Ai+mZnXpbPdvbG3oXeW5gMs2I
79if4tts0EzairzJs9moHCqXEwL728mmbMuHfGkmN3hWc6o9/Yn6YeuWZ3eh
HlAv3PLtrdXM0expHlmv649zK2E1qlrVn0R/E8WoWHVnurt6z2a9evi90N4E
vQ11xPQNeE1gWH/UO1l2p7pbzVDN0pOBzQb1+Cnw/+0+mCI=
         "]]}]}, 
     {RGBColor[0.9456082907599782, 0.7340207268999454, 0.43138570135593224`], 
      EdgeForm[None], GraphicsGroupBox[{PolygonBox[CompressedData["
1:eJxNm3ecVFWWx18nupqufl3Vr+o15ozoiq4ZdRV1TEiQURQdARHdVUdEdwRU
lFEMoDgGnP2IzhhGUEBwMQdQVFAUEFExYAAM46xDEsW4jqtzvvx+fNw/6vPu
u+/ec8899+Rza7sh5x8/rDZJkon1SVIXz/1ak+S++O0Wv6Oib0aHJFlakyTP
NybJTx2TpGu8P9KQJLXNSfJtjK+PZ138ngsgf65ofO+2JOnTniQPRPu4aN+b
agzweNZ6/M8BL3G7Z1Xw7y8lyd8CTp9o/1u0j4z2jrHe5eUk2RDw1gYeA+L5
dMBqDIQvDNxmxa8Q7akB7oM6rVsXMH+Vao05tcKZNmsNjr0NDDiHxPjLC0ly
IPDi+7JofxRjvgnYJ2RJ8ng8j4vnQ8UkqQaeKwP2/q2iUddoV5rV/1XAPC3w
7xwwegS+u7QkyfiAeV38irV6nhtrFRo079jA97wY1x2650nyZaz5Rfwmx9iD
Y8zn0W6M58FVtacEHQ5nf/F9QMwZ15Qk6ztqbJdU88HtPeM/JsYdUCeYvWP8
ho4aA/wRcR7L4tvFAXtuJjpcFH13NYrm0GFtwF8Xv5Oi/U5B7SBFMiPosG/s
5fB4+Sj6P4/+GJI8FPPviPkPxrNf9D0Vv2/iw3mB90ex170qgrHWcJ5vVnt4
vOQBb1TMXRnjdmkQHqdEf5828RI81c/w5kf/O/HeKZ5vx/Pr2MeGWp3jinjf
JvqXm1/A56R4vyrgnB/tboHLkoA3LNqfxvgTY6/94leJdSc3qx1Dk4tizKmN
4qMX42za4tupQavNYu+dilrvQmgSsPer1/lXzBtXR/9bgeupAePjeP/a5wU+
4MI7/NapWTz3Zr1w6xzP/rH+yfF7McY2pcLvh8DtiJJw7JDrO+Oq8T63We2L
Yu6F8fxd/A6I/hUFjWNMXYP6Oa9+IY9vBm7vl7TGqOjbPfDZORX+8MlXQbuR
MX5DPOfF873A7anA819i3C4Bd0nAnBDzd4v3TsE7r8W3V+O3wDR5r6PoMszz
oPOuBc3NYm7vquS9Vzz3i9/qGHt7pvmLO2ifyE3eKJmpNqr9fXy/tF6wgPOn
JumCPgHulcB/QfwejTH96/R8K/q7xLydGwV331jrs5j/x0z9rxq3lQHvxcB5
aXzbLPAaE3Dfim+3BZyT0X014kdkAp4Ej1Pcv2XI+Bbx+zng/F+t2g9H/w5F
zYGXt2rROMZs4faPtb/sDZ1wTNB6bLRvbRO9X+gomXgt1skCjz8EzMWp9sk7
9AFHcFle1BlAvx3bxd8zStrfEu/xA++xa4zZqyr4NzEm1q3EGovj+VLAfiF+
xYA/J9ZrjucTMff4GNcf3R+47ZVKFnrEnG510i/wzGMl6b9lbfpetj6cFrS+
ONaeGs+RdepH7w0tau60Gv2A1TeeI9Cthjkz5v25Sfz2daPOhj2fHmtNir5G
w6x4LXhkvGkyKuauiD1+VS+4wIRPeHYz/ItizAfo3BjzadiVL+OsWoMOC+O9
JcZcGfNejP1eUSdajIr3JtNkbvQ/m+r9uXiOrpPtmZfqW0fPh5bzE+mwLxtl
Q1+o13fgwV9V8zYygW1CL2+WyUZNj73+NXBbjz6oSN6Qu5ujf27MTw1/Yaw5
pk7vMwLOozH+yHrxxc/mdewt9g+4L6c67xbrJ/QS57Ao1kijvRDZj19DtOfG
8/IY+/tUMpCGDjo15vyxpO+/j77xgcONwdc3xG9UnfTasDi7pvh2QEXtbvHc
KvayV8x5NfZxZ/DhpfG9GHAOaVX7UmSkKD2LjoU+yCEywrn8a4NwPjtwOSuV
Lmbs5vE7HLlr0Hzmbhdr7RNz3oi1+rVqbH2t5m7m8QPiNzHgDQ34YwL3D5vF
6/sErhfH3O5l7XVls2z4khj7qsePjfHXxO+SOull9NYzmc4QOuNvPB1r7R1w
LosxM2sEg70cWpYuawkaTAjazAv47xckp7RZuz3VOeJfnV2U78U7eOJbgBO2
HhuA/seWYlNfL0iXndMku4t9YMy70f9GQWOGm64TTVv0zF4N0i1jY970gt5X
B91Wxe+p+E0uSL9j75am8guuiP38Js56ZINo8mKNfK4fot03nrVuQ/+urToX
bMPwgLNvPA/ExjeIdwcF7Xpis4M2v412r2jfGe0bAp/TChoHLRkDPReXxGtb
xJhD4znBOmRajBlSr7VfKel8Nosxt3gMthg/BJ+GPcD/t7i/KfTn0Oi7vyw5
3aNBsvpUwPlHjOsR/bOi/VO0e0f792XZdfzTiVXR4ezghakF6ZduAePIXPx5
aYy9JtadUhAfL0q1f/a+OPbbNfquKcvfpF0f/ZMy0eqeTLjfYp2JD3mw/Uh8
wM/tB74e43aP59iAM7oseTiiIv30XL38ZHxmxjRar11hXTQ/8Nm/Xu/okTHW
YacEznPi948G6ZHFtjWzU51Dg/3vDva98RN2tn/1ZI2+3xbtOTH+mVTrplXx
/wlt6puVav7rgfNbsc5NuWznJnvbIcbtFut+0yZ8wOWV+PZsm/ydnnEm31Sk
89aVhSM4YDs4B3Q8Z4GNqNqvYC9dGn8Z28U44y+NsB/VK/DaNmStrk42BXty
UL38Gux0NZ7HljQWXJpT+WHsgXPkDIfWKBbCBlzPfgPP2vj2NPrV+3oi17g6
02o769Gfa6W/lxjf3qlwAu4bsc93Yp0fypLRvpY19OJ3zXpfHfDfiflrYsxj
NYJ3HXzeQf0/R9/LgUdT4PNSRbIzqVHyc1UqOtwec7bJpUvw5QeV5bNumets
L/MeO5fkO/8QuHzfLBzQseBBG3mcTrzYLBrjv/8xni/FnKeCH26K9pYl6bhH
rPcejf5x0a6UZEvwkfCp763K7qQl+S/MfTLRPq6K9u3EF1XB3zbGPFJVfzna
vy0L1v4V2ezR5t/nU+kk3k9PtYc7aoUPuhectolz2bpF8r+1fT/8PuwG+hhb
sVn05fH7wf4QvsnjJdFypPkKHTOjUfQmTsAnR4+OMzzO6ErDGBXtHTj3eO/R
IvuAncBecA6d7cPjd/7o8fhq2LFfE++0aR/3luR7og8Zt3mLcEWvcebwxBD7
I9hd7ALjt/KcC4qKW/ABKnHGtQ067y2Cjv0D/80riiduLQifnxpkV/BdaQ9o
0js+18WWSeSYudj2id4Pc4lX4BFohT+D/eMcdmjXupNK8mc/sK2DntCSfY4r
KAZbGjjvGDgNDPg7VOTj4HeiP/E9aRMLP9dRdvGN+L5TRXwOv6MXri3Iru+c
ix92iuf5Me+8ouBtnQvvNHhqz1R6Gf/2vzLFGsQca8ui7bRcdL65qPejYtzN
Bfmle1dkr/esiH4TTcOhXgs8t6+IhttVlH8ZXZCPQdwM7sTO6Djo2iHaY3LF
jn8PHH4dODwJrwVeZ9q2cxYj65Xn+LBGZwct2f/1NfIv8S2Rz+vdvtHf3k5+
8VeIKbqXFN8MKcs3wUfpb98Dv4M49GDsZow5vSx+PrZFviz8SxscePZ0P7q0
YypeQE8d2SL/Ah1/VIv68CWQ2YYaxXHLjQ/yOMY+0qBWyU1m+D28FvJ1lWWM
PbE3Ysar3T8w3i/DbhcVb8wIXM5vEV/NDpiznB8b1EH9A/Gj4tuwFvmI7Bv/
jDzMd5lyJYeVNXaYx5Nr+sbngH3EX62rkU8IfcmrgMuVxge5pY2M1zdIFtDP
Y2PsBS2/4HKB8SS23tswWQd88BX7pLIl+OLTc/Hk/blkrt4wyY+R5yIHhc7d
yb4Sz85uk6N4vkV5k6Mr+nZFWX4l/uVJsW6/gvwo/CloCU3JeRFvPW2fBHg7
GuZRFb2TS8O2wLfYF878SJ87sd2ltsfrbWsZM6MgO32Q/RhyRfg2J5Xl/5yV
ST7QP/g63xgvxgwIvAYWxdvftQrX7ub9Ae4fX5BOwK/Az8PfOyeer2Wi8zax
ztZltek7x2MejL4HM8nszEx4gM85mWSSPQ6M59ll2czeISuNbZLzY6vyD/AT
8IPAcZDxQX+iO/HTyO3dVVQO6vFc7Zo25cPAHzmuBm2PD96qVBSDcf5bxpqT
UtEXm4vMkeMjXzQu2mP9Do+Ns15FzpH3Q0uSZ+T6kJL4bqzHYOfhJXiKWBHb
2B5jZ2caMytTrmi482jVVtkV+IncJv4s+pR8JLYHu4NuQIY7m4fRsTWx92ua
pTPRnX/KxPfkltCdw6w/ka3VlgVimHXWG9flGrOoLJ+OvAt+3QjbIGSBHCO+
NPELNHkgxq+uVX5ivPkBnoMfm2r0hD/x74/KNRd/HJ/6FZ9XS5vyqDfGWdye
S8eQ2yB3+571wtxcviR+MTE1fgv5X/Ka59sGEYu9kSqmg585X3j6slxnT070
vzPh80A8Bzj+gG+wHdhH7EfvFvkY6N4ebqMz743xvRskL6ty5SfIHxPnvVyU
z0mub2lRfjG+NDHARt+7g3Ko5D3uSZX7p4383WcZpBbwblHfkLmXrW/X5Oo/
MdZaEM+F7l9U1Pum9Re4f3muMbu2Kfe/yGO2L8tGvBl7/2suPD+J54pc/jN+
9Pfx7UNonilfAK9sW5Y9wa5gG4lPiGeIcX5Xoza+OnYbu3mxbelFtqcnpbJ/
5FlX2DYBB1oPt70mfh7p8Wuda+cbvs1K27IDnLPCb+kVOJ2JXQ0+OaYsm9Cv
JFrea3q+E/hPivbbfk52zP5+ptjzvXi25LKRzbl08ySPIZ9FHYUcF/xyv3mY
uIQ4iBjisGg/VKf8Jz49PiN2uT2+d2qRnJMnxB8q2y/GJyDm2tW5C3yDjzLl
EbuU5Yfij6JHcvultG/zWtgR6LfCvsTAVGOw3fyYM9M45J5LDmOGbQFr7up6
DDi2/7+1aJOX+aRVPvQo53Jp44d/2CrY+MNfO8Yk1sSHmm74g1LFA8zbvkXx
G3qJvm2c+6X+NTlVHo7v23rMth5PbLYyE8wVmfI/G21evXLnM61nTnZMPMPx
4mPmQ2pDh/lcPsw0fqey6DPT+9rC8cvPjjG3d5x5bo3gsF94CHnHfnL+08wD
LzVJX6Af0fPn29/A1yaGQefv1q6c/AVt0lMfO69SDBqOSGULqTWhT6nXEM/t
ZP9iWrxfYvl6wm1iOnyJJc65ISPkt+oTfRtjXsWfwvfCp9qUq6UfWcO3R6bI
L5KvJMdIvug189Wrhk+bOhq1EGpm1H8esP4a3iZf6z/Koge5KGhCHrWb/e1d
yuJn+Bp9gG+MTkCPolsvtX040DYCP2R/zyVvvJ/tUeq8C/52F8N8IeT0hHbZ
xb7Bez81i474ZnMy+SRPZ9KtG2tW8TwiVe1zn2bpto/sT1JHOMg44Fte7Rjw
Sucz0Snkxt4uSDfNN53xH7BNy+zT9vKesBHoAPwy1iVHT+4GHt1US9gEY47P
5RbnndFp1Grm2vcGd3Q2cLBRU5xDI1ae5HgZvphlPrnVOpWYZZOe5b3F+SXy
TPc1q0ZCzur7Vvl2X8RvcCp46DDWmeq18IWwVfia/VL5Guhn8h3Ep6eVRaex
phV5CPIO5MCJ36+1HoB+75hX6bvOeQPajEOPM2aZ6bypzkqbePuaTXUiw2T8
OOfYaS/zGXEW5Dmw9ZzRTc6tIB+MvdHjyX+Q2yc3gq4BFvKO/N9g/bMx11Iv
WfxD8Fp/2/6rm2QjsBW7VxVDXpcpj3628/CrqqpX/j34c23Q9y/Wp9CZfAqx
ObkpxuPjQvvB7kcnoUOhz4mp6I4d7d6q2sDwVLkh9rakInowHjo/UFKdY6d2
yWet8wTE66c7F8aPtTjrqQFviGv34A1O5Kh6OSZCJ6On77W/0mxb2ZqLJ5aa
z7HtJxnPD0rSe+g/csfkI15rk27vZZj3WP8DE3zOMh2wkdSxyBOta5WOgpeg
A/Dh6zPK8nXJK5D7Aya6n7zUprsYvVxXXZ3LNmIjkevlrok3B4y5LfKz8bEP
yVRLrc11/uPMA+hbbB72bmpJOgfdk7sG315RPHG9dQJ1V3QWMgz+Z9RIx5Lv
n+0Y+fqSeAbeocaAzJMXmu5cILHGcVXdI+lbVVzS23nOrSrK+W4dzzWtwo26
zd2Z6hF/yXTnAJ+4R66cCvJN7PabNuVOqYteZZpgDxdUFTMsrCo3Si50Rq6a
XsE+UK3zXPj/6+P5efzublWtFBmpKYuOjCEPxrPq8eioabZR+BV3mi5bWKaR
C/QKfE6e51v7n/ih2Cl4nhzxt/H8Mn731IqXB5ufkYeNNbOAv01RNS9iDOqb
5JXIKZH3RC8sI6dlGWJ8d9ti4COryOyqeH5a1R2I/3EdgzHYXJ7D3Z7inAC2
m3iMmiA5ep7UCLH5xCmXu1b4hfVtd8fU6N/JNdrT99bD+NXk//GnZ7sWQIy2
LJNPu2vg09c+PfeJupQUV+zRJplH9k9tE2+Ts4b+xG608e9Hu3YJbvhIo90G
b9ob/dhmySbxLzZ1f+sH9t7dtNvgexErc+l79ChySmxBrWpjjSVXbDgvlz91
rn0z+sY5jubcuvt8ia3pJ5Zc2CJbTZz/meNb5AAdcKL1zFzXZH8o6R3+wTYh
F3fZT0Vu+ljnfJDJX+la1dgTzW+sNdbr4mNOsr1b6XwqNjS1HWCfnBNyBW99
UVGN48uKzux3tsXMR8ehH7krwz2AAVX1TTJtK7ZLwAWHa1LFwBvzC25P9d0q
eH6K76Hxznlyxpwp8nmJfQn4Bb6hFjHLOoc6bx/XiIi511l+kcG73ebseK53
/8etkpM7bbvWW96pC1Djxzejtj/PbfTQGtP8xUz0mZfpHNZYR11dUv6rS1V3
Cbhfgb8H/LVe99qSYvLdquKl5w2fuiPrEZOhl+a6n3tvfS3j1MKL9hfJTXS1
bCLT5ObIy4EfOOH/o3fR1+jqT4wDuqiTfQfO5oGy7tYMqWjf4DPa/siV1l/Q
ebXrwqe36t4GeW/OkfwROYvZrvlyFtAKuzLAuRdoyP7g5XXWY9D+Y9PtTp8F
/dgL7r2AO/ccqJtypuyDfvzY01qVAyGepm+x+/G1F7l9rs+ec8f+TzWP3Wc8
dzOfTbXsowOmuO8v5gX8pW89Fj12hnEFT3TER8a/q/mWs1jv+Yy9zzDpR4bI
cZPf/tjyy1x4cp3xxE9nL9CA/S31Hu8yre70vl9PlU/Ah2QM8Q7fPvG5P2ye
A/+17gcfxr3hueRsgIM/z/5meY/gx5lio6H5Qtv7hb4rkgS/rAnevT/k/dnQ
e2mm+zqt1KLbdO/ljopkd57ll9jrVcdcPXPdl+oVz6Nz2bNjcvHo9Y4LoP25
jk/Jf+J/4NOgn4vWpej40bZH2GHWwxYgA9hpbDR9tKmLsFf2zN7Ru+gj9CE+
If4gfEs+Ch4nx3VoVXcoD6uKNk+ZPuj2RZ67riqf5vOqdBsw0ecF1xjRk9Bg
rnG43bmk25yLKDpW35RjQk8OzpQnPz7ofGS71krbpPcanJOC9+CdoZ53u3Xs
tvbpsEXoCfQPMRg+PblxYnz0ErX/K/z9Jeso6D3e+h/7Rr56tMcwhzh7vtuM
h67oHPa1yHyC3ME7zdYJyHyT4/NV1iHQmTh4vuHcZb6Gb4GxwHC6Od5G5x3n
e7l9y6Ldud7z+qrqhV9UVV+HL77jrmKumLmra9ZDTXPOcJXP98aS7jvuWVUt
HBv/Y0n0eNm4sTbv0BIeWWX88R3usY1bbdmh/4aS6ot7VHUXaLZ9m5ddV2Jd
ZO1b66Jax770U9smtnyhojtS+IVzKvLxRtjPG+l270RnSrzGuVIvJ5Z7pSL/
CT/q3Ux6qZ9xg89pYzeoixMfLojxb/nOCXdPkAtyCNQZeZJTIP/bs6wYlfs1
3DMl7iZOAZeRtgXk0MkVIV9DbCfoJ5fJHrBh0B86IEe/9j3DYq58EvVwdAT3
qX7ldbGR2MrRmWJRbAk8hV/D+vg25EKo3ZIrw1/DF0TnEJ8N8H1RngM7KF9U
9d3WTxPdjSJfRI6pa7vGLC/JFgy23kZfYm/QH3wfZDjoGXIM1IupOTIGXc0e
2AuySV3vliblhajjT3AbukEfzvS2XDWyW3PdbRzp8x2R6XzHBj6tbbqPPj+X
f0F8Dj3+tyz5o/a7wLl08ikPuR6Hr7una837VkRL7iSRa+FuNPeQt4q5f6tK
X3Kng5jpKueIXrDco0PQ8eR6yKmC+xDz8NiKcoXj4vmZ8y87llWLGeqaRaGi
ut1fXZejFoh+PNR8AT3nu56BruAu+fG+/93kfCE+PHZ6iPmKnDh5jj6usVKv
JS94q+n5p1x9090/pqzc49G2Y8gLOjOtCB/uhHIflxzl7rnmMJfzhD9pk/Pk
OcNt7l1xt+rf46zW2iaucVwFHeAPan3sfahtbtUy8rbvtNeVJRPf2b4Aj3oE
96bwabkLh1/LHTHiA2Jk/g8x0PyNPcIPQ9+OyTR+fNDm5lw+B/47uZNrnY+i
fkAe69hYd21JudlLAufNy/rOfbdOZZ0/9+C42/6m77c/16Q7Cdzv6FXR3eme
FeUDueNATpA7beDaL1N9qOo7yRNc0+C88Y/h4//MxFPAIYfIvbP+vu9F/hD/
FD8V/uOdvOLKkmpwz2aKH6A5vgo0Yh6+MfUsZJFYibwpskycR+2JPA/xH/lM
7iVQ/zrWbeb1tc8NT3I3kfuHS8jTZ6o1z3C9iPo9Z/ReSTnxJ4nlc/kro3Od
U51tz80V0ZD7+MzhDhxxMHd0yId1zpXTIbeD7t3QqpgZ/YBOIEdNnZfYrd12
50vH04y5L9O9tymZ4ir8EGhDHEg8uNxxIXcr4SnuWWLjl2a/3KEnP4P//6zj
jk1xCLHXXN895Y7DmfZPBvtuCfdHqY3Mc0w0qCJf5Rnbvv3sP6MrBlX134mB
VdV7ORNkmnoHspE5V/CtZQH7iR3lXgA19qcNc/s28T86u901KHwpzgp5Yzw4
4U/jS5OfIE+BDsE2kuvEfm7Ug/Wy8xtss8ATHw5byFlwXh3szzWUlOvj3ij/
5+CeM3CRH+RoXUn/scF2fRztkVX5ic/H+R5XVu6Ve6zPOsbET8SOTLau4M4T
50sN6CHXd/CZqalt+l8R+UNqbehAntTeqBkQf9PmO/MOdy2G2gY1RWrixAvk
m5EN6LzB+/3e/AbNmXuo153gNnBecxu5gB+7mCfx98nPLHVcNsi2klr+nsbt
lIrs4GTf3T3MMPkv0QT/n4iazESv+3Cmu2ePZLrnwFpf+P9SrI19PN34w//o
5FPtPwz0f6z4r9VM38F4MhdO4JZZPwyyvSaGONy2Ep6dYx77J0EkWaQ=
         "]], 
        PolygonBox[CompressedData["
1:eJwllwmUllUZxy/DDDPDDDPf+73v9w5LgKwFARZL5YnVAwYMAzSgqDDjOUYn
9RjowYAAF5RdhSHPiURFA1mH0iiWShoWLZYCFWKRTSsyiCWEtKgD/f79v3Pu
+Z7nfdZ777PddvdPrp6UF/g1CiGfv1sqQqhsFkJnkOpsCLOiEFqVhtCW9Y00
hCfiEPZDu68ohNnAlZkQbkN2atMQriYhHNC3ghB6wdMG2Y+gH20cwuCyEO5C
dyd0/KskhNuReQB6Z/CX8/zt88CL0dGnSQhz4R8H/19zIayChivhLHALZL6P
vtb4GEH/NvZ6YO/X2JsIXAF9PPqaQy+H3pJvNwtDOIjOjfjSn3UDXS2hZ6AP
BL8J3hY8C3439pcWh3CJtQZ4EPRG+Pox+r+F7mn40Bt/zmNjKvCijM/iefjH
wN+DPczDXjE+PQR/L3TOQXcNOoaCv48/I6D1QV978EpkZiPbAp1b0TUcvEuB
v40AfhD+hnzLPARcw9qa7zOuBb4d/bvQfx39/9Z5IvND/PkQvBNwVcZn3ZL7
G4Jvj7NqdJ/omAX8G9b6Ep95Mw55DGsmtCp0tkN3OfQzJT7TMuC+0BfB2xV6
Cr0CG2Px9R1kpuDPMN0n+++If0/gzyXOaIPuG/p54O7Qb4AXQu8LXod/3fIc
c4q9d6C/iX+nueOz0Maiszu8m5EfA/w4awL72ws+HXgePOPAn8OHanz5Bzrr
0T8E+jXwR+EZC303+MPAQ1PHcgd03gF8hP3swN8H+DYXfCE8E+E/CP8c4Hrx
6D7Z8wX20wB/PfjDyBdguxXfZuBre/yP8X+rzhj57vAXwrscfBa6V3IHLwLf
DU9pObGD/LKcz0Rnozu4ADwan+ezlyLoH8U+U52t9vg94J6J7/ZBeHoBz4x8
ty1Yg9F/EZvH8W8X+bgY/+6HZzm8I4nx3cjvhP8l8J+i7wz4VxPH6iS+3Qa8
Fx/mljiGFEt9Etuajg+9gcdnnUsnsXcJe7V8q4N3APprgJ9Cf6cC58BQ8Nbw
TAY+hHwttF3gG5E9DM9O4INZn6VqwAHgNsjcU+wao1rztcS+NcenLeznn/B0
w/52+K8Bb+bbVeAc9Fp8Xwmeh7581newt581udQx+Sb8bSPXpvOs5eg/xrdV
yE+CZ6FyV3fOfjawTgOfig3Pw4dR+FIdudZcQX9Z4hxQLozjTqqx/aziA//u
gGdR1j7KV8XEG7FrkmqTalA/+C+yrhE/Nfi3E/pJ8BrFGniB7IPXNvG39uja
xFoBrQP+VqauUapVH6L/s9g1UbVRNW0Asvsi7+27rAWpa55q339UI6HNQn5b
sXM4BW7Mt+b4voT9beM8t6HzXmwfgl4HvSRy7XgB+g7ox6GvwfZcxRj0qeCr
waez1gF/nfUItkcSj2ehP43/k/D/ADrvBf5M95XvnFBulCc+W9W8uyL3IPUi
xdAzwJPRtwrdK1lHgGew1hbZhw+AX4hdq3uyWiNfjL7LBa6Z34yco8pV1XTV
9vsix+Yy5NtwPk8jvx54JusnsXuQepFirgD759B3J3tJkB+M/Bp4phXZB/lS
L5+KHEOKJfUU9ZYbnHdLbI2OXMvkUxG6/hh7L3M4vyrwEanvVj1AvUA1ULVw
Bd82q17Dv6jIOaxcflnnVeiYG4l//4W/WLmD/OvcT4CnDPwZ8E3gjcAT8Png
Pwe/Bbx3vnvou+h+K/beFmBjO/B19BVAnwn9Ffi38G2+9sb6leKVta7IZ6az
K2ddK3SP+H+vyDoXjuH/3/H/zqzhxuTrSPRNYGVLnMO/yLimqLas5tvH8pdv
49E3DX1fAP5c5LtVT/g9tv4E//uljinFlmq4arl6wGXkj8HzepFjUrH5HDre
BX6PdRX8l7H3ohxTrm1Bx8pC13jVetVg1eJh2OyC7QHovML9f8IaqPqNvVDi
GecccKOs70o84l2XunfU8W0D8I/R9xj2jkN/BXu3wtMA/J76lWIvNa98kC+j
oeejv4HzaQF9Y+zYPIXMq8i/EbmXKEeVq4Ny9k01TbXtS8rhJj6jP6P7yzn3
Bn0TTWegs5APz6OvH3gX8K6s/sBLia/DxNoc+Qx9bezcPgH/CvBBkWvPGdan
sXuQepFmRs2OT0aeBTqr36JrEzxPFrkmqDbU4eMM9vpbbMxLPANpFlIMlcWu
+ar9kvkZ+PCce+sN7FcCr88YVg9XL1+FvR8Ue4bTLFcWObfV0/bAPz+xrRQd
i2LXLNUuzRQL0LU79V0rJt8GLozdu/fi78nUM55mPcX8Cc07kWupZjzNelWR
c30heJ8K91z1XvXIt9VLMr5LxUwV/nTNWvce1gn0b0+ca6qJbwHvTpzLysFd
wIMTzy7qGRc0L0aeLedhrzf2DsWeLRVjh1Wbsu4tmrm6pe6J6o2fgq/KeMbT
rKcZbGnGPUe95xPO5wT4dfiPFHjG1Kx5MfJsdRObj4pe7tlcPfcxgLzUsaMZ
ciC8O1LPyvuQH1Jhm7KtmfAi+y/LmqaZoAHe/ny73NQz0NqMz0Rns4/1xax7
sHqxZrRnMz5jnfVE/BkReabUbHkJHf2AO8BfU+wYU6wNSxyLmlFmw3869dtF
ezwFPCDyrKMYuifxTKnZUjXkaOwcVa5KZ0doazK2JZ/lu944euvojaC3gmJM
sbYbes+cZ1DNotXI55BPEsPqwerFHSPXPr15/gL/stSzlWbIH6XOOeWees7q
2DVEtWQK+Kvgo9jjxiaumaqdV9A5panfaMMzngE0C2gm0mzUwKot9ZtgJrRb
s6616ik9gDtFnhVVE1QbanKetTSjl0N/Cv3biz2ztQZ+LbYv6tHq1fUZ93q9
wfQWezH27KWe0y5yD1AvUI0bBVyaepbSm6NZ6hqnWqeeuiF2DCgWtMfRwH0z
ni00E2k22p+4t6nn7QP+CvexuJln9FGR3wx6O4zD31bQl2R8N5qZNTt/kPGs
o5qn2qecUm7pzVmp2S92b1QPPg3vnsS9VT33d3r/Jp6d1GP/APy3nN9mmhnO
5fym0NtiAvrbQ2+Z2Bedoc5SM4BmAb1Z5mhvkWNbe9Be2iWWbWDNTpyDykW9
Uc7j/5LUs7XuvA74aOJZTTPdEeBHss5tvQk2ontr7Nqunq7e/j9yijHO
         "]]}]}, 
     {RGBColor[0.9773660828325614, 0.8134152070814036, 0.5298348567809403], 
      EdgeForm[None], GraphicsGroupBox[{PolygonBox[CompressedData["
1:eJxFmgmUVdWVhp9lFfVq5N53h1JUFCKIgGA6RgVBcYgCojKIKILdjoioyDwr
Ck5BMQajRkUxURGHRo1TTOKYVlEBE2fFCYfuNpCOaRObVlfn//y3q9equ855
Z9jnnH328O99qtspU0efW1epVCZtX6nor/JstVJ5Tt8eapzbXKnM0zd4u0rl
iqxSGaj2ESq/bnbfbhr/itrGqF7TmNNa3c740c1uf6ahUhmpcpS+p1W/tlE0
VH9Q9T80VSqrNGeDyt+1edxTDR5LvbPoHFRoL50qle1qlcrm3HMHJurT7wFq
n6j+j1sqlf/QvH+tr1SeaPHaM+pjD+2uf6o1Pta3TnMe15jPVD9P7S9p/39q
8tlpoz62wXsfHefq2ei5acX9n8X4O0VnlOivVnl+m9fivDfo94ei3U/f/aK/
VmfcX+veqvbNattbX4/E9LZ1rlRuVH2K+H2deHuUaP+qyb8v1HlnquyWm1fw
6fOK1xuptZ7v5JI90P5lJ4/prXKx5kzT3C652zZG+12tpsX4BSpf1Pd1zB0Z
dGh7Kdr376hUZukMv9TeJqlcr/a19R7/Vqv38LbKd1rN22va/Zv6Qq2NcOUq
f6z5p2v+pbn7mbuveHuc6D2ub4bGzVPfOSpbVWa61zVa53AxaZF+n6f2msqh
Gnu/vkn6PVG8m6Bvvdacq77Jauukcmvp/ZxQ811OF53z1TdFbWs091G1PZSb
/9xDVeP6a7/vqmzVt4/qYwrf1Urxur/KQ0WzQ/MPUfmp5n+g9nvUfj13pnOd
oTJT30dqr5WWR+r3aszxWnO2xkzUN0eLdlXfgRozQ/UdVR9QWv84RyKetGte
orUO09yaxvRW+aL2M7h0+yy1ra16P900v630flpVNut7V/UmlZsK7/+dwrKM
bmzQvDu11+NVzlbZV/NXtVgm/0vjHhefLo4zQudutR+h9e5SWap/Y9V00Kmf
av6P9Hu8ypv1jVV9usqVKs/TN7RqXUHfvrMr1NG7ezXuX/T7IpULRb+71jtM
654lHuyic32ufWxQfWO77+5VrX2t5r5S+N43RPt+uqtv1N6pwXfNeOj3Kd3e
W2VfeCH+ztHdrkwsS7dq3T9p/P0ae3Kd9RX6e6n8fWmdfUblTYlleGXmM73R
bBl9Q/v4uca/rvJKrdlVe/pI8rR7veu/15j5Ovt+GrO86vPtLJpH1PuMk9vj
d+k+eMC5u8bZS/3uq7EbC58V2dgk2fil9nO9+iepfw/N3Sb6PVX26OR6Q4PP
vyHG92nwPrFFk1PzqZfGn6i9PYlcitYl0oVZ6v8J/Gm1/iNzA6X787T3NTr7
TNH/QSfb/DdT69F0zdumtv+Jvts09+pG6xLt6BE6vkLj3tL4a1RuScyXw1S/
UHQuUH2Y6ker/VCN/an29qH2+3699esd0ZsnOo9o333bvQ/2gD2l/SvVS+1z
meqDarZxfWLMkeLdN7qv4Sr/WLWvwp5nov9Uo2kM19qLtYcR8FBtz4gfKf5L
9nyUvlclN+M6bDOX57bn+8e6tzfZBx2p8Q01j2HsvHbL5Y11PvcHjd73q1Xv
Y0+1v6D1zhC/lpT2gRvDvsPH3rH/GeLJfdr/rtr/a+LVAtVvKm2HkV3kdr7a
mjvZ535Wc32a5l3SavuDHXquzvYF23KX5l+lvjujXK6vyv112FYNS02jGjTh
KzZgm2icJjkYobVPVzlG3xDVj1U5pcHyx3nH1exrV4lXH2O3dfaLa/an8B//
2Ki1P1a5KewK9VHb+Wyc8e+at0L1uciTyotbbYuwSUsbjQfg+fOa/5DaJmn8
Xxu9FjLxT4V9DT4HHeDs6OZ1onO96OedrKeUvbTn3XPfzRcav0eDZf9vaj+2
zTbmXdEYXG8+wsO2FvNni37fkNgXXZ0ZK4F/sKGTxIPfNtvGoXNvb2/+XJv4
3pZp/Nnqe63Zfqu7ZOYp1XvUu3xSX2+1L09cbq2F/Ww2Nnsh6i9r/Bzwk+on
q+3KxPL136L/W+1/cbtx103qe5izq2+V6o+qvqPqszT3N6qfoLaFzeY/vD0g
sYx/lPtc8wPX3dnkcYxBFh5RvajzvCWt1gnulTutlsZx7AFc10338iv9nplY
dh5UPdXcYQ1uB7/hVzg7PN/c4rvn3nfR3HvVPl1z57Zbx+BnojHz240n+ejD
xiLXyHf/ivvnxZiro537AzeiJ+gI/fNDb+ljPvfbpbD871iY5/B7Wr3t7NzY
Qx5YBczSWljGzk5s37Hz+GjsIvKHzK1H1uqNS47THY1t871j8zgjdg+5RHaR
W3zahvBrW9W/pdn+DFrXB2buHzKN3wEbsC5+ZHPoDTQ7d9i/daTuPyvG4HfO
Cn9UafPZ4duIsI3YyPU6Vx90JjUe3NJimZmf+nwH667v15l3VX1IaV1Cp/pr
3tLMsnm5ysNLrzcU/c5MY1Fmu4B9mBV6iezCA+zlq9GOHNHOeceKbov2cJzK
JdpDL7UNF81Cex2l8WeL5k656bNOc2BLMOb4wC0TVCaBLcGYByXGeqn4VB94
Elx5isYN1/hTVV7RbjuAjxhWNV4Hqw+uGptiC84ITHimympg1pHa4+DE/Oce
wLDDY/zBav8+8qP29tw0R2v8KM0/UHRGq7xGYz7QmD/ovGemlr8eOu8ijT2/
yfYTGVwU9TKwNxgcHZ+tb2f9Hq55R4iHSZ31fla0F2qr6mw36/fQ3DQXa53D
VV+o+gWqDyosf3uV9tushZ3saPFv6p8Vjov+rPJD7fsB7X+kaBwc+xiSO37B
t4Jj2MvQ2M8OqXFKIj50SY1Jax2Oh44JPk8PnDlT5UGi1UVtFyX2/fiqzpkx
FBgD2cZ/sxb3Najq9eD1obnt5iFRztW3W53t6JyoI0PI0jSV5+obDa7FB6aO
gX6ovc2I/XQQs4h23mafhGzuJX42q/wibOhfxJNu7bb16PvRmffUoP5jVC5r
sk0+At/VZFs9RvR6tpuPxAX92+1/kHd859/rjMfB5WD7fu0eQ+zAOH5jt8eJ
Th/V19XZ3lDHv4FnuPv7VN4AHm+yTb4tc8wyoMM2/Y4mYzDsw3Zt9vlgn9uj
fWruMa+LN/+cGfu35PYLjMFfTFH7SLWnav+zZKiL5p1YMzYC272+vWmzBvYH
Pwiv8AdjNGdX7evHibHbgMCEnKVb8BN/Cj+536Nzy/Vbme1lLe6FMov6ZI1Z
RU4gsDa2DpxDLP9k5BCwN9gjbM7Q1BgJrDQi8iFHqTxUXz/Vtxe9utw4Fjx7
TG45ejezbsFnfOpq9a1S+4GF9S0L/pM/6Rd3x/qcCz/YQ323atzu2ALR3AnM
Lho36/eSJvvf8zPHl11z83Kv4Gce52UdZInzszZyyThwJnRXRVx8VOjUa6K3
W6tzBOQB5qa27T07jI8WhL5TLoz6LYnjiXsy+7j3m+3nwL/7RIwwqLRuYL/J
Faxody4Af8Y9wbthnR1T4fvA49hc9Bd5fLvZeQ38HGPoX5/6flqgWfpuwYbQ
A0NC8wDtqafmP0CsmjjfsDpzPAquIj4FJw6NOI574D7QnUXaf89Wx8oflZbL
vQvjqmnhq1/Ueo/p92XqfzixXu6fe+/Q/BaDi8bpEdc/kljWjszNn6YW84gz
cf7v5g2L/VAOjfaNwdsL6nyfnJM7JQ80MvJRIzP7pJ+onJYbt72RGiOwX2he
lBrvFoXzapNbjZFOzuzbrs1ME3tOXohYcGuLfTk2lXW4l3PCTt6kcmthu06c
2rvBesU5sQ1ntVpnyS+AkV+vWe7IyyB7yMGKyGuhG5zpjsQxErHSs9rvra2O
6Yjx4CXt/6lxQyJPSL6Qvq8jPwke/zowObSROXJT5PRWRJ181DUhh/Bya/CT
ed/E3NMjdgGHvF84Z/Keyiw1LgIfsdZpsZ/uufkE9iEWOLPJ9ouYe3zE3adU
HYdT3yXydeTtTqo6Z4Q+c6bVYT+xdeBFbDh5L+w38Qh2gr5v45Q87EFiGz+2
7f9t/rExBpkZEzZnfNU5OPRhx9z1E7CHuX3RhYn9z5iwG+Q4sY/YRmRgdPhx
ZIF7Qx7I540Nmv3CXl0qOnvn5kV/7GLus09MbeugSZzTKzcWmJM4fpoUfOud
2x8uUvvxbfZnnAsfeE6T9e2Y1PmcfTvMH/JExG/YG+wd98IdUUc2wNQTI394
bGEdXJvYdjIH+wnPJgQd/E7ZYt9DXN6j1fkV5jOGu1iaWu53KmwXwUbYxtNC
99nDfYnLdaV1jhgGvcO+dm5x3HFsnDEJ382Z8ZdHpo6T9tEZ/6/FZwfvHZDb
b89NnJtZHfZ8XdX5dHLptN0ZsgRGAE9gi1izPdY9qfAZH0ocB4EhBkdOsi3G
HEluTfx7QPq7QPJ9IrFj5rgB302sS2yD7UfeusbZmIv/oE6sgN6AY7i7y0Rr
uvj7u9Lzu8b4wyI/tiBiFmIb4o0dCs9dEnkzYhfGvVyY/9wD90PuizsCY4L9
wAfEU+QKuVNiO8Zjo4inn4sYDzkCKyOL2H70HftP/p83A+aTE7g58isNiTHL
EzXvH3xEbAgmx8YiA/gKaBPXvVS4HRv874XvFkx0Zm5ffUbufNQ9Vfu4SzLb
i7uJmQrLzPjCMTe2FYw1N+wX/o88yP6Bkcg1w8/ZWuvixPqIXoIpVgWuIP6d
GzEycoLdQX7ow6+BAT7J7UPxpcQq4KydUsdLxE07qv5o6ViUnPqUquMX4ij8
InReSB3HjYz3IPAVJT7pwcS5uQmF/Qw4/OTIE5AvwJ/dUjXuIR4jJw4WSVPn
kcm1bCIPk1gX0AnwY7fAkNhv7Dh25uzcb05DOpyvxS/iE9FlcAB3RO4V/1WI
/viaMeZFNcfy3+WQ7qv5XPh/ciwrI++NDUKGjk6NE6kjSwNznwP/DNbmXOx1
z9zzwM6fxRvUeSEv54XMEBOwBnbwuYhtsLdPZLZV74ft6htxx15V4yrwz+sR
v0xV+UXkV4lFsUmnfffW0OGYa4jo7NfqvEz/iMeIyw5U+40RJ3Cvp6aWAeJX
dAt94fd7IavI7NON5s+j8faHfJGf2RJxIvEicS22AJuypNGyig5VIs6gDjbv
G2NmNlrXofN2Zh82P/M7Cu8pM7Wv21qsm+holyiTsHv9IobaI7c9ODrie+QK
3zmh9PknlsbsxEjg9iJwNH6zS2b/c3diHb039PQXLa7Thh/Hh+O/LkscjxCX
fJI4j/lvov9y5nV3Sx2jY0sZh7wgNydHDEj8x7qPNjrXCl/Iw5DfADeAR8Gl
3+etJ3EsTF78sdBh+M87BDJBXDw7sTzib08MHMC6A0vv/3vazzU138eepd8D
iUOwA7MSY+Kra86ZYYv2C+x6RWByZJn3EnIu5KPJKW8VzcbcskNuY1ni+Ig4
iXw2eW3i6qfUdxVYM/Gau8e6XSMuAPtzjrVxFt5kpsZaP8ucJ+BN9arM+RVy
tJz9qtAHYv1Tq16b+z87bBS52ClRvy7ytJ/rjO81GlOSl2/P7CvA77xN/DVy
zuC7k+Kup4aurcos19hM5LZf8B99nBo2jD2flDnmn6jy/NRx1zDxfGFiXQf7
kGcl3woub483ks6lc7o3hc35pLDcf1o4v3VE2Ar05oPQnQ2hb+STyD8xDh5N
DdvKnrqVthHdS78R8lb4Zub8BLljcGEWsSQymZfOpRa8T5bOOaa85aXGKP1K
xyvELd/Gg4Xfwj8sjBOhD1Z8s/Db+VsqL0isi+BZ4g78AG/hrH9r1XkE8Aa2
AZxwRvjNZbnv9pS4X7A2fgGM/UZm30cMTdw8IvT96nhr+FlpOe4UvntcYC7s
xuDIfZEDW5yYB2DkzYV1/qPCOb9jgj+vZt7nK5n1CbuEXpB3XxX737fmdt6B
0emGWJe3PTD1L7TOWZlpTs6cA2MN5HtQblkgVuO9bkG82d2SOZ/JOyc+ALwL
1mQd9IY9fJVadv+i9e/KzBtid96feNcn1vtBvOsh89wZdwfm/zLaedfjjYG3
his09/bMd0hsvWdqe0X+b1Oz74+7+yJ06W8qH64ZL60pnSt4sep49sTUd7Zr
7jb6wJK8X5Pf4v2OnBS5gPGp2zbG3Fty/5/GytwYEX+Dj4AOmA2XQoz3Zewf
nIIvx49fGf/fsDxzbAj2Ip7ZVDPfflgzJsKfYUuxr/c0Gj8+EWd5OP53YFvk
Oo6PXDn/QwE96PI/B5eXpvOmxo9KrYdNufEaMQaYDSzKewNvPfiQ2WHnwQNg
VDAB8TOx6ZrE54b+urifbXHG41LLTWfRH5da33bInSeAD5zxnsS+DJ82IfV9
8fYLBnkp+A/Wx34MSnxGsDr012a+U+72gsw2cHHmWP+dOAvn5LwHF37HAn9d
ldg/g2HAMryTY5+x0zvH/zVwd4dEbo0cG+f6MmQSu4x9vjbek5eHL/i4sK/f
PXX8Oy7i3hvi/X7X1DZ4efgCciqTYg83Zs6Z8+ZPTpK8DPdInhe/dJTm/qg0
/jgqcf57TbwVgtmeDRn7IDEeA5cNyB2j7cf/8mjP4zT3fzv77NQ5/4DMfm5g
5Kj6RF73osCcm0u/ofK+ubRmW7o+ZB4ZeT7kBD/EmK/i/4qQtZtzvy1zR/CN
/9/Bd3Oe92OfB5R++ye38T3eQUr7ffz/Q6WxCpiFuJc68ePlEa8Rt2G3Zoau
YTuZi13eUDNe2aiyW2of83Nih9z+8dx43wBPgoHXxVmIk7oGnt6Que2FaL8/
M2/IsaF/vG3dHbHmjIg3u6e2sX+EfrwHkaMiZicWJIf7Ter/dXhQ55sVOXxy
+X1y22Zy1UsT50LJiRJDsz9iFf4PhrxDR2FeEhfCz1+X/h+Ix/j/o8xYgLx1
W26/yjsScTvx+/DUOQ9iEvSBvOas0PHnUucKl5aOUafHuXpFDEkswFsZb2Pc
GZgFXA4vl8SeeRuBb+yZ2P/SzH7xssxYGbx3R+Z3WmSYHEJjzfm1R7RuW83/
K/Z46biwIfSRnFnPsI0vZb67ndGp3H58TuY+7N23ucEm8wr6u6Te64rMduXF
sC1PR56Cs5FfGh2xGvEBeSV84YWR3ybP/U3k9MBk4OweYVd5k+SNCUy8JfVb
793a/z8AkVE4aA==
         "]], PolygonBox[CompressedData["
1:eJwtmHm812MWx79dut3fvb/q+73fJbRHt11mXkNJUbbSIoW0GhVaUbltFCUV
QpMsoeVGQ6uSImZ4MWNmXhGJNi200Rg1Y+ZleRmamfdnPr8/zut7znPOc57n
Od/nbE/jYXf0vb0oCIIB1YLgdL4bwyBoVxwEYRljaRAMj4Oge0kQpAjdC29Y
FARHEGwLXAI9LgmCF3NBsArYC28k8r2QPxP5GfBr1QmCpGYQLIU/EtkJiWXH
5INgboZcZF1XVQ+C95FfCHwOfZj1a2UeE+8lxnogO5f5t6B/IvQc8LqM/QK8
OzLbkN0CtAI/l7Ez4I1jP32RP4v9zJIu5tzL+nXQ/2vOt7I8CJ6sEQSNmXMX
8nXgX4+8jJKBv86c1vDOQ99Z8O8GmkBXMucK9ncDOmqhqzbQH7whcwai/23g
K2Qvh74LvAHnnQ59BfTd0I2g79HZmbOT9Vqw3iOstYf9vIPuGH2boEcU7Nmb
Of2Qz2HPatizLf+qOvyhjB1mb22ATtCLQv+f5cw/hO7fML8T80egfz54F6AN
9LnApeALgTHgu0qD4Hzkb4ps/2+Z35jzPRFa/zPQe+GfhF/K/bgL+e84y2zm
D2P+cGAu+BLGjrHXL4EbOEtlbHvWZf3Z6Koq/I9x0MvAz+E8/ThPU9YYiPyj
zN/B3NXYpyZ059C215l0955mzh3M38P6F7Cf7chswV5j+Cer4B9n/jXw3kTn
WPAZyN+I/Eh03gz/2cj3qR36B3O+VfCnwj/AnPbouxL+KtY6hkwN+L0L9usM
XAv+KjrXgiMWbAY/B6ST7gbyx/X/OU831u6ITDP4F4e+i7Kh/tVL6GiF/T5j
z+tj31nd3Zfh94a/mLE+hfv3rGwFXKz1oKciWz2x7lHQp4N3gN8Uehvn+5n5
C7DHdHR/AP0f6P7QF+DbExh7EPxj5KuQnwd/Cfyp0AOhBwF3g18deS9fs6cb
WG9g6lgwCnsdZr2+nK+kVhD8xPkvgn8/Oseh+19AnvlHE/M0dgy8e2Tf/Sv6
rkO+DvpWQzeHPgO8KzLTc/bJmcjehI6r2EtP4GbwnvyDGfBOobMH+Ap0NC32
P/+QtX8ADoF/isxCdP27NvuGXor+itAgfAVn+IL1psU+6yTFINbrFdqXqyMz
EvpszteX/7fztCC4FboMnd2Qvw17l4Kfz3rvgp+J/AXgg9B3Bfzu6OuD/LXM
r8A+Vci8qPNG9k35lGLbA7F9ZQryt8N7D3gDXX/Q/+F81dDZjPPdD70Zej30
z4FlNoBHut8F/wnBOyPTEF4DYDK67oO+hX81AvgL9CzWu6nEMWkQ9GTo/tDX
yz+hP4ReDP0Q9GLoyshnW8dYB3QNLpwvYb1p7D+B34qzHAI+xJ5fQ5cUOyb8
Tf8C+Q3Ib1RMg/c89ETwffhXO+TbsefbWOu//I/R8COgJbqaKX7Dfxv5SnTt
xv6H5BuMnWLucs5TQ7G6cD/GsJ8nYv8j/Sv980r4D6P/fd1t5E/BS4HW6G+J
/o/QNSmyrWYhfwnnWxLb1xSjlsqX+H/9+f9bGVvL+p8wtrzEPtMkcoxUrBwL
/Ti8axjrlnOMUKxozPqVzB0qefCj8qecZUoS5wTlhkHKAdDXxY4t90HPhjef
NVsWOcf9krUOwm9U5Bj7GXhD5TTwJcB2+S70JPD+zK+n2Av9CngvoFbimKDY
IJvINooJig0jmPMI83sw9mORfaynciP8aTnnKOWqGdD35Oyj8tXd0C+Az8K+
S7DfHuiVOdcAqgUO8g/aFttHDoAPgN8v5xijWFPM2HboKua/yvznYt9n2Xgn
+NmJc7ty4jmJz6SzKYbfq3gY+Wy6A4oVT6KvTzXvsRuyjeAvhbcM2BHbRrKV
7ngDeH+UT7H2y9DNVTtg43dKbfNHFauh3yy1zedBz0F+dN5nvgP9g+C3L7aO
d+H9GR235u1z8r028H/P/IbM38/aTaA3lfp+dGB+U+hXSx1TWkC3hv4ddD3k
H2C9rej4qsg635Nvw98Afx02aQBeN/VdXqOcIx4yTyG7gPv8PLaYDBzAH+aj
/x3WPxkab4e/TUX+A8aeLXHOr8/e6wHPlHhMPOVU5VbdsWdix3TF9v3AT8hu
yuxb8tly6DXQC/KOAYoFsrlsrxzdOPI/1r9WTq/O3tLUvq4cm4CXZM61ygld
I8dExcbJwGXY59LE+En2XxfZ9tDfFzmGXKj8x/l6lrqGUy2nHK9cPwI4D37b
xLhioGLhGOja1VwjqFYYEtkX5V+qZVTTqLaZCnwLvjRxrldNswz8vtC15Ovw
W7D/vYV4+obuEHTH0LmqgrEvkP8BmFZqHxkPPgr53iWu6VTbDQG6ljjGKpfk
E+ca1dw1wXfFXk81027wF4E7i7zmSvA5oWsrxa+J0J/Gvkvyt32ai47x0ANU
g4EnieOdaowUfHnsXCIflC8uiF0raj+PgY8v1CM6b3POV5y49lBNUgP8qdix
WOdZBD4PGArdAfph8LmF/ck+rZg/PfZedOd19w8U8pN8Rr6jmkS1iWw0Gl5t
6Sx2jKoV22flu8oxyjXKWcpdsuGN0M2g15e4xlWte3bkXPYc9+cI+kfrzDnX
TBfGrgFUC0wEusDrkjoXKwd3Th2TFZvlI9uQ3wpdlbMO6ZqjHJtzzPkodo2k
Wkl38ohqm9C5Uz4v32+Uuh56Bbox+MzQvdIW6GbQD8bOHYpBikVHMtfGilFH
wR8KHVuGIDMT2XtC92avwa9Afi1jk4ps03XgZYpv+Nci+HnwKaFrScUkxabK
0HtRTazauJ50sN46xuqDjw09VzFGsWZCaJ7qGfUKZySuJd4Cjkfu6dTbyUaj
Ev9z/Xvd1zbQ+1L3e0v4HwfA96fGVd+rd/kyda2mmvoY+CfAk2Wun9WLfAZd
BV3BGlez1q7U9fXTjO0BzzN2CPxLztNH9WnmWuhyZCpUi0GfLHWMbK3+M3Us
PcicUujdqXU1ZU4v6IOp+w+t+Tn439Uzgi/ChifBP05d32mPO1PvSXtTDT6R
9SeyZph3j6hesTn8YvZ2CrpV5jW0lmL8naF7RPWK9YErM+9Ze5eOTtBdMveq
daAvAz+a+m6rJ1Fvkst8ltnwl2bOGcodRxmLoS/NPFc+Il85nLpX1Bl11vLM
snOQWQZelvk+yKY1wb9G5p+BbXACvEHiu6gYU1+9eezaXT4h39A/0L9Yiz3e
LncPoF5Ae+oGf0jmXkx3Qnfj0di1iWLIU8j2Y6yszDlxA/RK5OfnnXNORNYp
3YoRfeEPTt07K0crV6tGU62mN4LhyH9T7lymnK7c/kKh/1FM/a167dixK4Se
hL6NsWO5cs7LqtXquLeUT30Q+c7r7qvGOZPzn5a4t76MHFOUuIdSL7We9Xsi
+wRrTmHtzYw9njlnK3evYOx16O/1PlDqnKHc0SJzrao7M0r9f+JeQzWlass1
hf5bPr9a8TLxW4FqQNWC5Ynju/JHDH4W+k6UuSbvHzmnKreqBx6s/iD02dXD
qpftFXnvegPRW0j3zL2beoAY3p8y9yoXYu/anOW50L6hHkq91LzEbz/qGdU7
nkB+X949qXrTNzP3pr9ifh56R+reQjV7hv7HE/d26gnUG1yTuLdQj6Vea03o
Wl1vCHpLGFTuXlw1vGp51aiqVWXTXZFzmHKZcur9oXO4aOW4ixPncMUr5aw9
sWOyYrPyY6vEMVaxVvVnR+hvUtcKbyH/j9Q+I985hk0T8O/K3eur5lXt+1rm
XkZvAHoLeCzzXdGdWJjZZ+W7R5gfgl8V2Vf0pqW3rQG6v3nbULbsB7212GMn
M7+B6C1Eb0R6K1rPnFyZe2T1ytemtrXGrkv9ZqW3K/WQU/Q2kvltSj2nes8m
md+CFOMU62pnfptTTFBsiDLvVbRyRwX0j2Xu0dWrX5S5l5MPd1Ssy9xrS6YZ
eMvMsVBvjnp7TDPbTjlSuXJV5rcu+fxq8G6ZY6Pe4LrKf0P32orpnfTvMvuS
epAtiv2JfU1vkHqLrEr8NiWbyXZ6A9RboHqeKxPXyKqV9WZ3At1vZX6LUsxT
7NvMWFbmNzq91a0K/e/Vo/ZI3eOq11VPtkL1WOq3M+Wo/+eqzL2vehb1LkNS
+4503gjeOXEtIh+Vr/4P09TKyw==
         "]]}]}, 
     {RGBColor[1., 0.9499999999999998, 0.7499999999999998], EdgeForm[None], 
      GraphicsGroupBox[{PolygonBox[CompressedData["
1:eJxFmnmQleWVxr++NE0v9zb39l1EhQBqyDjWLP/MJKNGEREERCM4CGiiEXEM
MSKIMQpOMi7BCESRpa1hc8BGFkVAoCRVk2KsRBOjViYmhkQdlxkjKbMwqYqJ
UZx5fnkeyz++fs99v3c557xnec779eir5k+7vlQUxVH9GaR2utpmuSja1G6p
FMXCzqL4TntR/KmnKH7DQD0/aRbFA/r9M7Wv6Nkk+nW1M2tF8bTGntAqims0
77yuotit3+cNLYodei5oK4ohjaKYqP4Otd/VWk/qqbR5vX49V+r3hXp/oeZ/
W3MniZ4g+oDolXp/n57Pasy044riGb1bpnXOqRfF+Xr/Ce0/s68oftBRFL8S
D70as0lj/qlhXs7oND89He4/MLgoRonvvd2SWeOHi35EdE300cHmc5/Gz+s0
H/DwMY15TGNGqj1Nz1z1L60WxcdFf170bVXvc6XoX7Rbjxv0jJeMH+j5V9Fn
q71cvD6n9ydqr9+2e52n1P5KzxzRh5CnafpfqtbH1V1+f5nmPqv2Dsk9Tnrd
XLJun9BaW3R231I7UrJfofE3a+51kn+z6LfU3qU5z2vuZ7XGu5rTr7mfarPu
0OE4zT1ZfYfV16PnFo3/nvpn6f0v2y3jE2oPaK3jpIf/Fo8V0Reov9ywzOy7
t93ndlWX591att4PS6/T1TcjdlXW78fVPqo9/6phPaDXY9r7QvWNlMn9UL/v
17k3xUOvxt+oMf+hOcvrtrNlapepPaLxb+k5tekxt0v25RWP4dyv0LvVWudz
bbYl1uxW36oe/8au1vR4TI/oSb3+jU1eqzVeHlIUoyXDtpLtkLkTek3P1JrP
a997RTdq7luZMRM15ptZn/be0NO15qIuyzRF9ELRFdFLc0ac1aJB1sUn9Zyt
MTd0WWeH9G6Ffq9G51rvS6IPas4Y8bBAY/5Zsr+p/i90Wr/3123HK9Uuzply
tuzHeOaurngMdr5B9PXxwW9onYfwOfGwse6YsEHt1ZLzd3r/tbpjwEY9czTu
q/r9jPqHi7frNaZPe9ytvi+KHip6Cecmuf7YZt/HFq7psh8g2/wu83xS0/RX
JMsDdfPTr/Zt7bOg0zZwfq/jBmfKfuw7u2YesTNs7BMN2yQ+cXrDa7L2LVXr
dJrWPF7rDNOzWTY9Xj41Quc8XM/N0kOPbPdM+JFsP4tfnCL65+H/zIZ1iO53
JtYR875a9bnO0fqPaq1/1JxPF37PuBklx4eL0//lxI6pGj8hY1jnrqp1tEj9
s8TPRRr/e41fqjVfk74u0e+vJUZcW7e9XJQ4c2rDPkt8WlK1T16uMZsl0yHN
Xaxxl+rdCNE3SW+/lv9/IDuf0efYTIx+o7Cs302sPlzzvjdo7Xt6bB+zSrbZ
fWpXtDlu4tNfanPcIf58Ue24xGpi9rlDHb/Qwx1V+8MNsY2n1HdU+76lvd7X
XsM0t1z3mdwp3qaq3TPY/nGpfj+j3xsa5nOJ5vaq3aD3LwyyHHPTIssU4rqe
3+n9BGJVl+M9ayA7ez+t9rYO6+jSmmPzzXXnv2l6/rowPT2x/X+091TiodoR
sqPhenZ1O2dO7v5oLPS7hWMCsWNFj/mcMcS8EnOwaWLQgMZerjmXafyJ6jtB
z7ZurzEl65AD2Rd7nae9D2qt79fsK+RR/PfnOt/1xByd7Y+ajmkntSw/cftb
GlPX3ItF96l9Z7DpJ9sdY4itxFXa5Z2ORUfyG3pKybmEPPKHhu3yHbU/ER+v
aq0N2mtnt+PvvMK2hZ4fTA4Z1m0dTJF8k/WsE3/nyC7G6lms3/u03kxynObe
lRyCz+wVvVtPRzAL+kUnZzUc/8kD+AF5F18YpT1HDvGcm2RvQ8Ea4u00Pe9p
z79oWa+Tc27EcGI9sZ3YP0rzRuq5TD44u2KfWVlxjH2TXC9+Cz33qK9P/NT0
/Frz+yuOz0fabW/YGvlxj/a5Su9v0bTtJcexStoHQu+Pjsi399a9131q19S9
5lq1H0++xuZfiO/gp/1V561v1i0zsqPDfaEvyblNSp7doX22dztnrVXbr+cl
vZ/Ta/w3NbqcGvsnJxAvsc+tah/W01WyzrBTznpd3bF6vdr92veAniF6v6Ds
9W8rOQ9MCQ65LXsDNYlRa8MD+v9ht89gTGIv8mIDRWS5vWwam8NXdoYH7A66
J+0joU8pW2bkfa1qWyevchb4LueCL4P3PleyT+9J/41Vn8/Uls+Q/t6S9bct
a9K3N/2cC/GFs8H2fxD6WPSPH6GHyaKr8XfWmq3f3wimBduiy8Pqf7vdtvDj
btseeJcxs/psFy92297ejW6JpciBXJX4zqj4wrCmz+44tVXZ2WdkozW13Q3H
yh61n9S732i9LdJPSb/Hq3+Q2k+p/3/Vv51zju8TAx5ut6/ipzOTX8gzs5r2
rb0Ssr1hfxjccD7BPjhHfH1f7AQe96b/8Q7T+Pt8zdkj+ust9/GOc98TmjHk
ij2hd6l9TM/gkm2f9fEFsPPu0NtlD53Ennbb0dLsSw4gF5Sly7/vM/13fcYL
A7F/2q2x/3HBAOS10VrzIfV3lowxtoi+tOS+Lel/ucdz6SfeD2Qd3m/OmHJ8
Bz3B/6jYPHLsj67AF49GRvDDxPBwbcP1DvUQmGJC+of0WF5i+5H8hkZ+aGyG
9XZlzZ7okPjLsyvne3H2BcNQU7H+hzycFxrezksNiIwrgpnPqDqHUc9hE9jG
X7bs36fEF4gzYAz08KzsZ5nomnLLJU3zP13t8h5jEXAI7bKMB69Rz4DZDocG
A9APniPOnNB0HDixafl2RcbNittDxPO/qW00fWbNpvEgeAJ7YB1o1gTnPhcM
RO6CZzDz4aZriDVV990T3v4YGSvhjTjeFqw1JnyOTs4hV+0omb5b/ct1ph8T
/X7NfaPST4yk3uF3dajHoBOw1vD4wkll1yHY2MRgXeyBvhXpf1gyd+rdTSWv
sTy6PRzeiL2bY+usuSNYjvMdPtj4DGxG37kZMz40e7Hn+NDkePSFrmjJ/ey1
pNc079Hb2PRTL4H9HyPPiM+uoR/xC00NgK6oR9Db8Q1jSLAkWG9icjC8jI9e
OPee2Dl+Vo5PEaPBo5wRcR5sMlf0Fxoes7Rl/aBrsBdnynh8B/6r4Zm6h7uR
PaIPdhlfgbNea7pmeqBqTHpBcCn1P+8Xt1mOTZGF2pv3i9qMIZADjA0+RcY7
RL/RdL1ycs35hXOgXmAd9AL/4EFkITeBuTZGLup3MAz1MjgG+tqSa/jSUNeG
9LVlzLKKacbeX/GY60quCztzFh1D7UfUYr/Nb+jHE59fDfZbn/qRNQZlL3yP
8QtLtitkIVdy//F/g11rjGqY/mXNZ7e/46P6hPan6l9V8ZrwuF7PYNHr1LYP
Nf3t3L20h/7w3fzgMTABNeZpDd/JcDcDbt5V8lmsrRjnkXPXDHG+Q+czY9/Y
NvtSV7P+I2p3VhwvqDHBv9Qn6GBKMPCOjHmhMD4Fg52F7VETiT615bNj/JzY
KrEb20Nn6Bq9cQfz+dzD8BtbwU7ACNcHl5Jrjk/9uzhxk9g4UHHe/07hGn1u
6nQwDhhrXuwcGfGXh+oeD16Ax/fC859CE9/Bj/xmA+7GqIHJHcTdR5NTrtF6
c3uN6/Fp/BxbKpcdf8vBoawBFqV+Al+Bs25NnCKWguWnZxx8sQ6yYCP7kt+f
DD7Dx6mNJqX+Kus5UHYsG517Qu4LqVfYjzPjrhO/Htuw3aJj7B873RMbuL1l
+imd2+iWseeVNfvc5JzdutD4IHeC2MU47jNa5uH7Ld+HHUstg21ir/MTO1jj
paYxCecIlgAbzkttcl/FbX9hnaJb9A4GXxscTn4iT73QdNzHx/Av7hmh/yZ3
tuQnctPJsRNo5EGuhVXjl2HhYXNoMBK2vCM2T310da9rpHrL2JS7VXAjvJ0f
/34+PByrJQ+Jh1bZ9oEcS8IPOGF3y7XCdVXfg1I/8Jt9waj40bktzz+nZYy3
N/EHXAy+B9tz703ufzs1Gv3g/79tOK5x70Vewu6J7dzLzsndLNicuyfmkg+W
xC+42yBvUVOz3ois+U76iPPoYETuDfAtagDw/8aW266Wa4ITcw+wM+N4tyn8
7i8cd+GTM3xJdnVn2WfBmI0V507uk/Bj4vBFva4xsedNLfPVFxvkvMAz3KMS
68EV3FGRJ4j/A5q7tdd1LhiSeoP4g/6I3fDDPSu1FjURdTPjuceqlO3P5dxD
M5c6dEqwEesg0+asw9059eefa8+KYxO+jFwPRv6L4iP43eUt57d1+S7BHPIv
8RaZkfeU7IX9bM2ajCVfsS/6ocajZnqx6VrtWPjEdgciO/cI5Of/apqXTdEz
doq9nZ9czb0Y+Xogto88+AH+QJw8HZ5FL6p5HjbOnQZx5YnElrM1pq7+L9d8
npuiH/bjN7iI9epZEx335g7zTPgUfUbLd5/l8ERNU8lZYAvoh/HoDh0uqprP
OeG7UfYeyE5N+mDkJZ9sSB7kroi9yNtjEpOJFeCJvdED8fjhnCMx6t6K737R
/ZboH3/akvPlfLYmJ4F7wTPovdr6yFfIX9RsyFLuc1337y3H7z2p5V/OnRh3
Y/gb+Z0z/nHux36Ub0E7U4PjQ9Rp+BF+fiixlzqYOpe4NaRlf5tQc00JPu4I
xqYWojZC3u3JZdxRcZeN3oiT1DnUBdXEFuIHeRUMQQwpNx2ve5rO1y+FH+Il
+xPPe+JTnF29Zqw/ueUY+EjiILGDOxr8EbzPPSS1GHfYfEvgWwB93FHynYL6
hnWfzF7XJD7jxwPxZR5o7PnWmm12W5/rMGpg5Hqj4fu11xu+W5uQ9an/qAfQ
T0/awalHJuaOlDtR8jL5aXV+g8dG5Jz4dkc8eyoYh3p6IDV1f8Yzt5H4Rpzj
OwDfSLA3sDz6Rs+7q879M7TmzTXb+tiW9UC+w67A2t8LjuK+BeyH3sB4YMet
hWWamHPn28qq5GDWBlPgF0cyh/Hg0PXBh9zlgOXAdOTw1ZnbV3Mttq9lzEBN
gn+uqLtW/CBYl/Hg5zUVY1PWJ99xR8a9xsG8A79OTgzk/o0anVod/fNt6GAw
7kDZd+L41XM139+NPc4+Dd6ivn6v5lqKe/r3k69Pr5sfcHd/fHxlZOHuBvx/
tM8+dEvZdXer5m9y/9m0jqmdiNvgwM7Ueqtb/qa4puVY3ZE6/eU+8/lKn+sB
MMTIhnMXNcrdqf2JEZzj2uBdIGJ38uvxTec3YhSxinoLrA/O5xvdgnyno85e
npzI+tDkROyJOMb3D9r7Ijvf+m7M977Z8ZnfJ498eLdK/qIfmm998/O9D19j
DvF2Vcu6ur/lbz7EI2yG95dlDDGdefCwITUPtjYie7MvPk0uxK9fzXf8V1LX
IB/nfk7D+ufbHd9wOHew4srIhaz4J3c63Bv0x94OJv5j43/+RtDpNVkbvIMO
[truncated: 253,964 more chars]
