# Supplementary material for: A little goes a long way: Weak vaccine transmission facilitates oral vaccination campaigns against zoonotic pathogens
Source: PLoS Negl Trop Dis. 2019 Mar 8;13(3):e0007251. doi: 10.1371/journal.pntd.0007251 (PMC6426267; doi:10.1371/journal.pntd.0007251)
Supplement: S4 Appendix — This zip file contains R scripts that simulate and plot the numerical results presented in the manuscript. (ZIP) [file pntd.0007251.s004.zip]

Archive with 148 entries (113 files):
- S4_RCode/
- S4_RCode/Table/
- S4_RCode/Table/.Rhistory
- S4_RCode/Table/Sim_ModelVariants.r
- S4_RCode/Table/Sim_ModelVariants.r~
- S4_RCode/Table/Data/
- S4_RCode/Table/Data/LSigSolve_Table_2.dat
- S4_RCode/Table/Tools/
- S4_RCode/Table/Tools/mol.jv.r
- S4_RCode/Table/Tools/mol.jv.r~
- S4_RCode/Table/Tools/.Rapp.history
- S4_RCode/Figure_1/
- S4_RCode/Figure_1/Graph_Figure_1.r
- S4_RCode/Figure_1/Figure_1.tif
- S4_RCode/Figure_1/Graph_Figure_1.r~
- S4_RCode/Figure_1/Figure_1.png
- S4_RCode/Figure_1/.Rhistory
- S4_RCode/Figure_2/
- S4_RCode/Figure_2/Graph_Figure_2.r
- S4_RCode/Figure_2/.Rapp.history
- S4_RCode/Figure_2/Figure_2.png
- S4_RCode/Figure_2/Graph_Figure_2.r~
- S4_RCode/Figure_2/.Rhistory
- S4_RCode/Figure_2/Figure_2.tif
- S4_RCode/Figure_2/Tools/
- S4_RCode/Figure_2/Tools/mol.jv.r
- S4_RCode/Figure_2/Tools/mol.jv.r~
- S4_RCode/Figure_2/Tools/.Rapp.history
- S4_RCode/Figure_3/
- S4_RCode/Figure_3/.Rapp.history
- S4_RCode/Figure_3/Sim_MinSero.r
- S4_RCode/Figure_3/Sim_MinSero.r~
- S4_RCode/Figure_3/Graph_Figure_3.r~
- S4_RCode/Figure_3/Graph_Figure_3.r
- S4_RCode/Figure_3/.Rhistory
- S4_RCode/Figure_3/Data/
- S4_RCode/Figure_3/Data/MinSero_3.dat
- S4_RCode/Figure_3/Fig_3/
- S4_RCode/Figure_3/Fig_3/Figure_3.png
- S4_RCode/Figure_3/Fig_3/Figure_3.tif
- S4_RCode/Figure_3/Tools/
- S4_RCode/Figure_3/Tools/mol.jv.r
- S4_RCode/Figure_3/Tools/mol.jv.r~
- S4_RCode/Figure_4/
- S4_RCode/Figure_4/Graph_Figure_4.r
- S4_RCode/Figure_4/.Rapp.history
- S4_RCode/Figure_4/Sim_RvSolve.r
- S4_RCode/Figure_4/Sim_RvSolve.r~
- S4_RCode/Figure_4/Graph_Figure_4.r~
- S4_RCode/Figure_4/.Rhistory
- S4_RCode/Figure_4/Data/
- S4_RCode/Figure_4/Data/RvSolve_4.dat
- S4_RCode/Figure_4/Data/4_NonTrans.dat
- S4_RCode/Figure_4/Fig_4/
- S4_RCode/Figure_4/Fig_4/Figure_4.png
- S4_RCode/Figure_4/Fig_4/Figure_4.tif
- S4_RCode/Figure_4/Tools/
- S4_RCode/Figure_4/Tools/mol.jv.r
- S4_RCode/Figure_4/Tools/mol.jv.r~
- S4_RCode/Figure_4/Tools/Sim_AvgSeroData_NonTrans.r
- S4_RCode/Figure_4/Tools/Sim_AvgSeroData_NonTrans.r~
- S4_RCode/Figure_5/
- S4_RCode/Figure_5/Graph_Figure_5.r
- S4_RCode/Figure_5/Figure_5.png
- S4_RCode/Figure_5/.Rapp.history
- S4_RCode/Figure_5/.Rhistory
- S4_RCode/Figure_5/Graph_Figure_5.r~
- S4_RCode/Figure_5/Figure_5.tif
- S4_RCode/Figure_6/
- S4_RCode/Figure_6/Graph_Figure_6.r~
- S4_RCode/Figure_6/Graph_Figure_6.r
- S4_RCode/Figure_6/Sim_LSigSolve.r
- S4_RCode/Figure_6/Sim_LSigSolve.r~
- S4_RCode/Figure_6/.Rhistory
- S4_RCode/Figure_6/Data/
- S4_RCode/Figure_6/Data/LSigSolve_6.dat
- S4_RCode/Figure_6/Fig_6/
- S4_RCode/Figure_6/Fig_6/Figure_6.png
- S4_RCode/Figure_6/Fig_6/Figure_6.tif
- S4_RCode/Figure_6/Tools/
- S4_RCode/Figure_6/Tools/mol.jv.r~
- S4_RCode/Figure_6/Tools/mol.jv.r
- S4_RCode/Figure_6/Tools/.Rapp.history
- S4_RCode/Figure_7/
- S4_RCode/Figure_7/Graph_Figure_7.r~
- S4_RCode/Figure_7/Graph_Figure_7.r
- S4_RCode/Figure_7/Sim_LSigSolve.r~
- S4_RCode/Figure_7/.Rapp.history
- S4_RCode/Figure_7/Sim_LSigSolve.r
- S4_RCode/Figure_7/.Rhistory
- S4_RCode/Figure_7/Data/
- S4_RCode/Figure_7/Data/LSigSolve_7.dat
- S4_RCode/Figure_7/Fig_7/
- S4_RCode/Figure_7/Fig_7/Figure_7.png
- S4_RCode/Figure_7/Fig_7/Figure_7.tif
- S4_RCode/Figure_7/Tools/
- S4_RCode/Figure_7/Tools/mol.jv.r
- S4_RCode/Figure_7/Tools/mol.jv.r~
- S4_RCode/Figure_7/Tools/.Rapp.history
- S4_RCode/Figure_8/
- S4_RCode/Figure_8/Graph_Figure_8.r
- S4_RCode/Figure_8/Sim_LSigSolve.r~
- S4_RCode/Figure_8/Sim_LSigSolve.r
- S4_RCode/Figure_8/Graph_Figure_8.r~
- S4_RCode/Figure_8/.Rhistory
- S4_RCode/Figure_8/Data/
- S4_RCode/Figure_8/Data/LSigSolve_8.dat
- S4_RCode/Figure_8/Fig_8/
- S4_RCode/Figure_8/Fig_8/Figure_8.png
- S4_RCode/Figure_8/Fig_8/Figure_8.tif
- S4_RCode/Figure_8/Tools/
- S4_RCode/Figure_8/Tools/mol.jv.r
- S4_RCode/Figure_8/Tools/mol.jv.r~
- S4_RCode/Figure_8/Tools/.Rapp.history
- S4_RCode/Figure_S1/
- S4_RCode/Figure_S1/Graph_Figure_S1.r
- S4_RCode/Figure_S1/.Rapp.history
- S4_RCode/Figure_S1/Sim_SigSolve.r~
- S4_RCode/Figure_S1/Sim_SigSolve.r
- S4_RCode/Figure_S1/.Rhistory
- S4_RCode/Figure_S1/Graph_Figure_S1.r~
- S4_RCode/Figure_S1/Data/
- S4_RCode/Figure_S1/Data/SigSolve_S1.dat
- S4_RCode/Figure_S1/Tools/
- S4_RCode/Figure_S1/Tools/mol.jv.r
- S4_RCode/Figure_S1/Tools/mol.jv.r~
- S4_RCode/Figure_S1/Tools/.Rapp.history
- S4_RCode/Figure_S1/Fig_S1/
- S4_RCode/Figure_S1/Fig_S1/Figure_S1.png
- S4_RCode/Figure_S1/Fig_S1/Figure_S1.tif
- S4_RCode/README.txt~
- S4_RCode/README.txt
- S4_RCode/Figure_S1_1/
- S4_RCode/Figure_S1_1/.Rhistory
- S4_RCode/Figure_S1_1/Figure_S1_1.png
- S4_RCode/Figure_S1_1/Figure_S1_1.tif
- S4_RCode/Figure_S1_1/Graph_Figure_S1_1.r
- S4_RCode/Figure_S1_1/Graph_Figure_S1_1.r~
- S4_RCode/Figure_S1_2/
- S4_RCode/Figure_S1_2/.Rhistory
- S4_RCode/Figure_S1_2/Figure_S1_2.png
- S4_RCode/Figure_S1_2/Figure_S1_2.tif
- S4_RCode/Figure_S1_2/Graph_FigureS1_2.r
- S4_RCode/Figure_S1_2/Graph_FigureS1_2.r~
- S4_RCode/USDA_DataAnalysis/
- S4_RCode/USDA_DataAnalysis/USDA_Data.csv
- S4_RCode/USDA_DataAnalysis/USDA_DataAnalysis.r
- S4_RCode/USDA_DataAnalysis/USDA_DataAnalysis.r~
