# Supplementary material for: A little goes a long way: Weak vaccine transmission facilitates oral vaccination campaigns against zoonotic pathogens
Source: PLoS Negl Trop Dis. 2019 Mar 8;13(3):e0007251. doi: 10.1371/journal.pntd.0007251 (PMC6426267; doi:10.1371/journal.pntd.0007251)
Supplement: S4 Appendix — This zip file contains R scripts that simulate and plot the numerical results presented in the manuscript. (ZIP) [file pntd.0007251.s004.zip › S4_RCode/Table/Data/LSigSolve_Table_2.dat]

"k" "d" "delv" "phi" "xi" "Rv" "nu" "a" "Cb" "iv.imm" "ah" "dh" "Lh" "Cf" "cost" "sigc" "Lc" "TScale" "err.ss" "err.root" "npar"
0.1 0.416 12 0.5 0.25 0 10 0 2.12 TRUE 0 0.0335051546391753 1 18.16 27.0792586957309 0.583357459241514 0.617179872220383 0.0805412371134021 7.49216660933527e-13 -4.10704011261087e-06 1
0.1 0.416 12 0.5 0.25 1 10 0 2.12 TRUE 0 0.0335051546391753 1 18.16 21.0841000423256 0.348697752641233 0.663175128188331 0.0805412371134021 1.43957093426406e-07 -6.03263761778106e-07 2
0.1 0.416 12 0.7 0.25 0 10 0 2.12 TRUE 0 0.0335051546391753 1 18.16 44.7606824675169 1.19814230701054 0.469006676262461 0.0805412371134021 1.11251979850735e-12 1.95139475578365e-07 3
0.1 0.416 12 0.7 0.25 1 10 0 2.12 TRUE 0 0.0335051546391753 1 18.16 37.3888348148066 0.888889587148962 0.489636330275595 0.0805412371134021 2.96808064237375e-12 -1.86208961694412e-07 4
0.1 0.416 12 0.5 0.25 0 10 1 2.12 TRUE 0.0805412371134021 0.0335051546391753 1 18.16 59.319625599459 1.71027489127053 0.393724723353807 0.0805412371134021 2.03746177915298e-12 -1.73995655267101e-06 5
0.1 0.416 12 0.5 0.25 1 10 1 2.12 TRUE 0.0805412371134021 0.0335051546391753 1 18.16 42.1035037075251 1.00538393447594 0.43676179177204 0.0805412371134021 8.75834951438725e-12 -1.29859861752735e-09 6
0.1 0.416 12 0.5 0.025 0 10 0 2.12 TRUE 0 0.0335051546391753 1 18.16 36.8433856410406 0.72180945705227 0.421521257049088 0.0805412371134021 1.91160325416218e-12 4.1674473726383e-06 7
0.1 0.416 12 0.5 0.025 1 10 0 2.12 TRUE 0 0.0335051546391753 1 18.16 28.8499469339621 0.435329399961779 0.462770338896758 0.0805412371134021 1.41027987898834e-12 -2.61261171974336e-07 8
0.1 0.416 12 0.5 0.25 1 10 0 2.12 FALSE 0 0.0335051546391753 1 18.16 21.4504341245102 0.365404944502438 0.662587554819262 0.0805412371134021 1.17895026061944e-07 -1.0628632284404e-05 9
0.1 0.416 0 0.5 0.25 1 10 0 2.12 TRUE 0 1 1 18.16 19.1717112746384 0.341159591256363 0.760524558043838 2.40384615384615 4.43185956822134e-08 -2.98193940873048e-07 10
0.1 0.416 12 0.5 0.25 1 10 0 2.65 TRUE 0 0.0335051546391753 1 18.16 22.8716774575655 0.32723419582208 0.639437913531751 0.0805412371134021 9.51661732924436e-08 -1.12993993384158e-07 11
