# Supplementary material for: A little goes a long way: Weak vaccine transmission facilitates oral vaccination campaigns against zoonotic pathogens
Source: PLoS Negl Trop Dis. 2019 Mar 8;13(3):e0007251. doi: 10.1371/journal.pntd.0007251 (PMC6426267; doi:10.1371/journal.pntd.0007251)
Supplement: S4 Appendix — This zip file contains R scripts that simulate and plot the numerical results presented in the manuscript. (ZIP) [file pntd.0007251.s004.zip › S4_RCode/Figure_1/Graph_Figure_1.r]

###******************************************
###This script produces a figure that shows the
###seroprevalence that would have been achieved
###by USDA programs across a range of vaccine Rv.
###This is Figure 1 of the main text.
###*******************************************

###Simulation time: < 1 minute.
rm(list = ls(all = TRUE))

require(RColorBrewer)

###Parameter values used in the plot.
parmat <- expand.grid(d = 0.416, sig = c(0.17, 0.24))

###Equation below (Eq 5 in main text, derivation in S3 Appendix)
###gives total fraction of population immunized at equilibrium,
###using a vaccine with transmission Rv.
TotVacc <- function(Rv,pars){with(pars,
(d*(Rv-1) - sig + sqrt(d^2*(Rv-1)^2 + 2*d*(1+Rv)*sig + sig^2))/(2*d*Rv)
)}

Rvvals <- seq(0, 2.5,by =0.01)

TV1 <- TotVacc(Rvvals, parmat[1,]) #Lower bound of gray region
TV2 <- TotVacc(Rvvals, parmat[2,]) #Upper bound of gray region


###Build figure: uncomment "png" or "tiff" line to produce the respective figure types.
##png(file = 'Figure_1.png', width = 4, height = 4, res = 400, units = 'in')
tiff(file = 'Figure_1.tif', width = 4, height = 4, res = 400, units = 'in')
par(mai = c(0.65,0.65,0.1,0.1))
plot(NA, xlim = c(0,2), ylim = c(0.0,0.8), xlab = '', ylab = '', xaxt = 'n', yaxt = 'n')
polygon(x = c(Rvvals,rev(Rvvals)), y = c(TV1,rev(TV2)), col = 'gray')
lines(Rvvals, TV1, lwd = 2, type = 'l')
lines(Rvvals, TV2, lwd = 2)
abline(h = 0.5, col = 'red', lwd = 2, lty = 2)

f1 <- approxfun(TV1,Rvvals)
f2 <- approxfun(TV2,Rvvals)

###Print the critical values of Rv necessary for herd-immunity
print(paste('Herd immunity requires ', f2(0.5), '< Rv <', f1(0.5)))

###Draw lines that indicate Rv necessary for 0.5 herd-immunity
segments(x0 = f1(0.5),x1 = f1(0.5),y0 = 0,y1 = 0.5, lty = 3, lwd = 2)
segments(x0 = max(0,f2(0.5)),x1 = max(0,f2(0.5)),y0 = 0,y1 = 0.5, lty = 3, lwd = 2)
mtext(side = 1, text = bquote('Vaccine Transmission (R'['0,v']*')'), line = 2.25, cex = 1)
mtext(side = 2, text = 'Seroprevalence', line = 2.2, cex = 1)
axis(side = 1, labels = TRUE, cex = 1, pad = -0.5)
axis(side = 2, labels = TRUE, cex = 1, pad = 0.5)
text(x = 0.75, y = 0.7, labels = bquote('0.85 < R'['0,v']~'< 1.18'),cex=1)
rect(xleft = 0.2, ybottom = 0.665, xright = 1.3, ytop = 0.75)

dev.off()
