# Supplementary material for: A little goes a long way: Weak vaccine transmission facilitates oral vaccination campaigns against zoonotic pathogens
Source: PLoS Negl Trop Dis. 2019 Mar 8;13(3):e0007251. doi: 10.1371/journal.pntd.0007251 (PMC6426267; doi:10.1371/journal.pntd.0007251)
Supplement: S4 Appendix — This zip file contains R scripts that simulate and plot the numerical results presented in the manuscript. (ZIP) [file pntd.0007251.s004.zip › S4_RCode/Figure_2/Graph_Figure_2.r~]

###******************************************
###This script simulates vaccination along
###flightlines spaced at 0.5 km, and with
###vaccination rate set to the upper estimate
###of USDA efforts. The output is Figure 2.
###*******************************************

###Simulation time: < 1 minute.

###Simulation name
rm(list = ls(all=TRUE))
datname  <- paste('Figure_2',sep='')

############################################
############# USER INPUT ###################
############################################
###Store all parameter-sets, one for each
###simulation, in rows of the data.frame
###"parmat". In addition to columns for
###parameters, parmat also holds columns for
###errors used to check simulation output,
###as well as simulation outputs.
############################################
parmat <- expand.grid(npar = 0, sig = 0.24, d = 0.416,
      	 k = c(0.01,0.1), delv = 12,
	 xl = c(0.025,0.25), L = c(0.25), phi = 0.5, Rv=c(0,0.75,1.5))

############################################
############## END USER INPUT ##############
############################################

###Compute non-dimensional parameter values
parmat$npar     <- 1:nrow(parmat)
parmat$kap      <- with(parmat, k/((d+delv)*L^2))
parmat$sigh     <- with(parmat, sig/(d+delv))
parmat$dh       <- with(parmat, d/(d+delv))
parmat$Lh       <- 1
parmat$xlh      <- with(parmat, xl/L)
parmat$TScale   <- with(parmat, 1/(d+delv)) #Timescale of the nondim PDE system

###Make columns for error values
parmat$err1     <- NA ###Stores error from stodes
parmat$err2     <- NA ###Stores error from lsodar (if used)
ssfudge         <- 1e-4 ###Sum differential value considered steady state

###Required packages, functions used
require(deSolve)    ###"lsodar"
require(parallel)   ###"mclapply"
require(rootSolve)  ###"stodes"
require(RColorBrewer) ###"brewer.pal"
require(grid)

starttime   <- Sys.time()

########## SIMULATION FUNCTION ################
###Function ss.fun finds the steady state for
###the parameter set in the ith row of parmat.
###############################################
ss.fun <- function(i){

      TScale       <- parmat$TScale[i]
      xlh          <- parmat$xlh[i]
      Lh           <- 1 ###Right endpoint of the non-dimensional grid
      DL           <- parmat$DL[i]
      sigh         <- parmat$sigh[i]
      L            <- parmat$L[i]

      ###Define the spatial grid. This is non-dimensional spatial units, that,
      ###over the solution domain, vary from x = 0 to x = 1.
	  xseq  <- ((0:50)/50)^1.5 ###Grid on which solution points are tracked
      Nx    <- length(xseq)
      ###Find edge locations by averaging the solution points (ghost points included)
      GPleft    <- -xseq[2] ###Location of left ghostpoint
      GPright   <- Lh + (Lh-xseq[Nx-1]) ###Location of right ghost point
      eseq <- (c(GPleft,xseq) + c(xseq, GPright ))/2 ###Locations of edges
      dxe <- diff(eseq) ###Distance between edges
      dxp <- diff(c(GPleft,xseq,GPright)) ###Distances between points (including ghost points)

      ###Indicator of vaccination effort
      vaccdisth <- dnorm(xseq,mean=0,sd=xlh) ###Non-dimensional vaccine distribution (not scaled)
      norm      <- sum(vaccdisth*dxe)
      fx        <- 0.5*vaccdisth/norm #Normalize to integrate to 0.5
      vaccdisth <- sigh*fx ###Non-dimensional vaccine distribution (scaled)

      ###Load 2 functions that are used in each simulation:
      ###--"rhs.ode" returns the differentials of the non-dimensional
      ###   PDE system, system 14 of the S2 Appendix.
      ###--"rootfunc" returns the summed absolute values of the differentials.
      ###   used to determine when the system has reached steady state in lsodar.
      source('Tools/mol.jv.r', local = T)

	  ###Set the initial condition for the steady state solver
	  S            <- rep(1,Nx)
	  V            <- rep(0,Nx)
	  RV           <- rep(0,Nx)
	  yinit        <- c(S, V, RV)

      err1   <- Inf
      err2   <- Inf

	  ###Attempt to use the stodes steady state solver to find the equilibrium
      try({
	  out  <- steady.1D(y = yinit, func = rhs.mol, parms = parmat[i,],
              nspec = 3, pos = TRUE, method = "stodes");
      y    <- out$y;
             	err1 <- sum(abs(rhs.mol(0,y,parmat[i,])[[1]]));
       },silent=TRUE)

	  ###If the above try() failed, use lsodar to find the steady state.
	  ###Check for failure by assessing whether the deviation from steady
	  ###state, returned by rootfun and stored in the variable "ssfudge",
	  ###is small.
try({
     if(err1 > ssfudge){
        out          <- lsodar(y = yinit, times = c(0,1000), hmax = 1,
                                        func = rhs.mol, parms = parmat[i,],
					jactype = "bandint",rootfun = rootfunc,
                                        ynames = FALSE, bandup = 3,
                                        banddown=3, maxsteps = 100000)

        y <- out[nrow(out),-1]
    }###End if

    ###Store and return the simulation output
    S    <- y[0 + 1:Nx]
    V    <- y[1*Nx + 1:Nx]
    RV   <- y[2*Nx + 1:Nx]
    sollist  <- data.frame(x = xseq, S = S, V = V, RV=RV)
    parmat$err1[i] <- err1
    parmat$err2[i] <- err2

})

    print(paste("npar: ", i, " / ", npars, sep=""))
    return(sollist)
}

########### SIMULATE #################
###Run the simulation ss.fun once for
###each parameter set in parmat.
######################################
npars  <- nrow(parmat)
resout <- lapply(X = 1:npars, FUN = ss.fun)
endtime <- Sys.time()
print(paste("Elapsed Time:", endtime - starttime))


#######################
######BUILD FIGURE#####
#######################
###Uncomment "png" or "tiff" to build the corresponding figure type.

##png(file = paste(datname,'.png',sep=''), width = 5, height = 5, units = 'in', res = 400)
tiff(file = paste(datname,'.tif',sep=''), width = 5, height = 5, units = 'in', res = 400)

par(mai = c(0.1,0.125,0.1,0.125), omi = c(0.55,0.55,0.1,0.1))
layout(matrix(c(1,2,3,4), nrow = 2, byrow = T)   )

###Get some parameter values we need
###to build the figure.
Rvvals <- sort(unique(parmat$Rv))
kvals  <- unique(parmat$k)
xlvals <- unique(parmat$xl)
nRvvals <- length(Rvvals)
nkvals  <- length(kvals)
nxlvals <- length(xlvals)

###Sequence of x-values on which the solution
###interpolants will be evaluated.
fxseq <- seq(-10,10, by = 0.01)

###Style our figure with a relaxing
###blend of "Blues".
cols     <- brewer.pal(9,"Blues")
cols     <- c('black',cols[c(6,4)])

###Loop through subfigure panels in the figure
for(ki in 1:nkvals){###Loop through k values (varies across subfigure rows) in the figure
for(ji in 1:nxlvals){###Loop through xl values (varies across subfigure columns) in the figure

    plot(NA,xlim = c(-1,1), ylim = c(0,1.15), xlab = '', ylab = '', xaxt = 'n', yaxt = 'n',
         bty = 'n')
###Graph seroprevalence profile for each
###value of vaccine transmission simulated
for(i in 1:nRvvals){
wi      <- which(parmat$Rv==Rvvals[i] & parmat$k==kvals[ki] & parmat$xl==xlvals[ji])
sollist <- resout[[wi]]
L       <- with(parmat[wi,], L)
sollist$xd <- sollist$x*L
sollist$TV <- with(sollist, V + RV)
xseq  <- sollist$xd
fx  <- c(-rev(xseq[-1]),xseq)
fTV <- c(rev(sollist$TV[-1]), sollist$TV) #1 period
fxnTV <- splinefun(fx,fTV,method = 'periodic')
lines(fxseq,fxnTV(fxseq), lty = 1, lwd = 2, col = cols[i])
}
###Add the vaccination function to the subfigure.
###First, define the non-dimensional spatial grid:
      Lh <- 1
      xseq   <- ((0:50)/50)^1.5
      Nx     <- length(xseq)
      GPleft    <- -xseq[2] ###Location of left ghostpoint
      GPright   <- Lh + (Lh-xseq[Nx-1]) ###Location of right ghost point
      eseq <- (c(GPleft,xseq) + c(xseq, GPright ))/2 ###Locations of edges
      dxe <- diff(eseq) ###Distance between edges

      ###Define the indicator of vaccination effort.
      ###This is done in dimensional spatial coordinates.
      vaccdist    <- dnorm(xseq*L,mean=0,sd=xlvals[ji])
      norm        <- sum(vaccdist*dxe*L)
      fSig        <- 0.5*vaccdist/norm #Normalize to integrate to 0.5
      vaccdist    <- 2*unique(parmat$sig)*fSig #Reuse variable name
      fSig.fullper   <- c(rev(vaccdist[-1]), vaccdist) #1 period
      fxnSig <- splinefun(fx,fSig.fullper,method = 'periodic')
      fxnSigEval <- fxnSig(fxseq)

###Graph the vaccination function. The factor 0.05 scales
###the vaccination function for visibility.
lines(fxseq,0.05*fxnSigEval, lty = 3, lwd = 2, col = 'brown')

###Add axes to each subfigure. Put labels only on the lower subfigures.
axis(side = 1, labels = ki==2,cex = 1, pad = -0.5)
    if(ji==1){
    axis(side = 2, labels = c(0,0.25,0.5,0.75,1), at = c(0,0.25,0.5,0.75,1), cex = 1, pad = 0.5)
    }else{
        #axis(side = 2, labels = F, cex = 1.25, pad = 0.5)
    }

###x/y axis labels, legend text
if(ki==2){mtext(side = 1, text = 'Spatial Dimension', line = 2.3, cex = 0.8)}
abline(h = 0.5, lty = 2, col = 'red', lwd = 1)
GraphLeg <- function(GraphMe){
	 Rv  = bquote('R'['0,v'])
}
ltext <- c('Baits', as.expression(bquote('R'['0,v']*' = '*.(Rvvals[1]))),
      	 as.expression(bquote('R'['0,v']*' = '*.(Rvvals[2]))),
      	 as.expression(bquote('R'['0,v']*' = '*.(Rvvals[3]))))

    if(ki==1 & ji==2){
        legend(x = 0., y = 1.1, legend = rev(ltext), cex = 0.8,
               lwd = 2, col = c(rev(cols),'brown'), lty = c(1,1,1,3),
               bty = 'n')
        }
    ttext <- c(as.expression(bquote('a)  1 km'^'2')),
               as.expression(bquote('b)  1 km'^'2')),
               as.expression(bquote('c)  10 km'^'2')),
               as.expression(bquote('d)  10 km'^'2')))
    text(x = -1.05, y = 1.05, ttext[ji + 2*(ki-1)], cex = 0.8, offset = 0, pos = 4)

    if(ki==1){
        maintext <- c('Tightly clustered', 'Moderately clustered')
        mtext(side = 3, text = maintext[ji], line = 0.1, cex = 0.8)
    }#End if
}###End loop through ji

### The grconvert / Viewport code produces the gridlines in the figure
if(ki==1){
    (Y <- grconvertY(1.2, "user", "ndc"))
    pushViewport(viewport())
    grid.lines(x = c(0,1), y = Y, gp = gpar(col = "black", lwd = 2))
    popViewport()
}

}###End loop through ki
mtext(side = 2, text = 'Seroprevalence', line = 2.1, cex = 0.8, outer = TRUE)

    (X <- grconvertX(-1.175, "user", "ndc"))
    pushViewport(viewport())
    grid.lines(x = X, y = c(-10,10), gp = gpar(col = "black", lwd = 2))
    popViewport()

dev.off()
