# Supplementary material for: A little goes a long way: Weak vaccine transmission facilitates oral vaccination campaigns against zoonotic pathogens
Source: PLoS Negl Trop Dis. 2019 Mar 8;13(3):e0007251. doi: 10.1371/journal.pntd.0007251 (PMC6426267; doi:10.1371/journal.pntd.0007251)
Supplement: S4 Appendix — This zip file contains R scripts that simulate and plot the numerical results presented in the manuscript. (ZIP) [file pntd.0007251.s004.zip › S4_RCode/Figure_3/Sim_MinSero.r~]

###******************************************
###This script simulates vaccination along flightlines
###spaced at 2L km, and with vaccination rate sig.
###For each parameter set, this script produces
###a data file that stores the minimum seroprevalence
###resulting from each parameter set. Data produced
###from this simulation is used to generate Figure 3.
###*******************************************

###Simulation time: 4.5 minutes

###Simulation name
rm(list = ls(all=TRUE))
datname  <- "3"

############################################
############# USER INPUT ###################
############################################
###Specify the parameter sets over which
###simulation occurs.
###All parameter-sets, one for each
###simulation, are stored in rows of the dataframe
###"parmat". In addition to columns for
###parameters, parmat also holds columns for
###errors that are used to check simulation output,
###and simulation outputs.
############################################

#Specify the dimensional parameters sig, d, delv, L,
#from which the non-dimensional parameters dh,sigh are
#calculated. The non-dimensional parameters kap, xih, Rv
#are specified directly. In this way, we implicitly
#vary the dimensional parameter k so that kappa is
#varied between 10^{-3} to 10^0.
parmat <- expand.grid(npar = 0,
       	  kap = 10^seq(-3,0,length.out = 201),
	  sig = 0.24,
	  d = 0.416, delv = 12, L = 0.25,
	  xih = c(0.1,1),
	  Rv = seq(0,4, length.out = 201))

############################################
############## END USER INPUT ##############
############################################

###Compute non-dimensional parameter values
parmat$dh   <- with(parmat, d/(d+delv))
parmat$sigh <- with(parmat,sig/(d+delv))
parmat$Lh   <- 1 #Non-dimensionalized flight-line distance parameter, \hat{L}
parmat$TScale <- with(parmat, 1/(d+delv))

###Make columns for error values
parmat$err1     <- NA ###Stores error from stodes
parmat$err2     <- NA ###Stores error from lsodar (if used)

ssfudge         <- 1e-4 ###Sum differential value considered steady state

npars     <- nrow(parmat)
parmat$npar <- 1:npars
starttime   <- Sys.time()

###Values of interest that are to be stored after each simulation
parmat$Smin <- NA ###minimum seronegative
parmat$Smax <- NA ###maxim seronegative
parmat$VaccMin <- NA ###Minimum seroprevalence

###Required packages, functions used
require(deSolve)    ###"lsodar"
require(parallel)   ###"mclapply"
require(rootSolve)  ###"stodes"

###############################################
########## SET UP DATA STORAGE ################
###############################################
###Create a text file where, for each parameter
###set, the parameter values, simulation errors,
###and simulation output are saved. The resulting
###data file is stored within the "Data" folder.
###############################################
filedatname <- paste("Data/MinSero_", datname,".dat",sep="")
print(paste("Write ",filedatname,"?",
" Type y (yes) or n (no) ENTER.",sep=""))
wflag <- readline()=='y'
if(wflag){
	#Write the parameter matrix
	write.table(parmat[1,][-1,], file = filedatname,
      	append = FALSE, row.names = FALSE, col.names = TRUE)
}

########## SIMULATION FUNCTION ################
###Function ss.fun finds the steady state for
###the parameter set in the ith row of parmat.
###############################################
ss.fun <- function(i){

      ###Extract a few parameters needed later
      TScale       <- parmat$TScale[i]
      xih          <- parmat$xih[i]
      Lh           <- parmat$Lh[i] ###Right endpoint of the non-dimensional grid
      sigh         <- parmat$sigh[i]

      ###Define the spatial grid. This is non-dimensional spatial units, that,
      ###over the solution domain, vary from x = 0 to x = 1.
	  xseq  <- ((0:50)/50)^1.5 ###Grid on which solution points are tracked
      Nx    <- length(xseq)
      ###Find edge locations by averaging the solution points (ghost points included)
      GPleft    <- -xseq[2] ###Location of left ghostpoint
      GPright   <- Lh + (Lh-xseq[Nx-1]) ###Location of right ghost point
      eseq <- (c(GPleft,xseq) + c(xseq, GPright ))/2 ###Locations of edges
      dxe <- diff(eseq) ###Distance between edges
      dxp <- diff(c(GPleft,xseq,GPright)) ###Distances between points (including ghost points)

      ###Indicator of vaccination effort
      vaccdisth <- dnorm(xseq,mean=0,sd=xih) ###Non-dimensional vaccine distribution (not scaled)
      norm      <- sum(vaccdisth*dxe)
      fx        <- 0.5*vaccdisth/norm #Normalize to integrate to 0.5
      vaccdisth <- sigh*fx ###Non-dimensional vaccine distribution (scaled)

      ###Load 2 functions that are used in each simulation:
      ###--"rhs.ode" returns the differentials of the non-dimensional
      ###   PDE system, system 16 of the main text.
      ###--"rootfunc" returns the summed absolute values of the differentials.
      ###   used to determine when the system has reached steady state in lsodar.
      source('Tools/mol.jv.r', local = T)

	  ###Set the initial condition for the steady state solver
	  S            <- rep(1,Nx)
	  V            <- rep(0,Nx)
	  RV           <- rep(0,Nx)
	  yinit        <- c(S, V, RV)

      err1   <- Inf
      err2   <- Inf

	  ###Attempt to use the stodes steady state solver to find the equilibrium
      try({
	  out  <- steady.1D(y = yinit, func = rhs.mol, parms = parmat[i,],
                nspec = 3, pos = TRUE, method = "stodes");
        	y    <- out$y;
             	err1 <- sum(abs(rhs.mol(0,y,parmat[i,])[[1]]));
      },silent=TRUE)

	  ###If the above try() failed, use lsodar to find the steady state.
	  ###Check for failure by assessing whether the deviation from steady
	  ###state, returned by rootfun and stored in the variable "ssfudge",
	  ###is small.
      try({
      if(err1 > ssfudge){
      out          <- lsodar(y = yinit, times = c(0,1000), hmax = 1,
                                        func = rhs.mol, parms = parmat[i,],
					jactype = "bandint",rootfun = rootfunc,
                                        ynames = FALSE, bandup = 3,
                                        banddown=3, maxsteps = 100000)

      y <- out[nrow(out),-1]
      }###End If that checks whether stodes worked
	  }, silent = F)

      ###Store and return the simulation output
      S    <- y[0 + 1:Nx]
      Iv   <- y[1*Nx + 1:Nx]
      V    <- y[2*Nx + 1:Nx]
      sollist  <- data.frame(x = xseq, S = S, Iv = Iv, V=V)
      parmat$err1[i] <- err1
      parmat$err2[i] <- err2

      #Store the min and max of susceptible density,
      #as well as the minimal density of vaccinated.
      parmat$Smin[i]     <- min(S)
      parmat$Smax[i]     <- max(S)
      parmat$VaccMin[i]    <- 1 - max(S)

      ###Write the data by adding a
      ###the data from row i of parmat
      ###to the data file [filedatname]
      if(wflag){
      	   write.table(parmat[i,], file =
      	   filedatname, append = TRUE,
      	   col.names = FALSE, row.names = FALSE)
      }

      print(paste("npar: ", i, " / ", npars, sep=""))
      return(i)

}###End ss.fun

########### SIMULATE #################
###Run the simulation ss.fun once for
###each parameter set in parmat.
######################################
###mclapply runs all the simulations in parallel, and works on machines
#that are capable of forking. lapply works on all machines.
if(wflag){
resout <- mclapply(X = 1:npars, FUN = ss.fun, mc.cores = detectCores()-2)
#resout <- lapply(X = 1:npars, FUN = mclfun)
}

###Reorder rows of parmat and resave
ssdat <- read.table(file = filedatname,
      header = TRUE, fill = TRUE)
ord   <- order(ssdat$npar)
ssdat <- ssdat[ord,]
write.table(ssdat, file = filedatname,
		append = FALSE, col.names = TRUE, row.names = FALSE)
endtime <- Sys.time()

print(paste("Elapsed Time:", endtime - starttime))

###Check if any simulations were not successful
notdone <- which( !((1:npars) %in% ssdat$npar ))
