# Supplementary material for: A little goes a long way: Weak vaccine transmission facilitates oral vaccination campaigns against zoonotic pathogens
Source: PLoS Negl Trop Dis. 2019 Mar 8;13(3):e0007251. doi: 10.1371/journal.pntd.0007251 (PMC6426267; doi:10.1371/journal.pntd.0007251)
Supplement: S4 Appendix — This zip file contains R scripts that simulate and plot the numerical results presented in the manuscript. (ZIP) [file pntd.0007251.s004.zip › S4_RCode/Figure_3/Graph_Figure_3.r]

###******************************************
### This script produces a heatmap figure.
### that shows the minimum seroprevalence that is achieved
### across combinations of Rv (x-axis) and kap (y-axis).
###*******************************************

###Simulation Time: < 1 minute
rm(list = ls(all = TRUE))

###Data storate name
datname  <- '3'

############################################
############## END USER INPUT ##############
############################################

###Build a subfolder in "Data", named after datname, to store figures.
filedatname <- paste("Data/MinSero_", datname,".dat",sep="")
foldname    <- paste("Fig_",datname,sep = "") #Figure output location
if(!dir.exists(foldname)){dir.create(foldname)}

###Load the steady-state data, names, and npars
ssdat   <- read.table(file = filedatname,
           header = TRUE)
ssnames <- names(ssdat)
npars   <- nrow(ssdat)

###Choose what to graph
GraphW      <- "xih"	###Parameter fixed for a given subfigure
GraphX      <- "Rv"	###Parameter varied along each subfigure x-axis
GraphY      <- "kap"    ###Parameter varied along each subfigure y-axis
GraphZ      <- "VaccMin"  ###Output graph on z-axis of each heatmap

###Text magnification
cex.axlab       <- 1    ###Axis magnification factor
cex.contlab     <- 1  ###Contour label mag factor
cex.leg         <- 1    ###Legend axis label mag factor

###Extract W, X, and Y values.
Wvals    <- sort(unique(ssdat[,ssnames == GraphW]))
Xvals    <- sort(unique(ssdat[,ssnames == GraphX]))
Yvals    <- sort(unique(ssdat[,ssnames == GraphY]))

###Define a general Plotting Matrix - this is where
###refined plotting-data values will be stored.
PlotMat  <- matrix(,ncol = length(Yvals), nrow = length(Xvals))

#######################
######BUILD FIGURE#####
#######################
###Uncomment "png" or "tiff" to build the corresponding figure type.

##png(file = paste(foldname, '/Figure_3.png',sep=''), width = 6,
##height = 5, units = 'in', res = 400)
tiff(file = paste(foldname, '/Figure_3.tif',sep=''), width = 6,
height = 5, units = 'in', res = 400)

par(mai = c(0.2,0.2,0.1,0.0), oma = c(3,3.2,1,2.4))
layout(matrix(c(1,2),nrow = 1, byrow = TRUE), widths = c(1,0.2),
heights = c(1,1,1),respect=FALSE)

###Loop through subfigure values, plotting each in turn.
wi <- 1
w     <- Wvals[wi]
windw <- ssdat[,ssnames== GraphW]==w ###Indicator of w-value

      ###Loop through y values of a subfigure
      for(yi in 1:length(Yvals)){
      	     y  <- Yvals[yi]
	     windy  <- (ssdat[,ssnames==GraphY]==y) & windw
         ###Make sure some values exist before proceeding
	     if(sum(windy) > 0 & sum(!is.na(ssdat[windy,ssnames==GraphZ])
			   ) > 1){
			       ###Linearly approximate the function to be graphed,
			       ###using uploaded data.
	     		   ZXapprox <-
	     		   	    approxfun(ssdat[windy,ssnames %in% c(GraphX,GraphZ)])
	     		   PlotMat[,yi]  <- ZXapprox(Xvals)
	     }else{PlotMat[,yi] <- NA}
      }


      ###This color code makes Zvals < 0 appear orange, and
      ###Zvals > 0 appear blue.
      zboundl  <- floor(min(PlotMat[is.finite(PlotMat)],na.rm=TRUE))
      zboundu  <- ceiling(max(PlotMat[is.finite(PlotMat)],na.rm=TRUE))
      break1   <- c(0,0.01,0.05,seq(0.1,0.5, by = 0.1))
      ncol1    <- length(break1)-1
      dbreak1  <- diff(break1)[1]
      break2   <- seq(0.6,1,by = 0.1)
      ncol2    <- length(break2)
      breaks   <- c(break1,break2)
      require(RColorBrewer)
      reccols1  <-brewer.pal(6,'Oranges')
      reccols2  <-brewer.pal(6,'Blues')
      reccols1  <- reccols1[c(6,2)]
      reccols2  <- reccols2[c(2,6)]
      col1      <- colorRampPalette(reccols1)(ncol1)
      col2      <- colorRampPalette(reccols2)(ncol2)
      col       <- c(col1,col2)
      levels <- breaks

      LYvals <- log10(Yvals)###Log y-values for plotting

      ###Graph PlotMat
      image(x = Xvals,y = LYvals, z = PlotMat, ylab="", xlab="", col=col,
      breaks=breaks,
      ylim = range(LYvals), xlim = c(0,4), xaxt = 'n', yaxt = 'n',
      main = "")
      contour(Xvals, LYvals, PlotMat, add=TRUE, labcex=cex.contlab,
      lty=1, levels=levels, labels = round(levels,3), method="flattest")
      axis(side = 1, labels = T, at = round(seq(0,4,by = 0.5)),
      cex.axis = cex.axlab, padj = -0.5)
      yaxlab = sapply(paste(-4:4), function(x){as.expression(bquote(10^ .(x)))})

      ###GraphText returns text expressions to be added to the
      ###figure, given different variable names.
      GraphText <- function(GraphMe){
				switch(GraphMe,
				Rv  = bquote('Vaccine R'[0]~'(R'['0,v']*')'),
				kap = bquote('Scaled Dispersal ('*kappa*')')
				)}

###y-axis appears on left subpanel only.
if(wi==1){
      axis(side = 2, labels = yaxlab, at = -4:4, cex.axis = cex.axlab, hadj = 0.75,
      padj = 0.2, las = 1)
      mtext(side = 2, text = GraphText(GraphY),
            line = 2.5,cex = cex.axlab)

}else{
      axis(side = 2, labels = F, at = -4:4, cex.axis = cex.axlab, line = 0)
}
      mtext(side = 1, text = GraphText(GraphX),
      	    line = 2.4, cex = cex.axlab)

      ###Plot titles

###Add the legend bar as the last plot
par(las = 1, mai = c(0.15,0.5,0.1,0.1))
mbreaks <- 0.5*(breaks[-1] + breaks[-length(breaks)])
labreaks <- breaks[-length(breaks)]

zmat    <- matrix(mbreaks, ncol = 1)
image(x = 0, y = breaks, ylim = c(0,0.8),
z = t(zmat), col = col, xlab = "", ylab = "", breaks = breaks,
xaxt = 'n', yaxt = 'n')
labs <- breaks
notthese <- c(2,3) ###Don't graph all of the break-values as legend key text
axis(side = 4, labels = labs[-notthese], at = labs[-notthese],
cex.axis = cex.leg, padj = 0.4, hadj = 0.1, tick = T)
par(las = 0, mai = c(0.15,0.5,0.1,0.1))
mtext(side = 2, text = 'Minimum Seroprevalence', line = 1)
dev.off()
print('Figure Completed')

###Store kappa vals for raccoons, given
###L =  0.25, delv = 12, d = 0.416, and k = 0.01 or 0.1
kap.smRange.fastrec <- 0.01/((0.416 + 12)*0.25^2) #0.013
kap.bgRange.fastrec <- 0.1/((0.416 + 12)*0.25^2) #0.13
kap.smRange.slowrec <- 0.01/((0.416 )*0.25^2) #0.38
kap.bgRange.slowrec <- 0.1/((0.416)*0.25^2) #3.85
