# Supplementary material for: A little goes a long way: Weak vaccine transmission facilitates oral vaccination campaigns against zoonotic pathogens
Source: PLoS Negl Trop Dis. 2019 Mar 8;13(3):e0007251. doi: 10.1371/journal.pntd.0007251 (PMC6426267; doi:10.1371/journal.pntd.0007251)
Supplement: S4 Appendix — This zip file contains R scripts that simulate and plot the numerical results presented in the manuscript. (ZIP) [file pntd.0007251.s004.zip › S4_RCode/Figure_3/Data/MinSero_3.dat]

"npar" "kap" "sig" "d" "delv" "L" "xih" "Rv" "dh" "sigh" "Lh" "TScale" "err1" "err2" "Smin" "Smax" "VaccMin"
1 0.001 0.24 0.416 12 0.25 0.1 0 0.0335051546391753 0.0193298969072165 1 0.0805412371134021 1.57474422025712e-07 Inf 0.277454594685514 0.991007837768739 0.00899216223126076
2 0.00103514216667934 0.24 0.416 12 0.25 0.1 0 0.0335051546391753 0.0193298969072165 1 0.0805412371134021 7.58706479015508e-14 Inf 0.280081841218819 0.990273869005749 0.00972613099425135
3 0.00107151930523761 0.24 0.416 12 0.25 0.1 0 0.0335051546391753 0.0193298969072165 1 0.0805412371134021 3.06565636341787e-14 Inf 0.282748848404603 0.989493899394049 0.0105061006059509
4 0.0011091748152624 0.24 0.416 12 0.25 0.1 0 0.0335051546391753 0.0193298969072165 1 0.0805412371134021 4.0526114150518e-14 Inf 0.285455174302082 0.988666186845064 0.0113338131549361
5 0.00114815362149688 0.24 0.416 12 0.25 0.1 0 0.0335051546391753 0.0193298969072165 1 0.0805412371134021 2.88242528757583e-14 Inf 0.28820034807236 0.987789004278057 0.0122109957219431
6 0.00118850222743702 0.24 0.416 12 0.25 0.1 0 0.0335051546391753 0.0193298969072165 1 0.0805412371134021 3.53021709410349e-14 Inf 0.29098387288121 0.986860645676133 0.0131393543238673
7 0.00123026877081238 0.24 0.416 12 0.25 0.1 0 0.0335051546391753 0.0193298969072165 1 0.0805412371134021 4.49099025081873e-14 Inf 0.293805226095022 0.985879432288929 0.0141205677110714
8 0.00127350308101666 0.24 0.416 12 0.25 0.1 0 0.0335051546391753 0.0193298969072165 1 0.0805412371134021 5.28291399797366e-14 Inf 0.296663859426812 0.984843718943855 0.0151562810561451
9 0.00131825673855641 0.24 0.416 12 0.25 0.1 0 0.0335051546391753 0.0193298969072165 1 0.0805412371134021 5.09172706156031e-14 Inf 0.299559199029486 0.983751900437523 0.0162480995624767
10 0.00136458313658892 0.24 0.416 12 0.25 0.1 0 0.0335051546391753 0.0193298969072165 1 0.0805412371134021 6.71593113056634e-14 Inf 0.302490645534379 0.982602417977897 0.0173975820221031
11 0.00141253754462275 0.24 0.416 12 0.25 0.1 0 0.0335051546391753 0.0193298969072165 1 0.0805412371134021 5.31695725973384e-14 Inf 0.305457574033968 0.981393765646763 0.0186062343532373
12 0.00146217717445672 0.24 0.416 12 0.25 0.1 0 0.0335051546391753 0.0193298969072165 1 0.0805412371134021 1.087098702605e-13 Inf 0.308459334008597 0.980124496851366 0.0198755031486336
13 0.00151356124843621 0.24 0.416 12 0.25 0.1 0 0.0335051546391753 0.0193298969072165 1 0.0805412371134021 6.23560514068071e-14 Inf 0.311495249198014 0.978793230733475 0.0212067692665251
14 0.00156675107010815 0.24 0.416 12 0.25 0.1 0 0.0335051546391753 0.0193298969072165 1 0.0805412371134021 7.16406724591894e-14 Inf 0.314564617419524 0.977398658503738 0.0226013414962623
15 0.00162181009735893 0.24 0.416 12 0.25 0.1 0 0.0335051546391753 0.0193298969072165 1 0.0805412371134021 1.05443623729285e-13 Inf 0.317666710335613 0.975939549669012 0.0240604503309881
16 0.00167880401812256 0.24 0.416 12 0.25 0.1 0 0.0335051546391753 0.0193298969072165 1 0.0805412371134021 3.94998398001662e-14 Inf 0.320800773174893 0.974414758120299 0.0255852418797015
17 0.00173780082874938 0.24 0.416 12 0.25 0.1 0 0.0335051546391753 0.0193298969072165 1 0.0805412371134021 4.62548829795655e-14 Inf 0.323966024411287 0.972823228049109 0.0271767719508913
18 0.00179887091512879 0.24 0.416 12 0.25 0.1 0 0.0335051546391753 0.0193298969072165 1 0.0805412371134021 6.1912797655566e-07 Inf 0.32716168927949 0.971164000110693 0.0288359998893069
19 0.00186208713666287 0.24 0.416 12 0.25 0.1 0 0.0335051546391753 0.0193298969072165 1 0.0805412371134021 5.2560612617762e-14 Inf 0.330386830028741 0.96943621465102 0.0305637853489797
20 0.00192752491319094 0.24 0.416 12 0.25 0.1 0 0.0335051546391753 0.0193298969072165 1 0.0805412371134021 9.10677638354559e-14 Inf 0.333640684237381 0.967639121422454 0.0323608785775461
21 0.00199526231496888 0.24 0.416 12 0.25 0.1 0 0.0335051546391753 0.0193298969072165 1 0.0805412371134021 1.06247509468318e-13 Inf 0.336922325672545 0.965772079999298 0.0342279200007022
22 0.00206538015581053 0.24 0.416 12 0.25 0.1 0 0.0335051546391753 0.0193298969072165 1 0.0805412371134021 5.72405190064175e-14 Inf 0.340230833228909 0.963834566623825 0.0361654333761748
23 0.00213796208950223 0.24 0.416 12 0.25 0.1 0 0.0335051546391753 0.0193298969072165 1 0.0805412371134021 6.14391755700609e-07 Inf 0.343565349917115 0.96182618034629 0.0381738196537098
24 0.00221309470960564 0.24 0.416 12 0.25 0.1 0 0.0335051546391753 0.0193298969072165 1 0.0805412371134021 1.09109271004773e-13 Inf 0.346924616092848 0.959746635160649 0.0402533648393508
25 0.00229086765276777 0.24 0.416 12 0.25 0.1 0 0.0335051546391753 0.0193298969072165 1 0.0805412371134021 7.11237806372677e-14 Inf 0.350307901840246 0.9575957869341 0.0424042130659001
26 0.00237137370566166 0.24 0.416 12 0.25 0.1 0 0.0335051546391753 0.0193298969072165 1 0.0805412371134021 7.41076890967214e-14 Inf 0.353714073897491 0.955373612986769 0.0446263870132305
27 0.00245470891568503 0.24 0.416 12 0.25 0.1 0 0.0335051546391753 0.0193298969072165 1 0.0805412371134021 8.68213815016859e-14 Inf 0.357142061760635 0.953080226422009 0.0469197735779915
28 0.0025409727055493 0.24 0.416 12 0.25 0.1 0 0.0335051546391753 0.0193298969072165 1 0.0805412371134021 5.8564973966599e-07 Inf 0.360590765904679 0.950715877319575 0.0492841226804249
29 0.00263026799189538 0.24 0.416 12 0.25 0.1 0 0.0335051546391753 0.0193298969072165 1 0.0805412371134021 1.12265576848432e-13 Inf 0.364059049150658 0.948280947374489 0.0517190526255107
30 0.00272270130807791 0.24 0.416 12 0.25 0.1 0 0.0335051546391753 0.0193298969072165 1 0.0805412371134021 8.33204558341795e-14 Inf 0.36754575364051 0.945775965096113 0.0542240349038874
31 0.00281838293126445 0.24 0.416 12 0.25 0.1 0 0.0335051546391753 0.0193298969072165 1 0.0805412371134021 1.17506229215357e-13 Inf 0.37104968389025 0.943201592430727 0.0567984075692727
32 0.00291742701400117 0.24 0.416 12 0.25 0.1 0 0.0335051546391753 0.0193298969072165 1 0.0805412371134021 5.35578327284296e-14 Inf 0.374569615473886 0.940558631923454 0.0594413680765463
33 0.00301995172040202 0.24 0.416 12 0.25 0.1 0 0.0335051546391753 0.0193298969072165 1 0.0805412371134021 1.02642859264562e-13 Inf 0.37810429362396 0.937848024937948 0.0621519750620518
34 0.00312607936712396 0.24 0.416 12 0.25 0.1 0 0.0335051546391753 0.0193298969072165 1 0.0805412371134021 1.47862223110581e-13 Inf 0.3816524336668 0.935070850755058 0.0649291492449418
35 0.00323593656929628 0.24 0.416 12 0.25 0.1 0 0.0335051546391753 0.0193298969072165 1 0.0805412371134021 1.5389974213249e-13 Inf 0.385212721600202 0.932228325145817 0.0677716748541832
36 0.00334965439157828 0.24 0.416 12 0.25 0.1 0 0.0335051546391753 0.0193298969072165 1 0.0805412371134021 1.3285576353659e-13 Inf 0.388783814821399 0.929321798420576 0.0706782015794236
37 0.00346736850452532 0.24 0.416 12 0.25 0.1 0 0.0335051546391753 0.0193298969072165 1 0.0805412371134021 1.26443471412272e-13 Inf 0.392364343011971 0.926352752958967 0.0736472470410334
38 0.00358921934645005 0.24 0.416 12 0.25 0.1 0 0.0335051546391753 0.0193298969072165 1 0.0805412371134021 7.34058778993474e-14 Inf 0.395952909185064 0.923322800228258 0.0766771997717416
39 0.00371535229097172 0.24 0.416 12 0.25 0.1 0 0.0335051546391753 0.0193298969072165 1 0.0805412371134021 1.31765199028323e-13 Inf 0.399548090898862 0.920233677300627 0.0797663226993733
40 0.00384591782045354 0.24 0.416 12 0.25 0.1 0 0.0335051546391753 0.0193298969072165 1 0.0805412371134021 1.70595946475643e-13 Inf 0.403148441638782 0.91708724288269 0.0829127571173102
41 0.00398107170553497 0.24 0.416 12 0.25 0.1 0 0.0335051546391753 0.0193298969072165 1 0.0805412371134021 2.10360799977841e-13 Inf 0.406752492369286 0.91388547287355 0.0861145271264497
42 0.0041209751909733 0.24 0.416 12 0.25 0.1 0 0.0335051546391753 0.0193298969072165 1 0.0805412371134021 1.97742284882462e-13 Inf 0.410358753254613 0.910630455470346 0.0893695445296536
43 0.00426579518801593 0.24 0.416 12 0.25 0.1 0 0.0335051546391753 0.0193298969072165 1 0.0805412371134021 2.24499390818301e-13 Inf 0.413965715546061 0.907324385843025 0.0926756141569748
44 0.00441570447353313 0.24 0.416 12 0.25 0.1 0 0.0335051546391753 0.0193298969072165 1 0.0805412371134021 1.70517558393874e-13 Inf 0.417571853631824 0.903969560402637 0.0960304395973631
45 0.00457088189614875 0.24 0.416 12 0.25 0.1 0 0.0335051546391753 0.0193298969072165 1 0.0805412371134021 1.07761989268728e-13 Inf 0.42117562724372 0.900568370689908 0.0994316293100918
46 0.0047315125896148 0.24 0.416 12 0.25 0.1 0 0.0335051546391753 0.0193298969072165 1 0.0805412371134021 1.18461298912163e-13 Inf 0.424775483813546 0.897123296913158 0.102876703086842
47 0.00489778819368446 0.24 0.416 12 0.25 0.1 0 0.0335051546391753 0.0193298969072165 1 0.0805412371134021 1.62787387804103e-13 Inf 0.428369860970209 0.893636901166738 0.106363098833262
48 0.00506990708274704 0.24 0.416 12 0.25 0.1 0 0.0335051546391753 0.0193298969072165 1 0.0805412371134021 1.89109242842441e-13 Inf 0.431957189167303 0.890111820363109 0.109888179636891
49 0.00524807460249772 0.24 0.416 12 0.25 0.1 0 0.0335051546391753 0.0193298969072165 1 0.0805412371134021 1.93793946386787e-13 Inf 0.435535894429386 0.88655075891337 0.11344924108663
50 0.00543250331492433 0.24 0.416 12 0.25 0.1 0 0.0335051546391753 0.0193298969072165 1 0.0805412371134021 2.55828388665393e-13 Inf 0.439104401203906 0.882956481192507 0.117043518807493
51 0.00562341325190349 0.24 0.416 12 0.25 0.1 0 0.0335051546391753 0.0193298969072165 1 0.0805412371134021 2.07722651250885e-13 Inf 0.442661135304554 0.879331803826856 0.120668196173144
52 0.00582103217770872 0.24 0.416 12 0.25 0.1 0 0.0335051546391753 0.0193298969072165 1 0.0805412371134021 1.94531669732198e-13 Inf 0.446204526930785 0.875679587842194 0.124320412157806
53 0.00602559586074358 0.24 0.416 12 0.25 0.1 0 0.0335051546391753 0.0193298969072165 1 0.0805412371134021 1.59731941969406e-13 Inf 0.449733013747338 0.872002730711541 0.127997269288459
54 0.00623734835482419 0.24 0.416 12 0.25 0.1 0 0.0335051546391753 0.0193298969072165 1 0.0805412371134021 2.19591812020877e-13 Inf 0.45324504400691 0.868304158342114 0.131695841657886
55 0.00645654229034656 0.24 0.416 12 0.25 0.1 0 0.0335051546391753 0.0193298969072165 1 0.0805412371134021 2.26458823956023e-13 Inf 0.456739079698518 0.86458681704094 0.13541318295906
56 0.00668343917568615 0.24 0.416 12 0.25 0.1 0 0.0335051546391753 0.0193298969072165 1 0.0805412371134021 1.81897888932588e-13 Inf 0.460213599703767 0.86085366549842 0.13914633450158
57 0.00691830970918936 0.24 0.416 12 0.25 0.1 0 0.0335051546391753 0.0193298969072165 1 0.0805412371134021 2.54853689641779e-13 Inf 0.463667102943011 0.85710766682859 0.14289233317141
58 0.00716143410212902 0.24 0.416 12 0.25 0.1 0 0.0335051546391753 0.0193298969072165 1 0.0805412371134021 1.73843046908365e-13 Inf 0.467098111493384 0.853351780704041 0.146648219295959
59 0.00741310241300918 0.24 0.416 12 0.25 0.1 0 0.0335051546391753 0.0193298969072165 1 0.0805412371134021 2.77070364772898e-13 Inf 0.470505173660841 0.849588955622317 0.150411044377683
60 0.00767361489361819 0.24 0.416 12 0.25 0.1 0 0.0335051546391753 0.0193298969072165 1 0.0805412371134021 1.67043241320111e-13 Inf 0.47388686698871 0.845822121339285 0.154177878660715
61 0.00794328234724281 0.24 0.416 12 0.25 0.1 0 0.0335051546391753 0.0193298969072165 1 0.0805412371134021 2.88417848326829e-13 Inf 0.477241801185723 0.842054181503324 0.157945818496676
62 0.00822242649947071 0.24 0.416 12 0.25 0.1 0 0.0335051546391753 0.0193298969072165 1 0.0805412371134021 2.34996689059516e-13 Inf 0.480568620957206 0.83828800652231 0.16171199347769
63 0.00851138038202376 0.24 0.416 12 0.25 0.1 0 0.0335051546391753 0.0193298969072165 1 0.0805412371134021 2.55512194654315e-13 Inf 0.483866008723906 0.834526426693319 0.165473573306681
64 0.00881048873008014 0.24 0.416 12 0.25 0.1 0 0.0335051546391753 0.0193298969072165 1 0.0805412371134021 2.42526149580842e-13 Inf 0.487132687213893 0.830772225622665 0.169227774377335
65 0.0091201083935591 0.24 0.416 12 0.25 0.1 0 0.0335051546391753 0.0193298969072165 1 0.0805412371134021 2.70738884124697e-13 Inf 0.490367421914056 0.827028133961495 0.172971866038505
66 0.00944060876285924 0.24 0.416 12 0.25 0.1 0 0.0335051546391753 0.0193298969072165 1 0.0805412371134021 2.35381582524815e-13 Inf 0.49356902336891 0.823296823479527 0.176703176520473
67 0.00977237220955811 0.24 0.416 12 0.25 0.1 0 0.0335051546391753 0.0193298969072165 1 0.0805412371134021 2.57391943723389e-13 Inf 0.496736349315689 0.819580901496863 0.180419098503137
68 0.010115794542599 0.24 0.416 12 0.25 0.1 0 0.0335051546391753 0.0193298969072165 1 0.0805412371134021 7.55332042318352e-07 Inf 0.499868327748531 0.815882898085356 0.184117101914644
69 0.010471285480509 0.24 0.416 12 0.25 0.1 0 0.0335051546391753 0.0193298969072165 1 0.0805412371134021 3.59977869182019e-13 Inf 0.502963853186429 0.812205299293479 0.187794700706521
70 0.010839269140212 0.24 0.416 12 0.25 0.1 0 0.0335051546391753 0.0193298969072165 1 0.0805412371134021 3.39878956413537e-13 Inf 0.50602199928934 0.808550466687191 0.191449533312809
71 0.0112201845430196 0.24 0.416 12 0.25 0.1 0 0.0335051546391753 0.0193298969072165 1 0.0805412371134021 4.70028424954258e-13 Inf 0.509041809231851 0.804920709413664 0.195079290586336
72 0.0116144861384034 0.24 0.416 12 0.25 0.1 0 0.0335051546391753 0.0193298969072165 1 0.0805412371134021 5.83289191550878e-13 Inf 0.512022402415842 0.801318242595351 0.198681757404649
73 0.0120226443461741 0.24 0.416 12 0.25 0.1 0 0.0335051546391753 0.0193298969072165 1 0.0805412371134021 3.89259940470135e-13 Inf 0.514962954368589 0.797745191776372 0.202254808223628
74 0.0124451461177138 0.24 0.416 12 0.25 0.1 0 0.0335051546391753 0.0193298969072165 1 0.0805412371134021 4.0615967078321e-13 Inf 0.517862697542442 0.794203590181856 0.205796409818144
75 0.0128824955169313 0.24 0.416 12 0.25 0.1 0 0.0335051546391753 0.0193298969072165 1 0.0805412371134021 3.95667053537229e-13 Inf 0.520720921914092 0.790695376393645 0.209304623606355
76 0.0133352143216332 0.24 0.416 12 0.25 0.1 0 0.0335051546391753 0.0193298969072165 1 0.0805412371134021 6.31468489965207e-13 Inf 0.523536975385216 0.78722239243761 0.21277760756239
77 0.0138038426460288 0.24 0.416 12 0.25 0.1 0 0.0335051546391753 0.0193298969072165 1 0.0805412371134021 4.61942902549653e-13 Inf 0.52631026398758 0.783786382275546 0.216213617724454
78 0.014288939585111 0.24 0.416 12 0.25 0.1 0 0.0335051546391753 0.0193298969072165 1 0.0805412371134021 4.71816230290974e-13 Inf 0.529040251896865 0.780388990692418 0.219611009307582
79 0.0147910838816821 0.24 0.416 12 0.25 0.1 0 0.0335051546391753 0.0193298969072165 1 0.0805412371134021 2.88326586455993e-13 Inf 0.531726461260579 0.777031762567784 0.222968237432216
80 0.0153108746168203 0.24 0.416 12 0.25 0.1 0 0.0335051546391753 0.0193298969072165 1 0.0805412371134021 8.48643123005713e-13 Inf 0.534368471846455 0.773716142518377 0.226283857481623
81 0.0158489319246111 0.24 0.416 12 0.25 0.1 0 0.0335051546391753 0.0193298969072165 1 0.0805412371134021 5.09895511230374e-13 Inf 0.536965920518625 0.770443474897244 0.229556525102756
82 0.0164058977319954 0.24 0.416 12 0.25 0.1 0 0.0335051546391753 0.0193298969072165 1 0.0805412371134021 6.99800514845222e-13 Inf 0.539518500549691 0.767215004133391 0.232784995866609
83 0.0169824365246174 0.24 0.416 12 0.25 0.1 0 0.0335051546391753 0.0193298969072165 1 0.0805412371134021 7.38965177026971e-13 Inf 0.54202596077751 0.764031875394682 0.235968124605318
84 0.0175792361395869 0.24 0.416 12 0.25 0.1 0 0.0335051546391753 0.0193298969072165 1 0.0805412371134021 8.5087540041117e-13 Inf 0.544488104616099 0.760895135555691 0.239104864444309
85 0.0181970085860998 0.24 0.416 12 0.25 0.1 0 0.0335051546391753 0.0193298969072165 1 0.0805412371134021 8.62061019357013e-13 Inf 0.54690478893057 0.757805734451384 0.242194265548616
86 0.018836490894898 0.24 0.416 12 0.25 0.1 0 0.0335051546391753 0.0193298969072165 1 0.0805412371134021 1.09090593004325e-12 Inf 0.54927592278639 0.754764526396862 0.245235473603138
87 0.0194984459975805 0.24 0.416 12 0.25 0.1 0 0.0335051546391753 0.0193298969072165 1 0.0805412371134021 7.81546214464329e-13 Inf 0.551601466083518 0.751772271952935 0.248227728047065
88 0.0201836636368156 0.24 0.416 12 0.25 0.1 0 0.0335051546391753 0.0193298969072165 1 0.0805412371134021 6.84524024919739e-13 Inf 0.553881428086195 0.74882963991701 0.25117036008299
89 0.0208929613085404 0.24 0.416 12 0.25 0.1 0 0.0335051546391753 0.0193298969072165 1 0.0805412371134021 5.24163476295011e-13 Inf 0.556115865859201 0.745937209518674 0.254062790481326
90 0.0216271852372702 0.24 0.416 12 0.25 0.1 0 0.0335051546391753 0.0193298969072165 1 0.0805412371134021 8.98050947842344e-13 Inf 0.558304882621455 0.743095472799377 0.256904527200623
91 0.0223872113856834 0.24 0.416 12 0.25 0.1 0 0.0335051546391753 0.0193298969072165 1 0.0805412371134021 8.31598218021742e-13 Inf 0.560448626027666 0.740304837155823 0.259695162844177
92 0.0231739464996848 0.24 0.416 12 0.25 0.1 0 0.0335051546391753 0.0193298969072165 1 0.0805412371134021 9.27362136735055e-13 Inf 0.562547286388688 0.737565628026988 0.262434371973012
93 0.0239883291901949 0.24 0.416 12 0.25 0.1 0 0.0335051546391753 0.0193298969072165 1 0.0805412371134021 8.18319750069824e-13 Inf 0.564601094840896 0.73487809170513 0.26512190829487
94 0.0248313310529557 0.24 0.416 12 0.25 0.1 0 0.0335051546391753 0.0193298969072165 1 0.0805412371134021 1.10326705453703e-12 Inf 0.566610321474689 0.732242398251709 0.267757601748291
95 0.0257039578276886 0.24 0.416 12 0.25 0.1 0 0.0335051546391753 0.0193298969072165 1 0.0805412371134021 1.22096191663978e-12 Inf 0.568575273431848 0.72965864449978 0.27034135550022
96 0.0266072505979881 0.24 0.416 12 0.25 0.1 0 0.0335051546391753 0.0193298969072165 1 0.0805412371134021 7.46947696837058e-13 Inf 0.570496292981058 0.727126857125138 0.272873142874862
97 0.0275422870333817 0.24 0.416 12 0.25 0.1 0 0.0335051546391753 0.0193298969072165 1 0.0805412371134021 7.16322292280969e-13 Inf 0.57237375558054 0.724646995769347 0.275353004230653
98 0.0285101826750391 0.24 0.416 12 0.25 0.1 0 0.0335051546391753 0.0193298969072165 1 0.0805412371134021 1.07662565928396e-12 Inf 0.574208067936174 0.722218956198522 0.277781043801478
99 0.0295120922666639 0.24 0.416 12 0.25 0.1 0 0.0335051546391753 0.0193298969072165 1 0.0805412371134021 5.50593533439614e-13 Inf 0.575999666063088 0.719842573482804 0.280157426517196
100 0.0305492111321551 0.24 0.416 12 0.25 0.1 0 0.0335051546391753 0.0193298969072165 1 0.0805412371134021 1.39468059497105e-12 Inf 0.577749013358122 0.71751762518224 0.28248237481776
101 0.0316227766016838 0.24 0.416 12 0.25 0.1 0 0.0335051546391753 0.0193298969072165 1 0.0805412371134021 1.90338012278496e-12 Inf 0.579456598690055 0.715243834525852 0.284756165474148
102 0.0327340694878838 0.24 0.416 12 0.25 0.1 0 0.0335051546391753 0.0193298969072165 1 0.0805412371134021 1.2837479560282e-12 Inf 0.581122934513957 0.713020873571596 0.286979126428404
103 0.0338844156139203 0.24 0.416 12 0.25 0.1 0 0.0335051546391753 0.0193298969072165 1 0.0805412371134021 1.85803781214966e-12 Inf 0.58274855501548 0.71084836633592 0.28915163366408
104 0.0350751873952568 0.24 0.416 12 0.25 0.1 0 0.0335051546391753 0.0193298969072165 1 0.0805412371134021 8.82447869117453e-13 Inf 0.584334014290361 0.708725891882577 0.291274108117423
105 0.0363078054770101 0.24 0.416 12 0.25 0.1 0 0.0335051546391753 0.0193298969072165 1 0.0805412371134021 1.65547144135442e-12 Inf 0.585879884563874 0.706652987361339 0.293347012638661
106 0.0375837404288444 0.24 0.416 12 0.25 0.1 0 0.0335051546391753 0.0193298969072165 1 0.0805412371134021 1.23910246212916e-12 Inf 0.58738675445446 0.704629150988186 0.295370849011814
107 0.038904514499428 0.24 0.416 12 0.25 0.1 0 0.0335051546391753 0.0193298969072165 1 0.0805412371134021 1.88131617489401e-12 Inf 0.588855227285241 0.702653844959473 0.297346155040527
108 0.0402717034325459 0.24 0.416 12 0.25 0.1 0 0.0335051546391753 0.0193298969072165 1 0.0805412371134021 1.29610016295911e-12 Inf 0.590285919446625 0.70072649829347 0.29927350170653
109 0.0416869383470335 0.24 0.416 12 0.25 0.1 0 0.0335051546391753 0.0193298969072165 1 0.0805412371134021 2.19078249465154e-12 Inf 0.591679458812747 0.698846509593519 0.301153490406481
110 0.0431519076827765 0.24 0.416 12 0.25 0.1 0 0.0335051546391753 0.0193298969072165 1 0.0805412371134021 2.08228703377222e-12 Inf 0.593036483214045 0.697013249727892 0.302986750272108
111 0.0446683592150963 0.24 0.416 12 0.25 0.1 0 0.0335051546391753 0.0193298969072165 1 0.0805412371134021 1.51861336006309e-12 Inf 0.594357638967799 0.695226064422213 0.304773935577787
112 0.046238102139926 0.24 0.416 12 0.25 0.1 0 0.0335051546391753 0.0193298969072165 1 0.0805412371134021 2.13688658781686e-12 Inf 0.595643579468109 0.693484276761028 0.306515723238972
113 0.0478630092322638 0.24 0.416 12 0.25 0.1 0 0.0335051546391753 0.0193298969072165 1 0.0805412371134021 2.51640418572063e-12 Inf 0.596894963836353 0.691787189595828 0.308212810404172
114 0.049545019080479 0.24 0.416 12 0.25 0.1 0 0.0335051546391753 0.0193298969072165 1 0.0805412371134021 2.90743449281317e-12 Inf 0.598112455632846 0.690134087857482 0.309865912142518
115 0.0512861383991365 0.24 0.416 12 0.25 0.1 0 0.0335051546391753 0.0193298969072165 1 0.0805412371134021 2.30927429956118e-12 Inf 0.599296721630073 0.688524240771624 0.311475759228376
116 0.0530884444230988 0.24 0.416 12 0.25 0.1 0 0.0335051546391753 0.0193298969072165 1 0.0805412371134021 1.74691988305553e-12 Inf 0.600448430647554 0.686956903976125 0.313043096023875
117 0.0549540873857625 0.24 0.416 12 0.25 0.1 0 0.0335051546391753 0.0193298969072165 1 0.0805412371134021 1.31071932821247e-12 Inf 0.601568252448144 0.685431321540285 0.314568678459715
118 0.0568852930843841 0.24 0.416 12 0.25 0.1 0 0.0335051546391753 0.0193298969072165 1 0.0805412371134021 1.22331745427973e-12 Inf 0.60265685669529 0.683946727885853 0.316053272114147
119 0.0588843655355589 0.24 0.416 12 0.25 0.1 0 0.0335051546391753 0.0193298969072165 1 0.0805412371134021 1.7024196722476e-12 Inf 0.603714911970552 0.682502349610434 0.317497650389566
120 0.0609536897240169 0.24 0.416 12 0.25 0.1 0 0.0335051546391753 0.0193298969072165 1 0.0805412371134021 1.8557041753936e-12 Inf 0.604743084850477 0.681097407214191 0.318902592785809
121 0.0630957344480193 0.24 0.416 12 0.25 0.1 0 0.0335051546391753 0.0193298969072165 1 0.0805412371134021 3.3055708777846e-12 Inf 0.605742039041745 0.679731116731142 0.320268883268858
122 0.0653130552647472 0.24 0.416 12 0.25 0.1 0 0.0335051546391753 0.0193298969072165 1 0.0805412371134021 2.55069099522331e-12 Inf 0.606712434573327 0.678402691266636 0.321597308733364
123 0.0676082975391982 0.24 0.416 12 0.25 0.1 0 0.0335051546391753 0.0193298969072165 1 0.0805412371134021 1.49171387048286e-12 Inf 0.607654927044277 0.677111342442875 0.322888657557125
124 0.0699841996002274 0.24 0.416 12 0.25 0.1 0 0.0335051546391753 0.0193298969072165 1 0.0805412371134021 3.77251702099457e-12 Inf 0.60857016692561 0.675856281754551 0.324143718245449
125 0.072443596007499 0.24 0.416 12 0.25 0.1 0 0.0335051546391753 0.0193298969072165 1 0.0805412371134021 2.75206680361295e-12 Inf 0.6094587989147 0.67463672183696 0.32536327816304
126 0.0749894209332456 0.24 0.416 12 0.25 0.1 0 0.0335051546391753 0.0193298969072165 1 0.0805412371134021 3.28884012038011e-12 Inf 0.610321461340458 0.673451877649015 0.326548122350985
127 0.0776247116628692 0.24 0.416 12 0.25 0.1 0 0.0335051546391753 0.0193298969072165 1 0.0805412371134021 2.90639951341931e-12 Inf 0.611158785617546 0.672300967573813 0.327699032426187
128 0.0803526122185617 0.24 0.416 12 0.25 0.1 0 0.0335051546391753 0.0193298969072165 1 0.0805412371134021 2.42310642037391e-12 Inf 0.611971395747768 0.671183214439461 0.328816785560539
129 0.0831763771102671 0.24 0.416 12 0.25 0.1 0 0.0335051546391753 0.0193298969072165 1 0.0805412371134021 5.50913221292193e-12 Inf 0.612759907866844 0.670097846463046 0.329902153536954
130 0.08609937521846 0.24 0.416 12 0.25 0.1 0 0.0335051546391753 0.0193298969072165 1 0.0805412371134021 3.82719203551041e-12 Inf 0.613524929834594 0.669044098120569 0.330955901879431
131 0.0891250938133746 0.24 0.416 12 0.25 0.1 0 0.0335051546391753 0.0193298969072165 1 0.0805412371134021 3.04470034254156e-12 Inf 0.614267060866708 0.668021210945871 0.331978789054129
132 0.0922571427154763 0.24 0.416 12 0.25 0.1 0 0.0335051546391753 0.0193298969072165 1 0.0805412371134021 2.08646511526411e-12 Inf 0.614986891206145 0.667028434261463 0.332971565738537
133 0.0954992586021436 0.24 0.416 12 0.25 0.1 0 0.0335051546391753 0.0193298969072165 1 0.0805412371134021 3.23473843197308e-12 Inf 0.615685001832284 0.666065025844277 0.333934974155723
134 0.0988553094656939 0.24 0.416 12 0.25 0.1 0 0.0335051546391753 0.0193298969072165 1 0.0805412371134021 5.50076954472511e-12 Inf 0.616361964205928 0.665130252529313 0.334869747470687
135 0.102329299228075 0.24 0.416 12 0.25 0.1 0 0.0335051546391753 0.0193298969072165 1 0.0805412371134021 3.37237919881272e-12 Inf 0.617018340048324 0.664223390754152 0.335776609245848
136 0.105925372517729 0.24 0.416 12 0.25 0.1 0 0.0335051546391753 0.0193298969072165 1 0.0805412371134021 4.1510141678136e-12 Inf 0.617654681152329 0.663343727047246 0.336656272952754
137 0.109647819614319 0.24 0.416 12 0.25 0.1 0 0.0335051546391753 0.0193298969072165 1 0.0805412371134021 6.01925367188505e-12 Inf 0.618271529223925 0.662490558462889 0.337509441537111
138 0.113501081567231 0.24 0.416 12 0.25 0.1 0 0.0335051546391753 0.0193298969072165 1 0.0805412371134021 3.51472713780443e-12 Inf 0.618869415752373 0.661663192965721 0.338336807034279
139 0.117489755493953 0.24 0.416 12 0.25 0.1 0 0.0335051546391753 0.0193298969072165 1 0.0805412371134021 5.06723309146029e-12 Inf 0.619448861907218 0.660860949767529 0.339139050232471
140 0.121618600064637 0.24 0.416 12 0.25 0.1 0 0.0335051546391753 0.0193298969072165 1 0.0805412371134021 4.49900099813716e-12 Inf 0.620010378460508 0.660083159619029 0.339916840380971
141 0.125892541179417 0.24 0.416 12 0.25 0.1 0 0.0335051546391753 0.0193298969072165 1 0.0805412371134021 4.1623423457926e-12 Inf 0.620554465732645 0.659329165059358 0.340670834940642
142 0.13031667784523 0.24 0.416 12 0.25 0.1 0 0.0335051546391753 0.0193298969072165 1 0.0805412371134021 7.66231175730603e-12 Inf 0.621081613560214 0.658598320625711 0.341401679374289
143 0.134896288259165 0.24 0.416 12 0.25 0.1 0 0.0335051546391753 0.0193298969072165 1 0.0805412371134021 6.73919340471452e-12 Inf 0.621592301284371 0.657889993025724 0.342110006974276
144 0.139636836105594 0.24 0.416 12 0.25 0.1 0 0.0335051546391753 0.0193298969072165 1 0.0805412371134021 4.96820119766372e-12 Inf 0.622086997758298 0.657203561274931 0.342796438725069
145 0.144543977074593 0.24 0.416 12 0.25 0.1 0 0.0335051546391753 0.0193298969072165 1 0.0805412371134021 6.7882687318499e-12 Inf 0.622566161372287 0.656538416801604 0.343461583198396
146 0.149623565609443 0.24 0.416 12 0.25 0.1 0 0.0335051546391753 0.0193298969072165 1 0.0805412371134021 7.66334044832728e-12 Inf 0.623030240095207 0.655893963521244 0.344106036478756
147 0.154881661891248 0.24 0.416 12 0.25 0.1 0 0.0335051546391753 0.0193298969072165 1 0.0805412371134021 7.01680120257508e-12 Inf 0.623479671530981 0.655269617882798 0.344730382117202
148 0.160324539069004 0.24 0.416 12 0.25 0.1 0 0.0335051546391753 0.0193298969072165 1 0.0805412371134021 6.24417965250368e-12 Inf 0.623914882988902 0.654664808888675 0.345335191111325
149 0.165958690743756 0.24 0.416 12 0.25 0.1 0 0.0335051546391753 0.0193298969072165 1 0.0805412371134021 5.81353715167765e-12 Inf 0.624336291566624 0.654078978090523 0.345921021909477
150 0.171790838715759 0.24 0.416 12 0.25 0.1 0 0.0335051546391753 0.0193298969072165 1 0.0805412371134021 6.67679106447494e-12 Inf 0.624744304244669 0.653511579562577 0.346488420437423
151 0.177827941003892 0.24 0.416 12 0.25 0.1 0 0.0335051546391753 0.0193298969072165 1 0.0805412371134021 6.20479015389641e-12 Inf 0.625139317991479 0.65296207985443 0.34703792014557
152 0.184077200146896 0.24 0.416 12 0.25 0.1 0 0.0335051546391753 0.0193298969072165 1 0.0805412371134021 7.6727478537375e-12 Inf 0.625521719877932 0.652429957924834 0.347570042075166
153 0.190546071796325 0.24 0.416 12 0.25 0.1 0 0.0335051546391753 0.0193298969072165 1 0.0805412371134021 4.84125326633e-12 Inf 0.625891887200433 0.651914705058195 0.348085294941805
154 0.197242273611485 0.24 0.416 12 0.25 0.1 0 0.0335051546391753 0.0193298969072165 1 0.0805412371134021 5.88863766776138e-12 Inf 0.626250187611669 0.651415824765235 0.348584175234765
155 0.204173794466953 0.24 0.416 12 0.25 0.1 0 0.0335051546391753 0.0193298969072165 1 0.0805412371134021 6.46078156252283e-12 Inf 0.626596979258192 0.650932832669295 0.349067167330705
156 0.211348903983665 0.24 0.416 12 0.25 0.1 0 0.0335051546391753 0.0193298969072165 1 0.0805412371134021 1.32476269537607e-11 Inf 0.626932610924019 0.650465256379595 0.349534743620405
157 0.218776162394955 0.24 0.416 12 0.25 0.1 0 0.0335051546391753 0.0193298969072165 1 0.0805412371134021 1.19238586018811e-11 Inf 0.627257422179547 0.650012635352778 0.349987364647222
158 0.226464430759306 0.24 0.416 12 0.25 0.1 0 0.0335051546391753 0.0193298969072165 1 0.0805412371134021 7.6765607759377e-12 Inf 0.627571743535046 0.649574520743898 0.350425479256102
159 0.234422881531992 0.24 0.416 12 0.25 0.1 0 0.0335051546391753 0.0193298969072165 1 0.0805412371134021 1.20705381453923e-11 Inf 0.627875896598086 0.649150475248018 0.350849524751982
160 0.242661009508241 0.24 0.416 12 0.25 0.1 0 0.0335051546391753 0.0193298969072165 1 0.0805412371134021 8.03570231189266e-12 Inf 0.628170194234312 0.648740072933468 0.351259927066532
161 0.251188643150958 0.24 0.416 12 0.25 0.1 0 0.0335051546391753 0.0193298969072165 1 0.0805412371134021 6.4115362324868e-12 Inf 0.62845494073096 0.648342899067759 0.351657100932241
162 0.260015956316527 0.24 0.416 12 0.25 0.1 0 0.0335051546391753 0.0193298969072165 1 0.0805412371134021 9.34355631060368e-12 Inf 0.628730431962576 0.647958549937069 0.352041450062931
163 0.269153480392691 0.24 0.416 12 0.25 0.1 0 0.0335051546391753 0.0193298969072165 1 0.0805412371134021 1.36865588307167e-11 Inf 0.628996955558589 0.647586632660295 0.352413367339705
164 0.278612116862977 0.24 0.416 12 0.25 0.1 0 0.0335051546391753 0.0193298969072165 1 0.0805412371134021 1.18028200060682e-11 Inf 0.62925479107197 0.647226764998218 0.352773235001782
165 0.288403150312661 0.24 0.416 12 0.25 0.1 0 0.0335051546391753 0.0193298969072165 1 0.0805412371134021 1.13891777953068e-11 Inf 0.629504210148876 0.646878575158822 0.353121424841178
166 0.298538261891796 0.24 0.416 12 0.25 0.1 0 0.0335051546391753 0.0193298969072165 1 0.0805412371134021 1.8487185740601e-11 Inf 0.629745476698795 0.646541701599398 0.353458298400602
167 0.309029543251359 0.24 0.416 12 0.25 0.1 0 0.0335051546391753 0.0193298969072165 1 0.0805412371134021 2.13932344061973e-11 Inf 0.629978847064626 0.646215792825883 0.353784207174117
168 0.31988951096914 0.24 0.416 12 0.25 0.1 0 0.0335051546391753 0.0193298969072165 1 0.0805412371134021 1.68104618766818e-11 Inf 0.630204570192688 0.645900507190358 0.354099492809642
169 0.331131121482591 0.24 0.416 12 0.25 0.1 0 0.0335051546391753 0.0193298969072165 1 0.0805412371134021 1.50125320161343e-11 Inf 0.630422887802099 0.645595512687019 0.354404487312981
170 0.34276778654645 0.24 0.416 12 0.25 0.1 0 0.0335051546391753 0.0193298969072165 1 0.0805412371134021 1.6591812992961e-11 Inf 0.630634034553396 0.645300486747276 0.354699513252724
171 0.354813389233575 0.24 0.416 12 0.25 0.1 0 0.0335051546391753 0.0193298969072165 1 0.0805412371134021 2.03165574641506e-11 Inf 0.630838238216035 0.645015116034366 0.354984883965634
172 0.367282300498085 0.24 0.416 12 0.25 0.1 0 0.0335051546391753 0.0193298969072165 1 0.0805412371134021 1.24546553625926e-11 Inf 0.631035719834669 0.644739096238025 0.355260903761975
173 0.380189396320561 0.24 0.416 12 0.25 0.1 0 0.0335051546391753 0.0193298969072165 1 0.0805412371134021 1.49676659955134e-11 Inf 0.631226693893793 0.644472131869443 0.355527868130557
174 0.393550075455777 0.24 0.416 12 0.25 0.1 0 0.0335051546391753 0.0193298969072165 1 0.0805412371134021 1.66769480169915e-11 Inf 0.631411368480853 0.644213936057129 0.355786063942871
175 0.407380277804113 0.24 0.416 12 0.25 0.1 0 0.0335051546391753 0.0193298969072165 1 0.0805412371134021 2.03740566084853e-11 Inf 0.631589945447336 0.643964230343726 0.356035769656274
176 0.421696503428582 0.24 0.416 12 0.25 0.1 0 0.0335051546391753 0.0193298969072165 1 0.0805412371134021 1.86643478450321e-11 Inf 0.63176262056795 0.643722744484331 0.356277255515669
177 0.436515832240166 0.24 0.416 12 0.25 0.1 0 0.0335051546391753 0.0193298969072165 1 0.0805412371134021 1.54204374963607e-11 Inf 0.631929583697587 0.643489216246427 0.356510783753573
178 0.451855944374922 0.24 0.416 12 0.25 0.1 0 0.0335051546391753 0.0193298969072165 1 0.0805412371134021 1.17560006868134e-11 Inf 0.63209101892604 0.64326339121176 0.35673660878824
179 0.467735141287198 0.24 0.416 12 0.25 0.1 0 0.0335051546391753 0.0193298969072165 1 0.0805412371134021 1.88610932427835e-11 Inf 0.632247104730344 0.643045022580371 0.356954977419629
180 0.484172367584099 0.24 0.416 12 0.25 0.1 0 0.0335051546391753 0.0193298969072165 1 0.0805412371134021 2.99627163358185e-11 Inf 0.632398014124631 0.642833870976946 0.357166129023054
181 0.501187233627272 0.24 0.416 12 0.25 0.1 0 0.0335051546391753 0.0193298969072165 1 0.0805412371134021 1.74573602101935e-11 Inf 0.632543914807459 0.642629704259716 0.357370295740284
182 0.518800038928961 0.24 0.416 12 0.25 0.1 0 0.0335051546391753 0.0193298969072165 1 0.0805412371134021 1.99409638107495e-11 Inf 0.632684969306501 0.642432297332016 0.357567702667984
183 0.537031796370253 0.24 0.416 12 0.25 0.1 0 0.0335051546391753 0.0193298969072165 1 0.0805412371134021 2.71010384272907e-11 Inf 0.632821335120604 0.642241431956692 0.357758568043308
184 0.555904257270404 0.24 0.416 12 0.25 0.1 0 0.0335051546391753 0.0193298969072165 1 0.0805412371134021 2.89625302907215e-11 Inf 0.632953164859072 0.64205689657339 0.35794310342661
185 0.575439937337157 0.24 0.416 12 0.25 0.1 0 0.0335051546391753 0.0193298969072165 1 0.0805412371134021 2.44399448595667e-11 Inf 0.633080606378278 0.641878486118976 0.358121513881024
186 0.59566214352901 0.24 0.416 12 0.25 0.1 0 0.0335051546391753 0.0193298969072165 1 0.0805412371134021 2.65785119607509e-11 Inf 0.633203802915455 0.641706001851039 0.358293998148961
187 0.616595001861482 0.24 0.416 12 0.25 0.1 0 0.0335051546391753 0.0193298969072165 1 0.0805412371134021 2.84741258349541e-11 Inf 0.63332289321962 0.641539251174532 0.358460748825468
188 0.638263486190548 0.24 0.416 12 0.25 0.1 0 0.0335051546391753 0.0193298969072165 1 0.0805412371134021 3.51261051495522e-11 Inf 0.633438011679831 0.641378047471835 0.358621952528165
189 0.660693448007596 0.24 0.416 12 0.25 0.1 0 0.0335051546391753 0.0193298969072165 1 0.0805412371134021 2.12202720673016e-11 Inf 0.633549288450537 0.641222209936039 0.358777790063961
190 0.683911647281429 0.24 0.416 12 0.25 0.1 0 0.0335051546391753 0.0193298969072165 1 0.0805412371134021 2.9182808947148e-11 Inf 0.633656849574105 0.641071563407579 0.358928436592421
191 0.707945784384138 0.24 0.416 12 0.25 0.1 0 0.0335051546391753 0.0193298969072165 1 0.0805412371134021 2.99924252100681e-11 Inf 0.633760817100597 0.640925938214323 0.359074061785677
192 0.732824533138904 0.24 0.416 12 0.25 0.1 0 0.0335051546391753 0.0193298969072165 1 0.0805412371134021 2.28025567178269e-11 Inf 0.633861309204683 0.640785170014989 0.359214829985011
193 0.758577575029184 0.24 0.416 12 0.25 0.1 0 0.0335051546391753 0.0193298969072165 1 0.0805412371134021 2.56494998851498e-11 Inf 0.633958440299807 0.640649099646016 0.359350900353984
194 0.785235634610072 0.24 0.416 12 0.25 0.1 0 0.0335051546391753 0.0193298969072165 1 0.0805412371134021 3.40814720195537e-11 Inf 0.634052321149589 0.640517572971854 0.359482427028146
195 0.812830516164099 0.24 0.416 12 0.25 0.1 0 0.0335051546391753 0.0193298969072165 1 0.0805412371134021 2.14375565910085e-11 Inf 0.634143058976536 0.640390440738714 0.359609559261286
196 0.841395141645195 0.24 0.416 12 0.25 0.1 0 0.0335051546391753 0.0193298969072165 1 0.0805412371134021 5.21118218022032e-11 Inf 0.634230757567914 0.64026755843159 0.35973244156841
197 0.870963589956081 0.24 0.416 12 0.25 0.1 0 0.0335051546391753 0.0193298969072165 1 0.0805412371134021 5.54390023471685e-11 Inf 0.634315517379091 0.640148786134809 0.359851213865191
198 0.901571137605957 0.24 0.416 12 0.25 0.1 0 0.0335051546391753 0.0193298969072165 1 0.0805412371134021 6.32025699137673e-11 Inf 0.634397435634098 0.640033988395831 0.359966011604169
199 0.93325430079699 0.24 0.416 12 0.25 0.1 0 0.0335051546391753 0.0193298969072165 1 0.0805412371134021 3.82620515132492e-11 Inf 0.6344766064237 0.639923034092477 0.360076965907523
200 0.966050878989813 0.24 0.416 12 0.25 0.1 0 0.0335051546391753 0.0193298969072165 1 0.0805412371134021 2.71363053555573e-11 Inf 0.634553120800846 0.639815796303431 0.360184203696569
201 1 0.24 0.416 12 0.25 0.1 0 0.0335051546391753 0.0193298969072165 1 0.0805412371134021 3.69537768440953e-11 Inf 0.6346270668735 0.639712152181924 0.360287847818076
202 0.001 0.24 0.416 12 0.25 1 0 0.0335051546391753 0.0193298969072165 1 0.0805412371134021 1.21669948323008e-07 Inf 0.604421749421252 0.685920502933727 0.314079497066273
203 0.00103514216667934 0.24 0.416 12 0.25 1 0 0.0335051546391753 0.0193298969072165 1 0.0805412371134021 1.55430371245532e-07 Inf 0.604564442225492 0.685525163775552 0.314474836224448
204 0.00107151930523761 0.24 0.416 12 0.25 1 0 0.0335051546391753 0.0193298969072165 1 0.0805412371134021 5.3437731917412e-07 Inf 0.604711599357618 0.685125594687502 0.314874405312498
205 0.0011091748152624 0.24 0.416 12 0.25 1 0 0.0335051546391753 0.0193298969072165 1 0.0805412371134021 9.24436814059987e-08 Inf 0.604863035041147 0.684721810354421 0.315278189645579
206 0.00114815362149688 0.24 0.416 12 0.25 1 0 0.0335051546391753 0.0193298969072165 1 0.0805412371134021 1.59282078976072e-07 Inf 0.605018992222233 0.684313837333634 0.315686162666366
207 0.00118850222743702 0.24 0.416 12 0.25 1 0 0.0335051546391753 0.0193298969072165 1 0.0805412371134021 3.33067365526282e-07 Inf 0.605179572988447 0.683901704281962 0.316098295718038
208 0.00123026877081238 0.24 0.416 12 0.25 1 0 0.0335051546391753 0.0193298969072165 1 0.0805412371134021 3.61173482805316e-07 Inf 0.605344692673068 0.683485443682487 0.316514556317513
209 0.00127350308101666 0.24 0.416 12 0.25 1 0 0.0335051546391753 0.0193298969072165 1 0.0805412371134021 1.40901150616837e-07 Inf 0.605514461429488 0.683065088160191 0.316934911839809
210 0.00131825673855641 0.24 0.416 12 0.25 1 0 0.0335051546391753 0.0193298969072165 1 0.0805412371134021 4.17344765354238e-07 Inf 0.605689094179075 0.682640674938253 0.317359325061747
211 0.00136458313658892 0.24 0.416 12 0.25 1 0 0.0335051546391753 0.0193298969072165 1 0.0805412371134021 2.07561993998545e-07 Inf 0.605868416544311 0.682212264806759 0.317787735193241
212 0.00141253754462275 0.24 0.416 12 0.25 1 0 0.0335051546391753 0.0193298969072165 1 0.0805412371134021 1.67436251530262e-07 Inf 0.606052705050157 0.681779881077276 0.318220118922724
213 0.00146217717445672 0.24 0.416 12 0.25 1 0 0.0335051546391753 0.0193298969072165 1 0.0805412371134021 3.84904130861299e-07 Inf 0.606241902807702 0.681343602233638 0.318656397766362
214 0.00151356124843621 0.24 0.416 12 0.25 1 0 0.0335051546391753 0.0193298969072165 1 0.0805412371134021 3.00297376203476e-07 Inf 0.606436058127613 0.680903463596094 0.319096536403906
215 0.00156675107010815 0.24 0.416 12 0.25 1 0 0.0335051546391753 0.0193298969072165 1 0.0805412371134021 4.51014063275121e-07 Inf 0.606635263091325 0.680459547354464 0.319540452645536
216 0.00162181009735893 0.24 0.416 12 0.25 1 0 0.0335051546391753 0.0193298969072165 1 0.0805412371134021 3.82406770730107e-07 Inf 0.606839438694437 0.680011917424512 0.319988082575488
217 0.00167880401812256 0.24 0.416 12 0.25 1 0 0.0335051546391753 0.0193298969072165 1 0.0805412371134021 4.30102562894857e-07 Inf 0.607048534479285 0.679560641386883 0.320439358613117
218 0.00173780082874938 0.24 0.416 12 0.25 1 0 0.0335051546391753 0.0193298969072165 1 0.0805412371134021 5.10042518392026e-07 Inf 0.607262965605081 0.679105808749446 0.320894191250554
219 0.00179887091512879 0.24 0.416 12 0.25 1 0 0.0335051546391753 0.0193298969072165 1 0.0805412371134021 2.08666849379341e-07 Inf 0.607482179504111 0.678647495028696 0.321352504971304
220 0.00186208713666287 0.24 0.416 12 0.25 1 0 0.0335051546391753 0.0193298969072165 1 0.0805412371134021 1.39220323712094e-07 Inf 0.607706689143127 0.678185803264921 0.321814196735079
221 0.00192752491319094 0.24 0.416 12 0.25 1 0 0.0335051546391753 0.0193298969072165 1 0.0805412371134021 2.01320395399468e-07 Inf 0.607936225249955 0.677720825145685 0.322279174854315
222 0.00199526231496888 0.24 0.416 12 0.25 1 0 0.0335051546391753 0.0193298969072165 1 0.0805412371134021 1.18984508294673e-07 Inf 0.608170786595896 0.677252656229443 0.322747343770557
223 0.00206538015581053 0.24 0.416 12 0.25 1 0 0.0335051546391753 0.0193298969072165 1 0.0805412371134021 5.4378376801445e-14 Inf 0.608410371872848 0.676781412870922 0.323218587129078
224 0.00213796208950223 0.24 0.416 12 0.25 1 0 0.0335051546391753 0.0193298969072165 1 0.0805412371134021 5.04253118375347e-07 Inf 0.608654928152569 0.676307205518217 0.323692794481783
225 0.00221309470960564 0.24 0.416 12 0.25 1 0 0.0335051546391753 0.0193298969072165 1 0.0805412371134021 6.41845848543127e-07 Inf 0.608904657911414 0.675830163933787 0.324169836066213
226 0.00229086765276777 0.24 0.416 12 0.25 1 0 0.0335051546391753 0.0193298969072165 1 0.0805412371134021 6.14661279121215e-07 Inf 0.609158931666055 0.675350403771889 0.324649596228111
227 0.00237137370566166 0.24 0.416 12 0.25 1 0 0.0335051546391753 0.0193298969072165 1 0.0805412371134021 3.03685876751336e-07 Inf 0.60941842999146 0.674868066435221 0.325131933564779
228 0.00245470891568503 0.24 0.416 12 0.25 1 0 0.0335051546391753 0.0193298969072165 1 0.0805412371134021 3.94236500195211e-07 Inf 0.609682613074081 0.67438328774315 0.32561671225685
229 0.0025409727055493 0.24 0.416 12 0.25 1 0 0.0335051546391753 0.0193298969072165 1 0.0805412371134021 1.18708862184569e-13 Inf 0.609951383527238 0.673896201972017 0.326103798027983
230 0.00263026799189538 0.24 0.416 12 0.25 1 0 0.0335051546391753 0.0193298969072165 1 0.0805412371134021 4.4368334675346e-07 Inf 0.610224796760163 0.673406971497559 0.326593028502441
231 0.00272270130807791 0.24 0.416 12 0.25 1 0 0.0335051546391753 0.0193298969072165 1 0.0805412371134021 4.50249782081233e-07 Inf 0.610502830170499 0.672915758485856 0.327084241514144
232 0.00281838293126445 0.24 0.416 12 0.25 1 0 0.0335051546391753 0.0193298969072165 1 0.0805412371134021 3.90484447153686e-07 Inf 0.610785271066982 0.672422720204755 0.327577279795245
233 0.00291742701400117 0.24 0.416 12 0.25 1 0 0.0335051546391753 0.0193298969072165 1 0.0805412371134021 6.792858763989e-07 Inf 0.611072010552677 0.671928023302578 0.328071976697422
234 0.00301995172040202 0.24 0.416 12 0.25 1 0 0.0335051546391753 0.0193298969072165 1 0.0805412371134021 4.12413593654098e-07 Inf 0.611362866271585 0.671431833166851 0.328568166833149
235 0.00312607936712396 0.24 0.416 12 0.25 1 0 0.0335051546391753 0.0193298969072165 1 0.0805412371134021 1.98781135201526e-07 Inf 0.611657856368417 0.670934343157306 0.329065656842694
236 0.00323593656929628 0.24 0.416 12 0.25 1 0 0.0335051546391753 0.0193298969072165 1 0.0805412371134021 1.85582452183475e-13 Inf 0.611956691274136 0.670435730825887 0.329564269174113
237 0.00334965439157828 0.24 0.416 12 0.25 1 0 0.0335051546391753 0.0193298969072165 1 0.0805412371134021 2.36183194748246e-07 Inf 0.612259282199631 0.669936186771521 0.330063813228479
238 0.00346736850452532 0.24 0.416 12 0.25 1 0 0.0335051546391753 0.0193298969072165 1 0.0805412371134021 8.62174914795233e-14 Inf 0.612565535494214 0.669435900470738 0.330564099529262
239 0.00358921934645005 0.24 0.416 12 0.25 1 0 0.0335051546391753 0.0193298969072165 1 0.0805412371134021 1.60260091438755e-07 Inf 0.612875182762833 0.668935075976813 0.331064924023187
240 0.00371535229097172 0.24 0.416 12 0.25 1 0 0.0335051546391753 0.0193298969072165 1 0.0805412371134021 2.40124864386501e-07 Inf 0.61318811915947 0.668433905738359 0.331566094261641
241 0.00384591782045354 0.24 0.416 12 0.25 1 0 0.0335051546391753 0.0193298969072165 1 0.0805412371134021 6.08232841346062e-07 Inf 0.613504092232695 0.667932605280721 0.332067394719279
242 0.00398107170553497 0.24 0.416 12 0.25 1 0 0.0335051546391753 0.0193298969072165 1 0.0805412371134021 7.36979820371853e-07 Inf 0.613823012365788 0.667431382322846 0.332568617677154
243 0.0041209751909733 0.24 0.416 12 0.25 1 0 0.0335051546391753 0.0193298969072165 1 0.0805412371134021 7.05193900165171e-07 Inf 0.614144636599087 0.66693044144205 0.33306955855795
244 0.00426579518801593 0.24 0.416 12 0.25 1 0 0.0335051546391753 0.0193298969072165 1 0.0805412371134021 6.5878476326886e-07 Inf 0.614468716307733 0.666430006884784 0.333569993115216
245 0.00441570447353313 0.24 0.416 12 0.25 1 0 0.0335051546391753 0.0193298969072165 1 0.0805412371134021 9.48975190860971e-07 Inf 0.614795094813856 0.665930274591075 0.334069725408925
246 0.00457088189614875 0.24 0.416 12 0.25 1 0 0.0335051546391753 0.0193298969072165 1 0.0805412371134021 7.52734248880144e-07 Inf 0.615123601645973 0.665431488911702 0.334568511088298
247 0.0047315125896148 0.24 0.416 12 0.25 1 0 0.0335051546391753 0.0193298969072165 1 0.0805412371134021 7.7626524640044e-07 Inf 0.615454024851379 0.664933864891738 0.335066135108262
248 0.00489778819368446 0.24 0.416 12 0.25 1 0 0.0335051546391753 0.0193298969072165 1 0.0805412371134021 1.50218379402212e-13 Inf 0.615785984332557 0.664437601206038 0.335562398793962
249 0.00506990708274704 0.24 0.416 12 0.25 1 0 0.0335051546391753 0.0193298969072165 1 0.0805412371134021 2.17197787533152e-13 Inf 0.616119438181143 0.663942935739093 0.336057064260907
250 0.00524807460249772 0.24 0.416 12 0.25 1 0 0.0335051546391753 0.0193298969072165 1 0.0805412371134021 2.04666145142696e-13 Inf 0.616454104589604 0.663450084436542 0.336549915563458
251 0.00543250331492433 0.24 0.416 12 0.25 1 0 0.0335051546391753 0.0193298969072165 1 0.0805412371134021 2.56752952232375e-13 Inf 0.616789758223123 0.662959266649164 0.337040733350836
252 0.00562341325190349 0.24 0.416 12 0.25 1 0 0.0335051546391753 0.0193298969072165 1 0.0805412371134021 2.10094094899027e-13 Inf 0.617126172327112 0.662470700553185 0.337529299446815
253 0.00582103217770872 0.24 0.416 12 0.25 1 0 0.0335051546391753 0.0193298969072165 1 0.0805412371134021 2.12423828527264e-13 Inf 0.617463119322393 0.661984602660042 0.338015397339958
254 0.00602559586074358 0.24 0.416 12 0.25 1 0 0.0335051546391753 0.0193298969072165 1 0.0805412371134021 3.29731034143244e-13 Inf 0.617800371399711 0.661501187328154 0.338498812671846
255 0.00623734835482419 0.24 0.416 12 0.25 1 0 0.0335051546391753 0.0193298969072165 1 0.0805412371134021 3.06631456337136e-13 Inf 0.618137701110554 0.661020666279304 0.338979333720696
256 0.00645654229034656 0.24 0.416 12 0.25 1 0 0.0335051546391753 0.0193298969072165 1 0.0805412371134021 6.88965269841912e-07 Inf 0.618474830962147 0.660543240072986 0.339456759927014
257 0.00668343917568615 0.24 0.416 12 0.25 1 0 0.0335051546391753 0.0193298969072165 1 0.0805412371134021 2.56817137000986e-13 Inf 0.618811688937439 0.660069137885611 0.339930862114389
258 0.00691830970918936 0.24 0.416 12 0.25 1 0 0.0335051546391753 0.0193298969072165 1 0.0805412371134021 8.83531372803531e-07 Inf 0.619147883858818 0.659598530420707 0.340401469579293
259 0.00716143410212902 0.24 0.416 12 0.25 1 0 0.0335051546391753 0.0193298969072165 1 0.0805412371134021 2.88586862740026e-13 Inf 0.619483292362432 0.659131640676476 0.340868359323524
260 0.00741310241300918 0.24 0.416 12 0.25 1 0 0.0335051546391753 0.0193298969072165 1 0.0805412371134021 9.05510588769878e-07 Inf 0.619817684633747 0.65866864500667 0.34133135499333
261 0.00767361489361819 0.24 0.416 12 0.25 1 0 0.0335051546391753 0.0193298969072165 1 0.0805412371134021 1.99534833100756e-13 Inf 0.62015076285528 0.658209726386756 0.341790273613244
262 0.00794328234724281 0.24 0.416 12 0.25 1 0 0.0335051546391753 0.0193298969072165 1 0.0805412371134021 4.7737334918363e-13 Inf 0.620482417403759 0.657755074933859 0.342244925066141
263 0.00822242649947071 0.24 0.416 12 0.25 1 0 0.0335051546391753 0.0193298969072165 1 0.0805412371134021 2.97137314753115e-13 Inf 0.620812410373386 0.657304862068648 0.342695137931352
264 0.00851138038202376 0.24 0.416 12 0.25 1 0 0.0335051546391753 0.0193298969072165 1 0.0805412371134021 3.91282492517853e-13 Inf 0.62114054213576 0.65685925598779 0.34314074401221
265 0.00881048873008014 0.24 0.416 12 0.25 1 0 0.0335051546391753 0.0193298969072165 1 0.0805412371134021 2.69183980661225e-13 Inf 0.62146661852417 0.656418418190057 0.343581581809943
266 0.0091201083935591 0.24 0.416 12 0.25 1 0 0.0335051546391753 0.0193298969072165 1 0.0805412371134021 1.02363632020763e-06 Inf 0.621790542284499 0.655982526309011 0.344017473690989
267 0.00944060876285924 0.24 0.416 12 0.25 1 0 0.0335051546391753 0.0193298969072165 1 0.0805412371134021 3.3690758516336e-13 Inf 0.622111858070406 0.655551658266039 0.344448341733961
268 0.00977237220955811 0.24 0.416 12 0.25 1 0 0.0335051546391753 0.0193298969072165 1 0.0805412371134021 8.55723972136707e-07 Inf 0.622430756384815 0.655126066783866 0.344873933216134
269 0.010115794542599 0.24 0.416 12 0.25 1 0 0.0335051546391753 0.0193298969072165 1 0.0805412371134021 3.98235264209568e-13 Inf 0.62274669859116 0.654705730189835 0.345294269810165
270 0.010471285480509 0.24 0.416 12 0.25 1 0 0.0335051546391753 0.0193298969072165 1 0.0805412371134021 5.62782459523348e-13 Inf 0.623059801656182 0.654290903470677 0.345709096529323
271 0.010839269140212 0.24 0.416 12 0.25 1 0 0.0335051546391753 0.0193298969072165 1 0.0805412371134021 3.27207011485697e-13 Inf 0.623369818168536 0.65388165937804 0.34611834062196
272 0.0112201845430196 0.24 0.416 12 0.25 1 0 0.0335051546391753 0.0193298969072165 1 0.0805412371134021 4.03855768271733e-13 Inf 0.62367660109564 0.653478106135141 0.346521893864859
273 0.0116144861384034 0.24 0.416 12 0.25 1 0 0.0335051546391753 0.0193298969072165 1 0.0805412371134021 4.0058407979604e-13 Inf 0.623980011028487 0.653080343791325 0.346919656208675
274 0.0120226443461741 0.24 0.416 12 0.25 1 0 0.0335051546391753 0.0193298969072165 1 0.0805412371134021 4.03102898283159e-13 Inf 0.624279916308 0.652688464169171 0.347311535830829
275 0.0124451461177138 0.24 0.416 12 0.25 1 0 0.0335051546391753 0.0193298969072165 1 0.0805412371134021 5.10607181536393e-13 Inf 0.624576193120179 0.65230255083997 0.34769744916003
276 0.0128824955169313 0.24 0.416 12 0.25 1 0 0.0335051546391753 0.0193298969072165 1 0.0805412371134021 8.3594763056194e-13 Inf 0.624868725560817 0.651922679126837 0.348077320873163
277 0.0133352143216332 0.24 0.416 12 0.25 1 0 0.0335051546391753 0.0193298969072165 1 0.0805412371134021 4.76811298777413e-13 Inf 0.625157405670655 0.651548916134566 0.348451083865434
278 0.0138038426460288 0.24 0.416 12 0.25 1 0 0.0335051546391753 0.0193298969072165 1 0.0805412371134021 7.87663337331601e-13 Inf 0.625442133442051 0.651181320805197 0.348818679194803
279 0.014288939585111 0.24 0.416 12 0.25 1 0 0.0335051546391753 0.0193298969072165 1 0.0805412371134021 3.61948318539085e-13 Inf 0.625722816798325 0.650819943998156 0.349180056001844
280 0.0147910838816821 0.24 0.416 12 0.25 1 0 0.0335051546391753 0.0193298969072165 1 0.0805412371134021 4.8874793101561e-13 Inf 0.625999371547055 0.650464828593702 0.349535171406298
281 0.0153108746168203 0.24 0.416 12 0.25 1 0 0.0335051546391753 0.0193298969072165 1 0.0805412371134021 3.8298357540878e-13 Inf 0.626271721308722 0.650116009618355 0.349883990381645
282 0.0158489319246111 0.24 0.416 12 0.25 1 0 0.0335051546391753 0.0193298969072165 1 0.0805412371134021 7.84915535345654e-13 Inf 0.626539797422148 0.649773514390874 0.350226485609126
283 0.0164058977319954 0.24 0.416 12 0.25 1 0 0.0335051546391753 0.0193298969072165 1 0.0805412371134021 4.17794271401206e-13 Inf 0.626803538828247 0.64943736268732 0.35056263731268
284 0.0169824365246174 0.24 0.416 12 0.25 1 0 0.0335051546391753 0.0193298969072165 1 0.0805412371134021 5.46415343527507e-13 Inf 0.627062891933668 0.649107566923676 0.350892433076324
285 0.0175792361395869 0.24 0.416 12 0.25 1 0 0.0335051546391753 0.0193298969072165 1 0.0805412371134021 6.17483494891324e-13 Inf 0.627317810455926 0.648784132354473 0.351215867645527
286 0.0181970085860998 0.24 0.416 12 0.25 1 0 0.0335051546391753 0.0193298969072165 1 0.0805412371134021 5.18432519136525e-13 Inf 0.627568255251643 0.648467057285859 0.351532942714141
287 0.018836490894898 0.24 0.416 12 0.25 1 0 0.0335051546391753 0.0193298969072165 1 0.0805412371134021 9.63611135329501e-13 Inf 0.627814194129527 0.64815633330153 0.35184366669847
288 0.0194984459975805 0.24 0.416 12 0.25 1 0 0.0335051546391753 0.0193298969072165 1 0.0805412371134021 1.0908166730994e-12 Inf 0.62805560164971 0.647851945499961 0.352148054500039
289 0.0201836636368156 0.24 0.416 12 0.25 1 0 0.0335051546391753 0.0193298969072165 1 0.0805412371134021 5.33097871402433e-13 Inf 0.628292458911056 0.647553872741406 0.352446127258594
290 0.0208929613085404 0.24 0.416 12 0.25 1 0 0.0335051546391753 0.0193298969072165 1 0.0805412371134021 5.53685569615325e-13 Inf 0.628524753328002 0.647262087903125 0.352737912096875
291 0.0216271852372702 0.24 0.416 12 0.25 1 0 0.0335051546391753 0.0193298969072165 1 0.0805412371134021 8.59472215619661e-13 Inf 0.628752478398473 0.646976558141384 0.353023441858616
292 0.0223872113856834 0.24 0.416 12 0.25 1 0 0.0335051546391753 0.0193298969072165 1 0.0805412371134021 1.56824206398731e-12 Inf 0.628975633464375 0.646697245158795 0.353302754841205
293 0.0231739464996848 0.24 0.416 12 0.25 1 0 0.0335051546391753 0.0193298969072165 1 0.0805412371134021 1.00387406720692e-12 Inf 0.629194223466086 0.646424105475605 0.353575894524395
294 0.0239883291901949 0.24 0.416 12 0.25 1 0 0.0335051546391753 0.0193298969072165 1 0.0805412371134021 9.40497679735586e-13 Inf 0.629408258692328 0.646157090703647 0.353842909296353
295 0.0248313310529557 0.24 0.416 12 0.25 1 0 0.0335051546391753 0.0193298969072165 1 0.0805412371134021 7.28000992822331e-13 Inf 0.629617754526743 0.645896147821676 0.354103852178324
296 0.0257039578276886 0.24 0.416 12 0.25 1 0 0.0335051546391753 0.0193298969072165 1 0.0805412371134021 1.21597697189113e-12 Inf 0.6298227311924 0.645641219450934 0.354358780549066
297 0.0266072505979881 0.24 0.416 12 0.25 1 0 0.0335051546391753 0.0193298969072165 1 0.0805412371134021 6.18144424535672e-13 Inf 0.630023213495419 0.645392244129823 0.354607755870177
298 0.0275422870333817 0.24 0.416 12 0.25 1 0 0.0335051546391753 0.0193298969072165 1 0.0805412371134021 1.18655606173856e-12 Inf 0.630219230568787 0.645149156586658 0.354850843413342
299 0.0285101826750391 0.24 0.416 12 0.25 1 0 0.0335051546391753 0.0193298969072165 1 0.0805412371134021 1.28159635681691e-12 Inf 0.630410815617412 0.64491188800956 0.35508811199044
300 0.0295120922666639 0.24 0.416 12 0.25 1 0 0.0335051546391753 0.0193298969072165 1 0.0805412371134021 6.89077267468363e-13 Inf 0.630598005665322 0.644680366312588 0.355319633687412
301 0.0305492111321551 0.24 0.416 12 0.25 1 0 0.0335051546391753 0.0193298969072165 1 0.0805412371134021 1.1593226378892e-12 Inf 0.630780841305901 0.644454516397339 0.355545483602661
302 0.0316227766016838 0.24 0.416 12 0.25 1 0 0.0335051546391753 0.0193298969072165 1 0.0805412371134021 9.23832191301877e-13 Inf 0.630959366455922 0.644234260409274 0.355765739590726
303 0.0327340694878838 0.24 0.416 12 0.25 1 0 0.0335051546391753 0.0193298969072165 1 0.0805412371134021 7.63127408487385e-13 Inf 0.631133628114108 0.644019517988135 0.355980482011865
304 0.0338844156139203 0.24 0.416 12 0.25 1 0 0.0335051546391753 0.0193298969072165 1 0.0805412371134021 1.7843539146245e-12 Inf 0.63130367612483 0.643810206511882 0.356189793488118
305 0.0350751873952568 0.24 0.416 12 0.25 1 0 0.0335051546391753 0.0193298969072165 1 0.0805412371134021 1.94591391611265e-12 Inf 0.631469562947528 0.643606241333643 0.356393758666357
306 0.0363078054770101 0.24 0.416 12 0.25 1 0 0.0335051546391753 0.0193298969072165 1 0.0805412371134021 2.4381538454854e-12 Inf 0.631631343432319 0.643407536011262 0.356592463988738
307 0.0375837404288444 0.24 0.416 12 0.25 1 0 0.0335051546391753 0.0193298969072165 1 0.0805412371134021 1.94371949091554e-12 Inf 0.631789074602241 0.643214002529061 0.356785997470939
308 0.038904514499428 0.24 0.416 12 0.25 1 0 0.0335051546391753 0.0193298969072165 1 0.0805412371134021 1.82111097035698e-12 Inf 0.631942815442474 0.643025551511542 0.356974448488458
309 0.0402717034325459 0.24 0.416 12 0.25 1 0 0.0335051546391753 0.0193298969072165 1 0.0805412371134021 1.03095657011387e-12 Inf 0.632092626696835 0.642842092428763 0.357157907571237
310 0.0416869383470335 0.24 0.416 12 0.25 1 0 0.0335051546391753 0.0193298969072165 1 0.0805412371134021 8.23369150637632e-13 Inf 0.632238570671804 0.642663533793229 0.357336466206771
311 0.0431519076827765 0.24 0.416 12 0.25 1 0 0.0335051546391753 0.0193298969072165 1 0.0805412371134021 1.88703566661452e-12 Inf 0.632380711048244 0.642489783348146 0.357510216651854
312 0.0446683592150963 0.24 0.416 12 0.25 1 0 0.0335051546391753 0.0193298969072165 1 0.0805412371134021 2.22735545285513e-12 Inf 0.632519112700962 0.64232074824698 0.35767925175302
313 0.046238102139926 0.24 0.416 12 0.25 1 0 0.0335051546391753 0.0193298969072165 1 0.0805412371134021 2.51924696381689e-12 Inf 0.632653841526205 0.642156335224268 0.357843664775732
314 0.0478630092322638 0.24 0.416 12 0.25 1 0 0.0335051546391753 0.0193298969072165 1 0.0805412371134021 1.66461115724825e-12 Inf 0.632784964277111 0.641996450757696 0.358003549242304
315 0.049545019080479 0.24 0.416 12 0.25 1 0 0.0335051546391753 0.0193298969072165 1 0.0805412371134021 2.10424212776505e-12 Inf 0.632912548407154 0.641841001221488 0.358158998778512
316 0.0512861383991365 0.24 0.416 12 0.25 1 0 0.0335051546391753 0.0193298969072165 1 0.0805412371134021 2.89871252001639e-12 Inf 0.633036661921518 0.641689893031194 0.358310106968806
317 0.0530884444230988 0.24 0.416 12 0.25 1 0 0.0335051546391753 0.0193298969072165 1 0.0805412371134021 1.57348613305519e-12 Inf 0.633157373236357 0.641543032779968 0.358456967220032
318 0.0549540873857625 0.24 0.416 12 0.25 1 0 0.0335051546391753 0.0193298969072165 1 0.0805412371134021 2.33215009803889e-12 Inf 0.633274751045839 0.641400327366503 0.358599672633497
319 0.0568852930843841 0.24 0.416 12 0.25 1 0 0.0335051546391753 0.0193298969072165 1 0.0805412371134021 3.22226793858515e-12 Inf 0.633388864196852 0.641261684114766 0.358738315885234
320 0.0588843655355589 0.24 0.416 12 0.25 1 0 0.0335051546391753 0.0193298969072165 1 0.0805412371134021 2.03669373033399e-12 Inf 0.633499781571234 0.641127010885733 0.358872989114267
321 0.0609536897240169 0.24 0.416 12 0.25 1 0 0.0335051546391753 0.0193298969072165 1 0.0805412371134021 3.32583786899487e-12 Inf 0.63360757197535 0.640996216181313 0.359003783818687
322 0.0630957344480193 0.24 0.416 12 0.25 1 0 0.0335051546391753 0.0193298969072165 1 0.0805412371134021 3.42473618908379e-12 Inf 0.633712304036859 0.640869209240708 0.359130790759292
323 0.0653130552647472 0.24 0.416 12 0.25 1 0 0.0335051546391753 0.0193298969072165 1 0.0805412371134021 1.56233879999856e-12 Inf 0.633814046108438 0.640745900129409 0.359254099870591
324 0.0676082975391982 0.24 0.416 12 0.25 1 0 0.0335051546391753 0.0193298969072165 1 0.0805412371134021 2.94970992076315e-12 Inf 0.633912866178289 0.640626199821112 0.359373800178888
325 0.0699841996002274 0.24 0.416 12 0.25 1 0 0.0335051546391753 0.0193298969072165 1 0.0805412371134021 3.12170601868278e-12 Inf 0.634008831787189 0.640510020272768 0.359489979727232
326 0.072443596007499 0.24 0.416 12 0.25 1 0 0.0335051546391753 0.0193298969072165 1 0.0805412371134021 3.96988344975036e-12 Inf 0.634102009951851 0.640397274493065 0.359602725506935
327 0.0749894209332456 0.24 0.416 12 0.25 1 0 0.0335051546391753 0.0193298969072165 1 0.0805412371134021 3.6458509822257e-12 Inf 0.63419246709438 0.640287876604582 0.359712123395418
328 0.0776247116628692 0.24 0.416 12 0.25 1 0 0.0335051546391753 0.0193298969072165 1 0.0805412371134021 2.99533488290482e-12 Inf 0.634280268977573 0.640181741899895 0.359818258100105
329 0.0803526122185617 0.24 0.416 12 0.25 1 0 0.0335051546391753 0.0193298969072165 1 0.0805412371134021 3.59864568699741e-12 Inf 0.634365480645816 0.640078786891898 0.359921213108102
330 0.0831763771102671 0.24 0.416 12 0.25 1 0 0.0335051546391753 0.0193298969072165 1 0.0805412371134021 4.25582312446604e-12 Inf 0.634448166371346 0.639978929358622 0.360021070641378
331 0.08609937521846 0.24 0.416 12 0.25 1 0 0.0335051546391753 0.0193298969072165 1 0.0805412371134021 2.52309978465703e-12 Inf 0.634528389605632 0.639882088382804 0.360117911617196
332 0.0891250938133746 0.24 0.416 12 0.25 1 0 0.0335051546391753 0.0193298969072165 1 0.0805412371134021 2.54006884969904e-12 Inf 0.634606212935622 0.63978818438648 0.36021181561352
333 0.0922571427154763 0.24 0.416 12 0.25 1 0 0.0335051546391753 0.0193298969072165 1 0.0805412371134021 3.93668604659059e-12 Inf 0.634681698044633 0.639697139160873 0.360302860839127
334 0.0954992586021436 0.24 0.416 12 0.25 1 0 0.0335051546391753 0.0193298969072165 1 0.0805412371134021 2.32682102752069e-12 Inf 0.634754905677633 0.639608875891811 0.360391124108189
335 0.0988553094656939 0.24 0.416 12 0.25 1 0 0.0335051546391753 0.0193298969072165 1 0.0805412371134021 3.24186684441674e-12 Inf 0.634825895610684 0.639523319180955 0.360476680819045
336 0.102329299228075 0.24 0.416 12 0.25 1 0 0.0335051546391753 0.0193298969072165 1 0.0805412371134021 4.66182474567756e-12 Inf 0.63489472662433 0.639440395063066 0.360559604936934
337 0.105925372517729 0.24 0.416 12 0.25 1 0 0.0335051546391753 0.0193298969072165 1 0.0805412371134021 4.07995338902456e-12 Inf 0.634961456480683 0.639360031019554 0.360639968980446
338 0.109647819614319 0.24 0.416 12 0.25 1 0 0.0335051546391753 0.0193298969072165 1 0.0805412371134021 3.95296989585958e-12 Inf 0.635026141904013 0.639282155988548 0.360717844011452
339 0.113501081567231 0.24 0.416 12 0.25 1 0 0.0335051546391753 0.0193298969072165 1 0.0805412371134021 4.84388223975785e-12 Inf 0.635088838564619 0.639206700371713 0.360793299628287
340 0.117489755493953 0.24 0.416 12 0.25 1 0 0.0335051546391753 0.0193298969072165 1 0.0805412371134021 3.5405896964269e-12 Inf 0.635149601065772 0.639133596038021 0.360866403961979
341 0.121618600064637 0.24 0.416 12 0.25 1 0 0.0335051546391753 0.0193298969072165 1 0.0805412371134021 5.80675611761006e-12 Inf 0.635208482933546 0.639062776324702 0.360937223675298
342 0.125892541179417 0.24 0.416 12 0.25 1 0 0.0335051546391753 0.0193298969072165 1 0.0805412371134021 5.02300805116374e-12 Inf 0.635265536609331 0.638994176035571 0.361005823964429
343 0.13031667784523 0.24 0.416 12 0.25 1 0 0.0335051546391753 0.0193298969072165 1 0.0805412371134021 4.61348494129599e-12 Inf 0.635320813444854 0.638927731436921 0.361072268563079
344 0.134896288259165 0.24 0.416 12 0.25 1 0 0.0335051546391753 0.0193298969072165 1 0.0805412371134021 6.088308676655e-12 Inf 0.635374363699532 0.638863380251178 0.361136619748822
345 0.139636836105594 0.24 0.416 12 0.25 1 0 0.0335051546391753 0.0193298969072165 1 0.0805412371134021 4.53929255295193e-12 Inf 0.635426236539977 0.638801061648483 0.361198938351517
346 0.144543977074593 0.24 0.416 12 0.25 1 0 0.0335051546391753 0.0193298969072165 1 0.0805412371134021 7.88474147084273e-12 Inf 0.635476480041501 0.638740716236386 0.361259283763614
347 0.149623565609443 0.24 0.416 12 0.25 1 0 0.0335051546391753 0.0193298969072165 1 0.0805412371134021 4.08498408710489e-12 Inf 0.635525141191473 0.638682286047801 0.361317713952199
348 0.154881661891248 0.24 0.416 12 0.25 1 0 0.0335051546391753 0.0193298969072165 1 0.0805412371134021 6.55405417437915e-12 Inf 0.635572265894357 0.638625714527382 0.361374285472618
349 0.160324539069004 0.24 0.416 12 0.25 1 0 0.0335051546391753 0.0193298969072165 1 0.0805412371134021 7.7582957419553e-12 Inf 0.635617898978321 0.638570946516466 0.361429053483534
350 0.165958690743756 0.24 0.416 12 0.25 1 0 0.0335051546391753 0.0193298969072165 1 0.0805412371134021 4.06609988734541e-12 Inf 0.635662084203257 0.638517928236715 0.361482071763285
351 0.171790838715759 0.24 0.416 12 0.25 1 0 0.0335051546391753 0.0193298969072165 1 0.0805412371134021 9.22047160845096e-12 Inf 0.63570486427011 0.6384666072726 0.3615333927274
352 0.177827941003892 0.24 0.416 12 0.25 1 0 0.0335051546391753 0.0193298969072165 1 0.0805412371134021 7.85871021036222e-12 Inf 0.635746280831371 0.638416932552832 0.361583067447168
353 0.184077200146896 0.24 0.416 12 0.25 1 0 0.0335051546391753 0.0193298969072165 1 0.0805412371134021 4.68209672421782e-12 Inf 0.635786374502653 0.638368854330878 0.361631145669122
354 0.190546071796325 0.24 0.416 12 0.25 1 0 0.0335051546391753 0.0193298969072165 1 0.0805412371134021 4.995368702021e-12 Inf 0.635825184875204 0.63832232416465 0.36167767583535
355 0.197242273611485 0.24 0.416 12 0.25 1 0 0.0335051546391753 0.0193298969072165 1 0.0805412371134021 1.01842440730637e-11 Inf 0.635862750529301 0.638277294895485 0.361722705104515
356 0.204173794466953 0.24 0.416 12 0.25 1 0 0.0335051546391753 0.0193298969072165 1 0.0805412371134021 8.91403617586661e-12 Inf 0.635899109048391 0.638233720626507 0.361766279373493
357 0.211348903983665 0.24 0.416 12 0.25 1 0 0.0335051546391753 0.0193298969072165 1 0.0805412371134021 1.19080075661193e-11 Inf 0.635934297033919 0.638191556700455 0.361808443299545
358 0.218776162394955 0.24 0.416 12 0.25 1 0 0.0335051546391753 0.0193298969072165 1 0.0805412371134021 6.82636586146756e-12 Inf 0.635968350120742 0.638150759677074 0.361849240322926
359 0.226464430759306 0.24 0.416 12 0.25 1 0 0.0335051546391753 0.0193298969072165 1 0.0805412371134021 6.3131062877364e-12 Inf 0.636001302993061 0.638111287310135 0.361888712689865
360 0.234422881531992 0.24 0.416 12 0.25 1 0 0.0335051546391753 0.0193298969072165 1 0.0805412371134021 8.4096549168855e-12 Inf 0.636033189400801 0.638073098524163 0.361926901475837
361 0.242661009508241 0.24 0.416 12 0.25 1 0 0.0335051546391753 0.0193298969072165 1 0.0805412371134021 7.85374716649745e-12 Inf 0.636064042176355 0.638036153390944 0.361963846609056
362 0.251188643150958 0.24 0.416 12 0.25 1 0 0.0335051546391753 0.0193298969072165 1 0.0805412371134021 1.64310214739727e-11 Inf 0.636093893251651 0.638000413105862 0.361999586894138
363 0.260015956316527 0.24 0.416 12 0.25 1 0 0.0335051546391753 0.0193298969072165 1 0.0805412371134021 9.1431532484032e-12 Inf 0.636122773675466 0.637965839964139 0.362034160035861
364 0.269153480392691 0.24 0.416 12 0.25 1 0 0.0335051546391753 0.0193298969072165 1 0.0805412371134021 9.16762846192576e-12 Inf 0.636150713630941 0.637932397337022 0.362067602662978
365 0.278612116862977 0.24 0.416 12 0.25 1 0 0.0335051546391753 0.0193298969072165 1 0.0805412371134021 1.19258734831984e-11 Inf 0.63617774245325 0.637900049647966 0.362099950352034
366 0.288403150312661 0.24 0.416 12 0.25 1 0 0.0335051546391753 0.0193298969072165 1 0.0805412371134021 1.58022015611659e-11 Inf 0.636203888647361 0.63786876234887 0.36213123765113
367 0.298538261891796 0.24 0.416 12 0.25 1 0 0.0335051546391753 0.0193298969072165 1 0.0805412371134021 8.55835714796971e-12 Inf 0.636229179905864 0.637838501896385 0.362161498103615
368 0.309029543251359 0.24 0.416 12 0.25 1 0 0.0335051546391753 0.0193298969072165 1 0.0805412371134021 1.84764235161561e-11 Inf 0.636253643126825 0.637809235728364 0.362190764271636
369 0.31988951096914 0.24 0.416 12 0.25 1 0 0.0335051546391753 0.0193298969072165 1 0.0805412371134021 6.49807985197981e-12 Inf 0.636277304431603 0.637780932240455 0.362219067759545
370 0.331131121482591 0.24 0.416 12 0.25 1 0 0.0335051546391753 0.0193298969072165 1 0.0805412371134021 1.40782645957627e-11 Inf 0.636300189182642 0.637753560762893 0.362246439237107
371 0.34276778654645 0.24 0.416 12 0.25 1 0 0.0335051546391753 0.0193298969072165 1 0.0805412371134021 1.36736195283094e-11 Inf 0.636322322001165 0.637727091537507 0.362272908462493
372 0.354813389233575 0.24 0.416 12 0.25 1 0 0.0335051546391753 0.0193298969072165 1 0.0805412371134021 1.51557204286501e-11 Inf 0.636343726784776 0.637701495694979 0.362298504305021
373 0.367282300498085 0.24 0.416 12 0.25 1 0 0.0335051546391753 0.0193298969072165 1 0.0805412371134021 1.70564794926831e-11 Inf 0.636364426724909 0.637676745232353 0.362323254767647
374 0.380189396320561 0.24 0.416 12 0.25 1 0 0.0335051546391753 0.0193298969072165 1 0.0805412371134021 1.86392533352286e-11 Inf 0.636384444324146 0.63765281299086 0.36234718700914
375 0.393550075455777 0.24 0.416 12 0.25 1 0 0.0335051546391753 0.0193298969072165 1 0.0805412371134021 1.29785713426367e-11 Inf 0.636403801413339 0.637629672634018 0.362370327365982
376 0.407380277804113 0.24 0.416 12 0.25 1 0 0.0335051546391753 0.0193298969072165 1 0.0805412371134021 1.15607228651227e-11 Inf 0.636422519168547 0.637607298626079 0.362392701373921
377 0.421696503428582 0.24 0.416 12 0.25 1 0 0.0335051546391753 0.0193298969072165 1 0.0805412371134021 1.4931189964984e-11 Inf 0.636440618127768 0.637585666210803 0.362414333789197
378 0.436515832240166 0.24 0.416 12 0.25 1 0 0.0335051546391753 0.0193298969072165 1 0.0805412371134021 1.22664257223848e-11 Inf 0.636458118207426 0.637564751390576 0.362435248609424
379 0.451855944374922 0.24 0.416 12 0.25 1 0 0.0335051546391753 0.0193298969072165 1 0.0805412371134021 2.46228263472981e-11 Inf 0.63647503871865 0.637544530905903 0.362455469094097
380 0.467735141287198 0.24 0.416 12 0.25 1 0 0.0335051546391753 0.0193298969072165 1 0.0805412371134021 2.39613207747569e-11 Inf 0.636491398383273 0.637524982215248 0.362475017784752
381 0.484172367584099 0.24 0.416 12 0.25 1 0 0.0335051546391753 0.0193298969072165 1 0.0805412371134021 2.72918163762847e-11 Inf 0.636507215349594 0.637506083475273 0.362493916524727
382 0.501187233627272 0.24 0.416 12 0.25 1 0 0.0335051546391753 0.0193298969072165 1 0.0805412371134021 2.03768078799182e-11 Inf 0.636522507207852 0.637487813521429 0.362512186478571
383 0.518800038928961 0.24 0.416 12 0.25 1 0 0.0335051546391753 0.0193298969072165 1 0.0805412371134021 1.35917804788832e-11 Inf 0.63653729100546 0.637470151848976 0.362529848151024
384 0.537031796370253 0.24 0.416 12 0.25 1 0 0.0335051546391753 0.0193298969072165 1 0.0805412371134021 1.50910030999318e-11 Inf 0.63655158326191 0.637453078594345 0.362546921405655
385 0.555904257270404 0.24 0.416 12 0.25 1 0 0.0335051546391753 0.0193298969072165 1 0.0805412371134021 1.87486814268167e-11 Inf 0.636565399983435 0.637436574516929 0.362563425483071
386 0.575439937337157 0.24 0.416 12 0.25 1 0 0.0335051546391753 0.0193298969072165 1 0.0805412371134021 1.48534830268776e-11 Inf 0.636578756677354 0.637420620981247 0.362579379018753
387 0.59566214352901 0.24 0.416 12 0.25 1 0 0.0335051546391753 0.0193298969072165 1 0.0805412371134021 2.24294905565303e-11 Inf 0.636591668366147 0.637405199939517 0.362594800060483
388 0.616595001861482 0.24 0.416 12 0.25 1 0 0.0335051546391753 0.0193298969072165 1 0.0805412371134021 1.66332017603743e-11 Inf 0.636604149601206 0.637390293914603 0.362609706085397
389 0.638263486190548 0.24 0.416 12 0.25 1 0 0.0335051546391753 0.0193298969072165 1 0.0805412371134021 2.65842070579225e-11 Inf 0.636616214476322 0.637375885983381 0.362624114016619
390 0.660693448007596 0.24 0.416 12 0.25 1 0 0.0335051546391753 0.0193298969072165 1 0.0805412371134021 2.39969294435483e-11 Inf 0.636627876640852 0.637361959760472 0.362638040239528
391 0.683911647281429 0.24 0.416 12 0.25 1 0 0.0335051546391753 0.0193298969072165 1 0.0805412371134021 1.9270888704237e-11 Inf 0.636639149312606 0.637348499382387 0.362651500617613
392 0.707945784384138 0.24 0.416 12 0.25 1 0 0.0335051546391753 0.0193298969072165 1 0.0805412371134021 4.55414629618733e-11 Inf 0.636650045290419 0.637335489492024 0.362664510507976
393 0.732824533138904 0.24 0.416 12 0.25 1 0 0.0335051546391753 0.0193298969072165 1 0.0805412371134021 2.66628333994712e-11 Inf 0.636660576966449 0.637322915223589 0.362677084776411
394 0.758577575029184 0.24 0.416 12 0.25 1 0 0.0335051546391753 0.0193298969072165 1 0.0805412371134021 4.34686887179625e-11 Inf 0.636670756338166 0.637310762187861 0.362689237812139
395 0.785235634610072 0.24 0.416 12 0.25 1 0 0.0335051546391753 0.0193298969072165 1 0.0805412371134021 3.47615946444391e-11 Inf 0.636680595020063 0.637299016457851 0.362700983542149
396 0.812830516164099 0.24 0.416 12 0.25 1 0 0.0335051546391753 0.0193298969072165 1 0.0805412371134021 2.30674992995894e-11 Inf 0.636690104255067 0.637287664554819 0.362712335445181
397 0.841395141645195 0.24 0.416 12 0.25 1 0 0.0335051546391753 0.0193298969072165 1 0.0805412371134021 3.55154117920309e-11 Inf 0.636699294925673 0.637276693434666 0.362723306565334
398 0.870963589956081 0.24 0.416 12 0.25 1 0 0.0335051546391753 0.0193298969072165 1 0.0805412371134021 4.13120596759464e-11 Inf 0.636708177564787 0.637266090474666 0.362733909525334
399 0.901571137605957 0.24 0.416 12 0.25 1 0 0.0335051546391753 0.0193298969072165 1 0.0805412371134021 2.6913632780734e-11 Inf 0.636716762366306 0.637255843460576 0.362744156539424
400 0.93325430079699 0.24 0.416 12 0.25 1 0 0.0335051546391753 0.0193298969072165 1 0.0805412371134021 4.33899964569218e-11 Inf 0.636725059195405 0.637245940574072 0.362754059425928
401 0.966050878989813 0.24 0.416 12 0.25 1 0 0.0335051546391753 0.0193298969072165 1 0.0805412371134021 2.49236204591385e-11 Inf 0.636733077598562 0.63723637038054 0.36276362961946
402 1 0.24 0.416 12 0.25 1 0 0.0335051546391753 0.0193298969072165 1 0.0805412371134021 4.57884875848524e-11 Inf 0.63674082681332 0.637227121817193 0.362772878182807
403 0.001 0.24 0.416 12 0.25 0.1 0.02 0.0335051546391753 0.0193298969072165 1 0.0805412371134021 3.32171093083276e-08 Inf 0.27597561688412 0.99096610179911 0.00903389820088951
404 0.00103514216667934 0.24 0.416 12 0.25 0.1 0.02 0.0335051546391753 0.0193298969072165 1 0.0805412371134021 3.318074291908e-08 Inf 0.278584276109433 0.990228927201979 0.00977107279802114
405 0.00107151930523761 0.24 0.416 12 0.25 0.1 0.02 0.0335051546391753 0.0193298969072165 1 0.0805412371134021 3.31890916656797e-08 Inf 0.281232627857992 0.989445548045947 0.0105544519540528
406 0.0011091748152624 0.24 0.416 12 0.25 0.1 0.02 0.0335051546391753 0.0193298969072165 1 0.0805412371134021 3.32386983888949e-08 Inf 0.28392023274775 0.988614212010951 0.0113857879890487
407 0.00114815362149688 0.24 0.416 12 0.25 0.1 0.02 0.0335051546391753 0.0193298969072165 1 0.0805412371134021 3.33723669593578e-08 Inf 0.286646625136156 0.98773318141592 0.0122668185840797
408 0.00118850222743702 0.24 0.416 12 0.25 0.1 0.02 0.0335051546391753 0.0193298969072165 1 0.0805412371134021 3.37252008861051e-08 Inf 0.289411313371948 0.986800739285977 0.0131992607140228
409 0.00123026877081238 0.24 0.416 12 0.25 0.1 0.02 0.0335051546391753 0.0193298969072165 1 0.0805412371134021 3.4128006135635e-08 Inf 0.292213780003292 0.985815195557941 0.0141848044420595
410 0.00127350308101666 0.24 0.416 12 0.25 0.1 0.02 0.0335051546391753 0.0193298969072165 1 0.0805412371134021 3.46887108760822e-08 Inf 0.295053481932442 0.984774893395528 0.0152251066044724
411 0.00131825673855641 0.24 0.416 12 0.25 0.1 0.02 0.0335051546391753 0.0193298969072165 1 0.0805412371134021 3.55030853155375e-08 Inf 0.29792985051892 0.983678215587211 0.016321784412789
412 0.00136458313658892 0.24 0.416 12 0.25 0.1 0.02 0.0335051546391753 0.0193298969072165 1 0.0805412371134021 3.66368608902661e-08 Inf 0.300842291630762 0.982523590997449 0.0174764090025507
413 0.00141253754462275 0.24 0.416 12 0.25 0.1 0.02 0.0335051546391753 0.0193298969072165 1 0.0805412371134021 3.89645732937578e-08 Inf 0.303790185638032 0.98130950103946 0.0186904989605396
414 0.00146217717445672 0.24 0.416 12 0.25 0.1 0.02 0.0335051546391753 0.0193298969072165 1 0.0805412371134021 4.15361613395097e-08 Inf 0.306772887350438 0.980034486141287 0.0199655138587133
415 0.00151356124843621 0.24 0.416 12 0.25 0.1 0.02 0.0335051546391753 0.0193298969072165 1 0.0805412371134021 4.41382572624108e-08 Inf 0.309789725902371 0.978697152170964 0.0213028478290365
416 0.00156675107010815 0.24 0.416 12 0.25 0.1 0.02 0.0335051546391753 0.0193298969072165 1 0.0805412371134021 4.67728218868155e-08 Inf 0.312840004581041 0.977296176789752 0.0227038232102479
417 0.00162181009735893 0.24 0.416 12 0.25 0.1 0.02 0.0335051546391753 0.0193298969072165 1 0.0805412371134021 4.9415621059825e-08 Inf 0.315923000605102 0.975830315702477 0.0241696842975233
418 0.00167880401812256 0.24 0.416 12 0.25 0.1 0.02 0.0335051546391753 0.0193298969072165 1 0.0805412371134021 5.20843155815637e-08 Inf 0.319037964863286 0.974298408769996 0.0257015912300039
419 0.00173780082874938 0.24 0.416 12 0.25 0.1 0.02 0.0335051546391753 0.0193298969072165 1 0.0805412371134021 5.4779395030396e-08 Inf 0.322184121591876 0.972699385954983 0.0273006140450167
420 0.00179887091512879 0.24 0.416 12 0.25 0.1 0.02 0.0335051546391753 0.0193298969072165 1 0.0805412371134021 5.74817319092947e-08 Inf 0.325360668042964 0.971032273064142 0.028967726935858
421 0.00186208713666287 0.24 0.416 12 0.25 0.1 0.02 0.0335051546391753 0.0193298969072165 1 0.0805412371134021 6.02328841033562e-08 Inf 0.328566774097491 0.969296197265354 0.0307038027346461
422 0.00192752491319094 0.24 0.416 12 0.25 0.1 0.02 0.0335051546391753 0.0193298969072165 1 0.0805412371134021 6.29769908236453e-08 Inf 0.331801581866663 0.967490392334824 0.0325096076651757
423 0.00199526231496888 0.24 0.416 12 0.25 0.1 0.02 0.0335051546391753 0.0193298969072165 1 0.0805412371134021 6.57753691924191e-08 Inf 0.335064205289629 0.965614203619742 0.0343857963802582
424 0.00206538015581053 0.24 0.416 12 0.25 0.1 0.02 0.0335051546391753 0.0193298969072165 1 0.0805412371134021 6.86065642487224e-08 Inf 0.338353729705651 0.963667092675883 0.036332907324117
425 0.00213796208950223 0.24 0.416 12 0.25 0.1 0.02 0.0335051546391753 0.0193298969072165 1 0.0805412371134021 7.14451718814371e-08 Inf 0.341669211454213 0.961648641559352 0.0383513584406482
426 0.00221309470960564 0.24 0.416 12 0.25 0.1 0.02 0.0335051546391753 0.0193298969072165 1 0.0805412371134021 7.43521416916581e-08 Inf 0.345009677477892 0.959558556747591 0.0404414432524092
427 0.00229086765276777 0.24 0.416 12 0.25 0.1 0.02 0.0335051546391753 0.0193298969072165 1 0.0805412371134021 7.72815293966412e-08 Inf 0.348374124954782 0.957396672656787 0.0426033273432135
428 0.00237137370566166 0.24 0.416 12 0.25 0.1 0.02 0.0335051546391753 0.0193298969072165 1 0.0805412371134021 8.02514527996167e-08 Inf 0.351761520975821 0.955162954742392 0.0448370452576081
429 0.00245470891568503 0.24 0.416 12 0.25 0.1 0.02 0.0335051546391753 0.0193298969072165 1 0.0805412371134021 8.32841752460832e-08 Inf 0.355170802274322 0.952857502157849 0.0471424978421509
430 0.0025409727055493 0.24 0.416 12 0.25 0.1 0.02 0.0335051546391753 0.0193298969072165 1 0.0805412371134021 8.63661506424732e-08 Inf 0.358600875014922 0.950480549951894 0.0495194500481059
431 0.00263026799189538 0.24 0.416 12 0.25 0.1 0.02 0.0335051546391753 0.0193298969072165 1 0.0805412371134021 8.94667235211298e-08 Inf 0.362050614659132 0.948032470792591 0.0519675292074085
432 0.00272270130807791 0.24 0.416 12 0.25 0.1 0.02 0.0335051546391753 0.0193298969072165 1 0.0805412371134021 9.26488826562982e-08 Inf 0.365518865919043 0.945513776189791 0.054486223810209
433 0.00281838293126445 0.24 0.416 12 0.25 0.1 0.02 0.0335051546391753 0.0193298969072165 1 0.0805412371134021 9.59105242761597e-08 Inf 0.369004442825873 0.942925117229523 0.0570748827704769
434 0.00291742701400117 0.24 0.416 12 0.25 0.1 0.02 0.0335051546391753 0.0193298969072165 1 0.0805412371134021 9.92307108342216e-08 Inf 0.372506128865658 0.940267284782204 0.0597327152177958
435 0.00301995172040202 0.24 0.416 12 0.25 0.1 0.02 0.0335051546391753 0.0193298969072165 1 0.0805412371134021 1.02668800855933e-07 Inf 0.376022677305611 0.937541209197279 0.0624587908027214
436 0.00312607936712396 0.24 0.416 12 0.25 0.1 0.02 0.0335051546391753 0.0193298969072165 1 0.0805412371134021 1.06126391379896e-07 Inf 0.379552811574779 0.93474795947211 0.0652520405278902
437 0.00323593656929628 0.24 0.416 12 0.25 0.1 0.02 0.0335051546391753 0.0193298969072165 1 0.0805412371134021 1.09690458481222e-07 Inf 0.383095225859863 0.931888741896596 0.0681112581034041
438 0.00334965439157828 0.24 0.416 12 0.25 0.1 0.02 0.0335051546391753 0.0193298969072165 1 0.0805412371134021 1.13396912659538e-07 Inf 0.386648585784735 0.928964898171174 0.0710351018288257
439 0.00346736850452532 0.24 0.416 12 0.25 0.1 0.02 0.0335051546391753 0.0193298969072165 1 0.0805412371134021 1.17241626573079e-07 Inf 0.390211529286803 0.925977903006759 0.0740220969932406
440 0.00358921934645005 0.24 0.416 12 0.25 0.1 0.02 0.0335051546391753 0.0193298969072165 1 0.0805412371134021 1.21201031333217e-07 Inf 0.393782667639171 0.922929361213277 0.0770706387867227
441 0.00371535229097172 0.24 0.416 12 0.25 0.1 0.02 0.0335051546391753 0.0193298969072165 1 0.0805412371134021 1.2531523009115e-07 Inf 0.397360586638806 0.919821004279585 0.0801789957204149
442 0.00384591782045354 0.24 0.416 12 0.25 0.1 0.02 0.0335051546391753 0.0193298969072165 1 0.0805412371134021 1.29555115264342e-07 Inf 0.400943847957088 0.916654686468379 0.0833453135316211
443 0.00398107170553497 0.24 0.416 12 0.25 0.1 0.02 0.0335051546391753 0.0193298969072165 1 0.0805412371134021 1.33914966604321e-07 Inf 0.404530990673956 0.913432380436271 0.0865676195637292
444 0.0041209751909733 0.24 0.416 12 0.25 0.1 0.02 0.0335051546391753 0.0193298969072165 1 0.0805412371134021 1.38471838663904e-07 Inf 0.408120532964624 0.910156172396472 0.0898438276035282
445 0.00426579518801593 0.24 0.416 12 0.25 0.1 0.02 0.0335051546391753 0.0193298969072165 1 0.0805412371134021 1.43184311283403e-07 Inf 0.411710973956853 0.906828256844452 0.0931717431555479
446 0.00441570447353313 0.24 0.416 12 0.25 0.1 0.02 0.0335051546391753 0.0193298969072165 1 0.0805412371134021 1.48049416456307e-07 Inf 0.415300795750952 0.903450930879202 0.0965490691207979
447 0.00457088189614875 0.24 0.416 12 0.25 0.1 0.02 0.0335051546391753 0.0193298969072165 1 0.0805412371134021 1.53140578473948e-07 Inf 0.41888846560042 0.900026588136625 0.0999734118633746
448 0.0047315125896148 0.24 0.416 12 0.25 0.1 0.02 0.0335051546391753 0.0193298969072165 1 0.0805412371134021 1.58399730799515e-07 Inf 0.422472438237699 0.896557712355397 0.103442287644603
449 0.00489778819368446 0.24 0.416 12 0.25 0.1 0.02 0.0335051546391753 0.0193298969072165 1 0.0805412371134021 1.63834937061866e-07 Inf 0.426051158328673 0.893046870645729 0.106953129354271
450 0.00506990708274704 0.24 0.416 12 0.25 0.1 0.02 0.0335051546391753 0.0193298969072165 1 0.0805412371134021 1.69468898607386e-07 Inf 0.429623063096405 0.889496706431349 0.110503293568651
451 0.00524807460249772 0.24 0.416 12 0.25 0.1 0.02 0.0335051546391753 0.0193298969072165 1 0.0805412371134021 1.75435602082247e-07 Inf 0.433186585011883 0.885909932164077 0.114090067835923
452 0.00543250331492433 0.24 0.416 12 0.25 0.1 0.02 0.0335051546391753 0.0193298969072165 1 0.0805412371134021 1.81585531009601e-07 Inf 0.436740154656211 0.882289321786459 0.117710678213541
453 0.00562341325190349 0.24 0.416 12 0.25 0.1 0.02 0.0335051546391753 0.0193298969072165 1 0.0805412371134021 1.87967940445105e-07 Inf 0.44028220357545 0.878637703040978 0.121362296959022
454 0.00582103217770872 0.24 0.416 12 0.25 0.1 0.02 0.0335051546391753 0.0193298969072165 1 0.0805412371134021 1.94722640405972e-07 Inf 0.443811167339825 0.874957949600266 0.125042050399734
455 0.00602559586074358 0.24 0.416 12 0.25 0.1 0.02 0.0335051546391753 0.0193298969072165 1 0.0805412371134021 2.01608779938844e-07 Inf 0.447325488571867 0.871252973121631 0.128747026878369
456 0.00623734835482419 0.24 0.416 12 0.25 0.1 0.02 0.0335051546391753 0.0193298969072165 1 0.0805412371134021 2.08847940866338e-07 Inf 0.450823620038114 0.867525715202007 0.132474284797993
457 0.00645654229034656 0.24 0.416 12 0.25 0.1 0.02 0.0335051546391753 0.0193298969072165 1 0.0805412371134021 2.16380298523335e-07 Inf 0.45430402779821 0.863779139322565 0.136220860677435
458 0.00668343917568615 0.24 0.416 12 0.25 0.1 0.02 0.0335051546391753 0.0193298969072165 1 0.0805412371134021 2.24160250115534e-07 Inf 0.457765194345022 0.860016222814518 0.139983777185482
459 0.00691830970918936 0.24 0.416 12 0.25 0.1 0.02 0.0335051546391753 0.0193298969072165 1 0.0805412371134021 2.32384831331579e-07 Inf 0.461205621714959 0.85623994882884 0.14376005117116
460 0.00716143410212902 0.24 0.416 12 0.25 0.1 0.02 0.0335051546391753 0.0193298969072165 1 0.0805412371134021 2.40984908937548e-07 Inf 0.464623834624497 0.852453298453122 0.147546701546878
461 0.00741310241300918 0.24 0.416 12 0.25 0.1 0.02 0.0335051546391753 0.0193298969072165 1 0.0805412371134021 2.4997070539823e-07 Inf 0.468018383497344 0.848659242905018 0.151340757094982
462 0.00767361489361819 0.24 0.416 12 0.25 0.1 0.02 0.0335051546391753 0.0193298969072165 1 0.0805412371134021 2.59261105857343e-07 Inf 0.47138784751086 0.844860735908695 0.155139264091305
463 0.00794328234724281 0.24 0.416 12 0.25 0.1 0.02 0.0335051546391753 0.0193298969072165 1 0.0805412371134021 2.68946875998372e-07 Inf 0.474730837498966 0.841060706265985 0.158939293734015
464 0.00822242649947071 0.24 0.416 12 0.25 0.1 0.02 0.0335051546391753 0.0193298969072165 1 0.0805412371134021 2.7896238703275e-07 Inf 0.478045998759045 0.837262050632303 0.162737949367697
465 0.00851138038202376 0.24 0.416 12 0.25 0.1 0.02 0.0335051546391753 0.0193298969072165 1 0.0805412371134021 2.89411374837076e-07 Inf 0.481332013813688 0.833467626581466 0.166532373418534
466 0.00881048873008014 0.24 0.416 12 0.25 0.1 0.02 0.0335051546391753 0.0193298969072165 1 0.0805412371134021 3.00253320943234e-07 Inf 0.484587604997397 0.829680245943949 0.170319754056051
467 0.0091201083935591 0.24 0.416 12 0.25 0.1 0.02 0.0335051546391753 0.0193298969072165 1 0.0805412371134021 3.11460427571948e-07 Inf 0.487811536895773 0.825902668437219 0.174097331562781
468 0.00944060876285924 0.24 0.416 12 0.25 0.1 0.02 0.0335051546391753 0.0193298969072165 1 0.0805412371134021 3.2309503727122e-07 Inf 0.491002618674221 0.822137595649579 0.177862404350421
469 0.00977237220955811 0.24 0.416 12 0.25 0.1 0.02 0.0335051546391753 0.0193298969072165 1 0.0805412371134021 3.35067797124485e-07 Inf 0.494159706220224 0.818387665388185 0.181612334611815
470 0.010115794542599 0.24 0.416 12 0.25 0.1 0.02 0.0335051546391753 0.0193298969072165 1 0.0805412371134021 3.47528950115105e-07 Inf 0.49728170414984 0.814655446366895 0.185344553633105
471 0.010471285480509 0.24 0.416 12 0.25 0.1 0.02 0.0335051546391753 0.0193298969072165 1 0.0805412371134021 3.60270398086669e-07 Inf 0.500367567504861 0.810943433311108 0.189056566688892
472 0.010839269140212 0.24 0.416 12 0.25 0.1 0.02 0.0335051546391753 0.0193298969072165 1 0.0805412371134021 3.73500464225564e-07 Inf 0.503416303521102 0.807254042456131 0.192745957543869
473 0.0112201845430196 0.24 0.416 12 0.25 0.1 0.02 0.0335051546391753 0.0193298969072165 1 0.0805412371134021 3.87110928902048e-07 Inf 0.506426972897835 0.803589607436595 0.196410392563405
474 0.0116144861384034 0.24 0.416 12 0.25 0.1 0.02 0.0335051546391753 0.0193298969072165 1 0.0805412371134021 4.01342615180864e-07 Inf 0.50939869113306 0.799952375631681 0.200047624368319
475 0.0120226443461741 0.24 0.416 12 0.25 0.1 0.02 0.0335051546391753 0.0193298969072165 1 0.0805412371134021 4.16122305430477e-07 Inf 0.512330629468647 0.796344504856126 0.203655495143874
476 0.0124451461177138 0.24 0.416 12 0.25 0.1 0.02 0.0335051546391753 0.0193298969072165 1 0.0805412371134021 4.31322734837149e-07 Inf 0.515222015752529 0.79276806056935 0.20723193943065
477 0.0128824955169313 0.24 0.416 12 0.25 0.1 0.02 0.0335051546391753 0.0193298969072165 1 0.0805412371134021 4.46917474711237e-07 Inf 0.518072135076709 0.789225013423862 0.210774986576138
478 0.0133352143216332 0.24 0.416 12 0.25 0.1 0.02 0.0335051546391753 0.0193298969072165 1 0.0805412371134021 4.62851235332998e-07 Inf 0.52088033015782 0.785717237251696 0.214282762748304
479 0.0138038426460288 0.24 0.416 12 0.25 0.1 0.02 0.0335051546391753 0.0193298969072165 1 0.0805412371134021 4.79356281760286e-07 Inf 0.523646001629451 0.782246507474448 0.217753492525552
480 0.014288939585111 0.24 0.416 12 0.25 0.1 0.02 0.0335051546391753 0.0193298969072165 1 0.0805412371134021 4.96299352660434e-07 Inf 0.526368608047764 0.778814499909694 0.221185500090306
481 0.0147910838816821 0.24 0.416 12 0.25 0.1 0.02 0.0335051546391753 0.0193298969072165 1 0.0805412371134021 5.13524779374076e-07 Inf 0.529047665708606 0.775422789901197 0.224577210098803
482 0.0153108746168203 0.24 0.416 12 0.25 0.1 0.02 0.0335051546391753 0.0193298969072165 1 0.0805412371134021 5.31220318645095e-07 Inf 0.531682748437633 0.772072851954263 0.227927148045737
483 0.0158489319246111 0.24 0.416 12 0.25 0.1 0.02 0.0335051546391753 0.0193298969072165 1 0.0805412371134021 5.49318871411776e-07 Inf 0.5342734869783 0.768766059622447 0.231233940377553
484 0.0164058977319954 0.24 0.416 12 0.25 0.1 0.02 0.0335051546391753 0.0193298969072165 1 0.0805412371134021 5.67855539289664e-07 Inf 0.536819568369241 0.76550368572178 0.23449631427822
485 0.0169824365246174 0.24 0.416 12 0.25 0.1 0.02 0.0335051546391753 0.0193298969072165 1 0.0805412371134021 5.8686768289271e-07 Inf 0.539320735158696 0.762286903055557 0.237713096944443
486 0.0175792361395869 0.24 0.416 12 0.25 0.1 0.02 0.0335051546391753 0.0193298969072165 1 0.0805412371134021 6.06287350331342e-07 Inf 0.541776784394909 0.75911678517861 0.24088321482139
487 0.0181970085860998 0.24 0.416 12 0.25 0.1 0.02 0.0335051546391753 0.0193298969072165 1 0.0805412371134021 6.26281084671452e-07 Inf 0.544187566569968 0.755994307688445 0.244005692311555
488 0.018836490894898 0.24 0.416 12 0.25 0.1 0.02 0.0335051546391753 0.0193298969072165 1 0.0805412371134021 6.46865919307077e-07 Inf 0.546552984328368 0.752920349643256 0.247079650356744
489 0.0194984459975805 0.24 0.416 12 0.25 0.1 0.02 0.0335051546391753 0.0193298969072165 1 0.0805412371134021 6.67650988318656e-07 Inf 0.548872991187283 0.749895695322027 0.250104304677973
490 0.0201836636368156 0.24 0.416 12 0.25 0.1 0.02 0.0335051546391753 0.0193298969072165 1 0.0805412371134021 6.88701526469231e-07 Inf 0.55114759006553 0.7469210361497 0.2530789638503
491 0.0208929613085404 0.24 0.416 12 0.25 0.1 0.02 0.0335051546391753 0.0193298969072165 1 0.0805412371134021 7.10376517271285e-07 Inf 0.553376831714398 0.743996972861933 0.256003027138067
492 0.0216271852372702 0.24 0.416 12 0.25 0.1 0.02 0.0335051546391753 0.0193298969072165 1 0.0805412371134021 7.32436107530655e-07 Inf 0.555560813137817 0.741124017847272 0.258875982152728
493 0.0223872113856834 0.24 0.416 12 0.25 0.1 0.02 0.0335051546391753 0.0193298969072165 1 0.0805412371134021 7.54741249594284e-07 Inf 0.557699675842662 0.738302597733278 0.261697402266722
494 0.0231739464996848 0.24 0.416 12 0.25 0.1 0.02 0.0335051546391753 0.0193298969072165 1 0.0805412371134021 7.77369868206683e-07 Inf 0.559793604087108 0.735533055935013 0.264466944064987
495 0.0239883291901949 0.24 0.416 12 0.25 0.1 0.02 0.0335051546391753 0.0193298969072165 1 0.0805412371134021 8.00628323337335e-07 Inf 0.561842823082738 0.732815655558586 0.267184344441414
496 0.0248313310529557 0.24 0.416 12 0.25 0.1 0.02 0.0335051546391753 0.0193298969072165 1 0.0805412371134021 1.29284620118894e-12 Inf 0.563847719903929 0.73015078104599 0.26984921895401
497 0.0257039578276886 0.24 0.416 12 0.25 0.1 0.02 0.0335051546391753 0.0193298969072165 1 0.0805412371134021 1.16324717870306e-12 Inf 0.565808355151361 0.727538151788698 0.272461848211302
498 0.0266072505979881 0.24 0.416 12 0.25 0.1 0.02 0.0335051546391753 0.0193298969072165 1 0.0805412371134021 8.01722729003307e-13 Inf 0.567725183810084 0.724978000808907 0.275021999191093
499 0.0275422870333817 0.24 0.416 12 0.25 0.1 0.02 0.0335051546391753 0.0193298969072165 1 0.0805412371134021 7.98225851736389e-13 Inf 0.569598575987138 0.722470299753596 0.277529700246404
500 0.0285101826750391 0.24 0.416 12 0.25 0.1 0.02 0.0335051546391753 0.0193298969072165 1 0.0805412371134021 1.29845797742362e-12 Inf 0.571428933201342 0.720014955209013 0.279985044790987
501 0.0295120922666639 0.24 0.416 12 0.25 0.1 0.02 0.0335051546391753 0.0193298969072165 1 0.0805412371134021 1.5465121045756e-12 Inf 0.573216686450597 0.717611811894594 0.282388188105406
502 0.0305492111321551 0.24 0.416 12 0.25 0.1 0.02 0.0335051546391753 0.0193298969072165 1 0.0805412371134021 1.17682794932572e-12 Inf 0.574962294288885 0.715260655866738 0.284739344133262
503 0.0316227766016838 0.24 0.416 12 0.25 0.1 0.02 0.0335051546391753 0.0193298969072165 1 0.0805412371134021 1.01096377363302e-12 Inf 0.57666624091991 0.71296121771889 0.28703878228111
504 0.0327340694878838 0.24 0.416 12 0.25 0.1 0.02 0.0335051546391753 0.0193298969072165 1 0.0805412371134021 1.45469357046291e-12 Inf 0.578329034313824 0.710713175765391 0.289286824234609
505 0.0338844156139203 0.24 0.416 12 0.25 0.1 0.02 0.0335051546391753 0.0193298969072165 1 0.0805412371134021 1.10573410237041e-12 Inf 0.579951204352884 0.708516159197483 0.291483840802517
506 0.0350751873952568 0.24 0.416 12 0.25 0.1 0.02 0.0335051546391753 0.0193298969072165 1 0.0805412371134021 9.39500105316682e-13 Inf 0.581533301011423 0.706369751200871 0.293630248799129
507 0.0363078054770101 0.24 0.416 12 0.25 0.1 0.02 0.0335051546391753 0.0193298969072165 1 0.0805412371134021 1.14549938545067e-12 Inf 0.583075892574926 0.704273492025209 0.295726507974791
508 0.0375837404288444 0.24 0.416 12 0.25 0.1 0.02 0.0335051546391753 0.0193298969072165 1 0.0805412371134021 1.7169736769504e-12 Inf 0.584579563902496 0.702226881996824 0.297773118003176
509 0.038904514499428 0.24 0.416 12 0.25 0.1 0.02 0.0335051546391753 0.0193298969072165 1 0.0805412371134021 1.18507178896443e-12 Inf 0.586044914736521 0.700229384466929 0.299770615533071
510 0.0402717034325459 0.24 0.416 12 0.25 0.1 0.02 0.0335051546391753 0.0193298969072165 1 0.0805412371134021 1.77877504392576e-12 Inf 0.587472558062782 0.698280428688482 0.301719571311518
511 0.0416869383470335 0.24 0.416 12 0.25 0.1 0.02 0.0335051546391753 0.0193298969072165 1 0.0805412371134021 1.79053560173115e-12 Inf 0.588863118523847 0.696379412615707 0.303620587384293
512 0.0431519076827765 0.24 0.416 12 0.25 0.1 0.02 0.0335051546391753 0.0193298969072165 1 0.0805412371134021 2.50358110978621e-12 Inf 0.590217230888084 0.694525705621151 0.305474294378849
513 0.0446683592150963 0.24 0.416 12 0.25 0.1 0.02 0.0335051546391753 0.0193298969072165 1 0.0805412371134021 1.90877760646024e-12 Inf 0.591535538576215 0.692718651125924 0.307281348874076
514 0.046238102139926 0.24 0.416 12 0.25 0.1 0.02 0.0335051546391753 0.0193298969072165 1 0.0805412371134021 1.42249211541878e-12 Inf 0.592818692246911 0.690957569139534 0.309042430860466
515 0.0478630092322638 0.24 0.416 12 0.25 0.1 0.02 0.0335051546391753 0.0193298969072165 1 0.0805412371134021 1.62063071296181e-12 Inf 0.594067348442573 0.689241758706459 0.310758241293541
516 0.049545019080479 0.24 0.416 12 0.25 0.1 0.02 0.0335051546391753 0.0193298969072165 1 0.0805412371134021 2.88337301083963e-12 Inf 0.595282168296015 0.687570500257207 0.312429499742793
517 0.0512861383991365 0.24 0.416 12 0.25 0.1 0.02 0.0335051546391753 0.0193298969072165 1 0.0805412371134021 2.13350127495349e-12 Inf 0.596463816298526 0.685943057862328 0.314056942137672
518 0.0530884444230988 0.24 0.416 12 0.25 0.1 0.02 0.0335051546391753 0.0193298969072165 1 0.0805412371134021 2.11246038023249e-12 Inf 0.597612959129376 0.684358681388309 0.315641318611691
519 0.0549540873857625 0.24 0.416 12 0.25 0.1 0.02 0.0335051546391753 0.0193298969072165 1 0.0805412371134021 1.56699089468026e-12 Inf 0.598730264546639 0.682816608554932 0.317183391445068
520 0.0568852930843841 0.24 0.416 12 0.25 0.1 0.02 0.0335051546391753 0.0193298969072165 1 0.0805412371134021 1.62540423828683e-12 Inf 0.599816400338867 0.681316066894023 0.318683933105977
521 0.0588843655355589 0.24 0.416 12 0.25 0.1 0.02 0.0335051546391753 0.0193298969072165 1 0.0805412371134021 2.16120372466266e-12 Inf 0.600872033336982 0.679856275610124 0.320143724389876
522 0.0609536897240169 0.24 0.416 12 0.25 0.1 0.02 0.0335051546391753 0.0193298969072165 1 0.0805412371134021 3.20315995949727e-12 Inf 0.601897828485498 0.678436447343865 0.321563552656135
523 0.0630957344480193 0.24 0.416 12 0.25 0.1 0.02 0.0335051546391753 0.0193298969072165 1 0.0805412371134021 2.85739856255296e-12 Inf 0.602894447972008 0.677055789839267 0.322944210160733
524 0.0653130552647472 0.24 0.416 12 0.25 0.1 0.02 0.0335051546391753 0.0193298969072165 1 0.0805412371134021 1.14339614165626e-12 Inf 0.603862550413731 0.675713507516512 0.324286492483488
525 0.0676082975391982 0.24 0.416 12 0.25 0.1 0.02 0.0335051546391753 0.0193298969072165 1 0.0805412371134021 2.07084609876729e-12 Inf 0.604802790099716 0.674408802951954 0.325591197048046
526 0.0699841996002274 0.24 0.416 12 0.25 0.1 0.02 0.0335051546391753 0.0193298969072165 1 0.0805412371134021 2.64053666085284e-12 Inf 0.605715816287248 0.673140878267446 0.326859121732554
527 0.072443596007499 0.24 0.416 12 0.25 0.1 0.02 0.0335051546391753 0.0193298969072165 1 0.0805412371134021 4.54677268058035e-12 Inf 0.606602272550828 0.671908936431232 0.328091063568768
528 0.0749894209332456 0.24 0.416 12 0.25 0.1 0.02 0.0335051546391753 0.0193298969072165 1 0.0805412371134021 2.12646089972623e-12 Inf 0.607462796182052 0.670712182472842 0.329287817527158
529 0.0776247116628692 0.24 0.416 12 0.25 0.1 0.02 0.0335051546391753 0.0193298969072165 1 0.0805412371134021 2.59131214749853e-12 Inf 0.608298017638639 0.669549824614587 0.330450175385413
530 0.0803526122185617 0.24 0.416 12 0.25 0.1 0.02 0.0335051546391753 0.0193298969072165 1 0.0805412371134021 5.18592807585705e-12 Inf 0.609108560040785 0.668421075322361 0.331578924677639
531 0.0831763771102671 0.24 0.416 12 0.25 0.1 0.02 0.0335051546391753 0.0193298969072165 1 0.0805412371134021 2.43853591833099e-12 Inf 0.609895038712998 0.667325152278565 0.332674847721435
532 0.08609937521846 0.24 0.416 12 0.25 0.1 0.02 0.0335051546391753 0.0193298969072165 1 0.0805412371134021 3.24322860234538e-12 Inf 0.610658060769542 0.666261279280019 0.333738720719981
533 0.0891250938133746 0.24 0.416 12 0.25 0.1 0.02 0.0335051546391753 0.0193298969072165 1 0.0805412371134021 2.37655771798129e-12 Inf 0.611398224741562 0.66522868706381 0.33477131293619
534 0.0922571427154763 0.24 0.416 12 0.25 0.1 0.02 0.0335051546391753 0.0193298969072165 1 0.0805412371134021 1.9747281067295e-12 Inf 0.612116120244044 0.66422661406404 0.33577338593596
535 0.0954992586021436 0.24 0.416 12 0.25 0.1 0.02 0.0335051546391753 0.0193298969072165 1 0.0805412371134021 4.29459419415412e-12 Inf 0.612812327680656 0.663254307102441 0.336745692897559
536 0.0988553094656939 0.24 0.416 12 0.25 0.1 0.02 0.0335051546391753 0.0193298969072165 1 0.0805412371134021 5.36389422461925e-12 Inf 0.613487417984623 0.662311022015839 0.337688977984161
537 0.102329299228075 0.24 0.416 12 0.25 0.1 0.02 0.0335051546391753 0.0193298969072165 1 0.0805412371134021 4.69393534457963e-12 Inf 0.614141952393762 0.661396024223427 0.338603975776573
538 0.105925372517729 0.24 0.416 12 0.25 0.1 0.02 0.0335051546391753 0.0193298969072165 1 0.0805412371134021 2.66249522429263e-12 Inf 0.614776482257848 0.660508589236792 0.339491410763208
539 0.109647819614319 0.24 0.416 12 0.25 0.1 0.02 0.0335051546391753 0.0193298969072165 1 0.0805412371134021 3.31507824663513e-12 Inf 0.615391548876498 0.659648003115545 0.340351996884455
540 0.113501081567231 0.24 0.416 12 0.25 0.1 0.02 0.0335051546391753 0.0193298969072165 1 0.0805412371134021 7.87641826760499e-12 Inf 0.615987683365836 0.658813562871461 0.341186437128539
541 0.117489755493953 0.24 0.416 12 0.25 0.1 0.02 0.0335051546391753 0.0193298969072165 1 0.0805412371134021 7.0869490831349e-12 Inf 0.616565406552196 0.658004576823846 0.341995423176154
542 0.121618600064637 0.24 0.416 12 0.25 0.1 0.02 0.0335051546391753 0.0193298969072165 1 0.0805412371134021 4.59305163347246e-12 Inf 0.617125228891204 0.657220364908887 0.342779635091113
543 0.125892541179417 0.24 0.416 12 0.25 0.1 0.02 0.0335051546391753 0.0193298969072165 1 0.0805412371134021 3.23923873835064e-12 Inf 0.617667650410624 0.65646025894563 0.34353974105437
544 0.13031667784523 0.24 0.416 12 0.25 0.1 0.02 0.0335051546391753 0.0193298969072165 1 0.0805412371134021 6.43962747709503e-12 Inf 0.618193160675392 0.655723602861146 0.344276397138854
545 0.134896288259165 0.24 0.416 12 0.25 0.1 0.02 0.0335051546391753 0.0193298969072165 1 0.0805412371134021 6.13088746437285e-12 Inf 0.618702238773337 0.655009752877379 0.344990247122621
546 0.139636836105594 0.24 0.416 12 0.25 0.1 0.02 0.0335051546391753 0.0193298969072165 1 0.0805412371134021 9.15514799387784e-12 Inf 0.619195353320106 0.65431807766208 0.34568192233792
547 0.144543977074593 0.24 0.416 12 0.25 0.1 0.02 0.0335051546391753 0.0193298969072165 1 0.0805412371134021 5.34190053302908e-12 Inf 0.619672962481935 0.653647958446169 0.346352041553831
548 0.149623565609443 0.24 0.416 12 0.25 0.1 0.02 0.0335051546391753 0.0193298969072165 1 0.0805412371134021 5.78632541187174e-12 Inf 0.620135514014876 0.652998789109725 0.347001210890275
549 0.154881661891248 0.24 0.416 12 0.25 0.1 0.02 0.0335051546391753 0.0193298969072165 1 0.0805412371134021 8.91767822780443e-12 Inf 0.620583445319253 0.652369976238792 0.347630023761208
550 0.160324539069004 0.24 0.416 12 0.25 0.1 0.02 0.0335051546391753 0.0193298969072165 1 0.0805412371134021 5.98160063147724e-12 Inf 0.621017183508054 0.651760939155016 0.348239060844984
551 0.165958690743756 0.24 0.416 12 0.25 0.1 0.02 0.0335051546391753 0.0193298969072165 1 0.0805412371134021 8.60225519289104e-12 Inf 0.621437145488151 0.651171109920129 0.348828890079871
552 0.171790838715759 0.24 0.416 12 0.25 0.1 0.02 0.0335051546391753 0.0193298969072165 1 0.0805412371134021 6.69283552190425e-12 Inf 0.621843738053198 0.650599933317119 0.349400066682881
553 0.177827941003892 0.24 0.416 12 0.25 0.1 0.02 0.0335051546391753 0.0193298969072165 1 0.0805412371134021 1.05486461579596e-11 Inf 0.622237357987171 0.650046866809926 0.349953133190074
554 0.184077200146896 0.24 0.416 12 0.25 0.1 0.02 0.0335051546391753 0.0193298969072165 1 0.0805412371134021 5.48486429885475e-12 Inf 0.622618392177519 0.649511380483316 0.350488619516684
555 0.190546071796325 0.24 0.416 12 0.25 0.1 0.02 0.0335051546391753 0.0193298969072165 1 0.0805412371134021 7.87233733062775e-12 Inf 0.622987217737029 0.64899295696464 0.35100704303536
556 0.197242273611485 0.24 0.416 12 0.25 0.1 0.02 0.0335051546391753 0.0193298969072165 1 0.0805412371134021 7.66310192384934e-12 Inf 0.623344202133452 0.648491091328925 0.351508908671075
557 0.204173794466953 0.24 0.416 12 0.25 0.1 0.02 0.0335051546391753 0.0193298969072165 1 0.0805412371134021 9.18693506685164e-12 Inf 0.623689703326094 0.648005290988867 0.351994709011133
558 0.211348903983665 0.24 0.416 12 0.25 0.1 0.02 0.0335051546391753 0.0193298969072165 1 0.0805412371134021 1.012331191097e-11 Inf 0.624024069908526 0.647535075570999 0.352464924429001
559 0.218776162394955 0.24 0.416 12 0.25 0.1 0.02 0.0335051546391753 0.0193298969072165 1 0.0805412371134021 1.16270569561205e-11 Inf 0.624347641256725 0.647079976779451 0.352920023220549
560 0.226464430759306 0.24 0.416 12 0.25 0.1 0.02 0.0335051546391753 0.0193298969072165 1 0.0805412371134021 1.22292167711868e-11 Inf 0.624660747681884 0.646639538248458 0.353360461751542
561 0.234422881531992 0.24 0.416 12 0.25 0.1 0.02 0.0335051546391753 0.0193298969072165 1 0.0805412371134021 1.27916869804845e-11 Inf 0.624963710587271 0.646213315384819 0.353786684615181
562 0.242661009508241 0.24 0.416 12 0.25 0.1 0.02 0.0335051546391753 0.0193298969072165 1 0.0805412371134021 1.00351367840479e-11 Inf 0.625256842628521 0.645800875201411 0.354199124798589
563 0.251188643150958 0.24 0.416 12 0.25 0.1 0.02 0.0335051546391753 0.0193298969072165 1 0.0805412371134021 6.02413605110819e-12 Inf 0.625540447876748 0.645401796142747 0.354598203857253
564 0.260015956316527 0.24 0.416 12 0.25 0.1 0.02 0.0335051546391753 0.0193298969072165 1 0.0805412371134021 7.33250699741506e-12 Inf 0.625814821984 0.645015667903601 0.354984332096399
565 0.269153480392691 0.24 0.416 12 0.25 0.1 0.02 0.0335051546391753 0.0193298969072165 1 0.0805412371134021 1.30208630336193e-11 Inf 0.626080252350505 0.644642091241558 0.355357908758442
566 0.278612116862977 0.24 0.416 12 0.25 0.1 0.02 0.0335051546391753 0.0193298969072165 1 0.0805412371134021 1.3621114652862e-11 Inf 0.626337018293283 0.644280677784374 0.355719322215626
567 0.288403150312661 0.24 0.416 12 0.25 0.1 0.02 0.0335051546391753 0.0193298969072165 1 0.0805412371134021 1.03753264660278e-11 Inf 0.626585391215662 0.643931049832893 0.356068950167107
568 0.298538261891796 0.24 0.416 12 0.25 0.1 0.02 0.0335051546391753 0.0193298969072165 1 0.0805412371134021 1.65654512676583e-11 Inf 0.626825634777347 0.643592840160332 0.356407159839668
569 0.309029543251359 0.24 0.416 12 0.25 0.1 0.02 0.0335051546391753 0.0193298969072165 1 0.0805412371134021 1.38940421667844e-11 Inf 0.627058005064618 0.643265691808532 0.356734308191468
570 0.31988951096914 0.24 0.416 12 0.25 0.1 0.02 0.0335051546391753 0.0193298969072165 1 0.0805412371134021 1.7276495338503e-11 Inf 0.627282750760374 0.642949257881893 0.357050742118107
571 0.331131121482591 0.24 0.416 12 0.25 0.1 0.02 0.0335051546391753 0.0193298969072165 1 0.0805412371134021 9.06330392680399e-12 Inf 0.627500113313684 0.642643201339539 0.357356798660461
572 0.34276778654645 0.24 0.416 12 0.25 0.1 0.02 0.0335051546391753 0.0193298969072165 1 0.0805412371134021 1.90189652221617e-11 Inf 0.627710327108557 0.642347194786271 0.357652805213729
573 0.354813389233575 0.24 0.416 12 0.25 0.1 0.02 0.0335051546391753 0.0193298969072165 1 0.0805412371134021 1.33871715796152e-11 Inf 0.627913619631701 0.642060920262833 0.357939079737167
574 0.367282300498085 0.24 0.416 12 0.25 0.1 0.02 0.0335051546391753 0.0193298969072165 1 0.0805412371134021 1.35984210003492e-11 Inf 0.628110211639022 0.641784069035953 0.358215930964047
575 0.380189396320561 0.24 0.416 12 0.25 0.1 0.02 0.0335051546391753 0.0193298969072165 1 0.0805412371134021 1.02640118626596e-11 Inf 0.628300317320612 0.641516341388542 0.358483658611458
576 0.393550075455777 0.24 0.416 12 0.25 0.1 0.02 0.0335051546391753 0.0193298969072165 1 0.0805412371134021 1.19552822502866e-11 Inf 0.628484144464114 0.641257446410544 0.358742553589456
577 0.407380277804113 0.24 0.416 12 0.25 0.1 0.02 0.0335051546391753 0.0193298969072165 1 0.0805412371134021 1.59201766353201e-11 Inf 0.628661894616211 0.641007101790693 0.358992898209307
578 0.421696503428582 0.24 0.416 12 0.25 0.1 0.02 0.0335051546391753 0.0193298969072165 1 0.0805412371134021 9.2398866335941e-12 Inf 0.628833763242118 0.640765033609572 0.359234966390428
579 0.436515832240166 0.24 0.416 12 0.25 0.1 0.02 0.0335051546391753 0.0193298969072165 1 0.0805412371134021 1.06722564813255e-11 Inf 0.628999939882967 0.640530976134271 0.359469023865729
580 0.451855944374922 0.24 0.416 12 0.25 0.1 0.02 0.0335051546391753 0.0193298969072165 1 0.0805412371134021 1.8751186367516e-11 Inf 0.629160608310878 0.64030467161486 0.35969532838514
581 0.467735141287198 0.24 0.416 12 0.25 0.1 0.02 0.0335051546391753 0.0193298969072165 1 0.0805412371134021 2.99519402335857e-11 Inf 0.629315946681728 0.640085870083015 0.359914129916985
582 0.484172367584099 0.24 0.416 12 0.25 0.1 0.02 0.0335051546391753 0.0193298969072165 1 0.0805412371134021 1.87559967557149e-11 Inf 0.62946612768539 0.639874329152911 0.360125670847089
583 0.501187233627272 0.24 0.416 12 0.25 0.1 0.02 0.0335051546391753 0.0193298969072165 1 0.0805412371134021 3.50186251524276e-11 Inf 0.629611318693487 0.63966981382468 0.36033018617532
584 0.518800038928961 0.24 0.416 12 0.25 0.1 0.02 0.0335051546391753 0.0193298969072165 1 0.0805412371134021 1.99674929368676e-11 Inf 0.629751681904493 0.639472096290526 0.360527903709474
585 0.537031796370253 0.24 0.416 12 0.25 0.1 0.02 0.0335051546391753 0.0193298969072165 1 0.0805412371134021 1.43716358258494e-11 Inf 0.629887374486187 0.639280955743714 0.360719044256286
586 0.555904257270404 0.24 0.416 12 0.25 0.1 0.02 0.0335051546391753 0.0193298969072165 1 0.0805412371134021 2.86255550513426e-11 Inf 0.630018548715376 0.639096178190521 0.360903821809479
587 0.575439937337157 0.24 0.416 12 0.25 0.1 0.02 0.0335051546391753 0.0193298969072165 1 0.0805412371134021 3.2906512584252e-11 Inf 0.630145352114872 0.638917556265313 0.361082443734687
588 0.59566214352901 0.24 0.416 12 0.25 0.1 0.02 0.0335051546391753 0.0193298969072165 1 0.0805412371134021 1.62316722562839e-11 Inf 0.63026792758768 0.638744889048807 0.361255110951193
589 0.616595001861482 0.24 0.416 12 0.25 0.1 0.02 0.0335051546391753 0.0193298969072165 1 0.0805412371134021 1.79360710311771e-11 Inf 0.630386413548371 0.638577981889626 0.361422018110374
590 0.638263486190548 0.24 0.416 12 0.25 0.1 0.02 0.0335051546391753 0.0193298969072165 1 0.0805412371134021 2.07513641686807e-11 Inf 0.630500944051651 0.638416646229227 0.361583353770773
591 0.660693448007596 0.24 0.416 12 0.25 0.1 0.02 0.0335051546391753 0.0193298969072165 1 0.0805412371134021 1.83140533988047e-11 Inf 0.630611648918082 0.638260699430226 0.361739300569774
592 0.683911647281429 0.24 0.416 12 0.25 0.1 0.02 0.0335051546391753 0.0193298969072165 1 0.0805412371134021 3.76550405439824e-11 Inf 0.630718653857001 0.638109964608221 0.361890035391779
593 0.707945784384138 0.24 0.416 12 0.25 0.1 0.02 0.0335051546391753 0.0193298969072165 1 0.0805412371134021 2.85468333000027e-11 Inf 0.630822080586599 0.637964270467089 0.362035729532911
594 0.732824533138904 0.24 0.416 12 0.25 0.1 0.02 0.0335051546391753 0.0193298969072165 1 0.0805412371134021 1.92138631394112e-11 Inf 0.630922046951188 0.637823451137825 0.362176548862175
595 0.758577575029184 0.24 0.416 12 0.25 0.1 0.02 0.0335051546391753 0.0193298969072165 1 0.0805412371134021 3.26522368171434e-11 Inf 0.631018667035683 0.637687346020915 0.362312653979085
596 0.785235634610072 0.24 0.416 12 0.25 0.1 0.02 0.0335051546391753 0.0193298969072165 1 0.0805412371134021 2.9161758077767e-11 Inf 0.631112051277302 0.637555799632265 0.362444200367735
597 0.812830516164099 0.24 0.416 12 0.25 0.1 0.02 0.0335051546391753 0.0193298969072165 1 0.0805412371134021 4.4922751282761e-11 Inf 0.631202306574501 0.637428661452659 0.362571338547341
598 0.841395141645195 0.24 0.416 12 0.25 0.1 0.02 0.0335051546391753 0.0193298969072165 1 0.0805412371134021 3.55484600089717e-11 Inf 0.631289536393214 0.637305785780783 0.362694214219217
599 0.870963589956081 0.24 0.416 12 0.25 0.1 0.02 0.0335051546391753 0.0193298969072165 1 0.0805412371134021 2.9224327818822e-11 Inf 0.631373840870356 0.637187031589733 0.362812968410267
600 0.901571137605957 0.24 0.416 12 0.25 0.1 0.02 0.0335051546391753 0.0193298969072165 1 0.0805412371134021 4.34145219774251e-11 Inf 0.631455316914709 0.63707226238707 0.36292773761293
601 0.93325430079699 0.24 0.416 12 0.25 0.1 0.02 0.0335051546391753 0.0193298969072165 1 0.0805412371134021 2.94777761228326e-11 Inf 0.63153405830513 0.636961346078285 0.363038653921715
602 0.966050878989813 0.24 0.416 12 0.25 0.1 0.02 0.0335051546391753 0.0193298969072165 1 0.0805412371134021 3.60500847923495e-11 Inf 0.631610155786227 0.636854154833772 0.363145845166228
603 1 0.24 0.416 12 0.25 0.1 0.02 0.0335051546391753 0.0193298969072165 1 0.0805412371134021 3.29657967590435e-11 Inf 0.631683697161429 0.63675056495915 0.36324943504085
604 0.001 0.24 0.416 12 0.25 1 0.02 0.0335051546391753 0.0193298969072165 1 0.0805412371134021 1.03052772912338e-09 Inf 0.601488101029597 0.683043868773687 0.316956131226313
605 0.00103514216667934 0.24 0.416 12 0.25 1 0.02 0.0335051546391753 0.0193298969072165 1 0.0805412371134021 1.04924733485001e-09 Inf 0.601629480459921 0.682649351645129 0.317350648354871
606 0.00107151930523761 0.24 0.416 12 0.25 1 0.02 0.0335051546391753 0.0193298969072165 1 0.0805412371134021 1.0681970342985e-09 Inf 0.601775150723903 0.682250602174475 0.317749397825525
607 0.0011091748152624 0.24 0.416 12 0.25 1 0.02 0.0335051546391753 0.0193298969072165 1 0.0805412371134021 1.08792063031882e-09 Inf 0.601925193409765 0.681847639496552 0.318152360503448
608 0.00114815362149688 0.24 0.416 12 0.25 1 0.02 0.0335051546391753 0.0193298969072165 1 0.0805412371134021 1.10847503918821e-09 Inf 0.602079687473282 0.681440486388816 0.318559513611184
609 0.00118850222743702 0.24 0.416 12 0.25 1 0.02 0.0335051546391753 0.0193298969072165 1 0.0805412371134021 1.13002802774875e-09 Inf 0.602238708884817 0.681029169423881 0.318970830576119
610 0.00123026877081238 0.24 0.416 12 0.25 1 0.02 0.0335051546391753 0.0193298969072165 1 0.0805412371134021 1.15167194877919e-09 Inf 0.602402330268645 0.68061371912474 0.31938628087526
611 0.00127350308101666 0.24 0.416 12 0.25 1 0.02 0.0335051546391753 0.0193298969072165 1 0.0805412371134021 1.17455595423366e-09 Inf 0.602570620534355 0.680194170120325 0.319805829879675
612 0.00131825673855641 0.24 0.416 12 0.25 1 0.02 0.0335051546391753 0.0193298969072165 1 0.0805412371134021 1.19835459611028e-09 Inf 0.602743644505748 0.67977056130115 0.32022943869885
613 0.00136458313658892 0.24 0.416 12 0.25 1 0.02 0.0335051546391753 0.0193298969072165 1 0.0805412371134021 1.22408807048946e-09 Inf 0.602921462545943 0.67934293597583 0.32065706402417
614 0.00141253754462275 0.24 0.416 12 0.25 1 0.02 0.0335051546391753 0.0193298969072165 1 0.0805412371134021 1.25105961527872e-09 Inf 0.603104130182352 0.678911342025725 0.321088657974275
615 0.00146217717445672 0.24 0.416 12 0.25 1 0.02 0.0335051546391753 0.0193298969072165 1 0.0805412371134021 1.27938747269962e-09 Inf 0.603291697730313 0.678475832057311 0.321524167942689
616 0.00151356124843621 0.24 0.416 12 0.25 1 0.02 0.0335051546391753 0.0193298969072165 1 0.0805412371134021 1.30902191863846e-09 Inf 0.603484209923202 0.678036463553207 0.321963536446793
617 0.00156675107010815 0.24 0.416 12 0.25 1 0.02 0.0335051546391753 0.0193298969072165 1 0.0805412371134021 1.33962927036102e-09 Inf 0.603681705545234 0.677593299018731 0.322406700981269
618 0.00162181009735893 0.24 0.416 12 0.25 1 0.02 0.0335051546391753 0.0193298969072165 1 0.0805412371134021 1.3703985984187e-09 Inf 0.603884217073138 0.677146406122485 0.322853593877515
619 0.00167880401812256 0.24 0.416 12 0.25 1 0.02 0.0335051546391753 0.0193298969072165 1 0.0805412371134021 1.40337556332748e-09 Inf 0.604091770325298 0.676695857835084 0.323304142164916
620 0.00173780082874938 0.24 0.416 12 0.25 1 0.02 0.0335051546391753 0.0193298969072165 1 0.0805412371134021 1.4370431476729e-09 Inf 0.604304384126531 0.676241732555255 0.323758267444745
621 0.00179887091512879 0.24 0.416 12 0.25 1 0.02 0.0335051546391753 0.0193298969072165 1 0.0805412371134021 1.47290142929468e-09 Inf 0.604522069982618 0.675784114233547 0.324215885766453
622 0.00186208713666287 0.24 0.416 12 0.25 1 0.02 0.0335051546391753 0.0193298969072165 1 0.0805412371134021 1.51031608573715e-09 Inf 0.604744831774702 0.675323092482413 0.324676907517587
623 0.00192752491319094 0.24 0.416 12 0.25 1 0.02 0.0335051546391753 0.0193298969072165 1 0.0805412371134021 1.54930897625083e-09 Inf 0.604972665470679 0.674858762677359 0.325141237322641
624 0.00199526231496888 0.24 0.416 12 0.25 1 0.02 0.0335051546391753 0.0193298969072165 1 0.0805412371134021 1.58890922467847e-09 Inf 0.605205558857444 0.674391226046985 0.325608773953015
625 0.00206538015581053 0.24 0.416 12 0.25 1 0.02 0.0335051546391753 0.0193298969072165 1 0.0805412371134021 1.63214299540859e-09 Inf 0.605443491295769 0.67392058974573 0.32607941025427
626 0.00213796208950223 0.24 0.416 12 0.25 1 0.02 0.0335051546391753 0.0193298969072165 1 0.0805412371134021 1.67440208399816e-09 Inf 0.605686433503695 0.673446966919101 0.326553033080899
627 0.00221309470960564 0.24 0.416 12 0.25 1 0.02 0.0335051546391753 0.0193298969072165 1 0.0805412371134021 1.71977866843254e-09 Inf 0.605934347359416 0.672970476743887 0.327029523256113
628 0.00229086765276777 0.24 0.416 12 0.25 1 0.02 0.0335051546391753 0.0193298969072165 1 0.0805412371134021 1.76687983688417e-09 Inf 0.606187185741749 0.672491244460524 0.327508755539476
629 0.00237137370566166 0.24 0.416 12 0.25 1 0.02 0.0335051546391753 0.0193298969072165 1 0.0805412371134021 1.81576007528272e-09 Inf 0.606444892395277 0.672009401376259 0.327990598623741
630 0.00245470891568503 0.24 0.416 12 0.25 1 0.02 0.0335051546391753 0.0193298969072165 1 0.0805412371134021 1.86621046567581e-09 Inf 0.60670740182976 0.671525084859426 0.328474915140574
631 0.0025409727055493 0.24 0.416 12 0.25 1 0.02 0.0335051546391753 0.0193298969072165 1 0.0805412371134021 1.91882567994461e-09 Inf 0.606974639252421 0.671038438304799 0.328961561695201
632 0.00263026799189538 0.24 0.416 12 0.25 1 0.02 0.0335051546391753 0.0193298969072165 1 0.0805412371134021 1.97300972781811e-09 Inf 0.607246520536589 0.67054961107929 0.32945038892071
633 0.00272270130807791 0.24 0.416 12 0.25 1 0.02 0.0335051546391753 0.0193298969072165 1 0.0805412371134021 2.02897095825938e-09 Inf 0.607522952223672 0.670058758446251 0.329941241553749
634 0.00281838293126445 0.24 0.416 12 0.25 1 0.02 0.0335051546391753 0.0193298969072165 1 0.0805412371134021 2.08735917786584e-09 Inf 0.607803831564209 0.669566041463482 0.330433958536518
635 0.00291742701400117 0.24 0.416 12 0.25 1 0.02 0.0335051546391753 0.0193298969072165 1 0.0805412371134021 2.14841587922732e-09 Inf 0.608089046595064 0.669071626857154 0.330928373142846
636 0.00301995172040202 0.24 0.416 12 0.25 1 0.02 0.0335051546391753 0.0193298969072165 1 0.0805412371134021 2.21146832270203e-09 Inf 0.608378476253463 0.668575686873815 0.331424313126185
637 0.00312607936712396 0.24 0.416 12 0.25 1 0.02 0.0335051546391753 0.0193298969072165 1 0.0805412371134021 2.277853045074e-09 Inf 0.608671990530783 0.668078399098046 0.331921600901954
638 0.00323593656929628 0.24 0.416 12 0.25 1 0.02 0.0335051546391753 0.0193298969072165 1 0.0805412371134021 2.34353746998706e-09 Inf 0.608969450663711 0.667579946258151 0.332420053741849
639 0.00334965439157828 0.24 0.416 12 0.25 1 0.02 0.0335051546391753 0.0193298969072165 1 0.0805412371134021 2.4127286089165e-09 Inf 0.609270709359473 0.667080515989366 0.332919484010634
640 0.00346736850452532 0.24 0.416 12 0.25 1 0.02 0.0335051546391753 0.0193298969072165 1 0.0805412371134021 2.48385178050481e-09 Inf 0.609575611063609 0.666580300587969 0.333419699412031
641 0.00358921934645005 0.24 0.416 12 0.25 1 0.02 0.0335051546391753 0.0193298969072165 1 0.0805412371134021 2.55849494541771e-09 Inf 0.609883992258653 0.666079496726035 0.333920503273965
642 0.00371535229097172 0.24 0.416 12 0.25 1 0.02 0.0335051546391753 0.0193298969072165 1 0.0805412371134021 2.63756246531022e-09 Inf 0.610195681800122 0.665578305149946 0.334421694850054
643 0.00384591782045354 0.24 0.416 12 0.25 1 0.02 0.0335051546391753 0.0193298969072165 1 0.0805412371134021 2.71664990156295e-09 Inf 0.610510501286342 0.665076930353171 0.334923069646829
644 0.00398107170553497 0.24 0.416 12 0.25 1 0.02 0.0335051546391753 0.0193298969072165 1 0.0805412371134021 2.80012087301718e-09 Inf 0.610828265457033 0.664575580221042 0.335424419778958
645 0.0041209751909733 0.24 0.416 12 0.25 1 0.02 0.0335051546391753 0.0193298969072165 1 0.0805412371134021 2.88579097770802e-09 Inf 0.611148782626576 0.664074465661736 0.335925534338264
646 0.00426579518801593 0.24 0.416 12 0.25 1 0.02 0.0335051546391753 0.0193298969072165 1 0.0805412371134021 2.9732203418037e-09 Inf 0.611471855142766 0.663573800209881 0.336426199790119
647 0.00441570447353313 0.24 0.416 12 0.25 1 0.02 0.0335051546391753 0.0193298969072165 1 0.0805412371134021 3.06627639598545e-09 Inf 0.611797279870012 0.663073799614782 0.336926200385218
648 0.00457088189614875 0.24 0.416 12 0.25 1 0.02 0.0335051546391753 0.0193298969072165 1 0.0805412371134021 3.1623339624004e-09 Inf 0.612124848700028 0.662574681408635 0.337425318591365
649 0.0047315125896148 0.24 0.416 12 0.25 1 0.02 0.0335051546391753 0.0193298969072165 1 0.0805412371134021 3.26168589880049e-09 Inf 0.61245434908023 0.662076664462628 0.337923335537372
650 0.00489778819368446 0.24 0.416 12 0.25 1 0.02 0.0335051546391753 0.0193298969072165 1 0.0805412371134021 3.36627439638526e-09 Inf 0.612785564560991 0.661579968527786 0.338420031472214
651 0.00506990708274704 0.24 0.416 12 0.25 1 0.02 0.0335051546391753 0.0193298969072165 1 0.0805412371134021 3.4757470269986e-09 Inf 0.613118275359048 0.661084813764808 0.338915186235192
652 0.00524807460249772 0.24 0.416 12 0.25 1 0.02 0.0335051546391753 0.0193298969072165 1 0.0805412371134021 3.59188132362243e-09 Inf 0.613452258933618 0.660591420264779 0.339408579735221
653 0.00543250331492433 0.24 0.416 12 0.25 1 0.02 0.0335051546391753 0.0193298969072165 1 0.0805412371134021 3.71933818119063e-09 Inf 0.613787290569983 0.660100007565617 0.339899992434383
654 0.00562341325190349 0.24 0.416 12 0.25 1 0.02 0.0335051546391753 0.0193298969072165 1 0.0805412371134021 3.88259732524154e-09 Inf 0.614123143971855 0.65961079416183 0.34038920583817
655 0.00582103217770872 0.24 0.416 12 0.25 1 0.02 0.0335051546391753 0.0193298969072165 1 0.0805412371134021 4.05465953000339e-09 Inf 0.614459591854893 0.659123997017286 0.340876002982714
656 0.00602559586074358 0.24 0.416 12 0.25 1 0.02 0.0335051546391753 0.0193298969072165 1 0.0805412371134021 4.23250154195365e-09 Inf 0.614796406541849 0.658639831069953 0.341360168930047
657 0.00623734835482419 0.24 0.416 12 0.25 1 0.02 0.0335051546391753 0.0193298969072165 1 0.0805412371134021 4.41391787182888e-09 Inf 0.61513336055417 0.658158508754515 0.341841491245485
658 0.00645654229034656 0.24 0.416 12 0.25 1 0.02 0.0335051546391753 0.0193298969072165 1 0.0805412371134021 4.59839850398824e-09 Inf 0.615470227199152 0.657680239521102 0.342319760478898
659 0.00668343917568615 0.24 0.416 12 0.25 1 0.02 0.0335051546391753 0.0193298969072165 1 0.0805412371134021 4.7921024700498e-09 Inf 0.615806781144772 0.65720522936262 0.34279477063738
660 0.00691830970918936 0.24 0.416 12 0.25 1 0.02 0.0335051546391753 0.0193298969072165 1 0.0805412371134021 4.98557891671914e-09 Inf 0.616142798985709 0.656733680361898 0.343266319638102
661 0.00716143410212902 0.24 0.416 12 0.25 1 0.02 0.0335051546391753 0.0193298969072165 1 0.0805412371134021 5.18339428323689e-09 Inf 0.616478059796394 0.656265790244769 0.343734209755231
662 0.00741310241300918 0.24 0.416 12 0.25 1 0.02 0.0335051546391753 0.0193298969072165 1 0.0805412371134021 5.38466179977881e-09 Inf 0.616812345661645 0.655801751952013 0.344198248047987
663 0.00767361489361819 0.24 0.416 12 0.25 1 0.02 0.0335051546391753 0.0193298969072165 1 0.0805412371134021 5.59098950123071e-09 Inf 0.617145442193607 0.655341753229226 0.344658246770774
664 0.00794328234724281 0.24 0.416 12 0.25 1 0.02 0.0335051546391753 0.0193298969072165 1 0.0805412371134021 5.79879102201308e-09 Inf 0.617477139023601 0.654885976239699 0.345114023760301
665 0.00822242649947071 0.24 0.416 12 0.25 1 0.02 0.0335051546391753 0.0193298969072165 1 0.0805412371134021 6.01312493547779e-09 Inf 0.617807230270405 0.654434597191608 0.345565402808392
666 0.00851138038202376 0.24 0.416 12 0.25 1 0.02 0.0335051546391753 0.0193298969072165 1 0.0805412371134021 6.22805660689674e-09 Inf 0.618135514986521 0.653987786001213 0.346012213998787
667 0.00881048873008014 0.24 0.416 12 0.25 1 0.02 0.0335051546391753 0.0193298969072165 1 0.0805412371134021 6.44514330620793e-09 Inf 0.6184617975715 0.653545705966916 0.346454294033084
668 0.0091201083935591 0.24 0.416 12 0.25 1 0.02 0.0335051546391753 0.0193298969072165 1 0.0805412371134021 6.66784113340091e-09 Inf 0.618785888161042 0.653108513479 0.346891486521
669 0.00944060876285924 0.24 0.416 12 0.25 1 0.02 0.0335051546391753 0.0193298969072165 1 0.0805412371134021 6.89081042400119e-09 Inf 0.6191076029856 0.652676357758774 0.347323642241226
670 0.00977237220955811 0.24 0.416 12 0.25 1 0.02 0.0335051546391753 0.0193298969072165 1 0.0805412371134021 7.11079767290457e-09 Inf 0.619426764694917 0.652249380615757 0.347750619384243
671 0.010115794542599 0.24 0.416 12 0.25 1 0.02 0.0335051546391753 0.0193298969072165 1 0.0805412371134021 7.34139973639081e-09 Inf 0.619743202659026 0.65182771624372 0.34817228375628
672 0.010471285480509 0.24 0.416 12 0.25 1 0.02 0.0335051546391753 0.0193298969072165 1 0.0805412371134021 7.5700883669233e-09 Inf 0.620056753223031 0.65141149103882 0.34858850896118
673 0.010839269140212 0.24 0.416 12 0.25 1 0.02 0.0335051546391753 0.0193298969072165 1 0.0805412371134021 7.80337786748797e-09 Inf 0.62036725994836 0.651000823455527 0.348999176544473
674 0.0112201845430196 0.24 0.416 12 0.25 1 0.02 0.0335051546391753 0.0193298969072165 1 0.0805412371134021 8.03404014496079e-09 Inf 0.620674573804216 0.650595823882842 0.349404176117158
675 0.0116144861384034 0.24 0.416 12 0.25 1 0.02 0.0335051546391753 0.0193298969072165 1 0.0805412371134021 8.26688549213084e-09 Inf 0.620978553338464 0.650196594557097 0.349803405442903
676 0.0120226443461741 0.24 0.416 12 0.25 1 0.02 0.0335051546391753 0.0193298969072165 1 0.0805412371134021 8.50020945297736e-09 Inf 0.621279064811181 0.649803229499789 0.350196770500211
677 0.0124451461177138 0.24 0.416 12 0.25 1 0.02 0.0335051546391753 0.0193298969072165 1 0.0805412371134021 8.73393616630802e-09 Inf 0.621575982296935 0.649415814485863 0.350584185514137
678 0.0128824955169313 0.24 0.416 12 0.25 1 0.02 0.0335051546391753 0.0193298969072165 1 0.0805412371134021 8.96479942537332e-09 Inf 0.621869187760338 0.649034427039769 0.350965572960231
679 0.0133352143216332 0.24 0.416 12 0.25 1 0.02 0.0335051546391753 0.0193298969072165 1 0.0805412371134021 9.19917556019278e-09 Inf 0.622158571096884 0.648659136455754 0.351340863544246
680 0.0138038426460288 0.24 0.416 12 0.25 1 0.02 0.0335051546391753 0.0193298969072165 1 0.0805412371134021 9.43526552721341e-09 Inf 0.622444030149386 0.648290003851147 0.351709996148853
681 0.014288939585111 0.24 0.416 12 0.25 1 0.02 0.0335051546391753 0.0193298969072165 1 0.0805412371134021 9.6673560320143e-09 Inf 0.622725470692315 0.647927082236221 0.352072917763779
682 0.0147910838816821 0.24 0.416 12 0.25 1 0.02 0.0335051546391753 0.0193298969072165 1 0.0805412371134021 9.90246781795712e-09 Inf 0.623002806394023 0.647570416609075 0.352429583390925
683 0.0153108746168203 0.24 0.416 12 0.25 1 0.02 0.0335051546391753 0.0193298969072165 1 0.0805412371134021 1.01331633292623e-08 Inf 0.623275958751802 0.647220044082257 0.352779955917743
684 0.0158489319246111 0.24 0.416 12 0.25 1 0.02 0.0335051546391753 0.0193298969072165 1 0.0805412371134021 1.0362251242832e-08 Inf 0.623544857002589 0.646875994016264 0.353124005983736
685 0.0164058977319954 0.24 0.416 12 0.25 1 0.02 0.0335051546391753 0.0193298969072165 1 0.0805412371134021 1.05883110421839e-08 Inf 0.623809438014427 0.646538288182937 0.353461711817063
686 0.0169824365246174 0.24 0.416 12 0.25 1 0.02 0.0335051546391753 0.0193298969072165 1 0.0805412371134021 1.08144907248059e-08 Inf 0.624069646153534 0.646206940941848 0.353793059058152
687 0.0175792361395869 0.24 0.416 12 0.25 1 0.02 0.0335051546391753 0.0193298969072165 1 0.0805412371134021 1.1037359423996e-08 Inf 0.624325433137363 0.645881959436128 0.354118040563872
688 0.0181970085860998 0.24 0.416 12 0.25 1 0.02 0.0335051546391753 0.0193298969072165 1 0.0805412371134021 1.12537416139397e-08 Inf 0.624576757864031 0.645563343800623 0.354436656199377
689 0.018836490894898 0.24 0.416 12 0.25 1 0.02 0.0335051546391753 0.0193298969072165 1 0.0805412371134021 1.14795819915886e-08 Inf 0.624823586234266 0.645251087382442 0.354748912617558
690 0.0194984459975805 0.24 0.416 12 0.25 1 0.02 0.0335051546391753 0.0193298969072165 1 0.0805412371134021 1.16936495833664e-08 Inf 0.625065890947763 0.644945176979339 0.355054823020661
691 0.0201836636368156 0.24 0.416 12 0.25 1 0.02 0.0335051546391753 0.0193298969072165 1 0.0805412371134021 1.19077390899058e-08 Inf 0.625303651302771 0.644645593081019 0.355354406918981
692 0.0208929613085404 0.24 0.416 12 0.25 1 0.02 0.0335051546391753 0.0193298969072165 1 0.0805412371134021 1.2114704196417e-08 Inf 0.625536852968294 0.644352310122058 0.355647689877942
693 0.0216271852372702 0.24 0.416 12 0.25 1 0.02 0.0335051546391753 0.0193298969072165 1 0.0805412371134021 1.232582608722e-08 Inf 0.625765487758752 0.644065296742054 0.355934703257946
694 0.0223872113856834 0.24 0.416 12 0.25 1 0.02 0.0335051546391753 0.0193298969072165 1 0.0805412371134021 1.25306021687283e-08 Inf 0.625989553394468 0.643784516053084 0.356215483946916
695 0.0231739464996848 0.24 0.416 12 0.25 1 0.02 0.0335051546391753 0.0193298969072165 1 0.0805412371134021 1.27304064893863e-08 Inf 0.626209053261985 0.643509925910005 0.356490074089995
696 0.0239883291901949 0.24 0.416 12 0.25 1 0.02 0.0335051546391753 0.0193298969072165 1 0.0805412371134021 1.2927229875101e-08 Inf 0.626423996160565 0.643241479179942 0.356758520820058
697 0.0248313310529557 0.24 0.416 12 0.25 1 0.02 0.0335051546391753 0.0193298969072165 1 0.0805412371134021 1.31196028173297e-08 Inf 0.626634396053421 0.642979124021574 0.357020875978426
698 0.0257039578276886 0.24 0.416 12 0.25 1 0.02 0.0335051546391753 0.0193298969072165 1 0.0805412371134021 1.33073759164826e-08 Inf 0.626840271810656 0.642722804156713 0.357277195843287
699 0.0266072505979881 0.24 0.416 12 0.25 1 0.02 0.0335051546391753 0.0193298969072165 1 0.0805412371134021 1.34920621324558e-08 Inf 0.627041646956521 0.642472459149605 0.357527540850395
700 0.0275422870333817 0.24 0.416 12 0.25 1 0.02 0.0335051546391753 0.0193298969072165 1 0.0805412371134021 1.36682527240861e-08 Inf 0.627238549410002 0.642228024675522 0.357771975324478
701 0.0285101826750391 0.24 0.416 12 0.25 1 0.02 0.0335051546391753 0.0193298969072165 1 0.0805412371134021 1.38398038394133e-08 Inf 0.627431011232526 0.641989432793547 0.358010567206453
702 0.0295120922666639 0.24 0.416 12 0.25 1 0.02 0.0335051546391753 0.0193298969072165 1 0.0805412371134021 1.40119420753704e-08 Inf 0.62761906837597 0.641756612216242 0.358243387783758
703 0.0305492111321551 0.24 0.416 12 0.25 1 0.02 0.0335051546391753 0.0193298969072165 1 0.0805412371134021 1.41721960625341e-08 Inf 0.627802760426298 0.641529488565422 0.358470511434578
704 0.0316227766016838 0.24 0.416 12 0.25 1 0.02 0.0335051546391753 0.0193298969072165 1 0.0805412371134021 1.43284798002213e-08 Inf 0.627982130364413 0.641307984636663 0.358692015363337
705 0.0327340694878838 0.24 0.416 12 0.25 1 0.02 0.0335051546391753 0.0193298969072165 1 0.0805412371134021 1.44781479045203e-08 Inf 0.628157224319955 0.641092020648812 0.358907979351188
706 0.0338844156139203 0.24 0.416 12 0.25 1 0.02 0.0335051546391753 0.0193298969072165 1 0.0805412371134021 1.46161554005764e-08 Inf 0.62832809133282 0.640881514487124 0.359118485512876
707 0.0350751873952568 0.24 0.416 12 0.25 1 0.02 0.0335051546391753 0.0193298969072165 1 0.0805412371134021 1.47631313701657e-08 Inf 0.628494783126405 0.640676381946235 0.359323618053765
708 0.0363078054770101 0.24 0.416 12 0.25 1 0.02 0.0335051546391753 0.0193298969072165 1 0.0805412371134021 1.49009073083933e-08 Inf 0.628657353875162 0.640476536958504 0.359523463041496
709 0.0375837404288444 0.24 0.416 12 0.25 1 0.02 0.0335051546391753 0.0193298969072165 1 0.0805412371134021 1.50340805273735e-08 Inf 0.628815859991032 0.640281891820824 0.359718108179176
710 0.038904514499428 0.24 0.416 12 0.25 1 0.02 0.0335051546391753 0.0193298969072165 1 0.0805412371134021 1.51571554959928e-08 Inf 0.62897035990803 0.640092357407042 0.359907642592958
711 0.0402717034325459 0.24 0.416 12 0.25 1 0.02 0.0335051546391753 0.0193298969072165 1 0.0805412371134021 1.52784891179619e-08 Inf 0.629120913877766 0.639907843376776 0.360092156623224
712 0.0416869383470335 0.24 0.416 12 0.25 1 0.02 0.0335051546391753 0.0193298969072165 1 0.0805412371134021 1.5376725301039e-08 Inf 0.629267583771467 0.639728258376935 0.360271741623065
713 0.0431519076827765 0.24 0.416 12 0.25 1 0.02 0.0335051546391753 0.0193298969072165 1 0.0805412371134021 1.54918092035161e-08 Inf 0.629410432891561 0.639553510226754 0.360446489773246
714 0.0446683592150963 0.24 0.416 12 0.25 1 0.02 0.0335051546391753 0.0193298969072165 1 0.0805412371134021 1.55858072715259e-08 Inf 0.629549525784784 0.639383506105551 0.360616493894449
715 0.046238102139926 0.24 0.416 12 0.25 1 0.02 0.0335051546391753 0.0193298969072165 1 0.0805412371134021 1.56819020789845e-08 Inf 0.629684928074804 0.63921815272356 0.36078184727644
716 0.0478630092322638 0.24 0.416 12 0.25 1 0.02 0.0335051546391753 0.0193298969072165 1 0.0805412371134021 1.57764972561619e-08 Inf 0.629816706288389 0.639057356484808 0.360942643515192
717 0.049545019080479 0.24 0.416 12 0.25 1 0.02 0.0335051546391753 0.0193298969072165 1 0.0805412371134021 1.58554203013445e-08 Inf 0.629944927703528 0.638901023647862 0.361098976352138
718 0.0512861383991365 0.24 0.416 12 0.25 1 0.02 0.0335051546391753 0.0193298969072165 1 0.0805412371134021 1.59405684433539e-08 Inf 0.630069660192628 0.638749060465068 0.361250939534932
719 0.0530884444230988 0.24 0.416 12 0.25 1 0.02 0.0335051546391753 0.0193298969072165 1 0.0805412371134021 1.60094260973076e-08 Inf 0.630190972082299 0.638601373327674 0.361398626672326
720 0.0549540873857625 0.24 0.416 12 0.25 1 0.02 0.0335051546391753 0.0193298969072165 1 0.0805412371134021 1.60774300591443e-08 Inf 0.630308932021753 0.638457868894991 0.361542131105009
721 0.0568852930843841 0.24 0.416 12 0.25 1 0.02 0.0335051546391753 0.0193298969072165 1 0.0805412371134021 1.61321689964855e-08 Inf 0.630423608848938 0.638318454213794 0.361681545786206
722 0.0588843655355589 0.24 0.416 12 0.25 1 0.02 0.0335051546391753 0.0193298969072165 1 0.0805412371134021 1.61958315161859e-08 Inf 0.630535071474797 0.6381830368339 0.3618169631661
723 0.0609536897240169 0.24 0.416 12 0.25 1 0.02 0.0335051546391753 0.0193298969072165 1 0.0805412371134021 1.62520467153482e-08 Inf 0.6306433887725 0.638051524917402 0.361948475082598
724 0.0630957344480193 0.24 0.416 12 0.25 1 0.02 0.0335051546391753 0.0193298969072165 1 0.0805412371134021 1.62895128774654e-08 Inf 0.630748629467266 0.637923827332577 0.362076172667423
725 0.0653130552647472 0.24 0.416 12 0.25 1 0.02 0.0335051546391753 0.0193298969072165 1 0.0805412371134021 1.63319620327673e-08 Inf 0.630850862041032 0.637799853745144 0.362200146254856
726 0.0676082975391982 0.24 0.416 12 0.25 1 0.02 0.0335051546391753 0.0193298969072165 1 0.0805412371134021 1.63648104928305e-08 Inf 0.630950154641759 0.637679514707195 0.362320485292805
727 0.0699841996002274 0.24 0.416 12 0.25 1 0.02 0.0335051546391753 0.0193298969072165 1 0.0805412371134021 1.64021569919875e-08 Inf 0.63104657499571 0.637562721727372 0.362437278272628
728 0.072443596007499 0.24 0.416 12 0.25 1 0.02 0.0335051546391753 0.0193298969072165 1 0.0805412371134021 1.64180299060818e-08 Inf 0.631140190332253 0.637449387349463 0.362550612650537
729 0.0749894209332456 0.24 0.416 12 0.25 1 0.02 0.0335051546391753 0.0193298969072165 1 0.0805412371134021 1.64494489730826e-08 Inf 0.631231067309049 0.637339425207764 0.362660574792236
730 0.0776247116628692 0.24 0.416 12 0.25 1 0.02 0.0335051546391753 0.0193298969072165 1 0.0805412371134021 1.64544999257943e-08 Inf 0.631319271947475 0.637232750094218 0.362767249905782
731 0.0803526122185617 0.24 0.416 12 0.25 1 0.02 0.0335051546391753 0.0193298969072165 1 0.0805412371134021 1.64758584587921e-08 Inf 0.63140486956882 0.637129278001418 0.362870721998582
732 0.0831763771102671 0.24 0.416 12 0.25 1 0.02 0.0335051546391753 0.0193298969072165 1 0.0805412371134021 1.64990600695636e-08 Inf 0.631487924741111 0.637028926175342 0.362971073824658
733 0.08609937521846 0.24 0.416 12 0.25 1 0.02 0.0335051546391753 0.0193298969072165 1 0.0805412371134021 1.64956132781002e-08 Inf 0.631568501230561 0.63693161315798 0.36306838684202
734 0.0891250938133746 0.24 0.416 12 0.25 1 0.02 0.0335051546391753 0.0193298969072165 1 0.0805412371134021 1.64996510586268e-08 Inf 0.631646661951592 0.636837258816048 0.363162741183952
735 0.0922571427154763 0.24 0.416 12 0.25 1 0.02 0.0335051546391753 0.0193298969072165 1 0.0805412371134021 1.65140415630399e-08 Inf 0.631722468928249 0.636745784378003 0.363254215621997
736 0.0954992586021436 0.24 0.416 12 0.25 1 0.02 0.0335051546391753 0.0193298969072165 1 0.0805412371134021 1.65152326953022e-08 Inf 0.631795983261714 0.636657112464535 0.363342887535465
737 0.0988553094656939 0.24 0.416 12 0.25 1 0.02 0.0335051546391753 0.0193298969072165 1 0.0805412371134021 1.65128719031848e-08 Inf 0.631867265090457 0.636571167101055 0.363428832898945
738 0.102329299228075 0.24 0.416 12 0.25 1 0.02 0.0335051546391753 0.0193298969072165 1 0.0805412371134021 1.64981341713166e-08 Inf 0.63193637357024 0.636487873746889 0.363512126253111
739 0.105925372517729 0.24 0.416 12 0.25 1 0.02 0.0335051546391753 0.0193298969072165 1 0.0805412371134021 1.65150669077796e-08 Inf 0.632003366841365 0.636407159298613 0.363592840701387
740 0.109647819614319 0.24 0.416 12 0.25 1 0.02 0.0335051546391753 0.0193298969072165 1 0.0805412371134021 1.6517313700809e-08 Inf 0.632068302019217 0.636328952118139 0.363671047881861
741 0.113501081567231 0.24 0.416 12 0.25 1 0.02 0.0335051546391753 0.0193298969072165 1 0.0805412371134021 1.65336747209865e-08 Inf 0.632131235164316 0.63625318202229 0.36374681797771
742 0.117489755493953 0.24 0.416 12 0.25 1 0.02 0.0335051546391753 0.0193298969072165 1 0.0805412371134021 1.65490713181782e-08 Inf 0.632192221279108 0.636179780303014 0.363820219696986
743 0.121618600064637 0.24 0.416 12 0.25 1 0.02 0.0335051546391753 0.0193298969072165 1 0.0805412371134021 1.65600694615464e-08 Inf 0.632251314288398 0.636108679719327 0.363891320280673
744 0.125892541179417 0.24 0.416 12 0.25 1 0.02 0.0335051546391753 0.0193298969072165 1 0.0805412371134021 1.65945092146791e-08 Inf 0.632308567033617 0.636039814498711 0.363960185501289
745 0.13031667784523 0.24 0.416 12 0.25 1 0.02 0.0335051546391753 0.0193298969072165 1 0.0805412371134021 1.6613721443709e-08 Inf 0.632364031273002 0.635973120343414 0.364026879656586
746 0.134896288259165 0.24 0.416 12 0.25 1 0.02 0.0335051546391753 0.0193298969072165 1 0.0805412371134021 1.66625393881875e-08 Inf 0.632417757662013 0.635908534405084 0.364091465594916
747 0.139636836105594 0.24 0.416 12 0.25 1 0.02 0.0335051546391753 0.0193298969072165 1 0.0805412371134021 1.67181811571576e-08 Inf 0.632469795772441 0.635845995301411 0.364154004698589
748 0.144543977074593 0.24 0.416 12 0.25 1 0.02 0.0335051546391753 0.0193298969072165 1 0.0805412371134021 1.68205395480181e-08 Inf 0.632520194073212 0.635785443083418 0.364214556916582
749 0.149623565609443 0.24 0.416 12 0.25 1 0.02 0.0335051546391753 0.0193298969072165 1 0.0805412371134021 1.7002794120563e-08 Inf 0.63256899995203 0.635726819247505 0.364273180752495
750 0.154881661891248 0.24 0.416 12 0.25 1 0.02 0.0335051546391753 0.0193298969072165 1 0.0805412371134021 1.72863650060862e-08 Inf 0.632616259701351 0.635670066699393 0.364329933300607
751 0.160324539069004 0.24 0.416 12 0.25 1 0.02 0.0335051546391753 0.0193298969072165 1 0.0805412371134021 1.75693107267588e-08 Inf 0.632662018539612 0.63561512975917 0.36438487024083
752 0.165958690743756 0.24 0.416 12 0.25 1 0.02 0.0335051546391753 0.0193298969072165 1 0.0805412371134021 1.78536838559701e-08 Inf 0.632706320607456 0.635561954131589 0.364438045868411
753 0.171790838715759 0.24 0.416 12 0.25 1 0.02 0.0335051546391753 0.0193298969072165 1 0.0805412371134021 1.81354031826564e-08 Inf 0.632749208981901 0.635510486896126 0.364489513103874
754 0.177827941003892 0.24 0.416 12 0.25 1 0.02 0.0335051546391753 0.0193298969072165 1 0.0805412371134021 1.84243705830117e-08 Inf 0.632790725684593 0.635460676486371 0.364539323513629
755 0.184077200146896 0.24 0.416 12 0.25 1 0.02 0.0335051546391753 0.0193298969072165 1 0.0805412371134021 1.87085311600249e-08 Inf 0.632830911696504 0.63541247267523 0.36458752732477
756 0.190546071796325 0.24 0.416 12 0.25 1 0.02 0.0335051546391753 0.0193298969072165 1 0.0805412371134021 1.89976265916464e-08 Inf 0.63286980696383 0.635365826548861 0.364634173451139
757 0.197242273611485 0.24 0.416 12 0.25 1 0.02 0.0335051546391753 0.0193298969072165 1 0.0805412371134021 1.92797429739849e-08 Inf 0.63290745041605 0.63532069048993 0.36467930951007
758 0.204173794466953 0.24 0.416 12 0.25 1 0.02 0.0335051546391753 0.0193298969072165 1 0.0805412371134021 1.95797163881489e-08 Inf 0.632943879972464 0.63527701815015 0.36472298184985
759 0.211348903983665 0.24 0.416 12 0.25 1 0.02 0.0335051546391753 0.0193298969072165 1 0.0805412371134021 1.98540446531142e-08 Inf 0.632979132576968 0.635234764449169 0.364765235550831
760 0.218776162394955 0.24 0.416 12 0.25 1 0.02 0.0335051546391753 0.0193298969072165 1 0.0805412371134021 2.0144234877395e-08 Inf 0.633013244177595 0.635193885514191 0.364806114485809
761 0.226464430759306 0.24 0.416 12 0.25 1 0.02 0.0335051546391753 0.0193298969072165 1 0.0805412371134021 2.04284725732751e-08 Inf 0.63304624977817 0.635154338695668 0.364845661304332
762 0.234422881531992 0.24 0.416 12 0.25 1 0.02 0.0335051546391753 0.0193298969072165 1 0.0805412371134021 2.07110756409584e-08 Inf 0.633078183431716 0.635116082519484 0.364883917480516
763 0.242661009508241 0.24 0.416 12 0.25 1 0.02 0.0335051546391753 0.0193298969072165 1 0.0805412371134021 2.09921594482299e-08 Inf 0.633109078269245 0.635079076677324 0.364920923322676
764 0.251188643150958 0.24 0.416 12 0.25 1 0.02 0.0335051546391753 0.0193298969072165 1 0.0805412371134021 2.1270112043198e-08 Inf 0.633138966509335 0.635043281994197 0.364956718005803
765 0.260015956316527 0.24 0.416 12 0.25 1 0.02 0.0335051546391753 0.0193298969072165 1 0.0805412371134021 2.15566654197114e-08 Inf 0.633167879474743 0.635008660404662 0.364991339595338
766 0.269153480392691 0.24 0.416 12 0.25 1 0.02 0.0335051546391753 0.0193298969072165 1 0.0805412371134021 2.18200360991433e-08 Inf 0.633195847624389 0.634975174944116 0.365024825055884
767 0.278612116862977 0.24 0.416 12 0.25 1 0.02 0.0335051546391753 0.0193298969072165 1 0.0805412371134021 2.20994973917921e-08 Inf 0.633222900542316 0.634942789694692 0.365057210305308
768 0.288403150312661 0.24 0.416 12 0.25 1 0.02 0.0335051546391753 0.0193298969072165 1 0.0805412371134021 2.23744093218181e-08 Inf 0.633249066988552 0.63491146979624 0.36508853020376
769 0.298538261891796 0.24 0.416 12 0.25 1 0.02 0.0335051546391753 0.0193298969072165 1 0.0805412371134021 2.26507668281417e-08 Inf 0.633274374892267 0.634881181396231 0.365118818603769
770 0.309029543251359 0.24 0.416 12 0.25 1 0.02 0.0335051546391753 0.0193298969072165 1 0.0805412371134021 2.29163742253291e-08 Inf 0.633298851386738 0.634851891644776 0.365148108355224
771 0.31988951096914 0.24 0.416 12 0.25 1 0.02 0.0335051546391753 0.0193298969072165 1 0.0805412371134021 2.31717238660667e-08 Inf 0.633322522813516 0.634823568655194 0.365176431344806
772 0.331131121482591 0.24 0.416 12 0.25 1 0.02 0.0335051546391753 0.0193298969072165 1 0.0805412371134021 2.3457163340207e-08 Inf 0.633345414737319 0.63479618147902 0.36520381852098
773 0.34276778654645 0.24 0.416 12 0.25 1 0.02 0.0335051546391753 0.0193298969072165 1 0.0805412371134021 2.37243173370483e-08 Inf 0.63336755199087 0.634769700109987 0.365230299890013
774 0.354813389233575 0.24 0.416 12 0.25 1 0.02 0.0335051546391753 0.0193298969072165 1 0.0805412371134021 2.39513527691693e-08 Inf 0.633388958673984 0.634744095442074 0.365255904557926
775 0.367282300498085 0.24 0.416 12 0.25 1 0.02 0.0335051546391753 0.0193298969072165 1 0.0805412371134021 2.42070829006846e-08 Inf 0.633409658144609 0.634719339218666 0.365280660781334
776 0.380189396320561 0.24 0.416 12 0.25 1 0.02 0.0335051546391753 0.0193298969072165 1 0.0805412371134021 2.44575431695288e-08 Inf 0.633429673091282 0.634695404067787 0.365304595932213
777 0.393550075455777 0.24 0.416 12 0.25 1 0.02 0.0335051546391753 0.0193298969072165 1 0.0805412371134021 2.47114036178164e-08 Inf 0.633449025513534 0.63467226344119 0.36532773655881
778 0.407380277804113 0.24 0.416 12 0.25 1 0.02 0.0335051546391753 0.0193298969072165 1 0.0805412371134021 2.49913263365015e-08 Inf 0.633467736735368 0.634649891588878 0.365350108411122
779 0.421696503428582 0.24 0.416 12 0.25 1 0.02 0.0335051546391753 0.0193298969072165 1 0.0805412371134021 2.51889017213736e-08 Inf 0.633485827479771 0.634628263597119 0.365371736402881
780 0.436515832240166 0.24 0.416 12 0.25 1 0.02 0.0335051546391753 0.0193298969072165 1 0.0805412371134021 2.54511661797879e-08 Inf 0.633503317764827 0.634607355242533 0.365392644757467
781 0.451855944374922 0.24 0.416 12 0.25 1 0.02 0.0335051546391753 0.0193298969072165 1 0.0805412371134021 2.56678786211828e-08 Inf 0.633520227068473 0.634587143124735 0.365412856875265
782 0.467735141287198 0.24 0.416 12 0.25 1 0.02 0.0335051546391753 0.0193298969072165 1 0.0805412371134021 2.58912248550514e-08 Inf 0.633536574233145 0.634567604530212 0.365432395469788
783 0.484172367584099 0.24 0.416 12 0.25 1 0.02 0.0335051546391753 0.0193298969072165 1 0.0805412371134021 2.60818180629341e-08 Inf 0.633552377530951 0.634548717463119 0.365451282536881
784 0.501187233627272 0.24 0.416 12 0.25 1 0.02 0.0335051546391753 0.0193298969072165 1 0.0805412371134021 2.63583455027694e-08 Inf 0.633567654642852 0.634530460588512 0.365469539411488
785 0.518800038928961 0.24 0.416 12 0.25 1 0.02 0.0335051546391753 0.0193298969072165 1 0.0805412371134021 2.65414920562479e-08 Inf 0.633582422770155 0.634512813310561 0.365487186689439
786 0.537031796370253 0.24 0.416 12 0.25 1 0.02 0.0335051546391753 0.0193298969072165 1 0.0805412371134021 2.6767301731026e-08 Inf 0.633596698500871 0.634495755602094 0.365504244397906
787 0.555904257270404 0.24 0.416 12 0.25 1 0.02 0.0335051546391753 0.0193298969072165 1 0.0805412371134021 2.69734349890582e-08 Inf 0.633610497948781 0.634479268112509 0.365520731887491
788 0.575439937337157 0.24 0.416 12 0.25 1 0.02 0.0335051546391753 0.0193298969072165 1 0.0805412371134021 2.71690598699359e-08 Inf 0.633623836714159 0.634463332095082 0.365536667904918
789 0.59566214352901 0.24 0.416 12 0.25 1 0.02 0.0335051546391753 0.0193298969072165 1 0.0805412371134021 2.73627948806088e-08 Inf 0.633636729900415 0.634447929390896 0.365552070609104
790 0.616595001861482 0.24 0.416 12 0.25 1 0.02 0.0335051546391753 0.0193298969072165 1 0.0805412371134021 2.75341041702792e-08 Inf 0.633649192142029 0.634433042426576 0.365566957573424
791 0.638263486190548 0.24 0.416 12 0.25 1 0.02 0.0335051546391753 0.0193298969072165 1 0.0805412371134021 2.77808031735188e-08 Inf 0.633661237587111 0.634418654164976 0.365581345835024
792 0.660693448007596 0.24 0.416 12 0.25 1 0.02 0.0335051546391753 0.0193298969072165 1 0.0805412371134021 2.79406532840976e-08 Inf 0.633672879988254 0.634404748167693 0.365595251832307
793 0.683911647281429 0.24 0.416 12 0.25 1 0.02 0.0335051546391753 0.0193298969072165 1 0.0805412371134021 2.81574332201134e-08 Inf 0.6336841326008 0.634391308462084 0.365608691537916
794 0.707945784384138 0.24 0.416 12 0.25 1 0.02 0.0335051546391753 0.0193298969072165 1 0.0805412371134021 2.83519276163963e-08 Inf 0.633695008294426 0.634378319626054 0.365621680373946
795 0.732824533138904 0.24 0.416 12 0.25 1 0.02 0.0335051546391753 0.0193298969072165 1 0.0805412371134021 2.85193499129088e-08 Inf 0.63370551952025 0.634365766726137 0.365634233273863
796 0.758577575029184 0.24 0.416 12 0.25 1 0.02 0.0335051546391753 0.0193298969072165 1 0.0805412371134021 2.86768941926141e-08 Inf 0.633715678323366 0.634353635303403 0.365646364696597
797 0.785235634610072 0.24 0.416 12 0.25 1 0.02 0.0335051546391753 0.0193298969072165 1 0.0805412371134021 2.88632624207558e-08 Inf 0.633725496364884 0.63434191136883 0.36565808863117
798 0.812830516164099 0.24 0.416 12 0.25 1 0.02 0.0335051546391753 0.0193298969072165 1 0.0805412371134021 2.90015615637268e-08 Inf 0.633734984936568 0.634330581391963 0.365669418608037
799 0.841395141645195 0.24 0.416 12 0.25 1 0.02 0.0335051546391753 0.0193298969072165 1 0.0805412371134021 2.91030406596865e-08 Inf 0.633744154964795 0.634319632280066 0.365680367719934
800 0.870963589956081 0.24 0.416 12 0.25 1 0.02 0.0335051546391753 0.0193298969072165 1 0.0805412371134021 2.92493773854097e-08 Inf 0.633753017005343 0.634309051347814 0.365690948652186
801 0.901571137605957 0.24 0.416 12 0.25 1 0.02 0.0335051546391753 0.0193298969072165 1 0.0805412371134021 2.94438942654435e-08 Inf 0.633761581282454 0.634298826332987 0.365701173667013
802 0.93325430079699 0.24 0.416 12 0.25 1 0.02 0.0335051546391753 0.0193298969072165 1 0.0805412371134021 2.95920606196293e-08 Inf 0.633769857715314 0.634288945399731 0.365711054600269
803 0.966050878989813 0.24 0.416 12 0.25 1 0.02 0.0335051546391753 0.0193298969072165 1 0.0805412371134021 2.96917595701135e-08 Inf 0.633777855875887 0.63427939707337 0.36572060292663
804 1 0.24 0.416 12 0.25 1 0.02 0.0335051546391753 0.0193298969072165 1 0.0805412371134021 2.98696711045765e-08 Inf 0.633785584997493 0.634270170226977 0.365729829773023
805 0.001 0.24 0.416 12 0.25 0.1 0.04 0.0335051546391753 0.0193298969072165 1 0.0805412371134021 4.2904287610671e-07 Inf 0.274503724380066 0.990923875201358 0.00907612479864217
806 0.00103514216667934 0.24 0.416 12 0.25 0.1 0.04 0.0335051546391753 0.0193298969072165 1 0.0805412371134021 4.30385835635306e-07 Inf 0.277093783065569 0.99018346575893 0.00981653424107032
807 0.00107151930523761 0.24 0.416 12 0.25 0.1 0.04 0.0335051546391753 0.0193298969072165 1 0.0805412371134021 4.32370277580125e-07 Inf 0.27972346011596 0.989396646862801 0.0106033531371991
808 0.0011091748152624 0.24 0.416 12 0.25 0.1 0.04 0.0335051546391753 0.0193298969072165 1 0.0805412371134021 4.34926293954183e-07 Inf 0.282392321281727 0.988561655916524 0.0114383440834762
809 0.00114815362149688 0.24 0.416 12 0.25 0.1 0.04 0.0335051546391753 0.0193298969072165 1 0.0805412371134021 4.38943750306904e-07 Inf 0.28509990601798 0.987676744600874 0.012323255399126
810 0.00118850222743702 0.24 0.416 12 0.25 0.1 0.04 0.0335051546391753 0.0193298969072165 1 0.0805412371134021 4.44515054754941e-07 Inf 0.287845727773234 0.986740184943081 0.0132598150569192
811 0.00123026877081238 0.24 0.416 12 0.25 0.1 0.04 0.0335051546391753 0.0193298969072165 1 0.0805412371134021 4.50851145799159e-07 Inf 0.290629274171818 0.985750275522546 0.0142497244774539
812 0.00127350308101666 0.24 0.416 12 0.25 0.1 0.04 0.0335051546391753 0.0193298969072165 1 0.0805412371134021 4.57967767542032e-07 Inf 0.293450007197722 0.984705347790418 0.0152946522095823
813 0.00131825673855641 0.24 0.416 12 0.25 0.1 0.04 0.0335051546391753 0.0193298969072165 1 0.0805412371134021 4.68572695698464e-07 Inf 0.296307363314975 0.983603772474772 0.0163962275252282
814 0.00136458313658892 0.24 0.416 12 0.25 0.1 0.04 0.0335051546391753 0.0193298969072165 1 0.0805412371134021 4.80248125132244e-07 Inf 0.299200753513104 0.982443966037886 0.0175560339621144
815 0.00141253754462275 0.24 0.416 12 0.25 0.1 0.04 0.0335051546391753 0.0193298969072165 1 0.0805412371134021 4.95317756098138e-07 Inf 0.302129563321745 0.981224397160426 0.018775602839574
816 0.00146217717445672 0.24 0.416 12 0.25 0.1 0.04 0.0335051546391753 0.0193298969072165 1 0.0805412371134021 5.14109257776412e-07 Inf 0.30509315276276 0.979943593220942 0.0200564067790577
817 0.00151356124843621 0.24 0.416 12 0.25 0.1 0.04 0.0335051546391753 0.0193298969072165 1 0.0805412371134021 5.45802533607888e-07 Inf 0.308090856242412 0.978600146737267 0.0213998532627325
818 0.00156675107010815 0.24 0.416 12 0.25 0.1 0.04 0.0335051546391753 0.0193298969072165 1 0.0805412371134021 5.24133574199665e-14 Inf 0.311122036922247 0.977192744619587 0.0228072553804132
819 0.00162181009735893 0.24 0.416 12 0.25 0.1 0.04 0.0335051546391753 0.0193298969072165 1 0.0805412371134021 6.28650466812566e-14 Inf 0.314185869349165 0.975720085491596 0.0242799145084039
820 0.00167880401812256 0.24 0.416 12 0.25 0.1 0.04 0.0335051546391753 0.0193298969072165 1 0.0805412371134021 5.48289845300471e-14 Inf 0.317281663687423 0.974181015643965 0.0258189843560347
821 0.00173780082874938 0.24 0.416 12 0.25 0.1 0.04 0.0335051546391753 0.0193298969072165 1 0.0805412371134021 7.3841597682318e-14 Inf 0.320408649816574 0.972574450723032 0.0274255492769676
822 0.00179887091512879 0.24 0.416 12 0.25 0.1 0.04 0.0335051546391753 0.0193298969072165 1 0.0805412371134021 6.17811328713772e-14 Inf 0.323566030743025 0.970899402045733 0.029100597954267
823 0.00186208713666287 0.24 0.416 12 0.25 0.1 0.04 0.0335051546391753 0.0193298969072165 1 0.0805412371134021 8.68838030628566e-14 Inf 0.326752982233486 0.969154982147378 0.0308450178526216
824 0.00192752491319094 0.24 0.416 12 0.25 0.1 0.04 0.0335051546391753 0.0193298969072165 1 0.0805412371134021 1.0693370167076e-13 Inf 0.329968652425461 0.9673404100708 0.0326595899292002
825 0.00199526231496888 0.24 0.416 12 0.25 0.1 0.04 0.0335051546391753 0.0193298969072165 1 0.0805412371134021 7.38199471766994e-14 Inf 0.333212161423217 0.965455016367215 0.0345449836327855
826 0.00206538015581053 0.24 0.416 12 0.25 0.1 0.04 0.0335051546391753 0.0193298969072165 1 0.0805412371134021 7.72937654349104e-14 Inf 0.336482600888491 0.963498247780196 0.0365017522198045
827 0.00213796208950223 0.24 0.416 12 0.25 0.1 0.04 0.0335051546391753 0.0193298969072165 1 0.0805412371134021 9.71996987602249e-14 Inf 0.339779033635926 0.961469671585338 0.0385303284146622
828 0.00221309470960564 0.24 0.416 12 0.25 0.1 0.04 0.0335051546391753 0.0193298969072165 1 0.0805412371134021 1.28514190657724e-13 Inf 0.343100493243883 0.959368979559566 0.0406310204404339
829 0.00229086765276777 0.24 0.416 12 0.25 0.1 0.04 0.0335051546391753 0.0193298969072165 1 0.0805412371134021 1.34924548792411e-13 Inf 0.3464459836918 0.957195991555572 0.0428040084444284
830 0.00237137370566166 0.24 0.416 12 0.25 0.1 0.04 0.0335051546391753 0.0193298969072165 1 0.0805412371134021 1.35651186105262e-13 Inf 0.3498144790357 0.954950658658532 0.0450493413414679
831 0.00245470891568503 0.24 0.416 12 0.25 0.1 0.04 0.0335051546391753 0.0193298969072165 1 0.0805412371134021 1.29395579621143e-13 Inf 0.353204923133745 0.952633065904115 0.0473669340958854
832 0.0025409727055493 0.24 0.416 12 0.25 0.1 0.04 0.0335051546391753 0.0193298969072165 1 0.0805412371134021 1.17462975522573e-13 Inf 0.356616229433868 0.950243434538722 0.0497565654612783
833 0.00263026799189538 0.24 0.416 12 0.25 0.1 0.04 0.0335051546391753 0.0193298969072165 1 0.0805412371134021 1.12180268423112e-13 Inf 0.360047280835579 0.94778212380506 0.05221787619494
834 0.00272270130807791 0.24 0.416 12 0.25 0.1 0.04 0.0335051546391753 0.0193298969072165 1 0.0805412371134021 9.59342280248181e-14 Inf 0.363496929637842 0.945249632238347 0.0547503677616527
835 0.00281838293126445 0.24 0.416 12 0.25 0.1 0.04 0.0335051546391753 0.0193298969072165 1 0.0805412371134021 1.84823921890613e-13 Inf 0.366963997584705 0.942646598460827 0.0573534015391727
836 0.00291742701400117 0.24 0.416 12 0.25 0.1 0.04 0.0335051546391753 0.0193298969072165 1 0.0805412371134021 8.93743322269701e-14 Inf 0.370447276019871 0.939973801464732 0.0600261985352678
837 0.00301995172040202 0.24 0.416 12 0.25 0.1 0.04 0.0335051546391753 0.0193298969072165 1 0.0805412371134021 1.85926784966551e-13 Inf 0.373945526160861 0.937232160376408 0.0627678396235918
838 0.00312607936712396 0.24 0.416 12 0.25 0.1 0.04 0.0335051546391753 0.0193298969072165 1 0.0805412371134021 1.21423788022654e-13 Inf 0.377457479502644 0.934422733696955 0.0655772663030445
839 0.00323593656929628 0.24 0.416 12 0.25 0.1 0.04 0.0335051546391753 0.0193298969072165 1 0.0805412371134021 1.4837068074299e-13 Inf 0.380981838359756 0.93154671801749 0.0684532819825096
840 0.00334965439157828 0.24 0.416 12 0.25 0.1 0.04 0.0335051546391753 0.0193298969072165 1 0.0805412371134021 1.5334221240067e-13 Inf 0.384517276554915 0.928605446209902 0.0713945537900983
841 0.00346736850452532 0.24 0.416 12 0.25 0.1 0.04 0.0335051546391753 0.0193298969072165 1 0.0805412371134021 2.11571058506744e-13 Inf 0.388062440260974 0.925600385096837 0.0743996149031626
842 0.00358921934645005 0.24 0.416 12 0.25 0.1 0.04 0.0335051546391753 0.0193298969072165 1 0.0805412371134021 1.40646136695303e-13 Inf 0.391615949001821 0.922533132607494 0.077466867392506
843 0.00371535229097172 0.24 0.416 12 0.25 0.1 0.04 0.0335051546391753 0.0193298969072165 1 0.0805412371134021 1.74447372093705e-13 Inf 0.395176396816472 0.919405414428683 0.0805945855713175
844 0.00384591782045354 0.24 0.416 12 0.25 0.1 0.04 0.0335051546391753 0.0193298969072165 1 0.0805412371134021 1.5232110507715e-13 Inf 0.398742353589118 0.916219080163483 0.0837809198365166
845 0.00398107170553497 0.24 0.416 12 0.25 0.1 0.04 0.0335051546391753 0.0193298969072165 1 0.0805412371134021 1.99029805429005e-13 Inf 0.40231236654644 0.912976099012668 0.0870239009873323
846 0.0041209751909733 0.24 0.416 12 0.25 0.1 0.04 0.0335051546391753 0.0193298969072165 1 0.0805412371134021 1.64574273845373e-13 Inf 0.405884961921827 0.909678554996806 0.0903214450031935
847 0.00426579518801593 0.24 0.416 12 0.25 0.1 0.04 0.0335051546391753 0.0193298969072165 1 0.0805412371134021 2.17392063751088e-13 Inf 0.40945864678464 0.906328641739742 0.0936713582602579
848 0.00441570447353313 0.24 0.416 12 0.25 0.1 0.04 0.0335051546391753 0.0193298969072165 1 0.0805412371134021 2.23428059814375e-13 Inf 0.413031911030921 0.902928656836667 0.0970713431633334
849 0.00457088189614875 0.24 0.416 12 0.25 0.1 0.04 0.0335051546391753 0.0193298969072165 1 0.0805412371134021 1.69735166342473e-13 Inf 0.416603229530417 0.899480995832571 0.100519004167429
850 0.0047315125896148 0.24 0.416 12 0.25 0.1 0.04 0.0335051546391753 0.0193298969072165 1 0.0805412371134021 2.17337082418965e-13 Inf 0.420171064423128 0.895988145839161 0.104011854160839
851 0.00489778819368446 0.24 0.416 12 0.25 0.1 0.04 0.0335051546391753 0.0193298969072165 1 0.0805412371134021 1.88341108155487e-13 Inf 0.423733867557075 0.892452678820528 0.107547321179472
852 0.00506990708274704 0.24 0.416 12 0.25 0.1 0.04 0.0335051546391753 0.0193298969072165 1 0.0805412371134021 2.83922117091862e-13 Inf 0.427290083057443 0.888877244579834 0.111122755420166
853 0.00524807460249772 0.24 0.416 12 0.25 0.1 0.04 0.0335051546391753 0.0193298969072165 1 0.0805412371134021 1.90573480322756e-13 Inf 0.43083815001592 0.885264563481098 0.114735436518902
854 0.00543250331492433 0.24 0.416 12 0.25 0.1 0.04 0.0335051546391753 0.0193298969072165 1 0.0805412371134021 3.50060991453473e-13 Inf 0.43437650528765 0.881617418941664 0.118382581058336
855 0.00562341325190349 0.24 0.416 12 0.25 0.1 0.04 0.0335051546391753 0.0193298969072165 1 0.0805412371134021 2.58983152077771e-13 Inf 0.437903586382121 0.877938649732299 0.122061350267701
856 0.00582103217770872 0.24 0.416 12 0.25 0.1 0.04 0.0335051546391753 0.0193298969072165 1 0.0805412371134021 3.21530957732302e-13 Inf 0.441417834433177 0.874231142122882 0.125768857877118
857 0.00602559586074358 0.24 0.416 12 0.25 0.1 0.04 0.0335051546391753 0.0193298969072165 1 0.0805412371134021 2.98194856775344e-13 Inf 0.444917697232483 0.870497821912438 0.129502178087562
858 0.00623734835482419 0.24 0.416 12 0.25 0.1 0.04 0.0335051546391753 0.0193298969072165 1 0.0805412371134021 3.36159960849828e-13 Inf 0.448401632309972 0.86674164638274 0.13325835361726
859 0.00645654229034656 0.24 0.416 12 0.25 0.1 0.04 0.0335051546391753 0.0193298969072165 1 0.0805412371134021 2.97458718863852e-13 Inf 0.451868110044238 0.862965596214939 0.137034403785061
860 0.00668343917568615 0.24 0.416 12 0.25 0.1 0.04 0.0335051546391753 0.0193298969072165 1 0.0805412371134021 3.67753777750997e-13 Inf 0.455315616785426 0.859172667408539 0.140827332591461
861 0.00691830970918936 0.24 0.416 12 0.25 0.1 0.04 0.0335051546391753 0.0193298969072165 1 0.0805412371134021 3.43915426278624e-13 Inf 0.458742657972891 0.855365863241701 0.144634136758299
862 0.00716143410212902 0.24 0.416 12 0.25 0.1 0.04 0.0335051546391753 0.0193298969072165 1 0.0805412371134021 4.27779515064749e-13 Inf 0.462147761229872 0.85154818631112 0.14845181368888
863 0.00741310241300918 0.24 0.416 12 0.25 0.1 0.04 0.0335051546391753 0.0193298969072165 1 0.0805412371134021 3.99530006585489e-13 Inf 0.465529479417509 0.847722630688812 0.152277369311188
864 0.00767361489361819 0.24 0.416 12 0.25 0.1 0.04 0.0335051546391753 0.0193298969072165 1 0.0805412371134021 5.07652808543401e-13 Inf 0.468886393630826 0.843892174231871 0.156107825768129
865 0.00794328234724281 0.24 0.416 12 0.25 0.1 0.04 0.0335051546391753 0.0193298969072165 1 0.0805412371134021 4.0874764612234e-13 Inf 0.47221711611978 0.840059771079763 0.159940228920237
866 0.00822242649947071 0.24 0.416 12 0.25 0.1 0.04 0.0335051546391753 0.0193298969072165 1 0.0805412371134021 4.85824789821449e-13 Inf 0.475520293119014 0.836228344372002 0.163771655627998
867 0.00851138038202376 0.24 0.416 12 0.25 0.1 0.04 0.0335051546391753 0.0193298969072165 1 0.0805412371134021 4.89296904927186e-13 Inf 0.478794607570844 0.832400779217027 0.167599220782973
868 0.00881048873008014 0.24 0.416 12 0.25 0.1 0.04 0.0335051546391753 0.0193298969072165 1 0.0805412371134021 6.1350772552482e-13 Inf 0.482038781726723 0.828579915941001 0.171420084058999
869 0.0091201083935591 0.24 0.416 12 0.25 0.1 0.04 0.0335051546391753 0.0193298969072165 1 0.0805412371134021 6.21192021974838e-13 Inf 0.485251579613698 0.824768543642856 0.175231456357144
870 0.00944060876285924 0.24 0.416 12 0.25 0.1 0.04 0.0335051546391753 0.0193298969072165 1 0.0805412371134021 5.34688079199147e-13 Inf 0.488431809353257 0.820969394079348 0.179030605920652
871 0.00977237220955811 0.24 0.416 12 0.25 0.1 0.04 0.0335051546391753 0.0193298969072165 1 0.0805412371134021 6.58109847948831e-13 Inf 0.491578325321402 0.817185135901412 0.182814864098588
872 0.010115794542599 0.24 0.416 12 0.25 0.1 0.04 0.0335051546391753 0.0193298969072165 1 0.0805412371134021 6.62067280746094e-13 Inf 0.494690030139963 0.813418369260128 0.186581630739872
873 0.010471285480509 0.24 0.416 12 0.25 0.1 0.04 0.0335051546391753 0.0193298969072165 1 0.0805412371134021 8.0679842486193e-13 Inf 0.497765876490621 0.809671620798107 0.190328379201893
874 0.010839269140212 0.24 0.416 12 0.25 0.1 0.04 0.0335051546391753 0.0193298969072165 1 0.0805412371134021 7.10633964596651e-13 Inf 0.500804868744461 0.80594733903895 0.19405266096105
875 0.0112201845430196 0.24 0.416 12 0.25 0.1 0.04 0.0335051546391753 0.0193298969072165 1 0.0805412371134021 1.00389266127418e-12 Inf 0.503806064401426 0.802247890184876 0.197752109815124
876 0.0116144861384034 0.24 0.416 12 0.25 0.1 0.04 0.0335051546391753 0.0193298969072165 1 0.0805412371134021 9.67213512244065e-13 Inf 0.506768575335302 0.798575554329502 0.201424445670498
877 0.0120226443461741 0.24 0.416 12 0.25 0.1 0.04 0.0335051546391753 0.0193298969072165 1 0.0805412371134021 1.03636935459232e-12 Inf 0.509691568841587 0.794932522090178 0.205067477909822
878 0.0124451461177138 0.24 0.416 12 0.25 0.1 0.04 0.0335051546391753 0.0193298969072165 1 0.0805412371134021 1.06236689638526e-12 Inf 0.512574268486727 0.791320891661452 0.208679108338548
879 0.0128824955169313 0.24 0.416 12 0.25 0.1 0.04 0.0335051546391753 0.0193298969072165 1 0.0805412371134021 1.38408599495822e-12 Inf 0.515415954758842 0.787742666288574 0.212257333711426
880 0.0133352143216332 0.24 0.416 12 0.25 0.1 0.04 0.0335051546391753 0.0193298969072165 1 0.0805412371134021 1.29841441282507e-12 Inf 0.518215965521271 0.784199752157553 0.215800247842447
881 0.0138038426460288 0.24 0.416 12 0.25 0.1 0.04 0.0335051546391753 0.0193298969072165 1 0.0805412371134021 1.52307225669392e-12 Inf 0.520973696271503 0.780693956695695 0.219306043304305
882 0.014288939585111 0.24 0.416 12 0.25 0.1 0.04 0.0335051546391753 0.0193298969072165 1 0.0805412371134021 1.54019636942285e-12 Inf 0.523688600209451 0.777226987274547 0.222773012725453
883 0.0147910838816821 0.24 0.416 12 0.25 0.1 0.04 0.0335051546391753 0.0193298969072165 1 0.0805412371134021 1.22403680886864e-12 Inf 0.526360188119945 0.773800450304885 0.226199549695115
884 0.0153108746168203 0.24 0.416 12 0.25 0.1 0.04 0.0335051546391753 0.0193298969072165 1 0.0805412371134021 1.31012425029758e-12 Inf 0.528988028075422 0.770415850711576 0.229584149288424
885 0.0158489319246111 0.24 0.416 12 0.25 0.1 0.04 0.0335051546391753 0.0193298969072165 1 0.0805412371134021 1.56635766640142e-12 Inf 0.531571744965853 0.767074591774483 0.232925408225517
886 0.0164058977319954 0.24 0.416 12 0.25 0.1 0.04 0.0335051546391753 0.0193298969072165 1 0.0805412371134021 1.6550062102022e-12 Inf 0.534111019863532 0.76377797531995 0.23622202468005
887 0.0169824365246174 0.24 0.416 12 0.25 0.1 0.04 0.0335051546391753 0.0193298969072165 1 0.0805412371134021 2.15640646886259e-12 Inf 0.536605589231304 0.760527202246052 0.239472797753948
888 0.0175792361395869 0.24 0.416 12 0.25 0.1 0.04 0.0335051546391753 0.0193298969072165 1 0.0805412371134021 1.89016085227166e-12 Inf 0.539055243983357 0.757323373363942 0.242676626636058
889 0.0181970085860998 0.24 0.416 12 0.25 0.1 0.04 0.0335051546391753 0.0193298969072165 1 0.0805412371134021 2.09546366803509e-12 Inf 0.541459828408173 0.754167490536183 0.245832509463817
890 0.018836490894898 0.24 0.416 12 0.25 0.1 0.04 0.0335051546391753 0.0193298969072165 1 0.0805412371134021 2.29974806559285e-12 Inf 0.543819238963761 0.751060458092821 0.248939541907179
891 0.0194984459975805 0.24 0.416 12 0.25 0.1 0.04 0.0335051546391753 0.0193298969072165 1 0.0805412371134021 2.0806541439853e-12 Inf 0.546133422955463 0.748003084504787 0.251996915495213
892 0.0201836636368156 0.24 0.416 12 0.25 0.1 0.04 0.0335051546391753 0.0193298969072165 1 0.0805412371134021 2.20544500088675e-12 Inf 0.548402377106991 0.744996084294346 0.255003915705654
893 0.0208929613085404 0.24 0.416 12 0.25 0.1 0.04 0.0335051546391753 0.0193298969072165 1 0.0805412371134021 2.15463820288191e-12 Inf 0.5506261460354 0.742040080161819 0.257959919838181
894 0.0216271852372702 0.24 0.416 12 0.25 0.1 0.04 0.0335051546391753 0.0193298969072165 1 0.0805412371134021 2.54060029849894e-12 Inf 0.552804820640629 0.739135605307788 0.260864394692212
895 0.0223872113856834 0.24 0.416 12 0.25 0.1 0.04 0.0335051546391753 0.0193298969072165 1 0.0805412371134021 2.435224656476e-12 Inf 0.554938536420491 0.736283105930284 0.263716894069716
896 0.0231739464996848 0.24 0.416 12 0.25 0.1 0.04 0.0335051546391753 0.0193298969072165 1 0.0805412371134021 3.13220044519114e-12 Inf 0.557027471721477 0.733482943876506 0.266517056123494
897 0.0239883291901949 0.24 0.416 12 0.25 0.1 0.04 0.0335051546391753 0.0193298969072165 1 0.0805412371134021 2.99769096264585e-12 Inf 0.559071845935787 0.730735399429049 0.269264600570951
898 0.0248313310529557 0.24 0.416 12 0.25 0.1 0.04 0.0335051546391753 0.0193298969072165 1 0.0805412371134021 3.02734166944887e-12 Inf 0.561071917654731 0.728040674207212 0.271959325792788
899 0.0257039578276886 0.24 0.416 12 0.25 0.1 0.04 0.0335051546391753 0.0193298969072165 1 0.0805412371134021 3.1663432184352e-12 Inf 0.5630279827882 0.725398894164545 0.274601105835455
900 0.0266072505979881 0.24 0.416 12 0.25 0.1 0.04 0.0335051546391753 0.0193298969072165 1 0.0805412371134021 3.88317026103757e-12 Inf 0.564940372659575 0.722810112664277 0.277189887335723
901 0.0275422870333817 0.24 0.416 12 0.25 0.1 0.04 0.0335051546391753 0.0193298969072165 1 0.0805412371134021 3.41714108181498e-12 Inf 0.566809452085111 0.720274313615351 0.279725686384649
902 0.0285101826750391 0.24 0.416 12 0.25 0.1 0.04 0.0335051546391753 0.0193298969072165 1 0.0805412371134021 4.16837143144347e-12 Inf 0.568635617446237 0.717791414652303 0.282208585347697
903 0.0295120922666639 0.24 0.416 12 0.25 0.1 0.04 0.0335051546391753 0.0193298969072165 1 0.0805412371134021 3.44684979343424e-12 Inf 0.570419294762926 0.715361270343568 0.284638729656432
904 0.0305492111321551 0.24 0.416 12 0.25 0.1 0.04 0.0335051546391753 0.0193298969072165 1 0.0805412371134021 4.21429145920638e-12 Inf 0.572160937775476 0.712983675412922 0.287016324587078
905 0.0316227766016838 0.24 0.416 12 0.25 0.1 0.04 0.0335051546391753 0.0193298969072165 1 0.0805412371134021 3.52509330319578e-12 Inf 0.573861026042 0.710658367960837 0.289341632039163
906 0.0327340694878838 0.24 0.416 12 0.25 0.1 0.04 0.0335051546391753 0.0193298969072165 1 0.0805412371134021 3.82732853656392e-12 Inf 0.575520063057756 0.708385032672322 0.291614967327678
907 0.0338844156139203 0.24 0.416 12 0.25 0.1 0.04 0.0335051546391753 0.0193298969072165 1 0.0805412371134021 4.46648371500019e-12 Inf 0.577138574402559 0.70616330399976 0.29383669600024
908 0.0350751873952568 0.24 0.416 12 0.25 0.1 0.04 0.0335051546391753 0.0193298969072165 1 0.0805412371134021 4.18348125238999e-12 Inf 0.578717105921676 0.703992769309765 0.296007230690235
909 0.0363078054770101 0.24 0.416 12 0.25 0.1 0.04 0.0335051546391753 0.0193298969072165 1 0.0805412371134021 4.53508422221943e-12 Inf 0.580256221944761 0.701872971983891 0.298127028016109
910 0.0375837404288444 0.24 0.416 12 0.25 0.1 0.04 0.0335051546391753 0.0193298969072165 1 0.0805412371134021 5.33831572696597e-12 Inf 0.581756503547581 0.699803414464636 0.300196585535364
911 0.038904514499428 0.24 0.416 12 0.25 0.1 0.04 0.0335051546391753 0.0193298969072165 1 0.0805412371134021 4.54227801205409e-12 Inf 0.583218546860268 0.697783561238528 0.302216438761472
912 0.0402717034325459 0.24 0.416 12 0.25 0.1 0.04 0.0335051546391753 0.0193298969072165 1 0.0805412371134021 5.18049286194616e-12 Inf 0.58464296142521 0.695812841749046 0.304187158250954
913 0.0416869383470335 0.24 0.416 12 0.25 0.1 0.04 0.0335051546391753 0.0193298969072165 1 0.0805412371134021 5.30671210099976e-12 Inf 0.586030368607865 0.693890653233568 0.306109346766432
914 0.0431519076827765 0.24 0.416 12 0.25 0.1 0.04 0.0335051546391753 0.0193298969072165 1 0.0805412371134021 5.48020071163002e-12 Inf 0.587381400062539 0.692016363478552 0.307983636521448
915 0.0446683592150963 0.24 0.416 12 0.25 0.1 0.04 0.0335051546391753 0.0193298969072165 1 0.0805412371134021 5.12751711749526e-12 Inf 0.588696696255317 0.690189313488702 0.309810686511298
916 0.046238102139926 0.24 0.416 12 0.25 0.1 0.04 0.0335051546391753 0.0193298969072165 1 0.0805412371134021 5.46706234970384e-12 Inf 0.589976905045729 0.688408820066183 0.311591179933817
917 0.0478630092322638 0.24 0.416 12 0.25 0.1 0.04 0.0335051546391753 0.0193298969072165 1 0.0805412371134021 7.202577510107e-12 Inf 0.591222680328089 0.686674178296878 0.313325821703122
918 0.049545019080479 0.24 0.416 12 0.25 0.1 0.04 0.0335051546391753 0.0193298969072165 1 0.0805412371134021 6.92429837426123e-12 Inf 0.592434680733733 0.68498466394137 0.31501533605863
919 0.0512861383991365 0.24 0.416 12 0.25 0.1 0.04 0.0335051546391753 0.0193298969072165 1 0.0805412371134021 7.39111831633832e-12 Inf 0.593613568394124 0.683339535728699 0.316660464271301
920 0.0530884444230988 0.24 0.416 12 0.25 0.1 0.04 0.0335051546391753 0.0193298969072165 1 0.0805412371134021 5.7832746837988e-12 Inf 0.594760007765436 0.681738037552029 0.318261962447971
921 0.0549540873857625 0.24 0.416 12 0.25 0.1 0.04 0.0335051546391753 0.0193298969072165 1 0.0805412371134021 5.89623662394789e-12 Inf 0.595874664514173 0.680179400565348 0.319820599434652
922 0.0568852930843841 0.24 0.416 12 0.25 0.1 0.04 0.0335051546391753 0.0193298969072165 1 0.0805412371134021 6.92891360606906e-12 Inf 0.596958204463764 0.678662845181406 0.321337154818594
923 0.0588843655355589 0.24 0.416 12 0.25 0.1 0.04 0.0335051546391753 0.0193298969072165 1 0.0805412371134021 8.73701805348404e-12 Inf 0.598011292600866 0.677187582970662 0.322812417029338
924 0.0609536897240169 0.24 0.416 12 0.25 0.1 0.04 0.0335051546391753 0.0193298969072165 1 0.0805412371134021 6.51364379100627e-12 Inf 0.599034592141566 0.675752818462868 0.324247181537132
925 0.0630957344480193 0.24 0.416 12 0.25 0.1 0.04 0.0335051546391753 0.0193298969072165 1 0.0805412371134021 7.3092794837526e-12 Inf 0.600028763655369 0.674357750851537 0.325642249148463
926 0.0653130552647472 0.24 0.416 12 0.25 0.1 0.04 0.0335051546391753 0.0193298969072165 1 0.0805412371134021 7.59287424600963e-12 Inf 0.600994464246368 0.67300157560319 0.32699842439681
927 0.0676082975391982 0.24 0.416 12 0.25 0.1 0.04 0.0335051546391753 0.0193298969072165 1 0.0805412371134021 7.36882646915071e-12 Inf 0.601932346790403 0.671683485973308 0.328316514026692
928 0.0699841996002274 0.24 0.416 12 0.25 0.1 0.04 0.0335051546391753 0.0193298969072165 1 0.0805412371134021 9.08729992296631e-12 Inf 0.602843059225996 0.670402674430296 0.329597325569704
929 0.072443596007499 0.24 0.416 12 0.25 0.1 0.04 0.0335051546391753 0.0193298969072165 1 0.0805412371134021 7.55968378174376e-12 Inf 0.603727243898423 0.669158333990583 0.330841666009417
930 0.0749894209332456 0.24 0.416 12 0.25 0.1 0.04 0.0335051546391753 0.0193298969072165 1 0.0805412371134021 8.97503469113325e-12 Inf 0.604585536954392 0.667949659466349 0.332050340533651
931 0.0776247116628692 0.24 0.416 12 0.25 0.1 0.04 0.0335051546391753 0.0193298969072165 1 0.0805412371134021 8.44099139543641e-12 Inf 0.605418567786293 0.666775848629241 0.333224151370759
932 0.0803526122185617 0.24 0.416 12 0.25 0.1 0.04 0.0335051546391753 0.0193298969072165 1 0.0805412371134021 8.34994573484238e-12 Inf 0.606226958523591 0.665636103292025 0.334363896707975
933 0.0831763771102671 0.24 0.416 12 0.25 0.1 0.04 0.0335051546391753 0.0193298969072165 1 0.0805412371134021 1.03188924419073e-11 Inf 0.607011323570212 0.664529630311769 0.335470369688231
934 0.08609937521846 0.24 0.416 12 0.25 0.1 0.04 0.0335051546391753 0.0193298969072165 1 0.0805412371134021 9.46055820488789e-12 Inf 0.607772269185163 0.663455642516397 0.336544357483603
935 0.0891250938133746 0.24 0.416 12 0.25 0.1 0.04 0.0335051546391753 0.0193298969072165 1 0.0805412371134021 9.5805715791264e-12 Inf 0.60851039310554 0.66241335955869 0.33758664044131
936 0.0922571427154763 0.24 0.416 12 0.25 0.1 0.04 0.0335051546391753 0.0193298969072165 1 0.0805412371134021 9.65174121181356e-12 Inf 0.60922628420901 0.661402008699614 0.338597991300386
937 0.0954992586021436 0.24 0.416 12 0.25 0.1 0.04 0.0335051546391753 0.0193298969072165 1 0.0805412371134021 1.05832148600271e-11 Inf 0.609920522214682 0.660420825524755 0.339579174475245
938 0.0988553094656939 0.24 0.416 12 0.25 0.1 0.04 0.0335051546391753 0.0193298969072165 1 0.0805412371134021 1.22940936944649e-11 Inf 0.610593677420009 0.659469054596352 0.340530945403648
939 0.102329299228075 0.24 0.416 12 0.25 0.1 0.04 0.0335051546391753 0.0193298969072165 1 0.0805412371134021 9.76348689396556e-12 Inf 0.611246310471999 0.658545950044025 0.341454049955975
940 0.105925372517729 0.24 0.416 12 0.25 0.1 0.04 0.0335051546391753 0.0193298969072165 1 0.0805412371134021 9.63677358398196e-12 Inf 0.611878972170962 0.657650776097227 0.342349223902773
941 0.109647819614319 0.24 0.416 12 0.25 0.1 0.04 0.0335051546391753 0.0193298969072165 1 0.0805412371134021 1.33710200030113e-11 Inf 0.612492203304882 0.656782807562111 0.343217192437889
942 0.113501081567231 0.24 0.416 12 0.25 0.1 0.04 0.0335051546391753 0.0193298969072165 1 0.0805412371134021 1.00300505748163e-11 Inf 0.613086534512855 0.65594133024593 0.34405866975407
943 0.117489755493953 0.24 0.416 12 0.25 0.1 0.04 0.0335051546391753 0.0193298969072165 1 0.0805412371134021 1.14285490793176e-11 Inf 0.613662486175414 0.655125641331296 0.344874358668704
944 0.121618600064637 0.24 0.416 12 0.25 0.1 0.04 0.0335051546391753 0.0193298969072165 1 0.0805412371134021 1.06937774607685e-11 Inf 0.614220568330855 0.654335049703757 0.345664950296243
945 0.125892541179417 0.24 0.416 12 0.25 0.1 0.04 0.0335051546391753 0.0193298969072165 1 0.0805412371134021 1.16387550638808e-11 Inf 0.614761280615002 0.653568876234447 0.346431123765553
946 0.13031667784523 0.24 0.416 12 0.25 0.1 0.04 0.0335051546391753 0.0193298969072165 1 0.0805412371134021 1.00631881300162e-11 Inf 0.615285112223665 0.65282645402122 0.34717354597878
947 0.134896288259165 0.24 0.416 12 0.25 0.1 0.04 0.0335051546391753 0.0193298969072165 1 0.0805412371134021 1.32094760477153e-11 Inf 0.615792541895646 0.652107128590084 0.347892871409916
948 0.139636836105594 0.24 0.416 12 0.25 0.1 0.04 0.0335051546391753 0.0193298969072165 1 0.0805412371134021 1.25203692899478e-11 Inf 0.616284037915384 0.651410258059981 0.348589741940019
949 0.144543977074593 0.24 0.416 12 0.25 0.1 0.04 0.0335051546391753 0.0193298969072165 1 0.0805412371134021 1.16582412126864e-11 Inf 0.616760058133462 0.6507352132728 0.3492647867272
950 0.149623565609443 0.24 0.416 12 0.25 0.1 0.04 0.0335051546391753 0.0193298969072165 1 0.0805412371134021 1.31208056572407e-11 Inf 0.617221050003584 0.650081377890903 0.349918622109097
951 0.154881661891248 0.24 0.416 12 0.25 0.1 0.04 0.0335051546391753 0.0193298969072165 1 0.0805412371134021 1.36132997236027e-11 Inf 0.617667450635099 0.649448148464613 0.350551851535387
952 0.160324539069004 0.24 0.416 12 0.25 0.1 0.04 0.0335051546391753 0.0193298969072165 1 0.0805412371134021 1.31543439335635e-11 Inf 0.618099686859476 0.648834934471434 0.351165065528566
953 0.165958690743756 0.24 0.416 12 0.25 0.1 0.04 0.0335051546391753 0.0193298969072165 1 0.0805412371134021 1.74454157716997e-11 Inf 0.618518175310005 0.64824115832944 0.35175884167056
954 0.171790838715759 0.24 0.416 12 0.25 0.1 0.04 0.0335051546391753 0.0193298969072165 1 0.0805412371134021 1.65771415691629e-11 Inf 0.618923322512809 0.647666255385881 0.352333744614119
955 0.177827941003892 0.24 0.416 12 0.25 0.1 0.04 0.0335051546391753 0.0193298969072165 1 0.0805412371134021 1.48993673301789e-11 Inf 0.619315524989161 0.647109673883961 0.352890326116039
956 0.184077200146896 0.24 0.416 12 0.25 0.1 0.04 0.0335051546391753 0.0193298969072165 1 0.0805412371134021 1.92683837635377e-11 Inf 0.619695169367102 0.64657087490846 0.35342912509154
957 0.190546071796325 0.24 0.416 12 0.25 0.1 0.04 0.0335051546391753 0.0193298969072165 1 0.0805412371134021 1.24550760330355e-11 Inf 0.620062632502213 0.646049332312716 0.353950667687284
958 0.197242273611485 0.24 0.416 12 0.25 0.1 0.04 0.0335051546391753 0.0193298969072165 1 0.0805412371134021 1.90702661995168e-11 Inf 0.620418281606102 0.645544532627926 0.354455467372074
959 0.204173794466953 0.24 0.416 12 0.25 0.1 0.04 0.0335051546391753 0.0193298969072165 1 0.0805412371134021 1.56378642673927e-11 Inf 0.620762474381925 0.645055974956518 0.354944025043482
960 0.211348903983665 0.24 0.416 12 0.25 0.1 0.04 0.0335051546391753 0.0193298969072165 1 0.0805412371134021 1.57344623441524e-11 Inf 0.621095559166303 0.644583170851096 0.355416829148904
961 0.218776162394955 0.24 0.416 12 0.25 0.1 0.04 0.0335051546391753 0.0193298969072165 1 0.0805412371134021 1.59749323144776e-11 Inf 0.621417875076576 0.644125644180053 0.355874355819947
962 0.226464430759306 0.24 0.416 12 0.25 0.1 0.04 0.0335051546391753 0.0193298969072165 1 0.0805412371134021 2.00391309448933e-11 Inf 0.621729752162982 0.643682930981355 0.356317069018645
963 0.234422881531992 0.24 0.416 12 0.25 0.1 0.04 0.0335051546391753 0.0193298969072165 1 0.0805412371134021 1.95177112319311e-11 Inf 0.622031511564911 0.643254579305587 0.356745420694413
964 0.242661009508241 0.24 0.416 12 0.25 0.1 0.04 0.0335051546391753 0.0193298969072165 1 0.0805412371134021 1.9293399343423e-11 Inf 0.622323465670721 0.642840149049418 0.357159850950582
965 0.251188643150958 0.24 0.416 12 0.25 0.1 0.04 0.0335051546391753 0.0193298969072165 1 0.0805412371134021 2.42903648584036e-11 Inf 0.622605918280277 0.642439211780355 0.357560788219645
966 0.260015956316527 0.24 0.416 12 0.25 0.1 0.04 0.0335051546391753 0.0193298969072165 1 0.0805412371134021 2.05361153429728e-11 Inf 0.622879164770305 0.642051350554383 0.357948649445617
967 0.269153480392691 0.24 0.416 12 0.25 0.1 0.04 0.0335051546391753 0.0193298969072165 1 0.0805412371134021 1.48081451614712e-11 Inf 0.623143492261096 0.641676159726494 0.358323840273506
968 0.278612116862977 0.24 0.416 12 0.25 0.1 0.04 0.0335051546391753 0.0193298969072165 1 0.0805412371134021 2.13230778520201e-11 Inf 0.623399179785149 0.641313244756038 0.358686755243962
969 0.288403150312661 0.24 0.416 12 0.25 0.1 0.04 0.0335051546391753 0.0193298969072165 1 0.0805412371134021 2.34541969179602e-11 Inf 0.62364649845647 0.640962222006859 0.359037777993141
970 0.298538261891796 0.24 0.416 12 0.25 0.1 0.04 0.0335051546391753 0.0193298969072165 1 0.0805412371134021 2.35209490773158e-11 Inf 0.623885711640505 0.640622718543414 0.359377281456586
971 0.309029543251359 0.24 0.416 12 0.25 0.1 0.04 0.0335051546391753 0.0193298969072165 1 0.0805412371134021 2.13407486127082e-11 Inf 0.624117075124458 0.640294371923654 0.359705628076346
972 0.31988951096914 0.24 0.416 12 0.25 0.1 0.04 0.0335051546391753 0.0193298969072165 1 0.0805412371134021 2.36252736124376e-11 Inf 0.624340837287231 0.639976829988991 0.360023170011009
973 0.331131121482591 0.24 0.416 12 0.25 0.1 0.04 0.0335051546391753 0.0193298969072165 1 0.0805412371134021 2.75441388447595e-11 Inf 0.624557239269169 0.639669750652416 0.360330249347584
974 0.34276778654645 0.24 0.416 12 0.25 0.1 0.04 0.0335051546391753 0.0193298969072165 1 0.0805412371134021 2.33013018602346e-11 Inf 0.624766515140917 0.639372801684971 0.360627198315029
975 0.354813389233575 0.24 0.416 12 0.25 0.1 0.04 0.0335051546391753 0.0193298969072165 1 0.0805412371134021 3.00704790928696e-11 Inf 0.624968892071333 0.639085660501341 0.360914339498659
976 0.367282300498085 0.24 0.416 12 0.25 0.1 0.04 0.0335051546391753 0.0193298969072165 1 0.0805412371134021 2.53250944520778e-11 Inf 0.625164590494224 0.638808013945021 0.361191986054979
977 0.380189396320561 0.24 0.416 12 0.25 0.1 0.04 0.0335051546391753 0.0193298969072165 1 0.0805412371134021 2.150381261945e-11 Inf 0.625353824273626 0.63853955807349 0.36146044192651
978 0.393550075455777 0.24 0.416 12 0.25 0.1 0.04 0.0335051546391753 0.0193298969072165 1 0.0805412371134021 3.01230672350439e-11 Inf 0.62553680086725 0.638279997943662 0.361720002056338
979 0.407380277804113 0.24 0.416 12 0.25 0.1 0.04 0.0335051546391753 0.0193298969072165 1 0.0805412371134021 2.45046118813042e-11 Inf 0.625713721488437 0.638029047398444 0.361970952601556
980 0.421696503428582 0.24 0.416 12 0.25 0.1 0.04 0.0335051546391753 0.0193298969072165 1 0.0805412371134021 2.73310245962888e-11 Inf 0.625884781265936 0.637786428854309 0.362213571145691
981 0.436515832240166 0.24 0.416 12 0.25 0.1 0.04 0.0335051546391753 0.0193298969072165 1 0.0805412371134021 2.57210919230033e-11 Inf 0.626050169401375 0.637551873090189 0.362448126909811
982 0.451855944374922 0.24 0.416 12 0.25 0.1 0.04 0.0335051546391753 0.0193298969072165 1 0.0805412371134021 3.35629857239894e-11 Inf 0.626210069325113 0.637325119038766 0.362674880961234
983 0.467735141287198 0.24 0.416 12 0.25 0.1 0.04 0.0335051546391753 0.0193298969072165 1 0.0805412371134021 2.2412400060845e-11 Inf 0.626364658848873 0.637105913579011 0.362894086420989
984 0.484172367584099 0.24 0.416 12 0.25 0.1 0.04 0.0335051546391753 0.0193298969072165 1 0.0805412371134021 2.99830629074682e-11 Inf 0.626514110316694 0.636894011331774 0.363105988668226
985 0.501187233627272 0.24 0.416 12 0.25 0.1 0.04 0.0335051546391753 0.0193298969072165 1 0.0805412371134021 3.94086915878056e-11 Inf 0.626658590752851 0.636689174457428 0.363310825542572
986 0.518800038928961 0.24 0.416 12 0.25 0.1 0.04 0.0335051546391753 0.0193298969072165 1 0.0805412371134021 3.64994180712674e-11 Inf 0.626798262007425 0.636491172456461 0.363508827543539
987 0.537031796370253 0.24 0.416 12 0.25 0.1 0.04 0.0335051546391753 0.0193298969072165 1 0.0805412371134021 2.49141957064936e-11 Inf 0.626933280898933 0.636299781972729 0.363700218027271
988 0.555904257270404 0.24 0.416 12 0.25 0.1 0.04 0.0335051546391753 0.0193298969072165 1 0.0805412371134021 4.33575692709853e-11 Inf 0.627063799354712 0.636114786600181 0.363885213399819
989 0.575439937337157 0.24 0.416 12 0.25 0.1 0.04 0.0335051546391753 0.0193298969072165 1 0.0805412371134021 3.94544622667192e-11 Inf 0.627189964547997 0.635935976692241 0.364064023307759
990 0.59566214352901 0.24 0.416 12 0.25 0.1 0.04 0.0335051546391753 0.0193298969072165 1 0.0805412371134021 3.11586121487517e-11 Inf 0.627311919032505 0.635763149174749 0.364236850825251
991 0.616595001861482 0.24 0.416 12 0.25 0.1 0.04 0.0335051546391753 0.0193298969072165 1 0.0805412371134021 4.63081101242935e-11 Inf 0.627429800874189 0.635596107362289 0.364403892637711
992 0.638263486190548 0.24 0.416 12 0.25 0.1 0.04 0.0335051546391753 0.0193298969072165 1 0.0805412371134021 4.25307792456531e-11 Inf 0.62754374378023 0.635434660778021 0.364565339221979
993 0.660693448007596 0.24 0.416 12 0.25 0.1 0.04 0.0335051546391753 0.0193298969072165 1 0.0805412371134021 5.05365992109486e-11 Inf 0.627653877224857 0.635278624976739 0.364721375023261
994 0.683911647281429 0.24 0.416 12 0.25 0.1 0.04 0.0335051546391753 0.0193298969072165 1 0.0805412371134021 4.47636233635862e-11 Inf 0.627760326572777 0.635127821371933 0.364872178628067
995 0.707945784384138 0.24 0.416 12 0.25 0.1 0.04 0.0335051546391753 0.0193298969072165 1 0.0805412371134021 5.133200288443e-11 Inf 0.627863213199459 0.634982077066185 0.365017922933815
996 0.732824533138904 0.24 0.416 12 0.25 0.1 0.04 0.0335051546391753 0.0193298969072165 1 0.0805412371134021 5.01477227798919e-11 Inf 0.62796265460882 0.634841224685426 0.365158775314574
997 0.758577575029184 0.24 0.416 12 0.25 0.1 0.04 0.0335051546391753 0.0193298969072165 1 0.0805412371134021 3.75581423600613e-11 Inf 0.628058764547631 0.634705102216427 0.365294897783573
998 0.785235634610072 0.24 0.416 12 0.25 0.1 0.04 0.0335051546391753 0.0193298969072165 1 0.0805412371134021 4.78725548785919e-11 Inf 0.628151653118037 0.634573552848839 0.365426447151161
999 0.812830516164099 0.24 0.416 12 0.25 0.1 0.04 0.0335051546391753 0.0193298969072165 1 0.0805412371134021 4.99454297364643e-11 Inf 0.628241426886177 0.634446424819827 0.365553575180173
1000 0.841395141645195 0.24 0.416 12 0.25 0.1 0.04 0.0335051546391753 0.0193298969072165 1 0.0805412371134021 4.35608302901125e-11 Inf 0.628328188989065 0.634323571263346 0.365676428736654
1001 0.870963589956081 0.24 0.416 12 0.25 0.1 0.04 0.0335051546391753 0.0193298969072165 1 0.0805412371134021 3.48245026565719e-11 Inf 0.628412039238068 0.634204850062414 0.365795149937586
1002 0.901571137605957 0.24 0.416 12 0.25 0.1 0.04 0.0335051546391753 0.0193298969072165 1 0.0805412371134021 5.65462034834985e-11 Inf 0.628493074220114 0.634090123705421 0.365909876294579
1003 0.93325430079699 0.24 0.416 12 0.25 0.1 0.04 0.0335051546391753 0.0193298969072165 1 0.0805412371134021 6.62323008937538e-11 Inf 0.628571387396089 0.633979259145885 0.366020740854115
1004 0.966050878989813 0.24 0.416 12 0.25 0.1 0.04 0.0335051546391753 0.0193298969072165 1 0.0805412371134021 5.43577162448461e-11 Inf 0.62864706919667 0.633872127665832 0.366127872334168
1005 1 0.24 0.416 12 0.25 0.1 0.04 0.0335051546391753 0.0193298969072165 1 0.0805412371134021 7.70050481713191e-11 Inf 0.628720207115536 0.633768604742658 0.366231395257342
1006 0.001 0.24 0.416 12 0.25 1 0.04 0.0335051546391753 0.0193298969072165 1 0.0805412371134021 1.67070838639344e-08 Inf 0.598540192705969 0.6801392188274 0.3198607811726
1007 0.00103514216667934 0.24 0.416 12 0.25 1 0.04 0.0335051546391753 0.0193298969072165 1 0.0805412371134021 1.69488165932541e-08 Inf 0.598680147494731 0.679745621943958 0.320254378056042
1008 0.00107151930523761 0.24 0.416 12 0.25 1 0.04 0.0335051546391753 0.0193298969072165 1 0.0805412371134021 1.71940177096097e-08 Inf 0.598824364867696 0.679347793030506 0.320652206969494
1009 0.0011091748152624 0.24 0.416 12 0.25 1 0.04 0.0335051546391753 0.0193298969072165 1 0.0805412371134021 1.74478221159208e-08 Inf 0.598972927068738 0.678945750391239 0.321054249608761
1010 0.00114815362149688 0.24 0.416 12 0.25 1 0.04 0.0335051546391753 0.0193298969072165 1 0.0805412371134021 1.77127178341285e-08 Inf 0.599125913812631 0.678539515927915 0.321460484072085
1011 0.00118850222743702 0.24 0.416 12 0.25 1 0.04 0.0335051546391753 0.0193298969072165 1 0.0805412371134021 1.80139913211891e-08 Inf 0.599283401928525 0.678129115291792 0.321870884708208
1012 0.00123026877081238 0.24 0.416 12 0.25 1 0.04 0.0335051546391753 0.0193298969072165 1 0.0805412371134021 1.83344790547629e-08 Inf 0.599445465011387 0.677714578039583 0.322285421960417
1013 0.00127350308101666 0.24 0.416 12 0.25 1 0.04 0.0335051546391753 0.0193298969072165 1 0.0805412371134021 1.8681274848234e-08 Inf 0.599612173038679 0.677295937783988 0.322704062216012
1014 0.00131825673855641 0.24 0.416 12 0.25 1 0.04 0.0335051546391753 0.0193298969072165 1 0.0805412371134021 1.90373354198858e-08 Inf 0.59978359201999 0.676873232356367 0.323126767643633
1015 0.00136458313658892 0.24 0.416 12 0.25 1 0.04 0.0335051546391753 0.0193298969072165 1 0.0805412371134021 1.94078950653542e-08 Inf 0.59995978360747 0.676446503955395 0.323553496044605
1016 0.00141253754462275 0.24 0.416 12 0.25 1 0.04 0.0335051546391753 0.0193298969072165 1 0.0805412371134021 1.97931929856593e-08 Inf 0.600140804726562 0.676015799307772 0.323984200692228
1017 0.00146217717445672 0.24 0.416 12 0.25 1 0.04 0.0335051546391753 0.0193298969072165 1 0.0805412371134021 2.01926918051015e-08 Inf 0.600326707202424 0.675581169816797 0.324418830183203
1018 0.00151356124843621 0.24 0.416 12 0.25 1 0.04 0.0335051546391753 0.0193298969072165 1 0.0805412371134021 2.06099401763721e-08 Inf 0.600517537381301 0.675142671715455 0.324857328284545
1019 0.00156675107010815 0.24 0.416 12 0.25 1 0.04 0.0335051546391753 0.0193298969072165 1 0.0805412371134021 2.10481117396411e-08 Inf 0.600713335768009 0.674700366215969 0.325299633784031
1020 0.00162181009735893 0.24 0.416 12 0.25 1 0.04 0.0335051546391753 0.0193298969072165 1 0.0805412371134021 2.15107625965022e-08 Inf 0.600914136665646 0.67425431964782 0.32574568035218
1021 0.00167880401812256 0.24 0.416 12 0.25 1 0.04 0.0335051546391753 0.0193298969072165 1 0.0805412371134021 2.19924410314876e-08 Inf 0.601119967817349 0.673804603600498 0.326195396399502
1022 0.00173780082874938 0.24 0.416 12 0.25 1 0.04 0.0335051546391753 0.0193298969072165 1 0.0805412371134021 2.25008196744897e-08 Inf 0.601330850066663 0.673351295049631 0.326648704950369
1023 0.00179887091512879 0.24 0.416 12 0.25 1 0.04 0.0335051546391753 0.0193298969072165 1 0.0805412371134021 2.30178225021915e-08 Inf 0.601546797041061 0.672894476485637 0.327105523514363
1024 0.00186208713666287 0.24 0.416 12 0.25 1 0.04 0.0335051546391753 0.0193298969072165 1 0.0805412371134021 2.35600381634504e-08 Inf 0.601767814819754 0.672434236021748 0.327565763978252
1025 0.00192752491319094 0.24 0.416 12 0.25 1 0.04 0.0335051546391753 0.0193298969072165 1 0.0805412371134021 2.41258503539538e-08 Inf 0.601993901657654 0.671970667504698 0.328029332495302
1026 0.00199526231496888 0.24 0.416 12 0.25 1 0.04 0.0335051546391753 0.0193298969072165 1 0.0805412371134021 2.47442259668218e-08 Inf 0.602225047704753 0.671503870601356 0.328496129398644
1027 0.00206538015581053 0.24 0.416 12 0.25 1 0.04 0.0335051546391753 0.0193298969072165 1 0.0805412371134021 2.53961342615294e-08 Inf 0.602461234757176 0.671033950879247 0.328966049120753
1028 0.00213796208950223 0.24 0.416 12 0.25 1 0.04 0.0335051546391753 0.0193298969072165 1 0.0805412371134021 2.60732242948758e-08 Inf 0.602702436028045 0.670561019875399 0.329438980124601
1029 0.00221309470960564 0.24 0.416 12 0.25 1 0.04 0.0335051546391753 0.0193298969072165 1 0.0805412371134021 2.67796193987452e-08 Inf 0.602948615948647 0.670085195139772 0.329914804860228
1030 0.00229086765276777 0.24 0.416 12 0.25 1 0.04 0.0335051546391753 0.0193298969072165 1 0.0805412371134021 2.75257678733487e-08 Inf 0.603199729992512 0.669606600273104 0.330393399726896
1031 0.00237137370566166 0.24 0.416 12 0.25 1 0.04 0.0335051546391753 0.0193298969072165 1 0.0805412371134021 2.82944463761425e-08 Inf 0.603455724547624 0.669125364935244 0.330874635064756
1032 0.00245470891568503 0.24 0.416 12 0.25 1 0.04 0.0335051546391753 0.0193298969072165 1 0.0805412371134021 2.91003407950491e-08 Inf 0.603716536786006 0.668641624847405 0.331358375152595
1033 0.0025409727055493 0.24 0.416 12 0.25 1 0.04 0.0335051546391753 0.0193298969072165 1 0.0805412371134021 2.99428811467717e-08 Inf 0.603982094603175 0.668155521757784 0.331844478242216
1034 0.00263026799189538 0.24 0.416 12 0.25 1 0.04 0.0335051546391753 0.0193298969072165 1 0.0805412371134021 3.08130955473107e-08 Inf 0.604252316571781 0.667667203400176 0.332332796599824
1035 0.00272270130807791 0.24 0.416 12 0.25 1 0.04 0.0335051546391753 0.0193298969072165 1 0.0805412371134021 3.17176553077392e-08 Inf 0.604527111928229 0.667176823419293 0.332823176580707
1036 0.00281838293126445 0.24 0.416 12 0.25 1 0.04 0.0335051546391753 0.0193298969072165 1 0.0805412371134021 3.26622377807423e-08 Inf 0.604806380608812 0.666684541279956 0.333315458720044
1037 0.00291742701400117 0.24 0.416 12 0.25 1 0.04 0.0335051546391753 0.0193298969072165 1 0.0805412371134021 3.36387774545199e-08 Inf 0.605090013317722 0.666190522147226 0.333809477852774
1038 0.00301995172040202 0.24 0.416 12 0.25 1 0.04 0.0335051546391753 0.0193298969072165 1 0.0805412371134021 3.46540546796587e-08 Inf 0.605377891625769 0.665694936739645 0.334305063260355
1039 0.00312607936712396 0.24 0.416 12 0.25 1 0.04 0.0335051546391753 0.0193298969072165 1 0.0805412371134021 3.57052821892134e-08 Inf 0.605669888118464 0.665197961165208 0.334802038834792
1040 0.00323593656929628 0.24 0.416 12 0.25 1 0.04 0.0335051546391753 0.0193298969072165 1 0.0805412371134021 3.679405443692e-08 Inf 0.605965866570533 0.664699776722061 0.335300223277939
1041 0.00334965439157828 0.24 0.416 12 0.25 1 0.04 0.0335051546391753 0.0193298969072165 1 0.0805412371134021 3.79206733791548e-08 Inf 0.606265682167036 0.664200569682963 0.335799430317037
1042 0.00346736850452532 0.24 0.416 12 0.25 1 0.04 0.0335051546391753 0.0193298969072165 1 0.0805412371134021 3.90876174760635e-08 Inf 0.606569181756346 0.663700531041578 0.336299468958422
1043 0.00358921934645005 0.24 0.416 12 0.25 1 0.04 0.0335051546391753 0.0193298969072165 1 0.0805412371134021 4.02909914893473e-08 Inf 0.606876204142081 0.66319985624624 0.33680014375376
1044 0.00371535229097172 0.24 0.416 12 0.25 1 0.04 0.0335051546391753 0.0193298969072165 1 0.0805412371134021 4.15275971839268e-08 Inf 0.607186580407685 0.662698744900849 0.337301255099151
1045 0.00384591782045354 0.24 0.416 12 0.25 1 0.04 0.0335051546391753 0.0193298969072165 1 0.0805412371134021 4.28173280910688e-08 Inf 0.607500134273236 0.662197400439859 0.337802599560141
1046 0.00398107170553497 0.24 0.416 12 0.25 1 0.04 0.0335051546391753 0.0193298969072165 1 0.0805412371134021 4.41406549193946e-08 Inf 0.607816682495851 0.661696029796394 0.338303970203606
1047 0.0041209751909733 0.24 0.416 12 0.25 1 0.04 0.0335051546391753 0.0193298969072165 1 0.0805412371134021 4.55111112233897e-08 Inf 0.608136035278972 0.661194843015583 0.338805156984417
1048 0.00426579518801593 0.24 0.416 12 0.25 1 0.04 0.0335051546391753 0.0193298969072165 1 0.0805412371134021 4.69087570020149e-08 Inf 0.608457996740808 0.660694052885329 0.339305947114671
1049 0.00441570447353313 0.24 0.416 12 0.25 1 0.04 0.0335051546391753 0.0193298969072165 1 0.0805412371134021 4.83491371938705e-08 Inf 0.608782365372853 0.660193874513805 0.339806125486195
1050 0.00457088189614875 0.24 0.416 12 0.25 1 0.04 0.0335051546391753 0.0193298969072165 1 0.0805412371134021 4.98191292785249e-08 Inf 0.60910893455974 0.659694524914674 0.340305475085326
1051 0.0047315125896148 0.24 0.416 12 0.25 1 0.04 0.0335051546391753 0.0193298969072165 1 0.0805412371134021 5.13679570945252e-08 Inf 0.609437493087833 0.659196222562011 0.340803777437989
1052 0.00489778819368446 0.24 0.416 12 0.25 1 0.04 0.0335051546391753 0.0193298969072165 1 0.0805412371134021 5.2956934320364e-08 Inf 0.609767825700008 0.658699186937696 0.341300813062304
1053 0.00506990708274704 0.24 0.416 12 0.25 1 0.04 0.0335051546391753 0.0193298969072165 1 0.0805412371134021 5.45812706247151e-08 Inf 0.610099713644017 0.658203638055921 0.341796361944079
1054 0.00524807460249772 0.24 0.416 12 0.25 1 0.04 0.0335051546391753 0.0193298969072165 1 0.0805412371134021 5.62437887357409e-08 Inf 0.610432935252413 0.657709795998681 0.342290204001319
1055 0.00543250331492433 0.24 0.416 12 0.25 1 0.04 0.0335051546391753 0.0193298969072165 1 0.0805412371134021 5.79874260223795e-08 Inf 0.610767266519267 0.657217880428221 0.342782119571779
1056 0.00562341325190349 0.24 0.416 12 0.25 1 0.04 0.0335051546391753 0.0193298969072165 1 0.0805412371134021 5.97848094155418e-08 Inf 0.611102481691088 0.656728110095526 0.343271889904474
1057 0.00582103217770872 0.24 0.416 12 0.25 1 0.04 0.0335051546391753 0.0193298969072165 1 0.0805412371134021 6.16574910225487e-08 Inf 0.611438353868365 0.656240702354351 0.343759297645649
1058 0.00602559586074358 0.24 0.416 12 0.25 1 0.04 0.0335051546391753 0.0193298969072165 1 0.0805412371134021 6.36120265629092e-08 Inf 0.611774655580126 0.655755872671364 0.344244127328636
1059 0.00623734835482419 0.24 0.416 12 0.25 1 0.04 0.0335051546391753 0.0193298969072165 1 0.0805412371134021 6.56645609987266e-08 Inf 0.612111159396604 0.65527383414886 0.34472616585114
1060 0.00645654229034656 0.24 0.416 12 0.25 1 0.04 0.0335051546391753 0.0193298969072165 1 0.0805412371134021 6.78180445325832e-08 Inf 0.612447638509797 0.654794797020324 0.345205202979676
1061 0.00668343917568615 0.24 0.416 12 0.25 1 0.04 0.0335051546391753 0.0193298969072165 1 0.0805412371134021 7.01242236049449e-08 Inf 0.612783867307177 0.654318968206502 0.345681031793498
1062 0.00691830970918936 0.24 0.416 12 0.25 1 0.04 0.0335051546391753 0.0193298969072165 1 0.0805412371134021 7.26861995887368e-08 Inf 0.613119621950583 0.653846550840472 0.346153449159528
1063 0.00716143410212902 0.24 0.416 12 0.25 1 0.04 0.0335051546391753 0.0193298969072165 1 0.0805412371134021 7.60236943207065e-08 Inf 0.613454680918568 0.653377743816473 0.346622256183527
1064 0.00741310241300918 0.24 0.416 12 0.25 1 0.04 0.0335051546391753 0.0193298969072165 1 0.0805412371134021 7.96736209784932e-08 Inf 0.613788825555076 0.652912741366801 0.347087258633199
1065 0.00767361489361819 0.24 0.416 12 0.25 1 0.04 0.0335051546391753 0.0193298969072165 1 0.0805412371134021 8.34057495083251e-08 Inf 0.61412184058758 0.652451732637047 0.347548267362953
1066 0.00794328234724281 0.24 0.416 12 0.25 1 0.04 0.0335051546391753 0.0193298969072165 1 0.0805412371134021 8.71835552137407e-08 Inf 0.614453514619786 0.65199490130727 0.34800509869273
1067 0.00822242649947071 0.24 0.416 12 0.25 1 0.04 0.0335051546391753 0.0193298969072165 1 0.0805412371134021 9.10232117960069e-08 Inf 0.614783640613166 0.651542425190346 0.348457574809654
1068 0.00851138038202376 0.24 0.416 12 0.25 1 0.04 0.0335051546391753 0.0193298969072165 1 0.0805412371134021 9.49573122459302e-08 Inf 0.615112016336525 0.651094475912279 0.348905524087721
1069 0.00881048873008014 0.24 0.416 12 0.25 1 0.04 0.0335051546391753 0.0193298969072165 1 0.0805412371134021 9.89402962354308e-08 Inf 0.61543844478378 0.650651218561805 0.349348781438195
1070 0.0091201083935591 0.24 0.416 12 0.25 1 0.04 0.0335051546391753 0.0193298969072165 1 0.0805412371134021 1.02981527853874e-07 Inf 0.615762734582313 0.650212811407539 0.349787188592461
1071 0.00944060876285924 0.24 0.416 12 0.25 1 0.04 0.0335051546391753 0.0193298969072165 1 0.0805412371134021 1.07074043792857e-07 Inf 0.616084700344897 0.649779405616714 0.350220594383286
1072 0.00977237220955811 0.24 0.416 12 0.25 1 0.04 0.0335051546391753 0.0193298969072165 1 0.0805412371134021 1.11188504100038e-07 Inf 0.616404163009272 0.649351145010587 0.350648854989413
1073 0.010115794542599 0.24 0.416 12 0.25 1 0.04 0.0335051546391753 0.0193298969072165 1 0.0805412371134021 1.15355442861093e-07 Inf 0.616720950150502 0.648928165848047 0.351071834151953
1074 0.010471285480509 0.24 0.416 12 0.25 1 0.04 0.0335051546391753 0.0193298969072165 1 0.0805412371134021 1.19538202921279e-07 Inf 0.617034896241026 0.648510596650509 0.351489403349491
1075 0.010839269140212 0.24 0.416 12 0.25 1 0.04 0.0335051546391753 0.0193298969072165 1 0.0805412371134021 1.23774161182519e-07 Inf 0.617345842899882 0.648098558027103 0.351901441972897
1076 0.0112201845430196 0.24 0.416 12 0.25 1 0.04 0.0335051546391753 0.0193298969072165 1 0.0805412371134021 1.28056708254692e-07 Inf 0.617653639100097 0.64769216255527 0.35230783744473
1077 0.0116144861384034 0.24 0.416 12 0.25 1 0.04 0.0335051546391753 0.0193298969072165 1 0.0805412371134021 1.32341795898785e-07 Inf 0.617958141334732 0.647291514688249 0.352708485311751
1078 0.0120226443461741 0.24 0.416 12 0.25 1 0.04 0.0335051546391753 0.0193298969072165 1 0.0805412371134021 1.36635530554804e-07 Inf 0.618259213771989 0.646896710677008 0.353103289322992
1079 0.0124451461177138 0.24 0.416 12 0.25 1 0.04 0.0335051546391753 0.0193298969072165 1 0.0805412371134021 1.4092709479073e-07 Inf 0.618556728359995 0.646507838536147 0.353492161463853
1080 0.0128824955169313 0.24 0.416 12 0.25 1 0.04 0.0335051546391753 0.0193298969072165 1 0.0805412371134021 1.45220420799674e-07 Inf 0.618850564911757 0.646124978025948 0.353875021974052
1081 0.0133352143216332 0.24 0.416 12 0.25 1 0.04 0.0335051546391753 0.0193298969072165 1 0.0805412371134021 1.49501684388112e-07 Inf 0.619140611157261 0.645748200678561 0.354251799321439
1082 0.0138038426460288 0.24 0.416 12 0.25 1 0.04 0.0335051546391753 0.0193298969072165 1 0.0805412371134021 1.53781428629401e-07 Inf 0.619426762759854 0.645377569823817 0.354622430176183
1083 0.014288939585111 0.24 0.416 12 0.25 1 0.04 0.0335051546391753 0.0193298969072165 1 0.0805412371134021 1.58091223032703e-07 Inf 0.619708923319953 0.645013140668314 0.354986859331686
1084 0.0147910838816821 0.24 0.416 12 0.25 1 0.04 0.0335051546391753 0.0193298969072165 1 0.0805412371134021 1.62371027699615e-07 Inf 0.619987004331873 0.64465496038093 0.35534503961907
1085 0.0153108746168203 0.24 0.416 12 0.25 1 0.04 0.0335051546391753 0.0193298969072165 1 0.0805412371134021 1.66617829295765e-07 Inf 0.62026092513667 0.644303068206765 0.355696931793235
1086 0.0158489319246111 0.24 0.416 12 0.25 1 0.04 0.0335051546391753 0.0193298969072165 1 0.0805412371134021 1.70830557132476e-07 Inf 0.620530612830772 0.643957495600237 0.356042504399763
1087 0.0164058977319954 0.24 0.416 12 0.25 1 0.04 0.0335051546391753 0.0193298969072165 1 0.0805412371134021 1.75001441825653e-07 Inf 0.620796002172317 0.64361826638289 0.35638173361711
1088 0.0169824365246174 0.24 0.416 12 0.25 1 0.04 0.0335051546391753 0.0193298969072165 1 0.0805412371134021 1.79124118288021e-07 Inf 0.621057035445329 0.643285396911611 0.356714603088389
1089 0.0175792361395869 0.24 0.416 12 0.25 1 0.04 0.0335051546391753 0.0193298969072165 1 0.0805412371134021 1.83216623709376e-07 Inf 0.621313662327737 0.642958896274767 0.357041103725233
1090 0.0181970085860998 0.24 0.416 12 0.25 1 0.04 0.0335051546391753 0.0193298969072165 1 0.0805412371134021 1.87253193371234e-07 Inf 0.621565839712325 0.642638766485576 0.357361233514424
1091 0.018836490894898 0.24 0.416 12 0.25 1 0.04 0.0335051546391753 0.0193298969072165 1 0.0805412371134021 1.91195693926421e-07 Inf 0.621813531545086 0.642325002720386 0.357674997279614
1092 0.0194984459975805 0.24 0.416 12 0.25 1 0.04 0.0335051546391753 0.0193298969072165 1 0.0805412371134021 1.95098701440827e-07 Inf 0.622056708627659 0.642017593525908 0.357982406474092
1093 0.0201836636368156 0.24 0.416 12 0.25 1 0.04 0.0335051546391753 0.0193298969072165 1 0.0805412371134021 1.98924308494192e-07 Inf 0.622295348404788 0.641716521078925 0.358283478921075
1094 0.0208929613085404 0.24 0.416 12 0.25 1 0.04 0.0335051546391753 0.0193298969072165 1 0.0805412371134021 2.02707795441542e-07 Inf 0.622529434756417 0.64142176142419 0.35857823857581
1095 0.0216271852372702 0.24 0.416 12 0.25 1 0.04 0.0335051546391753 0.0193298969072165 1 0.0805412371134021 2.06393456908538e-07 Inf 0.622758957765606 0.641133284750228 0.358866715249772
1096 0.0223872113856834 0.24 0.416 12 0.25 1 0.04 0.0335051546391753 0.0193298969072165 1 0.0805412371134021 2.10079116146414e-07 Inf 0.6229839134901 0.640851055622351 0.359148944377649
1097 0.0231739464996848 0.24 0.416 12 0.25 1 0.04 0.0335051546391753 0.0193298969072165 1 0.0805412371134021 2.13619939582951e-07 Inf 0.623204303707416 0.640575033290561 0.359424966709439
1098 0.0239883291901949 0.24 0.416 12 0.25 1 0.04 0.0335051546391753 0.0193298969072165 1 0.0805412371134021 2.17053718127441e-07 Inf 0.623420135687114 0.640305171932423 0.359694828067577
1099 0.0248313310529557 0.24 0.416 12 0.25 1 0.04 0.0335051546391753 0.0193298969072165 1 0.0805412371134021 2.20417091257794e-07 Inf 0.623631421924642 0.640041420933553 0.359958579066447
1100 0.0257039578276886 0.24 0.416 12 0.25 1 0.04 0.0335051546391753 0.0193298969072165 1 0.0805412371134021 2.23691075808274e-07 Inf 0.623838179894796 0.639783725172178 0.360216274827822
1101 0.0266072505979881 0.24 0.416 12 0.25 1 0.04 0.0335051546391753 0.0193298969072165 1 0.0805412371134021 2.26862090385929e-07 Inf 0.62404043179323 0.639532025284044 0.360467974715956
1102 0.0275422870333817 0.24 0.416 12 0.25 1 0.04 0.0335051546391753 0.0193298969072165 1 0.0805412371134021 2.29922668059171e-07 Inf 0.624238204284521 0.639286257944055 0.360713742055945
1103 0.0285101826750391 0.24 0.416 12 0.25 1 0.04 0.0335051546391753 0.0193298969072165 1 0.0805412371134021 2.3286339391991e-07 Inf 0.624431528243152 0.639046356128832 0.360953643871168
1104 0.0295120922666639 0.24 0.416 12 0.25 1 0.04 0.0335051546391753 0.0193298969072165 1 0.0805412371134021 2.35722179778991e-07 Inf 0.624620438505612 0.638812249388294 0.361187750611706
1105 0.0305492111321551 0.24 0.416 12 0.25 1 0.04 0.0335051546391753 0.0193298969072165 1 0.0805412371134021 2.38416518468648e-07 Inf 0.624804973613551 0.638583864117759 0.361416135882241
1106 0.0316227766016838 0.24 0.416 12 0.25 1 0.04 0.0335051546391753 0.0193298969072165 1 0.0805412371134021 2.41064781402248e-07 Inf 0.624985175575718 0.638361123796537 0.361638876203463
1107 0.0327340694878838 0.24 0.416 12 0.25 1 0.04 0.0335051546391753 0.0193298969072165 1 0.0805412371134021 2.43559827780085e-07 Inf 0.625161089610029 0.638143949264846 0.361856050735154
1108 0.0338844156139203 0.24 0.416 12 0.25 1 0.04 0.0335051546391753 0.0193298969072165 1 0.0805412371134021 2.45952035316313e-07 Inf 0.625332763926306 0.63793225895968 0.36206774104032
1109 0.0350751873952568 0.24 0.416 12 0.25 1 0.04 0.0335051546391753 0.0193298969072165 1 0.0805412371134021 2.48208480334994e-07 Inf 0.625500249467799 0.63772596914878 0.36227403085122
1110 0.0363078054770101 0.24 0.416 12 0.25 1 0.04 0.0335051546391753 0.0193298969072165 1 0.0805412371134021 2.50378398602633e-07 Inf 0.625663599705065 0.637524994170944 0.362475005829056
1111 0.0375837404288444 0.24 0.416 12 0.25 1 0.04 0.0335051546391753 0.0193298969072165 1 0.0805412371134021 2.52410835661562e-07 Inf 0.625822870407533 0.637329246672315 0.362670753327685
1112 0.038904514499428 0.24 0.416 12 0.25 1 0.04 0.0335051546391753 0.0193298969072165 1 0.0805412371134021 2.54251072326003e-07 Inf 0.625978119428977 0.637138637810264 0.362861362189736
1113 0.0402717034325459 0.24 0.416 12 0.25 1 0.04 0.0335051546391753 0.0193298969072165 1 0.0805412371134021 2.55999041784416e-07 Inf 0.626129406502011 0.636953077458114 0.363046922541886
1114 0.0416869383470335 0.24 0.416 12 0.25 1 0.04 0.0335051546391753 0.0193298969072165 1 0.0805412371134021 2.57665215637817e-07 Inf 0.626276793034815 0.636772474418963 0.363227525581037
1115 0.0431519076827765 0.24 0.416 12 0.25 1 0.04 0.0335051546391753 0.0193298969072165 1 0.0805412371134021 2.59163999039025e-07 Inf 0.626420341926753 0.636596736625093 0.363403263374907
1116 0.0446683592150963 0.24 0.416 12 0.25 1 0.04 0.0335051546391753 0.0193298969072165 1 0.0805412371134021 2.60567456633956e-07 Inf 0.626560117375338 0.636425771296765 0.363574228703235
1117 0.046238102139926 0.24 0.416 12 0.25 1 0.04 0.0335051546391753 0.0193298969072165 1 0.0805412371134021 2.61793185489176e-07 Inf 0.62669618470812 0.636259485147934 0.363740514852066
1118 0.0478630092322638 0.24 0.416 12 0.25 1 0.04 0.0335051546391753 0.0193298969072165 1 0.0805412371134021 2.62957211252107e-07 Inf 0.626828610211773 0.636097784529704 0.363902215470296
1119 0.049545019080479 0.24 0.416 12 0.25 1 0.04 0.0335051546391753 0.0193298969072165 1 0.0805412371134021 2.63915809366189e-07 Inf 0.626957460959665 0.635940575599128 0.364059424400872
1120 0.0512861383991365 0.24 0.416 12 0.25 1 0.04 0.0335051546391753 0.0193298969072165 1 0.0805412371134021 2.64928939529285e-07 Inf 0.627082804679554 0.635787764454866 0.364212235545134
1121 0.0530884444230988 0.24 0.416 12 0.25 1 0.04 0.0335051546391753 0.0193298969072165 1 0.0805412371134021 2.65684916934961e-07 Inf 0.627204709592366 0.635639257314787 0.364360742685213
1122 0.0549540873857625 0.24 0.416 12 0.25 1 0.04 0.0335051546391753 0.0193298969072165 1 0.0805412371134021 2.66348721007434e-07 Inf 0.627323244289671 0.635494960608981 0.364505039391019
1123 0.0568852930843841 0.24 0.416 12 0.25 1 0.04 0.0335051546391753 0.0193298969072165 1 0.0805412371134021 2.66950989374556e-07 Inf 0.627438477582337 0.635354781110406 0.364645218889594
1124 0.0588843655355589 0.24 0.416 12 0.25 1 0.04 0.0335051546391753 0.0193298969072165 1 0.0805412371134021 2.67304367303905e-07 Inf 0.627550478408376 0.63521862609003 0.36478137390997
1125 0.0609536897240169 0.24 0.416 12 0.25 1 0.04 0.0335051546391753 0.0193298969072165 1 0.0805412371134021 2.67607249471169e-07 Inf 0.627659315688812 0.635086403360644 0.364913596639356
1126 0.0630957344480193 0.24 0.416 12 0.25 1 0.04 0.0335051546391753 0.0193298969072165 1 0.0805412371134021 2.67788526272031e-07 Inf 0.62776505823671 0.634958021430247 0.365041978569753
1127 0.0653130552647472 0.24 0.416 12 0.25 1 0.04 0.0335051546391753 0.0193298969072165 1 0.0805412371134021 2.67842820561581e-07 Inf 0.627867774654443 0.634833389574051 0.365166610425949
1128 0.0676082975391982 0.24 0.416 12 0.25 1 0.04 0.0335051546391753 0.0193298969072165 1 0.0805412371134021 2.67756483275303e-07 Inf 0.627967533250676 0.634712417936192 0.365287582063808
1129 0.0699841996002274 0.24 0.416 12 0.25 1 0.04 0.0335051546391753 0.0193298969072165 1 0.0805412371134021 2.67625262602086e-07 Inf 0.628064401919614 0.634595017573983 0.365404982426017
1130 0.072443596007499 0.24 0.416 12 0.25 1 0.04 0.0335051546391753 0.0193298969072165 1 0.0805412371134021 2.67509910611974e-07 Inf 0.628158448102098 0.6344811005651 0.3655188994349
1131 0.0749894209332456 0.24 0.416 12 0.25 1 0.04 0.0335051546391753 0.0193298969072165 1 0.0805412371134021 2.67220668015086e-07 Inf 0.62824973869049 0.634370580075017 0.365629419924983
1132 0.0776247116628692 0.24 0.416 12 0.25 1 0.04 0.0335051546391753 0.0193298969072165 1 0.0805412371134021 2.66763911965437e-07 Inf 0.628338339954235 0.634263370387385 0.365736629612615
1133 0.0803526122185617 0.24 0.416 12 0.25 1 0.04 0.0335051546391753 0.0193298969072165 1 0.0805412371134021 2.66172607473955e-07 Inf 0.628424317494217 0.63415938698283 0.36584061301717
1134 0.0831763771102671 0.24 0.416 12 0.25 1 0.04 0.0335051546391753 0.0193298969072165 1 0.0805412371134021 2.6559639939791e-07 Inf 0.628507736166356 0.634058546565481 0.365941453434519
1135 0.08609937521846 0.24 0.416 12 0.25 1 0.04 0.0335051546391753 0.0193298969072165 1 0.0805412371134021 2.64902854547888e-07 Inf 0.628588660054725 0.633960767150015 0.366039232849985
1136 0.0891250938133746 0.24 0.416 12 0.25 1 0.04 0.0335051546391753 0.0193298969072165 1 0.0805412371134021 2.64242050851404e-07 Inf 0.628667152392186 0.63386596803461 0.36613403196539
1137 0.0922571427154763 0.24 0.416 12 0.25 1 0.04 0.0335051546391753 0.0193298969072165 1 0.0805412371134021 2.63478674803266e-07 Inf 0.628743275551042 0.633774069896413 0.366225930103587
1138 0.0954992586021436 0.24 0.416 12 0.25 1 0.04 0.0335051546391753 0.0193298969072165 1 0.0805412371134021 2.6264156886141e-07 Inf 0.628817090975257 0.633684994774947 0.366315005225053
1139 0.0988553094656939 0.24 0.416 12 0.25 1 0.04 0.0335051546391753 0.0193298969072165 1 0.0805412371134021 2.61793266453925e-07 Inf 0.628888659179466 0.633598666133781 0.366401333866219
1140 0.102329299228075 0.24 0.416 12 0.25 1 0.04 0.0335051546391753 0.0193298969072165 1 0.0805412371134021 2.60784067668621e-07 Inf 0.628958039692477 0.633515008858556 0.366484991141444
1141 0.105925372517729 0.24 0.416 12 0.25 1 0.04 0.0335051546391753 0.0193298969072165 1 0.0805412371134021 2.59842187294579e-07 Inf 0.629025291024587 0.633433949242992 0.366566050757008
1142 0.109647819614319 0.24 0.416 12 0.25 1 0.04 0.0335051546391753 0.0193298969072165 1 0.0805412371134021 2.58734160523549e-07 Inf 0.629090470692375 0.633355415084784 0.366644584915216
1143 0.113501081567231 0.24 0.416 12 0.25 1 0.04 0.0335051546391753 0.0193298969072165 1 0.0805412371134021 2.57921043687534e-07 Inf 0.629153635133455 0.633279335593808 0.366720664406192
1144 0.117489755493953 0.24 0.416 12 0.25 1 0.04 0.0335051546391753 0.0193298969072165 1 0.0805412371134021 2.56803752317e-07 Inf 0.629214839771981 0.633205641516035 0.366794358483965
1145 0.121618600064637 0.24 0.416 12 0.25 1 0.04 0.0335051546391753 0.0193298969072165 1 0.0805412371134021 2.55932033108031e-07 Inf 0.629274138901398 0.633134264983453 0.366865735016547
1146 0.125892541179417 0.24 0.416 12 0.25 1 0.04 0.0335051546391753 0.0193298969072165 1 0.0805412371134021 2.549328171602e-07 Inf 0.629331585805861 0.633065139703827 0.366934860296173
1147 0.13031667784523 0.24 0.416 12 0.25 1 0.04 0.0335051546391753 0.0193298969072165 1 0.0805412371134021 2.53922781192142e-07 Inf 0.629387232610536 0.632998200761356 0.367001799238644
1148 0.134896288259165 0.24 0.416 12 0.25 1 0.04 0.0335051546391753 0.0193298969072165 1 0.0805412371134021 2.53109637126173e-07 Inf 0.629441130394365 0.63293338476332 0.36706661523668
1149 0.139636836105594 0.24 0.416 12 0.25 1 0.04 0.0335051546391753 0.0193298969072165 1 0.0805412371134021 2.5224024358117e-07 Inf 0.629493329123002 0.632870629761675 0.367129370238325
1150 0.144543977074593 0.24 0.416 12 0.25 1 0.04 0.0335051546391753 0.0193298969072165 1 0.0805412371134021 2.51599597607399e-07 Inf 0.629543877665279 0.63280987525358 0.36719012474642
1151 0.149623565609443 0.24 0.416 12 0.25 1 0.04 0.0335051546391753 0.0193298969072165 1 0.0805412371134021 2.51093838716035e-07 Inf 0.629592823803097 0.632751062187792 0.367248937812208
1152 0.154881661891248 0.24 0.416 12 0.25 1 0.04 0.0335051546391753 0.0193298969072165 1 0.0805412371134021 2.50628998431715e-07 Inf 0.629640214231579 0.632694132948662 0.367305867051338
1153 0.160324539069004 0.24 0.416 12 0.25 1 0.04 0.0335051546391753 0.0193298969072165 1 0.0805412371134021 2.5044350155691e-07 Inf 0.629686094543835 0.63263903131131 0.36736096868869
1154 0.165958690743756 0.24 0.416 12 0.25 1 0.04 0.0335051546391753 0.0193298969072165 1 0.0805412371134021 2.50594742946114e-07 Inf 0.629730509262426 0.632585702463554 0.367414297536446
1155 0.171790838715759 0.24 0.416 12 0.25 1 0.04 0.0335051546391753 0.0193298969072165 1 0.0805412371134021 2.51036415016559e-07 Inf 0.6297735018644 0.632534093006305 0.367465906993695
1156 0.177827941003892 0.24 0.416 12 0.25 1 0.04 0.0335051546391753 0.0193298969072165 1 0.0805412371134021 2.5242362117206e-07 Inf 0.629815114732093 0.632484150866829 0.367515849133171
1157 0.184077200146896 0.24 0.416 12 0.25 1 0.04 0.0335051546391753 0.0193298969072165 1 0.0805412371134021 2.56010892901726e-07 Inf 0.629855389173631 0.632435825291411 0.367564174708589
1158 0.190546071796325 0.24 0.416 12 0.25 1 0.04 0.0335051546391753 0.0193298969072165 1 0.0805412371134021 2.59523258466787e-07 Inf 0.629894365552109 0.632389066964477 0.367610933035523
1159 0.197242273611485 0.24 0.416 12 0.25 1 0.04 0.0335051546391753 0.0193298969072165 1 0.0805412371134021 2.63092255830058e-07 Inf 0.62993208309448 0.632343827750906 0.367656172249094
1160 0.204173794466953 0.24 0.416 12 0.25 1 0.04 0.0335051546391753 0.0193298969072165 1 0.0805412371134021 2.66602573314664e-07 Inf 0.629968580103883 0.632300060904803 0.367699939095197
1161 0.211348903983665 0.24 0.416 12 0.25 1 0.04 0.0335051546391753 0.0193298969072165 1 0.0805412371134021 2.7015257820541e-07 Inf 0.630003893807305 0.632257720857242 0.367742279142758
1162 0.218776162394955 0.24 0.416 12 0.25 1 0.04 0.0335051546391753 0.0193298969072165 1 0.0805412371134021 2.73647198737598e-07 Inf 0.630038060518722 0.632216763360832 0.367783236639168
1163 0.226464430759306 0.24 0.416 12 0.25 1 0.04 0.0335051546391753 0.0193298969072165 1 0.0805412371134021 2.77142257547672e-07 Inf 0.630071115540585 0.632177145341563 0.367822854658437
1164 0.234422881531992 0.24 0.416 12 0.25 1 0.04 0.0335051546391753 0.0193298969072165 1 0.0805412371134021 2.80639509894764e-07 Inf 0.630103093217926 0.632138824914852 0.367861175085148
1165 0.242661009508241 0.24 0.416 12 0.25 1 0.04 0.0335051546391753 0.0193298969072165 1 0.0805412371134021 2.84139029737077e-07 Inf 0.630134026983382 0.632101761397183 0.367898238602817
1166 0.251188643150958 0.24 0.416 12 0.25 1 0.04 0.0335051546391753 0.0193298969072165 1 0.0805412371134021 2.87543800152334e-07 Inf 0.630163949370555 0.632065915276761 0.367934084723239
1167 0.260015956316527 0.24 0.416 12 0.25 1 0.04 0.0335051546391753 0.0193298969072165 1 0.0805412371134021 2.90970406451388e-07 Inf 0.630192891941181 0.632031248090332 0.367968751909668
1168 0.269153480392691 0.24 0.416 12 0.25 1 0.04 0.0335051546391753 0.0193298969072165 1 0.0805412371134021 2.94414732388698e-07 Inf 0.630220885421071 0.631997722531586 0.368002277468414
1169 0.278612116862977 0.24 0.416 12 0.25 1 0.04 0.0335051546391753 0.0193298969072165 1 0.0805412371134021 2.97741524355605e-07 Inf 0.630247959698625 0.631965302402836 0.368034697597164
1170 0.288403150312661 0.24 0.416 12 0.25 1 0.04 0.0335051546391753 0.0193298969072165 1 0.0805412371134021 3.0109149637414e-07 Inf 0.630274143721549 0.631933952461425 0.368066047538575
1171 0.298538261891796 0.24 0.416 12 0.25 1 0.04 0.0335051546391753 0.0193298969072165 1 0.0805412371134021 3.04406091323345e-07 Inf 0.630299465695363 0.631903638593344 0.368096361406656
1172 0.309029543251359 0.24 0.416 12 0.25 1 0.04 0.0335051546391753 0.0193298969072165 1 0.0805412371134021 3.07626541863268e-07 Inf 0.630323952991038 0.631874327665461 0.368125672334539
1173 0.31988951096914 0.24 0.416 12 0.25 1 0.04 0.0335051546391753 0.0193298969072165 1 0.0805412371134021 3.10898523767436e-07 Inf 0.630347632110998 0.631845987448994 0.368154012551006
1174 0.331131121482591 0.24 0.416 12 0.25 1 0.04 0.0335051546391753 0.0193298969072165 1 0.0805412371134021 3.140819810378e-07 Inf 0.630370528889279 0.631818586792054 0.368181413207946
1175 0.34276778654645 0.24 0.416 12 0.25 1 0.04 0.0335051546391753 0.0193298969072165 1 0.0805412371134021 3.17318630111557e-07 Inf 0.630392668320309 0.631792095391603 0.368207904608397
1176 0.354813389233575 0.24 0.416 12 0.25 1 0.04 0.0335051546391753 0.0193298969072165 1 0.0805412371134021 3.20352124704229e-07 Inf 0.630414074747983 0.63176648395213 0.36823351604787
1177 0.367282300498085 0.24 0.416 12 0.25 1 0.04 0.0335051546391753 0.0193298969072165 1 0.0805412371134021 3.23464645176491e-07 Inf 0.630434771657558 0.631741723926962 0.368258276073038
1178 0.380189396320561 0.24 0.416 12 0.25 1 0.04 0.0335051546391753 0.0193298969072165 1 0.0805412371134021 3.26476241789206e-07 Inf 0.630454781946042 0.631717787757619 0.368282212242381
1179 0.393550075455777 0.24 0.416 12 0.25 1 0.04 0.0335051546391753 0.0193298969072165 1 0.0805412371134021 3.295927847001e-07 Inf 0.630474127731293 0.631694648636054 0.368305351363946
1180 0.407380277804113 0.24 0.416 12 0.25 1 0.04 0.0335051546391753 0.0193298969072165 1 0.0805412371134021 3.32491595918943e-07 Inf 0.630492830587498 0.631672280708427 0.368327719291573
1181 0.421696503428582 0.24 0.416 12 0.25 1 0.04 0.0335051546391753 0.0193298969072165 1 0.0805412371134021 3.35512251519593e-07 Inf 0.630510911257503 0.631650658735822 0.368349341264178
1182 0.436515832240166 0.24 0.416 12 0.25 1 0.04 0.0335051546391753 0.0193298969072165 1 0.0805412371134021 3.38312561038584e-07 Inf 0.630528390055758 0.631629758476734 0.368370241523266
1183 0.451855944374922 0.24 0.416 12 0.25 1 0.04 0.0335051546391753 0.0193298969072165 1 0.0805412371134021 3.40976541309337e-07 Inf 0.630545286523117 0.631609556284866 0.368390443715134
1184 0.467735141287198 0.24 0.416 12 0.25 1 0.04 0.0335051546391753 0.0193298969072165 1 0.0805412371134021 3.43754215004557e-07 Inf 0.63056161957228 0.631590029226805 0.368409970773195
1185 0.484172367584099 0.24 0.416 12 0.25 1 0.04 0.0335051546391753 0.0193298969072165 1 0.0805412371134021 3.46378013526757e-07 Inf 0.630577407676562 0.63157115523951 0.36842884476049
1186 0.501187233627272 0.24 0.416 12 0.25 1 0.04 0.0335051546391753 0.0193298969072165 1 0.0805412371134021 3.49254336373325e-07 Inf 0.630592668544512 0.631552912755824 0.368447087244176
1187 0.518800038928961 0.24 0.416 12 0.25 1 0.04 0.0335051546391753 0.0193298969072165 1 0.0805412371134021 3.5176530137522e-07 Inf 0.630607419587752 0.631535281151289 0.368464718848711
1188 0.537031796370253 0.24 0.416 12 0.25 1 0.04 0.0335051546391753 0.0193298969072165 1 0.0805412371134021 3.54462872330027e-07 Inf 0.630621677405197 0.631518240179862 0.368481759820138
1189 0.555904257270404 0.24 0.416 12 0.25 1 0.04 0.0335051546391753 0.0193298969072165 1 0.0805412371134021 3.56874238813254e-07 Inf 0.630635458297385 0.631501770466533 0.368498229533467
1190 0.575439937337157 0.24 0.416 12 0.25 1 0.04 0.0335051546391753 0.0193298969072165 1 0.0805412371134021 3.59505205415819e-07 Inf 0.630648777833871 0.631485853029947 0.368514146970053
1191 0.59566214352901 0.24 0.416 12 0.25 1 0.04 0.0335051546391753 0.0193298969072165 1 0.0805412371134021 3.61854785919935e-07 Inf 0.630661651326216 0.631470469734729 0.368529530265271
1192 0.616595001861482 0.24 0.416 12 0.25 1 0.04 0.0335051546391753 0.0193298969072165 1 0.0805412371134021 3.6412445004845e-07 Inf 0.630674093431506 0.631455602853107 0.368544397146893
1193 0.638263486190548 0.24 0.416 12 0.25 1 0.04 0.0335051546391753 0.0193298969072165 1 0.0805412371134021 3.6649610831406e-07 Inf 0.630686118347901 0.631441235232875 0.368558764767125
1194 0.660693448007596 0.24 0.416 12 0.25 1 0.04 0.0335051546391753 0.0193298969072165 1 0.0805412371134021 3.68764069851382e-07 Inf 0.63069773990872 0.631427350363761 0.368572649636239
1195 0.683911647281429 0.24 0.416 12 0.25 1 0.04 0.0335051546391753 0.0193298969072165 1 0.0805412371134021 3.71210715695638e-07 Inf 0.630708971400688 0.631413932161601 0.368586067838399
1196 0.707945784384138 0.24 0.416 12 0.25 1 0.04 0.0335051546391753 0.0193298969072165 1 0.0805412371134021 3.73120177577652e-07 Inf 0.630719825901112 0.631400965280926 0.368599034719074
1197 0.732824533138904 0.24 0.416 12 0.25 1 0.04 0.0335051546391753 0.0193298969072165 1 0.0805412371134021 3.7543659795955e-07 Inf 0.630730315695233 0.631388434496323 0.368611565503677
1198 0.758577575029184 0.24 0.416 12 0.25 1 0.04 0.0335051546391753 0.0193298969072165 1 0.0805412371134021 3.7752413709416e-07 Inf 0.630740453024543 0.631376325433142 0.368623674566858
1199 0.785235634610072 0.24 0.416 12 0.25 1 0.04 0.0335051546391753 0.0193298969072165 1 0.0805412371134021 3.79467978487563e-07 Inf 0.630750249589063 0.631364624035568 0.368635375964432
1200 0.812830516164099 0.24 0.416 12 0.25 1 0.04 0.0335051546391753 0.0193298969072165 1 0.0805412371134021 3.81389121414596e-07 Inf 0.630759716675975 0.631353316670639 0.368646683329361
1201 0.841395141645195 0.24 0.416 12 0.25 1 0.04 0.0335051546391753 0.0193298969072165 1 0.0805412371134021 3.83676425927057e-07 Inf 0.630768865168387 0.631342390111598 0.368657609888402
1202 0.870963589956081 0.24 0.416 12 0.25 1 0.04 0.0335051546391753 0.0193298969072165 1 0.0805412371134021 3.85494804520589e-07 Inf 0.630777705866296 0.631331831837712 0.368668168162288
1203 0.901571137605957 0.24 0.416 12 0.25 1 0.04 0.0335051546391753 0.0193298969072165 1 0.0805412371134021 3.87025177968348e-07 Inf 0.630786248982972 0.631321629499203 0.368678370500797
1204 0.93325430079699 0.24 0.416 12 0.25 1 0.04 0.0335051546391753 0.0193298969072165 1 0.0805412371134021 3.89347784067115e-07 Inf 0.630794504197663 0.631311770948622 0.368688229051378
1205 0.966050878989813 0.24 0.416 12 0.25 1 0.04 0.0335051546391753 0.0193298969072165 1 0.0805412371134021 3.90741963873439e-07 Inf 0.630802481512942 0.631302245083372 0.368697754916628
1206 1 0.24 0.416 12 0.25 1 0.04 0.0335051546391753 0.0193298969072165 1 0.0805412371134021 3.92359870262163e-07 Inf 0.630810189945229 0.631293040499484 0.368706959500516
1207 0.001 0.24 0.416 12 0.25 0.1 0.06 0.0335051546391753 0.0193298969072165 1 0.0805412371134021 7.59937333865795e-14 Inf 0.273039111851625 0.990881153615813 0.00911884638418659
1208 0.00103514216667934 0.24 0.416 12 0.25 0.1 0.06 0.0335051546391753 0.0193298969072165 1 0.0805412371134021 8.46091472647426e-14 Inf 0.275610553798683 0.99013748116594 0.00986251883405964
1209 0.00107151930523761 0.24 0.416 12 0.25 0.1 0.06 0.0335051546391753 0.0193298969072165 1 0.0805412371134021 8.92632552226417e-14 Inf 0.278221536990846 0.989347193357054 0.0106528066429462
1210 0.0011091748152624 0.24 0.416 12 0.25 0.1 0.06 0.0335051546391753 0.0193298969072165 1 0.0805412371134021 1.04119360731835e-13 Inf 0.28087163223219 0.988508517303186 0.0114914826968142
1211 0.00114815362149688 0.24 0.416 12 0.25 0.1 0.06 0.0335051546391753 0.0193298969072165 1 0.0805412371134021 1.02966225305114e-13 Inf 0.283560384013625 0.98761969403482 0.0123803059651805
1212 0.00118850222743702 0.24 0.416 12 0.25 0.1 0.06 0.0335051546391753 0.0193298969072165 1 0.0805412371134021 9.19898247703837e-14 Inf 0.286287310781197 0.986678984566463 0.0133210154335371
1213 0.00123026877081238 0.24 0.416 12 0.25 0.1 0.06 0.0335051546391753 0.0193298969072165 1 0.0805412371134021 1.15701831086936e-13 Inf 0.289051905160455 0.985684676105155 0.0143153238948447
1214 0.00127350308101666 0.24 0.416 12 0.25 0.1 0.06 0.0335051546391753 0.0193298969072165 1 0.0805412371134021 1.16707794414361e-13 Inf 0.291853634133078 0.984635088373329 0.0153649116266713
1215 0.00131825673855641 0.24 0.416 12 0.25 0.1 0.06 0.0335051546391753 0.0193298969072165 1 0.0805412371134021 1.38481109786507e-13 Inf 0.294691939162607 0.983528580018158 0.0164714199818422
1216 0.00136458313658892 0.24 0.416 12 0.25 0.1 0.06 0.0335051546391753 0.0193298969072165 1 0.0805412371134021 1.32686042996412e-13 Inf 0.297566236266989 0.982363555078435 0.0176364449215649
1217 0.00141253754462275 0.24 0.416 12 0.25 0.1 0.06 0.0335051546391753 0.0193298969072165 1 0.0805412371134021 1.61670276303861e-13 Inf 0.300475916036439 0.981138469479046 0.018861530520954
1218 0.00146217717445672 0.24 0.416 12 0.25 0.1 0.06 0.0335051546391753 0.0193298969072165 1 0.0805412371134021 1.31485589399715e-13 Inf 0.303420343596097 0.979851837522342 0.0201481624776583
1219 0.00151356124843621 0.24 0.416 12 0.25 0.1 0.06 0.0335051546391753 0.0193298969072165 1 0.0805412371134021 1.52496105720701e-13 Inf 0.306398858513859 0.978502238345109 0.0214977616548907
1220 0.00156675107010815 0.24 0.416 12 0.25 0.1 0.06 0.0335051546391753 0.0193298969072165 1 0.0805412371134021 1.63055355412873e-13 Inf 0.309410774654782 0.977088322309405 0.0229116776905953
1221 0.00162181009735893 0.24 0.416 12 0.25 0.1 0.06 0.0335051546391753 0.0193298969072165 1 0.0805412371134021 1.97460876247329e-13 Inf 0.312455379984477 0.97560881729528 0.0243911827047195
1222 0.00167880401812256 0.24 0.416 12 0.25 0.1 0.06 0.0335051546391753 0.0193298969072165 1 0.0805412371134021 2.08238787992488e-13 Inf 0.31553193632489 0.974062534863367 0.0259374651366332
1223 0.00173780082874938 0.24 0.416 12 0.25 0.1 0.06 0.0335051546391753 0.0193298969072165 1 0.0805412371134021 2.1446877225728e-13 Inf 0.318639679066961 0.972448376255397 0.0275516237446028
1224 0.00179887091512879 0.24 0.416 12 0.25 0.1 0.06 0.0335051546391753 0.0193298969072165 1 0.0805412371134021 2.53185944837021e-13 Inf 0.32177781684559 0.970765338201062 0.0292346617989382
1225 0.00186208713666287 0.24 0.416 12 0.25 0.1 0.06 0.0335051546391753 0.0193298969072165 1 0.0805412371134021 2.95601983331712e-13 Inf 0.324945531183386 0.969012518500061 0.0309874814999387
1226 0.00192752491319094 0.24 0.416 12 0.25 0.1 0.06 0.0335051546391753 0.0193298969072165 1 0.0805412371134021 2.63760288767259e-13 Inf 0.328141976110575 0.967189121348888 0.0328108786511121
1227 0.00199526231496888 0.24 0.416 12 0.25 0.1 0.06 0.0335051546391753 0.0193298969072165 1 0.0805412371134021 2.93806821746701e-13 Inf 0.331366277769364 0.965294462382698 0.0347055376173018
1228 0.00206538015581053 0.24 0.416 12 0.25 0.1 0.06 0.0335051546391753 0.0193298969072165 1 0.0805412371134021 3.19127644318973e-13 Inf 0.334617534011877 0.963327973403649 0.0366720265963512
1229 0.00213796208950223 0.24 0.416 12 0.25 0.1 0.06 0.0335051546391753 0.0193298969072165 1 0.0805412371134021 3.52617053662059e-13 Inf 0.33789481400149 0.961289206768237 0.0387107932317627
1230 0.00221309470960564 0.24 0.416 12 0.25 0.1 0.06 0.0335051546391753 0.0193298969072165 1 0.0805412371134021 4.10522916492265e-13 Inf 0.341197157828107 0.959177839407531 0.0408221605924689
1231 0.00229086765276777 0.24 0.416 12 0.25 0.1 0.06 0.0335051546391753 0.0193298969072165 1 0.0805412371134021 3.91748609342274e-13 Inf 0.344523576148416 0.956993676455659 0.0430063235443409
1232 0.00237137370566166 0.24 0.416 12 0.25 0.1 0.06 0.0335051546391753 0.0193298969072165 1 0.0805412371134021 4.08051366419861e-13 Inf 0.347873049862591 0.954736654463602 0.0452633455363978
1233 0.00245470891568503 0.24 0.416 12 0.25 0.1 0.06 0.0335051546391753 0.0193298969072165 1 0.0805412371134021 5.21461979391718e-13 Inf 0.351244529839262 0.952406844177094 0.0475931558229057
1234 0.0025409727055493 0.24 0.416 12 0.25 0.1 0.06 0.0335051546391753 0.0193298969072165 1 0.0805412371134021 4.95955809641924e-13 Inf 0.354636936700696 0.950004452859417 0.0499955471405827
1235 0.00263026799189538 0.24 0.416 12 0.25 0.1 0.06 0.0335051546391753 0.0193298969072165 1 0.0805412371134021 4.99842160168789e-13 Inf 0.358049160680156 0.947529826141912 0.0524701738580876
1236 0.00272270130807791 0.24 0.416 12 0.25 0.1 0.06 0.0335051546391753 0.0193298969072165 1 0.0805412371134021 5.05017838668231e-13 Inf 0.361480061563382 0.944983449387281 0.0550165506127188
1237 0.00281838293126445 0.24 0.416 12 0.25 0.1 0.06 0.0335051546391753 0.0193298969072165 1 0.0805412371134021 6.80834481048948e-13 Inf 0.364928468725721 0.942365948553009 0.0576340514469912
1238 0.00291742701400117 0.24 0.416 12 0.25 0.1 0.06 0.0335051546391753 0.0193298969072165 1 0.0805412371134021 7.65101033569494e-13 Inf 0.368393181276155 0.939678090544751 0.0603219094552485
1239 0.00301995172040202 0.24 0.416 12 0.25 0.1 0.06 0.0335051546391753 0.0193298969072165 1 0.0805412371134021 6.86346087478302e-13 Inf 0.371872968318869 0.936920783052001 0.0630792169479995
1240 0.00312607936712396 0.24 0.416 12 0.25 0.1 0.06 0.0335051546391753 0.0193298969072165 1 0.0805412371134021 7.07181423065749e-13 Inf 0.37536656934219 0.934095073860989 0.0659049261390107
1241 0.00323593656929628 0.24 0.416 12 0.25 0.1 0.06 0.0335051546391753 0.0193298969072165 1 0.0805412371134021 8.15714699406745e-13 Inf 0.378872694744068 0.931202149642517 0.0687978503574825
1242 0.00334965439157828 0.24 0.416 12 0.25 0.1 0.06 0.0335051546391753 0.0193298969072165 1 0.0805412371134021 8.99272867037081e-13 Inf 0.382390026502069 0.928243334215106 0.0717566657848941
1243 0.00346736850452532 0.24 0.416 12 0.25 0.1 0.06 0.0335051546391753 0.0193298969072165 1 0.0805412371134021 1.15126723819966e-12 Inf 0.385917218994908 0.925220086286743 0.0747799137132565
1244 0.00358921934645005 0.24 0.416 12 0.25 0.1 0.06 0.0335051546391753 0.0193298969072165 1 0.0805412371134021 1.12062519737386e-12 Inf 0.389452899981138 0.922133996681261 0.0778660033187391
1245 0.00371535229097172 0.24 0.416 12 0.25 0.1 0.06 0.0335051546391753 0.0193298969072165 1 0.0805412371134021 1.30863008804321e-12 Inf 0.392995671739473 0.918986785058331 0.0810132149416695
1246 0.00384591782045354 0.24 0.416 12 0.25 0.1 0.06 0.0335051546391753 0.0193298969072165 1 0.0805412371134021 1.24642070881763e-12 Inf 0.396544112373609 0.91578029613885 0.0842197038611496
1247 0.00398107170553497 0.24 0.416 12 0.25 0.1 0.06 0.0335051546391753 0.0193298969072165 1 0.0805412371134021 1.40268766041952e-12 Inf 0.400096777283005 0.912516495450318 0.0874835045496825
1248 0.0041209751909733 0.24 0.416 12 0.25 0.1 0.06 0.0335051546391753 0.0193298969072165 1 0.0805412371134021 1.56078419675533e-12 Inf 0.403652200799547 0.909197464609611 0.0908025353903888
1249 0.00426579518801593 0.24 0.416 12 0.25 0.1 0.06 0.0335051546391753 0.0193298969072165 1 0.0805412371134021 1.66310358471532e-12 Inf 0.407208897988312 0.905825396163305 0.0941746038366954
1250 0.00441570447353313 0.24 0.416 12 0.25 0.1 0.06 0.0335051546391753 0.0193298969072165 1 0.0805412371134021 1.7531018215192e-12 Inf 0.410765366609205 0.902402588008185 0.0975974119918154
1251 0.00457088189614875 0.24 0.416 12 0.25 0.1 0.06 0.0335051546391753 0.0193298969072165 1 0.0805412371134021 2.10190178367272e-12 Inf 0.414320089234428 0.898931437417253 0.101068562582747
1252 0.0047315125896148 0.24 0.416 12 0.25 0.1 0.06 0.0335051546391753 0.0193298969072165 1 0.0805412371134021 2.23917506738578e-12 Inf 0.417871535515379 0.895414434698805 0.104585565301195
1253 0.00489778819368446 0.24 0.416 12 0.25 0.1 0.06 0.0335051546391753 0.0193298969072165 1 0.0805412371134021 2.5072063487553e-12 Inf 0.421418164590797 0.891854156518377 0.108145843481623
1254 0.00506990708274704 0.24 0.416 12 0.25 0.1 0.06 0.0335051546391753 0.0193298969072165 1 0.0805412371134021 2.67368037122936e-12 Inf 0.424958427626672 0.888253258915395 0.111746741084605
1255 0.00524807460249772 0.24 0.416 12 0.25 0.1 0.06 0.0335051546391753 0.0193298969072165 1 0.0805412371134021 2.91561825092262e-12 Inf 0.42849077047694 0.884614470048237 0.115385529951763
1256 0.00543250331492433 0.24 0.416 12 0.25 0.1 0.06 0.0335051546391753 0.0193298969072165 1 0.0805412371134021 3.24959034853958e-12 Inf 0.432013636452631 0.880940582702828 0.119059417297172
1257 0.00562341325190349 0.24 0.416 12 0.25 0.1 0.06 0.0335051546391753 0.0193298969072165 1 0.0805412371134021 3.51712314837266e-12 Inf 0.435525469186143 0.877234446601584 0.122765553398416
1258 0.00582103217770872 0.24 0.416 12 0.25 0.1 0.06 0.0335051546391753 0.0193298969072165 1 0.0805412371134021 4.00355257720515e-12 Inf 0.439024715575887 0.873498960550244 0.126501039449756
1259 0.00602559586074358 0.24 0.416 12 0.25 0.1 0.06 0.0335051546391753 0.0193298969072165 1 0.0805412371134021 4.52214260698866e-12 Inf 0.442509828796037 0.869737064461257 0.130262935538743
1260 0.00623734835482419 0.24 0.416 12 0.25 0.1 0.06 0.0335051546391753 0.0193298969072165 1 0.0805412371134021 4.97349576429482e-12 Inf 0.445979271355097 0.865951731292773 0.134048268707227
1261 0.00645654229034656 0.24 0.416 12 0.25 0.1 0.06 0.0335051546391753 0.0193298969072165 1 0.0805412371134021 5.41264608765977e-12 Inf 0.449431518186308 0.862145958942613 0.137854041057387
1262 0.00668343917568615 0.24 0.416 12 0.25 0.1 0.06 0.0335051546391753 0.0193298969072165 1 0.0805412371134021 5.90759990932497e-12 Inf 0.452865059752837 0.858322762136668 0.141677237863332
1263 0.00691830970918936 0.24 0.416 12 0.25 0.1 0.06 0.0335051546391753 0.0193298969072165 1 0.0805412371134021 6.50816384359138e-12 Inf 0.456278405150026 0.854485164350606 0.145514835649394
1264 0.00716143410212902 0.24 0.416 12 0.25 0.1 0.06 0.0335051546391753 0.0193298969072165 1 0.0805412371134021 7.1323664247957e-12 Inf 0.459670085187088 0.850636189803349 0.149363810196651
1265 0.00741310241300918 0.24 0.416 12 0.25 0.1 0.06 0.0335051546391753 0.0193298969072165 1 0.0805412371134021 7.86637546127642e-12 Inf 0.463038655430861 0.846778855560023 0.153221144439977
1266 0.00767361489361819 0.24 0.416 12 0.25 0.1 0.06 0.0335051546391753 0.0193298969072165 1 0.0805412371134021 8.74457074134284e-12 Inf 0.46638269919398 0.842916163780399 0.157083836219601
1267 0.00794328234724281 0.24 0.416 12 0.25 0.1 0.06 0.0335051546391753 0.0193298969072165 1 0.0805412371134021 9.53755649236071e-12 Inf 0.469700830451002 0.839051094148099 0.160948905851901
1268 0.00822242649947071 0.24 0.416 12 0.25 0.1 0.06 0.0335051546391753 0.0193298969072165 1 0.0805412371134021 1.05511831978195e-11 Inf 0.472991696665851 0.835186596513457 0.164813403486543
1269 0.00851138038202376 0.24 0.416 12 0.25 0.1 0.06 0.0335051546391753 0.0193298969072165 1 0.0805412371134021 1.17520553140712e-11 Inf 0.476253981515337 0.831325583781807 0.168674416218193
1270 0.00881048873008014 0.24 0.416 12 0.25 0.1 0.06 0.0335051546391753 0.0193298969072165 1 0.0805412371134021 1.27577160261797e-11 Inf 0.479486407493729 0.827470925075762 0.172529074924238
1271 0.0091201083935591 0.24 0.416 12 0.25 0.1 0.06 0.0335051546391753 0.0193298969072165 1 0.0805412371134021 1.39982700130952e-11 Inf 0.482687738385062 0.82362543919913 0.17637456080087
1272 0.00944060876285924 0.24 0.416 12 0.25 0.1 0.06 0.0335051546391753 0.0193298969072165 1 0.0805412371134021 1.55455260684024e-11 Inf 0.485856781590308 0.819791888426194 0.180208111573806
1273 0.00977237220955811 0.24 0.416 12 0.25 0.1 0.06 0.0335051546391753 0.0193298969072165 1 0.0805412371134021 1.68091313031181e-11 Inf 0.488992390298327 0.815972972638677 0.184027027361323
1274 0.010115794542599 0.24 0.416 12 0.25 0.1 0.06 0.0335051546391753 0.0193298969072165 1 0.0805412371134021 1.82677673579408e-11 Inf 0.492093465490272 0.812171323829271 0.187828676170729
1275 0.010471285480509 0.24 0.416 12 0.25 0.1 0.06 0.0335051546391753 0.0193298969072165 1 0.0805412371134021 2.00013861945342e-11 Inf 0.495158957768961 0.808389500988153 0.191610499011847
1276 0.010839269140212 0.24 0.416 12 0.25 0.1 0.06 0.0335051546391753 0.0193298969072165 1 0.0805412371134021 2.17047812455494e-11 Inf 0.498187869005706 0.804629985385856 0.195370014614144
1277 0.0112201845430196 0.24 0.416 12 0.25 0.1 0.06 0.0335051546391753 0.0193298969072165 1 0.0805412371134021 2.38714179784491e-11 Inf 0.501179253798983 0.800895176263478 0.199104823736522
1278 0.0116144861384034 0.24 0.416 12 0.25 0.1 0.06 0.0335051546391753 0.0193298969072165 1 0.0805412371134021 2.58262397877023e-11 Inf 0.504132220740146 0.79718738693752 0.20281261306248
1279 0.0120226443461741 0.24 0.416 12 0.25 0.1 0.06 0.0335051546391753 0.0193298969072165 1 0.0805412371134021 2.79279232999843e-11 Inf 0.50704593348353 0.793508841324974 0.206491158675026
1280 0.0124451461177138 0.24 0.416 12 0.25 0.1 0.06 0.0335051546391753 0.0193298969072165 1 0.0805412371134021 3.05112569798783e-11 Inf 0.509919611619076 0.789861670890235 0.210138329109765
1281 0.0128824955169313 0.24 0.416 12 0.25 0.1 0.06 0.0335051546391753 0.0193298969072165 1 0.0805412371134021 3.30036905668725e-11 Inf 0.512752531347571 0.786247912014205 0.213752087985795
1282 0.0133352143216332 0.24 0.416 12 0.25 0.1 0.06 0.0335051546391753 0.0193298969072165 1 0.0805412371134021 3.52634072793958e-11 Inf 0.515544025959318 0.782669503781832 0.217330496218168
1283 0.0138038426460288 0.24 0.416 12 0.25 0.1 0.06 0.0335051546391753 0.0193298969072165 1 0.0805412371134021 3.82191131498809e-11 Inf 0.518293486118975 0.779128286183387 0.220871713816613
1284 0.014288939585111 0.24 0.416 12 0.25 0.1 0.06 0.0335051546391753 0.0193298969072165 1 0.0805412371134021 4.11521418883839e-11 Inf 0.521000359959969 0.775625998721403 0.224374001278597
1285 0.0147910838816821 0.24 0.416 12 0.25 0.1 0.06 0.0335051546391753 0.0193298969072165 1 0.0805412371134021 4.39215859727093e-11 Inf 0.523664152993238 0.772164279413443 0.227835720586557
1286 0.0153108746168203 0.24 0.416 12 0.25 0.1 0.06 0.0335051546391753 0.0193298969072165 1 0.0805412371134021 4.73961336893087e-11 Inf 0.526284427836455 0.76874466417958 0.23125533582042
1287 0.0158489319246111 0.24 0.416 12 0.25 0.1 0.06 0.0335051546391753 0.0193298969072165 1 0.0805412371134021 5.02450941502986e-11 Inf 0.52886080376977 0.765368586600118 0.234631413399882
1288 0.0164058977319954 0.24 0.416 12 0.25 0.1 0.06 0.0335051546391753 0.0193298969072165 1 0.0805412371134021 5.40294408063295e-11 Inf 0.531392956126432 0.762037378029375 0.237962621970625
1289 0.0169824365246174 0.24 0.416 12 0.25 0.1 0.06 0.0335051546391753 0.0193298969072165 1 0.0805412371134021 5.79814587997867e-11 Inf 0.533880615526272 0.758752268048464 0.241247731951536
1290 0.0175792361395869 0.24 0.416 12 0.25 0.1 0.06 0.0335051546391753 0.0193298969072165 1 0.0805412371134021 6.15536087540929e-11 Inf 0.536323566960731 0.75551438523978 0.24448561476022
1291 0.0181970085860998 0.24 0.416 12 0.25 0.1 0.06 0.0335051546391753 0.0193298969072165 1 0.0805412371134021 6.55450601021353e-11 Inf 0.538721648739569 0.75232475826442 0.24767524173558
1292 0.018836490894898 0.24 0.416 12 0.25 0.1 0.06 0.0335051546391753 0.0193298969072165 1 0.0805412371134021 6.9516499788579e-11 Inf 0.541074751308756 0.749184317223057 0.250815682776943
1293 0.0194984459975805 0.24 0.416 12 0.25 0.1 0.06 0.0335051546391753 0.0193298969072165 1 0.0805412371134021 7.37524788962073e-11 Inf 0.543382815949742 0.746093895280126 0.253906104719874
1294 0.0201836636368156 0.24 0.416 12 0.25 0.1 0.06 0.0335051546391753 0.0193298969072165 1 0.0805412371134021 7.7878210201195e-11 Inf 0.545645833371199 0.743054230531473 0.256945769468527
1295 0.0208929613085404 0.24 0.416 12 0.25 0.1 0.06 0.0335051546391753 0.0193298969072165 1 0.0805412371134021 8.2457674179361e-11 Inf 0.547863842203097 0.74006596809383 0.25993403190617
1296 0.0216271852372702 0.24 0.416 12 0.25 0.1 0.06 0.0335051546391753 0.0193298969072165 1 0.0805412371134021 8.68704041535363e-11 Inf 0.550036927404282 0.737129662395785 0.262870337604215
1297 0.0223872113856834 0.24 0.416 12 0.25 0.1 0.06 0.0335051546391753 0.0193298969072165 1 0.0805412371134021 9.18317715706968e-11 Inf 0.552165218594169 0.734245779649949 0.265754220350051
1298 0.0231739464996848 0.24 0.416 12 0.25 0.1 0.06 0.0335051546391753 0.0193298969072165 1 0.0805412371134021 9.63211341741509e-11 Inf 0.554248888318851 0.73141470048466 0.26858529951534
1299 0.0239883291901949 0.24 0.416 12 0.25 0.1 0.06 0.0335051546391753 0.0193298969072165 1 0.0805412371134021 1.01019424487807e-10 Inf 0.55628815026245 0.728636722716802 0.271363277283198
1300 0.0248313310529557 0.24 0.416 12 0.25 0.1 0.06 0.0335051546391753 0.0193298969072165 1 0.0805412371134021 1.06127283068351e-10 Inf 0.558283257412594 0.72591206424344 0.27408793575656
1301 0.0257039578276886 0.24 0.416 12 0.25 0.1 0.06 0.0335051546391753 0.0193298969072165 1 0.0805412371134021 1.10685362622338e-10 Inf 0.560234500191824 0.723240866036634 0.276759133963366
1302 0.0266072505979881 0.24 0.416 12 0.25 0.1 0.06 0.0335051546391753 0.0193298969072165 1 0.0805412371134021 1.16670970302414e-10 Inf 0.562142204562245 0.720623195219409 0.279376804780591
1303 0.0275422870333817 0.24 0.416 12 0.25 0.1 0.06 0.0335051546391753 0.0193298969072165 1 0.0805412371134021 1.21588825704837e-10 Inf 0.56400673011369 0.718059048208001 0.281940951791999
1304 0.0285101826750391 0.24 0.416 12 0.25 0.1 0.06 0.0335051546391753 0.0193298969072165 1 0.0805412371134021 1.27367709749308e-10 Inf 0.565828468143436 0.715548353901461 0.284451646098539
1305 0.0295120922666639 0.24 0.416 12 0.25 0.1 0.06 0.0335051546391753 0.0193298969072165 1 0.0805412371134021 1.32363814028293e-10 Inf 0.567607839736266 0.713090976904556 0.286909023095444
1306 0.0305492111321551 0.24 0.416 12 0.25 0.1 0.06 0.0335051546391753 0.0193298969072165 1 0.0805412371134021 1.37316156275519e-10 Inf 0.569345293850861 0.710686720766503 0.289313279233497
1307 0.0316227766016838 0.24 0.416 12 0.25 0.1 0.06 0.0335051546391753 0.0193298969072165 1 0.0805412371134021 1.42642119470293e-10 Inf 0.571041305421651 0.70833533122384 0.29166466877616
1308 0.0327340694878838 0.24 0.416 12 0.25 0.1 0.06 0.0335051546391753 0.0193298969072165 1 0.0805412371134021 1.48338042153459e-10 Inf 0.572696373481323 0.706036499432822 0.293963500567178
1309 0.0338844156139203 0.24 0.416 12 0.25 0.1 0.06 0.0335051546391753 0.0193298969072165 1 0.0805412371134021 1.53850264667833e-10 Inf 0.574311019310161 0.703789865179216 0.296210134820784
1310 0.0350751873952568 0.24 0.416 12 0.25 0.1 0.06 0.0335051546391753 0.0193298969072165 1 0.0805412371134021 1.58646849997279e-10 Inf 0.575885784617924 0.701595020054813 0.298404979945187
1311 0.0363078054770101 0.24 0.416 12 0.25 0.1 0.06 0.0335051546391753 0.0193298969072165 1 0.0805412371134021 1.6527736579515e-10 Inf 0.577421229763714 0.699451510590648 0.300548489409352
1312 0.0375837404288444 0.24 0.416 12 0.25 0.1 0.06 0.0335051546391753 0.0193298969072165 1 0.0805412371134021 1.69215955592335e-10 Inf 0.578917932016574 0.697358841336222 0.302641158663778
1313 0.038904514499428 0.24 0.416 12 0.25 0.1 0.06 0.0335051546391753 0.0193298969072165 1 0.0805412371134021 1.74804807781537e-10 Inf 0.580376483863365 0.695316477878926 0.304683522121074
1314 0.0402717034325459 0.24 0.416 12 0.25 0.1 0.06 0.0335051546391753 0.0193298969072165 1 0.0805412371134021 1.79881677912427e-10 Inf 0.581797491364335 0.693323849793589 0.306676150206411
1315 0.0416869383470335 0.24 0.416 12 0.25 0.1 0.06 0.0335051546391753 0.0193298969072165 1 0.0805412371134021 1.85000970272242e-10 Inf 0.583181572562063 0.691380353518046 0.308619646481954
1316 0.0431519076827765 0.24 0.416 12 0.25 0.1 0.06 0.0335051546391753 0.0193298969072165 1 0.0805412371134021 1.90028090485406e-10 Inf 0.584529355944094 0.689485355147268 0.310514644852732
1317 0.0446683592150963 0.24 0.416 12 0.25 0.1 0.06 0.0335051546391753 0.0193298969072165 1 0.0805412371134021 1.94005910295059e-10 Inf 0.585841478963144 0.687638193142931 0.312361806857069
1318 0.046238102139926 0.24 0.416 12 0.25 0.1 0.06 0.0335051546391753 0.0193298969072165 1 0.0805412371134021 2.01306346592212e-10 Inf 0.587118586614607 0.685838180952931 0.314161819047069
1319 0.0478630092322638 0.24 0.416 12 0.25 0.1 0.06 0.0335051546391753 0.0193298969072165 1 0.0805412371134021 2.05728600821686e-10 Inf 0.588361330074346 0.684084609538683 0.315915390461317
1320 0.049545019080479 0.24 0.416 12 0.25 0.1 0.06 0.0335051546391753 0.0193298969072165 1 0.0805412371134021 2.09877297832617e-10 Inf 0.589570365396433 0.682376749806971 0.317623250193029
1321 0.0512861383991365 0.24 0.416 12 0.25 0.1 0.06 0.0335051546391753 0.0193298969072165 1 0.0805412371134021 2.15247923434844e-10 Inf 0.590746352272138 0.680713854945361 0.319286145054639
1322 0.0530884444230988 0.24 0.416 12 0.25 0.1 0.06 0.0335051546391753 0.0193298969072165 1 0.0805412371134021 2.20025307869076e-10 Inf 0.591889952849496 0.679095162658149 0.320904837341851
1323 0.0549540873857625 0.24 0.416 12 0.25 0.1 0.06 0.0335051546391753 0.0193298969072165 1 0.0805412371134021 2.23944933777642e-10 Inf 0.593001830614532 0.6775198973045 0.3224801026955
1324 0.0568852930843841 0.24 0.416 12 0.25 0.1 0.06 0.0335051546391753 0.0193298969072165 1 0.0805412371134021 2.28605537711674e-10 Inf 0.5940826493326 0.675987271936107 0.324012728063893
1325 0.0588843655355589 0.24 0.416 12 0.25 0.1 0.06 0.0335051546391753 0.0193298969072165 1 0.0805412371134021 2.33401581698975e-10 Inf 0.595133072050233 0.674496490236663 0.325503509763337
1326 0.0609536897240169 0.24 0.416 12 0.25 0.1 0.06 0.0335051546391753 0.0193298969072165 1 0.0805412371134021 2.36679895083622e-10 Inf 0.59615376015583 0.673046748362063 0.326953251637937
1327 0.0630957344480193 0.24 0.416 12 0.25 0.1 0.06 0.0335051546391753 0.0193298969072165 1 0.0805412371134021 2.4110279961756e-10 Inf 0.597145372498856 0.671637236683728 0.328362763316272
1328 0.0653130552647472 0.24 0.416 12 0.25 0.1 0.06 0.0335051546391753 0.0193298969072165 1 0.0805412371134021 2.43936846416881e-10 Inf 0.598108564566374 0.670267141436086 0.329732858563914
1329 0.0676082975391982 0.24 0.416 12 0.25 0.1 0.06 0.0335051546391753 0.0193298969072165 1 0.0805412371134021 2.48248094823766e-10 Inf 0.599043987714485 0.668935646268591 0.331064353731409
1330 0.0699841996002274 0.24 0.416 12 0.25 0.1 0.06 0.0335051546391753 0.0193298969072165 1 0.0805412371134021 2.50245087238948e-10 Inf 0.599952288455058 0.667641933706721 0.332358066293279
1331 0.072443596007499 0.24 0.416 12 0.25 0.1 0.06 0.0335051546391753 0.0193298969072165 1 0.0805412371134021 2.54338690733324e-10 Inf 0.600834107794777 0.666385186521888 0.333614813478112
1332 0.0749894209332456 0.24 0.416 12 0.25 0.1 0.06 0.0335051546391753 0.0193298969072165 1 0.0805412371134021 2.55990163528647e-10 Inf 0.601690080624807 0.665164589013139 0.334835410986861
1333 0.0776247116628692 0.24 0.416 12 0.25 0.1 0.06 0.0335051546391753 0.0193298969072165 1 0.0805412371134021 2.60870787211626e-10 Inf 0.602520835160707 0.663979328204339 0.336020671795661
1334 0.0803526122185617 0.24 0.416 12 0.25 0.1 0.06 0.0335051546391753 0.0193298969072165 1 0.0805412371134021 2.62354321427238e-10 Inf 0.60332699242929 0.662828594958168 0.337171405041832
1335 0.0831763771102671 0.24 0.416 12 0.25 0.1 0.06 0.0335051546391753 0.0193298969072165 1 0.0805412371134021 2.64573589165568e-10 Inf 0.604109165801314 0.661711585009543 0.338288414990457
1336 0.08609937521846 0.24 0.416 12 0.25 0.1 0.06 0.0335051546391753 0.0193298969072165 1 0.0805412371134021 2.69624145059211e-10 Inf 0.604867960568272 0.660627499923161 0.339372500076839
1337 0.0891250938133746 0.24 0.416 12 0.25 0.1 0.06 0.0335051546391753 0.0193298969072165 1 0.0805412371134021 2.70280083036756e-10 Inf 0.605603973560214 0.659575547974924 0.340424452025076
1338 0.0922571427154763 0.24 0.416 12 0.25 0.1 0.06 0.0335051546391753 0.0193298969072165 1 0.0805412371134021 2.73110460462245e-10 Inf 0.606317792806096 0.658554944964866 0.341445055035134
1339 0.0954992586021436 0.24 0.416 12 0.25 0.1 0.06 0.0335051546391753 0.0193298969072165 1 0.0805412371134021 2.76653575916053e-10 Inf 0.607009997228392 0.657564914957905 0.342435085042095
1340 0.0988553094656939 0.24 0.416 12 0.25 0.1 0.06 0.0335051546391753 0.0193298969072165 1 0.0805412371134021 2.76188112744574e-10 Inf 0.60768115637822 0.656604690963034 0.343395309036966
1341 0.102329299228075 0.24 0.416 12 0.25 0.1 0.06 0.0335051546391753 0.0193298969072165 1 0.0805412371134021 2.79316800157886e-10 Inf 0.608331830202066 0.655673515547458 0.344326484452542
1342 0.105925372517729 0.24 0.416 12 0.25 0.1 0.06 0.0335051546391753 0.0193298969072165 1 0.0805412371134021 2.80519118784489e-10 Inf 0.608962568841846 0.654770641391802 0.345229358608198
1343 0.109647819614319 0.24 0.416 12 0.25 0.1 0.06 0.0335051546391753 0.0193298969072165 1 0.0805412371134021 2.84421384014188e-10 Inf 0.609573912466573 0.65389533178954 0.34610466821046
1344 0.113501081567231 0.24 0.416 12 0.25 0.1 0.06 0.0335051546391753 0.0193298969072165 1 0.0805412371134021 2.85000527518176e-10 Inf 0.610166391131958 0.653046861091354 0.346953138908646
1345 0.117489755493953 0.24 0.416 12 0.25 0.1 0.06 0.0335051546391753 0.0193298969072165 1 0.0805412371134021 2.87462611874012e-10 Inf 0.610740524668857 0.65222451510004 0.34777548489996
1346 0.121618600064637 0.24 0.416 12 0.25 0.1 0.06 0.0335051546391753 0.0193298969072165 1 0.0805412371134021 2.88302434009458e-10 Inf 0.61129682259505 0.651427591414966 0.348572408585034
1347 0.125892541179417 0.24 0.416 12 0.25 0.1 0.06 0.0335051546391753 0.0193298969072165 1 0.0805412371134021 2.90064932143008e-10 Inf 0.611835784053518 0.65065539973311 0.34934460026689
1348 0.13031667784523 0.24 0.416 12 0.25 0.1 0.06 0.0335051546391753 0.0193298969072165 1 0.0805412371134021 2.93736483920892e-10 Inf 0.612357897771899 0.6499072621059 0.3500927378941
1349 0.134896288259165 0.24 0.416 12 0.25 0.1 0.06 0.0335051546391753 0.0193298969072165 1 0.0805412371134021 2.92848472902008e-10 Inf 0.612863642043075 0.649182513155741 0.350817486844259
1350 0.139636836105594 0.24 0.416 12 0.25 0.1 0.06 0.0335051546391753 0.0193298969072165 1 0.0805412371134021 2.98511482026143e-10 Inf 0.613353484725222 0.648480500254347 0.351519499745653
1351 0.144543977074593 0.24 0.416 12 0.25 0.1 0.06 0.0335051546391753 0.0193298969072165 1 0.0805412371134021 2.97405476981649e-10 Inf 0.613827883260459 0.647800583665912 0.352199416334088
1352 0.149623565609443 0.24 0.416 12 0.25 0.1 0.06 0.0335051546391753 0.0193298969072165 1 0.0805412371134021 2.98628676474733e-10 Inf 0.614287284709871 0.64714213665648 0.35285786334352
1353 0.154881661891248 0.24 0.416 12 0.25 0.1 0.06 0.0335051546391753 0.0193298969072165 1 0.0805412371134021 3.00696929161903e-10 Inf 0.614732125803553 0.646504545571525 0.353495454428475
1354 0.160324539069004 0.24 0.416 12 0.25 0.1 0.06 0.0335051546391753 0.0193298969072165 1 0.0805412371134021 3.07643965857807e-10 Inf 0.615162833005548 0.645887209885047 0.354112790114953
1355 0.165958690743756 0.24 0.416 12 0.25 0.1 0.06 0.0335051546391753 0.0193298969072165 1 0.0805412371134021 3.07475141701763e-10 Inf 0.615579822592252 0.645289542222072 0.354710457777928
1356 0.171790838715759 0.24 0.416 12 0.25 0.1 0.06 0.0335051546391753 0.0193298969072165 1 0.0805412371134021 3.10069899443766e-10 Inf 0.615983500741043 0.644710968353952 0.355289031646048
1357 0.177827941003892 0.24 0.416 12 0.25 0.1 0.06 0.0335051546391753 0.0193298969072165 1 0.0805412371134021 3.17058076841625e-10 Inf 0.616374263632114 0.644150927172934 0.355849072827066
1358 0.184077200146896 0.24 0.416 12 0.25 0.1 0.06 0.0335051546391753 0.0193298969072165 1 0.0805412371134021 3.22750793972648e-10 Inf 0.616752497557626 0.643608870642365 0.356391129357635
1359 0.190546071796325 0.24 0.416 12 0.25 0.1 0.06 0.0335051546391753 0.0193298969072165 1 0.0805412371134021 3.29305062385377e-10 Inf 0.617118579042639 0.643084263729883 0.356915736270117
1360 0.197242273611485 0.24 0.416 12 0.25 0.1 0.06 0.0335051546391753 0.0193298969072165 1 0.0805412371134021 3.36041850595992e-10 Inf 0.617472874971249 0.642576584319581 0.357423415680419
1361 0.204173794466953 0.24 0.416 12 0.25 0.1 0.06 0.0335051546391753 0.0193298969072165 1 0.0805412371134021 3.45425636878727e-10 Inf 0.617815742721592 0.642085323109075 0.357914676890925
1362 0.211348903983665 0.24 0.416 12 0.25 0.1 0.06 0.0335051546391753 0.0193298969072165 1 0.0805412371134021 3.5039281979371e-10 Inf 0.618147530307298 0.641609983491195 0.358390016508805
1363 0.218776162394955 0.24 0.416 12 0.25 0.1 0.06 0.0335051546391753 0.0193298969072165 1 0.0805412371134021 3.57161750695612e-10 Inf 0.618468576522829 0.641150081420269 0.358849918579731
1364 0.226464430759306 0.24 0.416 12 0.25 0.1 0.06 0.0335051546391753 0.0193298969072165 1 0.0805412371134021 3.65446796088409e-10 Inf 0.61877921109615 0.640705145267926 0.359294854732074
1365 0.234422881531992 0.24 0.416 12 0.25 0.1 0.06 0.0335051546391753 0.0193298969072165 1 0.0805412371134021 3.76726458188592e-10 Inf 0.619079754843573 0.640274715665722 0.359725284334278
1366 0.242661009508241 0.24 0.416 12 0.25 0.1 0.06 0.0335051546391753 0.0193298969072165 1 0.0805412371134021 3.79883955889393e-10 Inf 0.619370519829341 0.63985834533843 0.36014165466157
1367 0.251188643150958 0.24 0.416 12 0.25 0.1 0.06 0.0335051546391753 0.0193298969072165 1 0.0805412371134021 3.87054057207625e-10 Inf 0.619651809527877 0.639455598928007 0.360544401071993
1368 0.260015956316527 0.24 0.416 12 0.25 0.1 0.06 0.0335051546391753 0.0193298969072165 1 0.0805412371134021 3.97016629641311e-10 Inf 0.619923918987855 0.639066052808785 0.360933947191215
1369 0.269153480392691 0.24 0.416 12 0.25 0.1 0.06 0.0335051546391753 0.0193298969072165 1 0.0805412371134021 4.0310703126184e-10 Inf 0.62018713499991 0.638689294897217 0.361310705102783
1370 0.278612116862977 0.24 0.416 12 0.25 0.1 0.06 0.0335051546391753 0.0193298969072165 1 0.0805412371134021 4.174664754511e-10 Inf 0.620441736264199 0.638324924453721 0.361675075546279
1371 0.288403150312661 0.24 0.416 12 0.25 0.1 0.06 0.0335051546391753 0.0193298969072165 1 0.0805412371134021 4.16782629242274e-10 Inf 0.620687993559437 0.637972551879879 0.362027448120121
1372 0.298538261891796 0.24 0.416 12 0.25 0.1 0.06 0.0335051546391753 0.0193298969072165 1 0.0805412371134021 4.29055035423842e-10 Inf 0.620926169913123 0.637631798511351 0.362368201488649
1373 0.309029543251359 0.24 0.416 12 0.25 0.1 0.06 0.0335051546391753 0.0193298969072165 1 0.0805412371134021 4.32619084653196e-10 Inf 0.621156520771949 0.637302296407162 0.362697703592838
1374 0.31988951096914 0.24 0.416 12 0.25 0.1 0.06 0.0335051546391753 0.0193298969072165 1 0.0805412371134021 4.42543513987093e-10 Inf 0.621379294170715 0.636983688134487 0.363016311865513
1375 0.331131121482591 0.24 0.416 12 0.25 0.1 0.06 0.0335051546391753 0.0193298969072165 1 0.0805412371134021 4.50265161960894e-10 Inf 0.621594730903711 0.636675626553915 0.363324373446085
1376 0.34276778654645 0.24 0.416 12 0.25 0.1 0.06 0.0335051546391753 0.0193298969072165 1 0.0805412371134021 4.59376514258536e-10 Inf 0.621803064691616 0.636377774599089 0.363622225400911
1377 0.354813389233575 0.24 0.416 12 0.25 0.1 0.06 0.0335051546391753 0.0193298969072165 1 0.0805412371134021 4.64455782861473e-10 Inf 0.622004522351938 0.636089805059806 0.363910194940194
1378 0.367282300498085 0.24 0.416 12 0.25 0.1 0.06 0.0335051546391753 0.0193298969072165 1 0.0805412371134021 4.72717592500671e-10 Inf 0.622199323963391 0.63581140035946 0.36418859964054
1379 0.380189396320561 0.24 0.416 12 0.25 0.1 0.06 0.0335051546391753 0.0193298969072165 1 0.0805412371134021 4.79904905745232e-10 Inf 0.622387683033277 0.635542252336767 0.364457747663233
1380 0.393550075455777 0.24 0.416 12 0.25 0.1 0.06 0.0335051546391753 0.0193298969072165 1 0.0805412371134021 4.94038664144991e-10 Inf 0.622569806660393 0.635282062024983 0.364717937975017
1381 0.407380277804113 0.24 0.416 12 0.25 0.1 0.06 0.0335051546391753 0.0193298969072165 1 0.0805412371134021 4.98601564549728e-10 Inf 0.622745895696666 0.635030539432296 0.364969460567704
1382 0.421696503428582 0.24 0.416 12 0.25 0.1 0.06 0.0335051546391753 0.0193298969072165 1 0.0805412371134021 5.01882821760113e-10 Inf 0.622916144908318 0.634787403324826 0.365212596675174
1383 0.436515832240166 0.24 0.416 12 0.25 0.1 0.06 0.0335051546391753 0.0193298969072165 1 0.0805412371134021 5.10003223680444e-10 Inf 0.623080743133008 0.634552381009111 0.365447618990889
1384 0.451855944374922 0.24 0.416 12 0.25 0.1 0.06 0.0335051546391753 0.0193298969072165 1 0.0805412371134021 5.24372330279466e-10 Inf 0.623239873435676 0.634325208117347 0.365674791882653
1385 0.467735141287198 0.24 0.416 12 0.25 0.1 0.06 0.0335051546391753 0.0193298969072165 1 0.0805412371134021 5.23074004249446e-10 Inf 0.623393713261824 0.634105628394406 0.365894371605594
1386 0.484172367584099 0.24 0.416 12 0.25 0.1 0.06 0.0335051546391753 0.0193298969072165 1 0.0805412371134021 5.31417994678596e-10 Inf 0.623542434589404 0.633893393488223 0.366106606511777
1387 0.501187233627272 0.24 0.416 12 0.25 0.1 0.06 0.0335051546391753 0.0193298969072165 1 0.0805412371134021 5.33718926692961e-10 Inf 0.623686204074913 0.633688262739525 0.366311737260475
1388 0.518800038928961 0.24 0.416 12 0.25 0.1 0.06 0.0335051546391753 0.0193298969072165 1 0.0805412371134021 5.5340551412264e-10 Inf 0.623825183202209 0.63349000297954 0.36650999702046
1389 0.537031796370253 0.24 0.416 12 0.25 0.1 0.06 0.0335051546391753 0.0193298969072165 1 0.0805412371134021 5.4698769819117e-10 Inf 0.623959528422983 0.633298388325079 0.366701611674921
1390 0.555904257270404 0.24 0.416 12 0.25 0.1 0.06 0.0335051546391753 0.0193298969072165 1 0.0805412371134021 5.56407841675877e-10 Inf 0.624089391298875 0.633113199981012 0.366886800018988
1391 0.575439937337157 0.24 0.416 12 0.25 0.1 0.06 0.0335051546391753 0.0193298969072165 1 0.0805412371134021 5.71948315097881e-10 Inf 0.624214918638229 0.632934226043457 0.367065773956543
1392 0.59566214352901 0.24 0.416 12 0.25 0.1 0.06 0.0335051546391753 0.0193298969072165 1 0.0805412371134021 5.66982552921425e-10 Inf 0.624336252631218 0.632761261307442 0.367238738692558
1393 0.616595001861482 0.24 0.416 12 0.25 0.1 0.06 0.0335051546391753 0.0193298969072165 1 0.0805412371134021 5.84904952596887e-10 Inf 0.624453530981752 0.632594107077711 0.367405892922289
1394 0.638263486190548 0.24 0.416 12 0.25 0.1 0.06 0.0335051546391753 0.0193298969072165 1 0.0805412371134021 5.82369328108734e-10 Inf 0.624566887036735 0.632432570983288 0.367567429016712
1395 0.660693448007596 0.24 0.416 12 0.25 0.1 0.06 0.0335051546391753 0.0193298969072165 1 0.0805412371134021 5.89662036212801e-10 Inf 0.624676449912366 0.632276466795562 0.367723533204438
1396 0.683911647281429 0.24 0.416 12 0.25 0.1 0.06 0.0335051546391753 0.0193298969072165 1 0.0805412371134021 5.88573944790283e-10 Inf 0.624782344618239 0.632125614250694 0.367874385749306
1397 0.707945784384138 0.24 0.416 12 0.25 0.1 0.06 0.0335051546391753 0.0193298969072165 1 0.0805412371134021 5.94135395395878e-10 Inf 0.624884692176221 0.631979838873498 0.368020161126502
1398 0.732824533138904 0.24 0.416 12 0.25 0.1 0.06 0.0335051546391753 0.0193298969072165 1 0.0805412371134021 6.00929023555907e-10 Inf 0.6249836097408 0.631838971809327 0.368161028190673
1399 0.758577575029184 0.24 0.416 12 0.25 0.1 0.06 0.0335051546391753 0.0193298969072165 1 0.0805412371134021 6.13129449988925e-10 Inf 0.625079210711596 0.631702849654801 0.368297150345199
1400 0.785235634610072 0.24 0.416 12 0.25 0.1 0.06 0.0335051546391753 0.0193298969072165 1 0.0805412371134021 6.22938201022549e-10 Inf 0.625171604847023 0.631571314296314 0.368428685703686
1401 0.812830516164099 0.24 0.416 12 0.25 0.1 0.06 0.0335051546391753 0.0193298969072165 1 0.0805412371134021 6.16240771952881e-10 Inf 0.625260898374106 0.631444212751288 0.368555787248712
1402 0.841395141645195 0.24 0.416 12 0.25 0.1 0.06 0.0335051546391753 0.0193298969072165 1 0.0805412371134021 6.26896130492827e-10 Inf 0.625347194092847 0.631321397010614 0.368678602989386
1403 0.870963589956081 0.24 0.416 12 0.25 0.1 0.06 0.0335051546391753 0.0193298969072165 1 0.0805412371134021 6.24943572585801e-10 Inf 0.625430591483123 0.631202723890041 0.368797276109959
1404 0.901571137605957 0.24 0.416 12 0.25 0.1 0.06 0.0335051546391753 0.0193298969072165 1 0.0805412371134021 6.2583802376559e-10 Inf 0.625511186803865 0.631088054880469 0.368911945119531
1405 0.93325430079699 0.24 0.416 12 0.25 0.1 0.06 0.0335051546391753 0.0193298969072165 1 0.0805412371134021 6.30328875900199e-10 Inf 0.625589073192195 0.630977256004502 0.369022743995498
1406 0.966050878989813 0.24 0.416 12 0.25 0.1 0.06 0.0335051546391753 0.0193298969072165 1 0.0805412371134021 6.4621877987614e-10 Inf 0.625664340759718 0.630870197676556 0.369129802323444
1407 1 0.24 0.416 12 0.25 0.1 0.06 0.0335051546391753 0.0193298969072165 1 0.0805412371134021 6.65893002196882e-10 Inf 0.625737076685641 0.630766754566061 0.369233245433939
1408 0.001 0.24 0.416 12 0.25 1 0.06 0.0335051546391753 0.0193298969072165 1 0.0805412371134021 1.08181155009796e-07 Inf 0.595578514017163 0.677206811684374 0.322793188315626
1409 0.00103514216667934 0.24 0.416 12 0.25 1 0.06 0.0335051546391753 0.0193298969072165 1 0.0805412371134021 1.09068910918511e-07 Inf 0.595717008493096 0.676814234395954 0.323185765604046
1410 0.00107151930523761 0.24 0.416 12 0.25 1 0.06 0.0335051546391753 0.0193298969072165 1 0.0805412371134021 1.10078202769995e-07 Inf 0.595859735966666 0.676417426214012 0.323582573785988
1411 0.0011091748152624 0.24 0.416 12 0.25 1 0.06 0.0335051546391753 0.0193298969072165 1 0.0805412371134021 1.11299295132636e-07 Inf 0.596006779315434 0.67601640459796 0.32398359540204
1412 0.00114815362149688 0.24 0.416 12 0.25 1 0.06 0.0335051546391753 0.0193298969072165 1 0.0805412371134021 1.12618860110755e-07 Inf 0.596158218972575 0.675611190558774 0.324388809441226
1413 0.00118850222743702 0.24 0.416 12 0.25 1 0.06 0.0335051546391753 0.0193298969072165 1 0.0805412371134021 1.140655433024e-07 Inf 0.596314132614351 0.675201808810804 0.324798191189196
1414 0.00123026877081238 0.24 0.416 12 0.25 1 0.06 0.0335051546391753 0.0193298969072165 1 0.0805412371134021 1.15540451189194e-07 Inf 0.596474594758463 0.674788287923635 0.325211712076365
1415 0.00127350308101666 0.24 0.416 12 0.25 1 0.06 0.0335051546391753 0.0193298969072165 1 0.0805412371134021 1.16971776610228e-07 Inf 0.596639676443897 0.674370660478933 0.325629339521067
1416 0.00131825673855641 0.24 0.416 12 0.25 1 0.06 0.0335051546391753 0.0193298969072165 1 0.0805412371134021 1.18428887835309e-07 Inf 0.596809444837191 0.67394896322429 0.32605103677571
1417 0.00136458313658892 0.24 0.416 12 0.25 1 0.06 0.0335051546391753 0.0193298969072165 1 0.0805412371134021 1.19897848371853e-07 Inf 0.596983962858152 0.673523237227673 0.326476762772327
1418 0.00141253754462275 0.24 0.416 12 0.25 1 0.06 0.0335051546391753 0.0193298969072165 1 0.0805412371134021 1.21470479253274e-07 Inf 0.597163288823277 0.673093528035441 0.326906471964559
1419 0.00146217717445672 0.24 0.416 12 0.25 1 0.06 0.0335051546391753 0.0193298969072165 1 0.0805412371134021 1.23120822186767e-07 Inf 0.59734747604405 0.672659885823013 0.327340114176987
1420 0.00151356124843621 0.24 0.416 12 0.25 1 0.06 0.0335051546391753 0.0193298969072165 1 0.0805412371134021 1.2486800914438e-07 Inf 0.597536572477871 0.672222365545752 0.327777634454248
1421 0.00156675107010815 0.24 0.416 12 0.25 1 0.06 0.0335051546391753 0.0193298969072165 1 0.0805412371134021 1.26822972158769e-07 Inf 0.597730620340926 0.671781027090813 0.328218972909187
1422 0.00162181009735893 0.24 0.416 12 0.25 1 0.06 0.0335051546391753 0.0193298969072165 1 0.0805412371134021 1.28866124469301e-07 Inf 0.597929655752505 0.67133593541995 0.32866406458005
1423 0.00167880401812256 0.24 0.416 12 0.25 1 0.06 0.0335051546391753 0.0193298969072165 1 0.0805412371134021 1.30983660714609e-07 Inf 0.59813370839039 0.670887160703659 0.329112839296341
1424 0.00173780082874938 0.24 0.416 12 0.25 1 0.06 0.0335051546391753 0.0193298969072165 1 0.0805412371134021 1.33198691080333e-07 Inf 0.598342801123135 0.670434778461692 0.329565221538308
1425 0.00179887091512879 0.24 0.416 12 0.25 1 0.06 0.0335051546391753 0.0193298969072165 1 0.0805412371134021 1.35656716611712e-07 Inf 0.598556949700332 0.669978869684207 0.330021130315793
1426 0.00186208713666287 0.24 0.416 12 0.25 1 0.06 0.0335051546391753 0.0193298969072165 1 0.0805412371134021 1.38225652654769e-07 Inf 0.598776162418152 0.669519520946235 0.330480479053765
1427 0.00192752491319094 0.24 0.416 12 0.25 1 0.06 0.0335051546391753 0.0193298969072165 1 0.0805412371134021 1.40893387703261e-07 Inf 0.599000439838869 0.669056824521802 0.330943175478198
1428 0.00199526231496888 0.24 0.416 12 0.25 1 0.06 0.0335051546391753 0.0193298969072165 1 0.0805412371134021 1.43667041919288e-07 Inf 0.599229774495185 0.66859087847042 0.33140912152958
1429 0.00206538015581053 0.24 0.416 12 0.25 1 0.06 0.0335051546391753 0.0193298969072165 1 0.0805412371134021 1.46546056314228e-07 Inf 0.599464150644546 0.668121786727828 0.331878213272172
1430 0.00213796208950223 0.24 0.416 12 0.25 1 0.06 0.0335051546391753 0.0193298969072165 1 0.0805412371134021 1.4954800856698e-07 Inf 0.599703544024616 0.667649659168855 0.332350340831145
1431 0.00221309470960564 0.24 0.416 12 0.25 1 0.06 0.0335051546391753 0.0193298969072165 1 0.0805412371134021 1.5271910077698e-07 Inf 0.599947921654189 0.667174611666703 0.332825388333297
1432 0.00229086765276777 0.24 0.416 12 0.25 1 0.06 0.0335051546391753 0.0193298969072165 1 0.0805412371134021 1.56054473871015e-07 Inf 0.60019724165802 0.66669676612742 0.33330323387258
1433 0.00237137370566166 0.24 0.416 12 0.25 1 0.06 0.0335051546391753 0.0193298969072165 1 0.0805412371134021 1.59523775803555e-07 Inf 0.600451453095422 0.666216250507024 0.333783749492976
1434 0.00245470891568503 0.24 0.416 12 0.25 1 0.06 0.0335051546391753 0.0193298969072165 1 0.0805412371134021 1.63264253271247e-07 Inf 0.600710495860542 0.665733198817084 0.334266801182916
1435 0.0025409727055493 0.24 0.416 12 0.25 1 0.06 0.0335051546391753 0.0193298969072165 1 0.0805412371134021 1.6727858471316e-07 Inf 0.600974300586639 0.665247751102031 0.334752248897969
1436 0.00263026799189538 0.24 0.416 12 0.25 1 0.06 0.0335051546391753 0.0193298969072165 1 0.0805412371134021 1.71466541210377e-07 Inf 0.601242788603083 0.664760053396463 0.335239946603537
1437 0.00272270130807791 0.24 0.416 12 0.25 1 0.06 0.0335051546391753 0.0193298969072165 1 0.0805412371134021 1.75879500947593e-07 Inf 0.601515871905145 0.664270257662768 0.335729742337232
1438 0.00281838293126445 0.24 0.416 12 0.25 1 0.06 0.0335051546391753 0.0193298969072165 1 0.0805412371134021 1.80497531959006e-07 Inf 0.60179345319374 0.663778521706123 0.336221478293877
1439 0.00291742701400117 0.24 0.416 12 0.25 1 0.06 0.0335051546391753 0.0193298969072165 1 0.0805412371134021 1.85337600787372e-07 Inf 0.602075425896008 0.663285009054496 0.336714990945504
1440 0.00301995172040202 0.24 0.416 12 0.25 1 0.06 0.0335051546391753 0.0193298969072165 1 0.0805412371134021 1.9035995331082e-07 Inf 0.602361674302507 0.662789888835221 0.337210111164779
1441 0.00312607936712396 0.24 0.416 12 0.25 1 0.06 0.0335051546391753 0.0193298969072165 1 0.0805412371134021 1.95588069918859e-07 Inf 0.60265207366213 0.66229333560396 0.33770666439604
1442 0.00323593656929628 0.24 0.416 12 0.25 1 0.06 0.0335051546391753 0.0193298969072165 1 0.0805412371134021 2.01018677984527e-07 Inf 0.602946490374819 0.661795529156689 0.338204470843311
1443 0.00334965439157828 0.24 0.416 12 0.25 1 0.06 0.0335051546391753 0.0193298969072165 1 0.0805412371134021 2.06679505856955e-07 Inf 0.603244782187747 0.661296654321749 0.338703345678251
1444 0.00346736850452532 0.24 0.416 12 0.25 1 0.06 0.0335051546391753 0.0193298969072165 1 0.0805412371134021 2.12546956455256e-07 Inf 0.603546798442002 0.660796900720597 0.339203099279403
1445 0.00358921934645005 0.24 0.416 12 0.25 1 0.06 0.0335051546391753 0.0193298969072165 1 0.0805412371134021 2.18614219733848e-07 Inf 0.603852380351497 0.660296462498964 0.339703537501036
1446 0.00371535229097172 0.24 0.416 12 0.25 1 0.06 0.0335051546391753 0.0193298969072165 1 0.0805412371134021 2.24877880643237e-07 Inf 0.604161361317458 0.659795538041254 0.340204461958746
1447 0.00384591782045354 0.24 0.416 12 0.25 1 0.06 0.0335051546391753 0.0193298969072165 1 0.0805412371134021 2.31347635985812e-07 Inf 0.604473567278227 0.659294329653497 0.340705670346503
1448 0.00398107170553497 0.24 0.416 12 0.25 1 0.06 0.0335051546391753 0.0193298969072165 1 0.0805412371134021 2.38007259775741e-07 Inf 0.604788817098321 0.658793043226212 0.341206956773788
1449 0.0041209751909733 0.24 0.416 12 0.25 1 0.06 0.0335051546391753 0.0193298969072165 1 0.0805412371134021 2.4485741537475e-07 Inf 0.605106922976064 0.658291887877946 0.341708112122054
1450 0.00426579518801593 0.24 0.416 12 0.25 1 0.06 0.0335051546391753 0.0193298969072165 1 0.0805412371134021 2.51887921276159e-07 Inf 0.605427690888172 0.657791075560304 0.342208924439696
1451 0.00441570447353313 0.24 0.416 12 0.25 1 0.06 0.0335051546391753 0.0193298969072165 1 0.0805412371134021 2.59110967435611e-07 Inf 0.605750921053437 0.657290820682154 0.342709179317846
1452 0.00457088189614875 0.24 0.416 12 0.25 1 0.06 0.0335051546391753 0.0193298969072165 1 0.0805412371134021 2.66496385065498e-07 Inf 0.606076408444602 0.656791339655611 0.343208660344389
1453 0.0047315125896148 0.24 0.416 12 0.25 1 0.06 0.0335051546391753 0.0193298969072165 1 0.0805412371134021 2.74036998985233e-07 Inf 0.606403943290709 0.656292850489081 0.343707149510919
1454 0.00489778819368446 0.24 0.416 12 0.25 1 0.06 0.0335051546391753 0.0193298969072165 1 0.0805412371134021 2.81787184698915e-07 Inf 0.606733311609612 0.655795572321152 0.344204427678848
1455 0.00506990708274704 0.24 0.416 12 0.25 1 0.06 0.0335051546391753 0.0193298969072165 1 0.0805412371134021 2.8970216678012e-07 Inf 0.607064295786164 0.655299724955522 0.344700275044478
1456 0.00524807460249772 0.24 0.416 12 0.25 1 0.06 0.0335051546391753 0.0193298969072165 1 0.0805412371134021 2.97835680557537e-07 Inf 0.60739667511159 0.654805528402808 0.345194471597192
1457 0.00543250331492433 0.24 0.416 12 0.25 1 0.06 0.0335051546391753 0.0193298969072165 1 0.0805412371134021 3.06099484042796e-07 Inf 0.607730226387217 0.654313202385012 0.345686797614988
1458 0.00562341325190349 0.24 0.416 12 0.25 1 0.06 0.0335051546391753 0.0193298969072165 1 0.0805412371134021 3.14525638723043e-07 Inf 0.608064724484333 0.653822965843214 0.346177034156786
1459 0.00582103217770872 0.24 0.416 12 0.25 1 0.06 0.0335051546391753 0.0193298969072165 1 0.0805412371134021 3.23104287176107e-07 Inf 0.608399942967447 0.653335036479289 0.346664963520711
1460 0.00602559586074358 0.24 0.416 12 0.25 1 0.06 0.0335051546391753 0.0193298969072165 1 0.0805412371134021 3.31983297765376e-07 Inf 0.608735654667785 0.652849630234096 0.347150369765904
1461 0.00623734835482419 0.24 0.416 12 0.25 1 0.06 0.0335051546391753 0.0193298969072165 1 0.0805412371134021 3.41079526743754e-07 Inf 0.609071632274272 0.652366960812697 0.347633039187303
1462 0.00645654229034656 0.24 0.416 12 0.25 1 0.06 0.0335051546391753 0.0193298969072165 1 0.0805412371134021 3.50284635174461e-07 Inf 0.609407648941952 0.651887239213241 0.348112760786759
1463 0.00668343917568615 0.24 0.416 12 0.25 1 0.06 0.0335051546391753 0.0193298969072165 1 0.0805412371134021 3.59796865256196e-07 Inf 0.6097434788505 0.651410673228479 0.348589326771521
1464 0.00691830970918936 0.24 0.416 12 0.25 1 0.06 0.0335051546391753 0.0193298969072165 1 0.0805412371134021 3.69566150121639e-07 Inf 0.610078897782653 0.650937467003107 0.349062532996893
1465 0.00716143410212902 0.24 0.416 12 0.25 1 0.06 0.0335051546391753 0.0193298969072165 1 0.0805412371134021 3.79713692471445e-07 Inf 0.610413683703624 0.650467820576709 0.349532179423291
1466 0.00741310241300918 0.24 0.416 12 0.25 1 0.06 0.0335051546391753 0.0193298969072165 1 0.0805412371134021 3.90296322380981e-07 Inf 0.61074761726385 0.650001929441416 0.349998070558584
1467 0.00767361489361819 0.24 0.416 12 0.25 1 0.06 0.0335051546391753 0.0193298969072165 1 0.0805412371134021 4.01337934495191e-07 Inf 0.611080482366586 0.649539984131436 0.350460015868564
1468 0.00794328234724281 0.24 0.416 12 0.25 1 0.06 0.0335051546391753 0.0193298969072165 1 0.0805412371134021 4.12930057916081e-07 Inf 0.611412066617584 0.649082169805129 0.350917830194871
1469 0.00822242649947071 0.24 0.416 12 0.25 1 0.06 0.0335051546391753 0.0193298969072165 1 0.0805412371134021 4.25254142434606e-07 Inf 0.611742161890968 0.648628665888192 0.351371334111808
1470 0.00851138038202376 0.24 0.416 12 0.25 1 0.06 0.0335051546391753 0.0193298969072165 1 0.0805412371134021 4.38617913557302e-07 Inf 0.612070564700543 0.648179645696877 0.351820354303123
1471 0.00881048873008014 0.24 0.416 12 0.25 1 0.06 0.0335051546391753 0.0193298969072165 1 0.0805412371134021 4.53773879917699e-07 Inf 0.612397076661432 0.647735276110519 0.352264723889481
1472 0.0091201083935591 0.24 0.416 12 0.25 1 0.06 0.0335051546391753 0.0193298969072165 1 0.0805412371134021 4.74393648548094e-07 Inf 0.612721504924952 0.647295717278681 0.352704282721319
1473 0.00944060876285924 0.24 0.416 12 0.25 1 0.06 0.0335051546391753 0.0193298969072165 1 0.0805412371134021 4.97757459668249e-07 Inf 0.613043662499541 0.646861122314485 0.353138877685515
1474 0.00977237220955811 0.24 0.416 12 0.25 1 0.06 0.0335051546391753 0.0193298969072165 1 0.0805412371134021 5.21461707125512e-07 Inf 0.613363368657622 0.646431637066687 0.353568362933313
1475 0.010115794542599 0.24 0.416 12 0.25 1 0.06 0.0335051546391753 0.0193298969072165 1 0.0805412371134021 5.45395961481718e-07 Inf 0.613680449169712 0.646007399872905 0.353992600127095
1476 0.010471285480509 0.24 0.416 12 0.25 1 0.06 0.0335051546391753 0.0193298969072165 1 0.0805412371134021 5.69490374297335e-07 Inf 0.613994736648695 0.645588541395691 0.354411458604309
1477 0.010839269140212 0.24 0.416 12 0.25 1 0.06 0.0335051546391753 0.0193298969072165 1 0.0805412371134021 5.93903404502369e-07 Inf 0.614306070791198 0.645175184419497 0.354824815580503
1478 0.0112201845430196 0.24 0.416 12 0.25 1 0.06 0.0335051546391753 0.0193298969072165 1 0.0805412371134021 6.18592919372427e-07 Inf 0.614614298544951 0.644767443739217 0.355232556260783
1479 0.0116144861384034 0.24 0.416 12 0.25 1 0.06 0.0335051546391753 0.0193298969072165 1 0.0805412371134021 6.43449509103375e-07 Inf 0.614919274366531 0.644365426051767 0.355634573948233
1480 0.0120226443461741 0.24 0.416 12 0.25 1 0.06 0.0335051546391753 0.0193298969072165 1 0.0805412371134021 6.68411401734403e-07 Inf 0.615220860320168 0.643969229878311 0.356030770121689
1481 0.0124451461177138 0.24 0.416 12 0.25 1 0.06 0.0335051546391753 0.0193298969072165 1 0.0805412371134021 6.93340914070806e-07 Inf 0.615518926200711 0.643578945503396 0.356421054496604
1482 0.0128824955169313 0.24 0.416 12 0.25 1 0.06 0.0335051546391753 0.0193298969072165 1 0.0805412371134021 7.18311114795631e-07 Inf 0.615813349666143 0.643194654968655 0.356805345031345
1483 0.0133352143216332 0.24 0.416 12 0.25 1 0.06 0.0335051546391753 0.0193298969072165 1 0.0805412371134021 8.85317860688239e-13 Inf 0.616104093989371 0.642816650711381 0.357183349288619
1484 0.0138038426460288 0.24 0.416 12 0.25 1 0.06 0.0335051546391753 0.0193298969072165 1 0.0805412371134021 4.18012846559179e-13 Inf 0.616390899411449 0.642444564376956 0.357555435623044
1485 0.014288939585111 0.24 0.416 12 0.25 1 0.06 0.0335051546391753 0.0193298969072165 1 0.0805412371134021 4.32666055760755e-13 Inf 0.616673742863033 0.642078668580376 0.357921331419624
1486 0.0147910838816821 0.24 0.416 12 0.25 1 0.06 0.0335051546391753 0.0193298969072165 1 0.0805412371134021 5.45639922133745e-13 Inf 0.616952533637945 0.641719012706281 0.358280987293719
1487 0.0153108746168203 0.24 0.416 12 0.25 1 0.06 0.0335051546391753 0.0193298969072165 1 0.0805412371134021 4.35514471708309e-13 Inf 0.61722718888241 0.641365638183625 0.358634361816375
1488 0.0158489319246111 0.24 0.416 12 0.25 1 0.06 0.0335051546391753 0.0193298969072165 1 0.0805412371134021 4.35405184129323e-13 Inf 0.617497633520309 0.641018578614105 0.358981421385895
1489 0.0164058977319954 0.24 0.416 12 0.25 1 0.06 0.0335051546391753 0.0193298969072165 1 0.0805412371134021 6.23485638118204e-13 Inf 0.61776380015558 0.640677859920866 0.359322140079134
1490 0.0169824365246174 0.24 0.416 12 0.25 1 0.06 0.0335051546391753 0.0193298969072165 1 0.0805412371134021 6.384840572915e-13 Inf 0.618025628953285 0.640343500516011 0.359656499483989
1491 0.0175792361395869 0.24 0.416 12 0.25 1 0.06 0.0335051546391753 0.0193298969072165 1 0.0805412371134021 7.38830871482854e-13 Inf 0.61828306750093 0.640015511485367 0.359984488514633
1492 0.0181970085860998 0.24 0.416 12 0.25 1 0.06 0.0335051546391753 0.0193298969072165 1 0.0805412371134021 5.45308589949833e-13 Inf 0.618536070651628 0.63969389678899 0.36030610321101
1493 0.018836490894898 0.24 0.416 12 0.25 1 0.06 0.0335051546391753 0.0193298969072165 1 0.0805412371134021 1.00992478269113e-12 Inf 0.618784600350722 0.639378653475807 0.360621346524193
1494 0.0194984459975805 0.24 0.416 12 0.25 1 0.06 0.0335051546391753 0.0193298969072165 1 0.0805412371134021 9.99113985988842e-13 Inf 0.619028625447499 0.639069771910847 0.360930228089153
1495 0.0201836636368156 0.24 0.416 12 0.25 1 0.06 0.0335051546391753 0.0193298969072165 1 0.0805412371134021 5.91931018090186e-13 Inf 0.619268121493604 0.638767236013502 0.361232763986498
1496 0.0208929613085404 0.24 0.416 12 0.25 1 0.06 0.0335051546391753 0.0193298969072165 1 0.0805412371134021 7.34782026889924e-13 Inf 0.619503070529742 0.638471023505271 0.361528976494729
1497 0.0216271852372702 0.24 0.416 12 0.25 1 0.06 0.0335051546391753 0.0193298969072165 1 0.0805412371134021 1.08288204792029e-12 Inf 0.619733460862233 0.638181106165486 0.361818893834514
1498 0.0223872113856834 0.24 0.416 12 0.25 1 0.06 0.0335051546391753 0.0193298969072165 1 0.0805412371134021 1.32432433075369e-12 Inf 0.619959286830957 0.637897450093557 0.362102549906443
1499 0.0231739464996848 0.24 0.416 12 0.25 1 0.06 0.0335051546391753 0.0193298969072165 1 0.0805412371134021 7.49823814150119e-13 Inf 0.620180548570134 0.637620015976313 0.362379984023687
1500 0.0239883291901949 0.24 0.416 12 0.25 1 0.06 0.0335051546391753 0.0193298969072165 1 0.0805412371134021 1.10219125493138e-12 Inf 0.620397251763392 0.637348759359083 0.362651240640917
1501 0.0248313310529557 0.24 0.416 12 0.25 1 0.06 0.0335051546391753 0.0193298969072165 1 0.0805412371134021 1.06977100788885e-12 Inf 0.620609407394462 0.637083630919209 0.362916369080791
1502 0.0257039578276886 0.24 0.416 12 0.25 1 0.06 0.0335051546391753 0.0193298969072165 1 0.0805412371134021 1.225554380202e-12 Inf 0.620817031494805 0.636824576740769 0.363175423259231
1503 0.0266072505979881 0.24 0.416 12 0.25 1 0.06 0.0335051546391753 0.0193298969072165 1 0.0805412371134021 7.28837129537752e-13 Inf 0.621020144889377 0.636571538589327 0.363428461410673
1504 0.0275422870333817 0.24 0.416 12 0.25 1 0.06 0.0335051546391753 0.0193298969072165 1 0.0805412371134021 9.23641371719519e-13 Inf 0.621218772941708 0.636324454185647 0.363675545814353
1505 0.0285101826750391 0.24 0.416 12 0.25 1 0.06 0.0335051546391753 0.0193298969072165 1 0.0805412371134021 1.43271505770315e-12 Inf 0.621412945299349 0.636083257477331 0.363916742522669
1506 0.0295120922666639 0.24 0.416 12 0.25 1 0.06 0.0335051546391753 0.0193298969072165 1 0.0805412371134021 1.90469515159997e-12 Inf 0.621602695640682 0.635847878907456 0.364152121092544
1507 0.0305492111321551 0.24 0.416 12 0.25 1 0.06 0.0335051546391753 0.0193298969072165 1 0.0805412371134021 1.54634638427353e-12 Inf 0.621788061424036 0.63561824567936 0.36438175432064
1508 0.0316227766016838 0.24 0.416 12 0.25 1 0.06 0.0335051546391753 0.0193298969072165 1 0.0805412371134021 1.55010899949293e-12 Inf 0.621969083639921 0.635394282016768 0.364605717983232
1509 0.0327340694878838 0.24 0.416 12 0.25 1 0.06 0.0335051546391753 0.0193298969072165 1 0.0805412371134021 1.02001393442741e-12 Inf 0.622145806567162 0.635175909418584 0.364824090581416
1510 0.0338844156139203 0.24 0.416 12 0.25 1 0.06 0.0335051546391753 0.0193298969072165 1 0.0805412371134021 1.12056718071241e-12 Inf 0.622318277533622 0.634963046907705 0.365036953092295
1511 0.0350751873952568 0.24 0.416 12 0.25 1 0.06 0.0335051546391753 0.0193298969072165 1 0.0805412371134021 1.43047899914261e-12 Inf 0.622486546682114 0.634755611273292 0.365244388726708
1512 0.0363078054770101 0.24 0.416 12 0.25 1 0.06 0.0335051546391753 0.0193298969072165 1 0.0805412371134021 1.80828615969908e-12 Inf 0.622650666742062 0.634553517306041 0.365446482693959
1513 0.0375837404288444 0.24 0.416 12 0.25 1 0.06 0.0335051546391753 0.0193298969072165 1 0.0805412371134021 1.59928841003687e-12 Inf 0.622810692807371 0.634356678026012 0.365643321973988
1514 0.038904514499428 0.24 0.416 12 0.25 1 0.06 0.0335051546391753 0.0193298969072165 1 0.0805412371134021 1.84769560762632e-12 Inf 0.622966682120915 0.634165004902683 0.365834995097317
1515 0.0402717034325459 0.24 0.416 12 0.25 1 0.06 0.0335051546391753 0.0193298969072165 1 0.0805412371134021 1.58008849060476e-12 Inf 0.623118693865989 0.633978408066939 0.366021591933061
1516 0.0416869383470335 0.24 0.416 12 0.25 1 0.06 0.0335051546391753 0.0193298969072165 1 0.0805412371134021 1.03467928669332e-12 Inf 0.623266788965004 0.63379679651477 0.36620320348523
1517 0.0431519076827765 0.24 0.416 12 0.25 1 0.06 0.0335051546391753 0.0193298969072165 1 0.0805412371134021 1.44689815684274e-12 Inf 0.623411029885651 0.633620078302503 0.366379921697497
1518 0.0446683592150963 0.24 0.416 12 0.25 1 0.06 0.0335051546391753 0.0193298969072165 1 0.0805412371134021 1.91202262356249e-12 Inf 0.623551480454706 0.63344816073346 0.36655183926654
1519 0.046238102139926 0.24 0.416 12 0.25 1 0.06 0.0335051546391753 0.0193298969072165 1 0.0805412371134021 2.84991995280759e-12 Inf 0.623688205679605 0.633280950535954 0.366719049464046
1520 0.0478630092322638 0.24 0.416 12 0.25 1 0.06 0.0335051546391753 0.0193298969072165 1 0.0805412371134021 9.92915819009177e-13 Inf 0.623821271577852 0.633118354032624 0.366881645967376
1521 0.049545019080479 0.24 0.416 12 0.25 1 0.06 0.0335051546391753 0.0193298969072165 1 0.0805412371134021 1.63445125489492e-12 Inf 0.623950745014311 0.632960277301094 0.367039722698906
1522 0.0512861383991365 0.24 0.416 12 0.25 1 0.06 0.0335051546391753 0.0193298969072165 1 0.0805412371134021 1.45538615881069e-12 Inf 0.624076693546366 0.632806626326039 0.367193373673961
1523 0.0530884444230988 0.24 0.416 12 0.25 1 0.06 0.0335051546391753 0.0193298969072165 1 0.0805412371134021 1.48855754111832e-12 Inf 0.624199185276918 0.63265730714272 0.36734269285728
1524 0.0549540873857625 0.24 0.416 12 0.25 1 0.06 0.0335051546391753 0.0193298969072165 1 0.0805412371134021 1.98013133667629e-12 Inf 0.624318288715145 0.632512225972125 0.367487774027875
1525 0.0568852930843841 0.24 0.416 12 0.25 1 0.06 0.0335051546391753 0.0193298969072165 1 0.0805412371134021 1.9503149095712e-12 Inf 0.624434072644919 0.632371289347852 0.367628710652148
1526 0.0588843655355589 0.24 0.416 12 0.25 1 0.06 0.0335051546391753 0.0193298969072165 1 0.0805412371134021 2.32447047721074e-12 Inf 0.624546606000769 0.632234404234896 0.367765595765104
1527 0.0609536897240169 0.24 0.416 12 0.25 1 0.06 0.0335051546391753 0.0193298969072165 1 0.0805412371134021 3.54544171798921e-12 Inf 0.624655957751237 0.632101478140545 0.367898521859455
1528 0.0630957344480193 0.24 0.416 12 0.25 1 0.06 0.0335051546391753 0.0193298969072165 1 0.0805412371134021 2.02910258040312e-12 Inf 0.624762196789457 0.631972419217578 0.368027580782422
1529 0.0653130552647472 0.24 0.416 12 0.25 1 0.06 0.0335051546391753 0.0193298969072165 1 0.0805412371134021 1.80847871400491e-12 Inf 0.624865391830775 0.631847136359995 0.368152863640005
1530 0.0676082975391982 0.24 0.416 12 0.25 1 0.06 0.0335051546391753 0.0193298969072165 1 0.0805412371134021 3.81934935067552e-12 Inf 0.62496561131723 0.631725539291509 0.368274460708491
1531 0.0699841996002274 0.24 0.416 12 0.25 1 0.06 0.0335051546391753 0.0193298969072165 1 0.0805412371134021 3.28970704843723e-12 Inf 0.625062923328655 0.631607538647049 0.368392461352951
1532 0.072443596007499 0.24 0.416 12 0.25 1 0.06 0.0335051546391753 0.0193298969072165 1 0.0805412371134021 3.97545017738477e-12 Inf 0.625157395500219 0.631493046047522 0.368506953952478
1533 0.0749894209332456 0.24 0.416 12 0.25 1 0.06 0.0335051546391753 0.0193298969072165 1 0.0805412371134021 2.64679424211156e-12 Inf 0.62524909494615 0.631381974168096 0.368618025831904
1534 0.0776247116628692 0.24 0.416 12 0.25 1 0.06 0.0335051546391753 0.0193298969072165 1 0.0805412371134021 2.13797209103195e-12 Inf 0.625338088189434 0.631274236800264 0.368725763199736
1535 0.0803526122185617 0.24 0.416 12 0.25 1 0.06 0.0335051546391753 0.0193298969072165 1 0.0805412371134021 4.40915706723111e-12 Inf 0.625424441097243 0.631169748907956 0.368830251092044
1536 0.0831763771102671 0.24 0.416 12 0.25 1 0.06 0.0335051546391753 0.0193298969072165 1 0.0805412371134021 4.22864347704444e-12 Inf 0.625508218821855 0.631068426677965 0.368931573322035
1537 0.08609937521846 0.24 0.416 12 0.25 1 0.06 0.0335051546391753 0.0193298969072165 1 0.0805412371134021 2.61238426724208e-12 Inf 0.625589485746834 0.630970187564942 0.369029812435058
1538 0.0891250938133746 0.24 0.416 12 0.25 1 0.06 0.0335051546391753 0.0193298969072165 1 0.0805412371134021 3.38043829040124e-12 Inf 0.625668305438236 0.630874950331242 0.369125049668758
1539 0.0922571427154763 0.24 0.416 12 0.25 1 0.06 0.0335051546391753 0.0193298969072165 1 0.0805412371134021 5.19057019587876e-12 Inf 0.625744740600587 0.630782635081859 0.369217364918141
1540 0.0954992586021436 0.24 0.416 12 0.25 1 0.06 0.0335051546391753 0.0193298969072165 1 0.0805412371134021 4.91323301488045e-12 Inf 0.625818853037429 0.630693163294721 0.369306836705279
1541 0.0988553094656939 0.24 0.416 12 0.25 1 0.06 0.0335051546391753 0.0193298969072165 1 0.0805412371134021 3.41497663480794e-12 Inf 0.625890703616176 0.630606457846587 0.369393542153413
1542 0.102329299228075 0.24 0.416 12 0.25 1 0.06 0.0335051546391753 0.0193298969072165 1 0.0805412371134021 3.15350870416786e-12 Inf 0.625960352237079 0.630522443034806 0.369477556965194
1543 0.105925372517729 0.24 0.416 12 0.25 1 0.06 0.0335051546391753 0.0193298969072165 1 0.0805412371134021 5.06191095983599e-12 Inf 0.626027857806053 0.630441044595148 0.369558955404852
1544 0.109647819614319 0.24 0.416 12 0.25 1 0.06 0.0335051546391753 0.0193298969072165 1 0.0805412371134021 2.27278959541444e-12 Inf 0.626093278211186 0.63036218971598 0.36963781028402
1545 0.113501081567231 0.24 0.416 12 0.25 1 0.06 0.0335051546391753 0.0193298969072165 1 0.0805412371134021 5.91634206903446e-12 Inf 0.626156670302682 0.63028580704897 0.36971419295103
1546 0.117489755493953 0.24 0.416 12 0.25 1 0.06 0.0335051546391753 0.0193298969072165 1 0.0805412371134021 7.38162655999908e-12 Inf 0.626218089876062 0.630211826716578 0.369788173283422
1547 0.121618600064637 0.24 0.416 12 0.25 1 0.06 0.0335051546391753 0.0193298969072165 1 0.0805412371134021 5.72411042176757e-12 Inf 0.62627759165842 0.630140180316507 0.369859819683493
1548 0.125892541179417 0.24 0.416 12 0.25 1 0.06 0.0335051546391753 0.0193298969072165 1 0.0805412371134021 6.18104005478681e-12 Inf 0.626335229297534 0.630070800923352 0.369929199076648
1549 0.13031667784523 0.24 0.416 12 0.25 1 0.06 0.0335051546391753 0.0193298969072165 1 0.0805412371134021 5.02135832913808e-12 Inf 0.626391055353661 0.630003623087614 0.369996376912386
1550 0.134896288259165 0.24 0.416 12 0.25 1 0.06 0.0335051546391753 0.0193298969072165 1 0.0805412371134021 7.06000188865907e-12 Inf 0.626445121293837 0.62993858283228 0.37006141716772
1551 0.139636836105594 0.24 0.416 12 0.25 1 0.06 0.0335051546391753 0.0193298969072165 1 0.0805412371134021 7.28409693673271e-12 Inf 0.6264974774885 0.62987561764715 0.37012438235285
1552 0.144543977074593 0.24 0.416 12 0.25 1 0.06 0.0335051546391753 0.0193298969072165 1 0.0805412371134021 4.93411908553121e-12 Inf 0.626548173210298 0.62981466648108 0.37018533351892
1553 0.149623565609443 0.24 0.416 12 0.25 1 0.06 0.0335051546391753 0.0193298969072165 1 0.0805412371134021 4.05323344332409e-12 Inf 0.626597256634901 0.629755669732297 0.370244330267703
1554 0.154881661891248 0.24 0.416 12 0.25 1 0.06 0.0335051546391753 0.0193298969072165 1 0.0805412371134021 4.55226308038181e-12 Inf 0.626644774843681 0.629698569236951 0.370301430763049
1555 0.160324539069004 0.24 0.416 12 0.25 1 0.06 0.0335051546391753 0.0193298969072165 1 0.0805412371134021 7.95552165810953e-12 Inf 0.626690773828125 0.629643308256058 0.370356691743942
1556 0.165958690743756 0.24 0.416 12 0.25 1 0.06 0.0335051546391753 0.0193298969072165 1 0.0805412371134021 7.9295719296324e-12 Inf 0.626735298495826 0.629589831460961 0.370410168539039
1557 0.171790838715759 0.24 0.416 12 0.25 1 0.06 0.0335051546391753 0.0193298969072165 1 0.0805412371134021 6.96971647062838e-12 Inf 0.626778392677943 0.629538084917448 0.370461915082552
1558 0.177827941003892 0.24 0.416 12 0.25 1 0.06 0.0335051546391753 0.0193298969072165 1 0.0805412371134021 7.32594020169675e-12 Inf 0.626820099137993 0.629488016068666 0.370511983931334
1559 0.184077200146896 0.24 0.416 12 0.25 1 0.06 0.0335051546391753 0.0193298969072165 1 0.0805412371134021 6.39365470289643e-12 Inf 0.626860459581873 0.629439573716931 0.370560426283069
1560 0.190546071796325 0.24 0.416 12 0.25 1 0.06 0.0335051546391753 0.0193298969072165 1 0.0805412371134021 8.21466332456833e-12 Inf 0.626899514668982 0.629392708004567 0.370607291995433
1561 0.197242273611485 0.24 0.416 12 0.25 1 0.06 0.0335051546391753 0.0193298969072165 1 0.0805412371134021 9.90242783605044e-12 Inf 0.626937304024366 0.629347370393869 0.370652629606131
1562 0.204173794466953 0.24 0.416 12 0.25 1 0.06 0.0335051546391753 0.0193298969072165 1 0.0805412371134021 4.59450533174532e-12 Inf 0.626973866251755 0.629303513646294 0.370696486353706
1563 0.211348903983665 0.24 0.416 12 0.25 1 0.06 0.0335051546391753 0.0193298969072165 1 0.0805412371134021 1.03038584609028e-11 Inf 0.627009238947431 0.629261091800983 0.370738908199017
1564 0.218776162394955 0.24 0.416 12 0.25 1 0.06 0.0335051546391753 0.0193298969072165 1 0.0805412371134021 9.07654333637264e-12 Inf 0.627043458714814 0.62922006015269 0.37077993984731
1565 0.226464430759306 0.24 0.416 12 0.25 1 0.06 0.0335051546391753 0.0193298969072165 1 0.0805412371134021 1.43647992806306e-11 Inf 0.627076561179698 0.629180375229219 0.370819624770781
1566 0.234422881531992 0.24 0.416 12 0.25 1 0.06 0.0335051546391753 0.0193298969072165 1 0.0805412371134021 5.66615331043518e-12 Inf 0.62710858100605 0.629141994768428 0.370858005231572
1567 0.242661009508241 0.24 0.416 12 0.25 1 0.06 0.0335051546391753 0.0193298969072165 1 0.0805412371134021 7.41260698655655e-12 Inf 0.627139551912307 0.629104877694898 0.370895122305102
1568 0.251188643150958 0.24 0.416 12 0.25 1 0.06 0.0335051546391753 0.0193298969072165 1 0.0805412371134021 7.37026585595491e-12 Inf 0.627169506688095 0.629068984096312 0.370931015903688
1569 0.260015956316527 0.24 0.416 12 0.25 1 0.06 0.0335051546391753 0.0193298969072165 1 0.0805412371134021 5.93265714332603e-12 Inf 0.627198477211313 0.629034275199634 0.370965724800366
1570 0.269153480392691 0.24 0.416 12 0.25 1 0.06 0.0335051546391753 0.0193298969072165 1 0.0805412371134021 9.03120113415756e-12 Inf 0.627226494465508 0.629000713347115 0.370999286652885
1571 0.278612116862977 0.24 0.416 12 0.25 1 0.06 0.0335051546391753 0.0193298969072165 1 0.0805412371134021 8.55174264735581e-12 Inf 0.627253588557505 0.628968261972223 0.371031738027777
1572 0.288403150312661 0.24 0.416 12 0.25 1 0.06 0.0335051546391753 0.0193298969072165 1 0.0805412371134021 1.19300090639651e-11 Inf 0.62727978873522 0.628936885575517 0.371063114424483
1573 0.298538261891796 0.24 0.416 12 0.25 1 0.06 0.0335051546391753 0.0193298969072165 1 0.0805412371134021 1.19964142786255e-11 Inf 0.627305123405621 0.628906549700519 0.371093450299481
1574 0.309029543251359 0.24 0.416 12 0.25 1 0.06 0.0335051546391753 0.0193298969072165 1 0.0805412371134021 8.25989450448095e-12 Inf 0.627329620152783 0.628877220909651 0.371122779090349
1575 0.31988951096914 0.24 0.416 12 0.25 1 0.06 0.0335051546391753 0.0193298969072165 1 0.0805412371134021 1.7141149610822e-11 Inf 0.627353305755995 0.628848866760244 0.371151133239756
1576 0.331131121482591 0.24 0.416 12 0.25 1 0.06 0.0335051546391753 0.0193298969072165 1 0.0805412371134021 1.13215548047663e-11 Inf 0.627376206207892 0.628821455780683 0.371178544219317
1577 0.34276778654645 0.24 0.416 12 0.25 1 0.06 0.0335051546391753 0.0193298969072165 1 0.0805412371134021 1.42386154949881e-11 Inf 0.627398346732551 0.628794957446712 0.371205042553288
1578 0.354813389233575 0.24 0.416 12 0.25 1 0.06 0.0335051546391753 0.0193298969072165 1 0.0805412371134021 1.20800574404667e-11 Inf 0.62741975180355 0.628769342157935 0.371230657842065
1579 0.367282300498085 0.24 0.416 12 0.25 1 0.06 0.0335051546391753 0.0193298969072165 1 0.0805412371134021 1.66656688449507e-11 Inf 0.627440445161933 0.628744581214533 0.371255418785467
1580 0.380189396320561 0.24 0.416 12 0.25 1 0.06 0.0335051546391753 0.0193298969072165 1 0.0805412371134021 1.44037212712611e-11 Inf 0.627460449834059 0.62872064679424 0.37127935320576
1581 0.393550075455777 0.24 0.416 12 0.25 1 0.06 0.0335051546391753 0.0193298969072165 1 0.0805412371134021 2.04033231282486e-11 Inf 0.627479788149327 0.628697511929584 0.371302488070416
1582 0.407380277804113 0.24 0.416 12 0.25 1 0.06 0.0335051546391753 0.0193298969072165 1 0.0805412371134021 1.26236989611561e-11 Inf 0.627498481757721 0.628675150485423 0.371324849514577
1583 0.421696503428582 0.24 0.416 12 0.25 1 0.06 0.0335051546391753 0.0193298969072165 1 0.0805412371134021 1.51676639997822e-11 Inf 0.627516551647191 0.6286535371368 0.3713464628632
1584 0.436515832240166 0.24 0.416 12 0.25 1 0.06 0.0335051546391753 0.0193298969072165 1 0.0805412371134021 1.77203095946821e-11 Inf 0.627534018160819 0.628632647347124 0.371367352652876
1585 0.451855944374922 0.24 0.416 12 0.25 1 0.06 0.0335051546391753 0.0193298969072165 1 0.0805412371134021 1.22516059797295e-11 Inf 0.627550901013773 0.628612457346696 0.371387542653304
1586 0.467735141287198 0.24 0.416 12 0.25 1 0.06 0.0335051546391753 0.0193298969072165 1 0.0805412371134021 1.50460824355214e-11 Inf 0.627567219310026 0.628592944111601 0.371407055888399
1587 0.484172367584099 0.24 0.416 12 0.25 1 0.06 0.0335051546391753 0.0193298969072165 1 0.0805412371134021 1.81364367968229e-11 Inf 0.627582991558821 0.628574085342953 0.371425914657047
1588 0.501187233627272 0.24 0.416 12 0.25 1 0.06 0.0335051546391753 0.0193298969072165 1 0.0805412371134021 1.57037750858624e-11 Inf 0.627598235690892 0.628555859446542 0.371444140553458
1589 0.518800038928961 0.24 0.416 12 0.25 1 0.06 0.0335051546391753 0.0193298969072165 1 0.0805412371134021 2.596529068144e-11 Inf 0.627612969074398 0.628538245512857 0.371461754487143
1590 0.537031796370253 0.24 0.416 12 0.25 1 0.06 0.0335051546391753 0.0193298969072165 1 0.0805412371134021 1.88484904767305e-11 Inf 0.627627208530586 0.628521223297497 0.371478776702503
1591 0.555904257270404 0.24 0.416 12 0.25 1 0.06 0.0335051546391753 0.0193298969072165 1 0.0805412371134021 2.73507189119115e-11 Inf 0.627640970349169 0.628504773201999 0.371495226798001
1592 0.575439937337157 0.24 0.416 12 0.25 1 0.06 0.0335051546391753 0.0193298969072165 1 0.0805412371134021 1.91282874956178e-11 Inf 0.627654270303406 0.628488876255054 0.371511123744946
1593 0.59566214352901 0.24 0.416 12 0.25 1 0.06 0.0335051546391753 0.0193298969072165 1 0.0805412371134021 1.42173096212561e-11 Inf 0.62766712366489 0.628473514094143 0.371526485905857
1594 0.616595001861482 0.24 0.416 12 0.25 1 0.06 0.0335051546391753 0.0193298969072165 1 0.0805412371134021 3.54673287267238e-11 Inf 0.627679545218023 0.628458668947573 0.371541331052427
1595 0.638263486190548 0.24 0.416 12 0.25 1 0.06 0.0335051546391753 0.0193298969072165 1 0.0805412371134021 2.19650894695e-11 Inf 0.627691549274198 0.628444323616924 0.371555676383076
1596 0.660693448007596 0.24 0.416 12 0.25 1 0.06 0.0335051546391753 0.0193298969072165 1 0.0805412371134021 2.32315833237351e-11 Inf 0.627703149685662 0.62843046145991 0.37156953854009
1597 0.683911647281429 0.24 0.416 12 0.25 1 0.06 0.0335051546391753 0.0193298969072165 1 0.0805412371134021 3.03344172697395e-11 Inf 0.627714359859074 0.628417066373647 0.371582933626353
1598 0.707945784384138 0.24 0.416 12 0.25 1 0.06 0.0335051546391753 0.0193298969072165 1 0.0805412371134021 2.36345543830341e-11 Inf 0.627725192768753 0.628404122778324 0.371595877221676
1599 0.732824533138904 0.24 0.416 12 0.25 1 0.06 0.0335051546391753 0.0193298969072165 1 0.0805412371134021 2.53982321285484e-11 Inf 0.627735660969619 0.628391615601283 0.371608384398717
1600 0.758577575029184 0.24 0.416 12 0.25 1 0.06 0.0335051546391753 0.0193298969072165 1 0.0805412371134021 3.02817250441567e-11 Inf 0.627745776609809 0.628379530261498 0.371620469738502
1601 0.785235634610072 0.24 0.416 12 0.25 1 0.06 0.0335051546391753 0.0193298969072165 1 0.0805412371134021 3.31346842324942e-11 Inf 0.627755551443012 0.628367852654458 0.371632147345542
1602 0.812830516164099 0.24 0.416 12 0.25 1 0.06 0.0335051546391753 0.0193298969072165 1 0.0805412371134021 2.70163856563865e-11 Inf 0.627764996840467 0.628356569137431 0.371643430862569
1603 0.841395141645195 0.24 0.416 12 0.25 1 0.06 0.0335051546391753 0.0193298969072165 1 0.0805412371134021 2.29670518714364e-11 Inf 0.627774123802681 0.628345666515131 0.371654333484869
1604 0.870963589956081 0.24 0.416 12 0.25 1 0.06 0.0335051546391753 0.0193298969072165 1 0.0805412371134021 4.1212117052325e-11 Inf 0.627782942970833 0.628335132025759 0.371664867974241
1605 0.901571137605957 0.24 0.416 12 0.25 1 0.06 0.0335051546391753 0.0193298969072165 1 0.0805412371134021 4.55955533745778e-11 Inf 0.627791464637886 0.628324953327431 0.371675046672569
1606 0.93325430079699 0.24 0.416 12 0.25 1 0.06 0.0335051546391753 0.0193298969072165 1 0.0805412371134021 3.34000015145275e-11 Inf 0.6277996987594 0.628315118484966 0.371684881515034
1607 0.966050878989813 0.24 0.416 12 0.25 1 0.06 0.0335051546391753 0.0193298969072165 1 0.0805412371134021 3.2963305696132e-11 Inf 0.627807654964058 0.628305615957056 0.371694384042944
1608 1 0.24 0.416 12 0.25 1 0.06 0.0335051546391753 0.0193298969072165 1 0.0805412371134021 3.94502538275665e-11 Inf 0.627815342563905 0.628296434583784 0.371703565416216
1609 0.001 0.24 0.416 12 0.25 0.1 0.08 0.0335051546391753 0.0193298969072165 1 0.0805412371134021 3.91169127971052e-13 Inf 0.271581649195576 0.990837902943128 0.00916209705687154
1610 0.00103514216667934 0.24 0.416 12 0.25 0.1 0.08 0.0335051546391753 0.0193298969072165 1 0.0805412371134021 4.14500427982527e-13 Inf 0.274134463278518 0.990090936177384 0.00990906382261569
1611 0.00107151930523761 0.24 0.416 12 0.25 0.1 0.08 0.0335051546391753 0.0193298969072165 1 0.0805412371134021 4.74882317903636e-13 Inf 0.276726738238272 0.98929714685499 0.01070285314501
1612 0.0011091748152624 0.24 0.416 12 0.25 0.1 0.08 0.0335051546391753 0.0193298969072165 1 0.0805412371134021 4.7430867932081e-13 Inf 0.279358049853676 0.988454751764889 0.0115452482351113
1613 0.00114815362149688 0.24 0.416 12 0.25 0.1 0.08 0.0335051546391753 0.0193298969072165 1 0.0805412371134021 5.29104549685799e-13 Inf 0.28202794755643 0.987561981248029 0.0124380187519707
1614 0.00118850222743702 0.24 0.416 12 0.25 0.1 0.08 0.0335051546391753 0.0193298969072165 1 0.0805412371134021 5.98911973915688e-13 Inf 0.284735954707989 0.986617085264375 0.0133829147356247
1615 0.00123026877081238 0.24 0.416 12 0.25 0.1 0.08 0.0335051546391753 0.0193298969072165 1 0.0805412371134021 6.6672505374657e-13 Inf 0.287481568833449 0.985618339602574 0.0143816603974256
1616 0.00127350308101666 0.24 0.416 12 0.25 0.1 0.08 0.0335051546391753 0.0193298969072165 1 0.0805412371134021 7.49011781392355e-13 Inf 0.290264261808516 0.984564052205885 0.0154359477941153
1617 0.00131825673855641 0.24 0.416 12 0.25 0.1 0.08 0.0335051546391753 0.0193298969072165 1 0.0805412371134021 8.65361682794967e-13 Inf 0.293083479996246 0.983452569586668 0.0165474304133316
1618 0.00136458313658892 0.24 0.416 12 0.25 0.1 0.08 0.0335051546391753 0.0193298969072165 1 0.0805412371134021 9.45193621183732e-13 Inf 0.29593864433121 0.982282283300657 0.0177177166993426
1619 0.00141253754462275 0.24 0.416 12 0.25 0.1 0.08 0.0335051546391753 0.0193298969072165 1 0.0805412371134021 1.05587591050145e-12 Inf 0.298829150349447 0.981051636451238 0.0189483635487617
1620 0.00146217717445672 0.24 0.416 12 0.25 0.1 0.08 0.0335051546391753 0.0193298969072165 1 0.0805412371134021 1.16517789461745e-12 Inf 0.301754368163527 0.979759130193203 0.0202408698067973
1621 0.00151356124843621 0.24 0.416 12 0.25 0.1 0.08 0.0335051546391753 0.0193298969072165 1 0.0805412371134021 1.25539533666816e-12 Inf 0.304713642383018 0.978403330204832 0.0215966697951682
1622 0.00156675107010815 0.24 0.416 12 0.25 0.1 0.08 0.0335051546391753 0.0193298969072165 1 0.0805412371134021 1.40809278208563e-12 Inf 0.307706291981591 0.976982873096707 0.0230171269032928
1623 0.00162181009735893 0.24 0.416 12 0.25 0.1 0.08 0.0335051546391753 0.0193298969072165 1 0.0805412371134021 1.55488693409717e-12 Inf 0.31073161011302 0.975496472725418 0.0245035272745822
1624 0.00167880401812256 0.24 0.416 12 0.25 0.1 0.08 0.0335051546391753 0.0193298969072165 1 0.0805412371134021 1.77229802100357e-12 Inf 0.313788863879358 0.973942926380237 0.0260570736197633
1625 0.00173780082874938 0.24 0.416 12 0.25 0.1 0.08 0.0335051546391753 0.0193298969072165 1 0.0805412371134021 1.88822669401102e-12 Inf 0.316877294055609 0.972321120810963 0.0276788791890369
1626 0.00179887091512879 0.24 0.416 12 0.25 0.1 0.08 0.0335051546391753 0.0193298969072165 1 0.0805412371134021 2.10364067728422e-12 Inf 0.319996114776173 0.970630038065379 0.0293699619346207
1627 0.00186208713666287 0.24 0.416 12 0.25 0.1 0.08 0.0335051546391753 0.0193298969072165 1 0.0805412371134021 2.3207951520428e-12 Inf 0.323144513189393 0.968868761105276 0.0311312388947237
1628 0.00192752491319094 0.24 0.416 12 0.25 0.1 0.08 0.0335051546391753 0.0193298969072165 1 0.0805412371134021 2.50459265809187e-12 Inf 0.326321649087421 0.967036479170609 0.0329635208293909
1629 0.00199526231496888 0.24 0.416 12 0.25 0.1 0.08 0.0335051546391753 0.0193298969072165 1 0.0805412371134021 2.80896859675931e-12 Inf 0.329526654519547 0.965132492862155 0.0348675071378449
1630 0.00206538015581053 0.24 0.416 12 0.25 0.1 0.08 0.0335051546391753 0.0193298969072165 1 0.0805412371134021 3.02297336050318e-12 Inf 0.332758633397963 0.963156218914047 0.036843781085953
1631 0.00213796208950223 0.24 0.416 12 0.25 0.1 0.08 0.0335051546391753 0.0193298969072165 1 0.0805412371134021 3.33989974044983e-12 Inf 0.336016661105651 0.961107194628676 0.0388928053713237
1632 0.00221309470960564 0.24 0.416 12 0.25 0.1 0.08 0.0335051546391753 0.0193298969072165 1 0.0805412371134021 3.6427579889499e-12 Inf 0.339299784116799 0.958985081947795 0.0410149180522047
1633 0.00229086765276777 0.24 0.416 12 0.25 0.1 0.08 0.0335051546391753 0.0193298969072165 1 0.0805412371134021 3.9826422886185e-12 Inf 0.342607019640622 0.956789671135111 0.0432103288648894
1634 0.00237137370566166 0.24 0.416 12 0.25 0.1 0.08 0.0335051546391753 0.0193298969072165 1 0.0805412371134021 4.42902290257877e-12 Inf 0.345937355300029 0.954520884047201 0.0454791159527994
1635 0.00245470891568503 0.24 0.416 12 0.25 0.1 0.08 0.0335051546391753 0.0193298969072165 1 0.0805412371134021 4.94203038874669e-12 Inf 0.349289748856722 0.952178776971535 0.0478212230284648
1636 0.0025409727055493 0.24 0.416 12 0.25 0.1 0.08 0.0335051546391753 0.0193298969072165 1 0.0805412371134021 5.30671105383211e-12 Inf 0.352663127994681 0.949763543012064 0.0502364569879364
1637 0.00263026799189538 0.24 0.416 12 0.25 0.1 0.08 0.0335051546391753 0.0193298969072165 1 0.0805412371134021 5.83151568246536e-12 Inf 0.356056390173906 0.947275514005043 0.0527244859949572
1638 0.00272270130807791 0.24 0.416 12 0.25 0.1 0.08 0.0335051546391753 0.0193298969072165 1 0.0805412371134021 6.36041463587494e-12 Inf 0.359468402566214 0.944715161949867 0.0552848380501334
1639 0.00281838293126445 0.24 0.416 12 0.25 0.1 0.08 0.0335051546391753 0.0193298969072165 1 0.0805412371134021 7.09968406029413e-12 Inf 0.362898002084733 0.942083099941966 0.0579169000580337
1640 0.00291742701400117 0.24 0.416 12 0.25 0.1 0.08 0.0335051546391753 0.0193298969072165 1 0.0805412371134021 7.83155039220028e-12 Inf 0.366343995518153 0.939380082597262 0.0606199174027381
1641 0.00301995172040202 0.24 0.416 12 0.25 0.1 0.08 0.0335051546391753 0.0193298969072165 1 0.0805412371134021 8.48890324749237e-12 Inf 0.369805159780452 0.936607005960135 0.063392994039865
1642 0.00312607936712396 0.24 0.416 12 0.25 0.1 0.08 0.0335051546391753 0.0193298969072165 1 0.0805412371134021 9.39589417725308e-12 Inf 0.37328024228598 0.933764906889436 0.0662350931105642
1643 0.00323593656929628 0.24 0.416 12 0.25 0.1 0.08 0.0335051546391753 0.0193298969072165 1 0.0805412371134021 1.04924501956385e-11 Inf 0.376767961459024 0.930854961919887 0.0691450380801132
1644 0.00334965439157828 0.24 0.416 12 0.25 0.1 0.08 0.0335051546391753 0.0193298969072165 1 0.0805412371134021 1.13690547503314e-11 Inf 0.380267007385928 0.927878485598648 0.0721215144013524
1645 0.00346736850452532 0.24 0.416 12 0.25 0.1 0.08 0.0335051546391753 0.0193298969072165 1 0.0805412371134021 1.26615150898567e-11 Inf 0.383776042616898 0.924836928300015 0.0751630716999855
1646 0.00358921934645005 0.24 0.416 12 0.25 0.1 0.08 0.0335051546391753 0.0193298969072165 1 0.0805412371134021 1.39825366015695e-11 Inf 0.3872937031232 0.921731873523668 0.0782681264763322
1647 0.00371535229097172 0.24 0.416 12 0.25 0.1 0.08 0.0335051546391753 0.0193298969072165 1 0.0805412371134021 1.52874855190994e-11 Inf 0.390818599414328 0.918565034684953 0.0814349653150475
1648 0.00384591782045354 0.24 0.416 12 0.25 0.1 0.08 0.0335051546391753 0.0193298969072165 1 0.0805412371134021 1.69241828363845e-11 Inf 0.394349317818119 0.915338251408433 0.0846617485915672
1649 0.00398107170553497 0.24 0.416 12 0.25 0.1 0.08 0.0335051546391753 0.0193298969072165 1 0.0805412371134021 1.87921616954479e-11 Inf 0.397884421925635 0.912053485338733 0.0879465146612666
1650 0.0041209751909733 0.24 0.416 12 0.25 0.1 0.08 0.0335051546391753 0.0193298969072165 1 0.0805412371134021 2.07714067550288e-11 Inf 0.401422454200715 0.908712815485661 0.0912871845143391
1651 0.00426579518801593 0.24 0.416 12 0.25 0.1 0.08 0.0335051546391753 0.0193298969072165 1 0.0805412371134021 2.3166803000753e-11 Inf 0.4049619377526 0.905318433122958 0.0946815668770422
1652 0.00441570447353313 0.24 0.416 12 0.25 0.1 0.08 0.0335051546391753 0.0193298969072165 1 0.0805412371134021 2.55473928876308e-11 Inf 0.408501378268922 0.901872636262997 0.0981273637370026
1653 0.00457088189614875 0.24 0.416 12 0.25 0.1 0.08 0.0335051546391753 0.0193298969072165 1 0.0805412371134021 2.85661388457139e-11 Inf 0.412039266103816 0.898377823732098 0.101622176267902
1654 0.0047315125896148 0.24 0.416 12 0.25 0.1 0.08 0.0335051546391753 0.0193298969072165 1 0.0805412371134021 3.14670615605633e-11 Inf 0.415574078515405 0.89483648887351 0.10516351112649
1655 0.00489778819368446 0.24 0.416 12 0.25 0.1 0.08 0.0335051546391753 0.0193298969072165 1 0.0805412371134021 3.503479691965e-11 Inf 0.419104282044424 0.891251212907441 0.108748787092559
1656 0.00506990708274704 0.24 0.416 12 0.25 0.1 0.08 0.0335051546391753 0.0193298969072165 1 0.0805412371134021 3.90345181419475e-11 Inf 0.42262833502495 0.887624657979491 0.112375342020509
1657 0.00524807460249772 0.24 0.416 12 0.25 0.1 0.08 0.0335051546391753 0.0193298969072165 1 0.0805412371134021 4.36501473970185e-11 Inf 0.42614469021627 0.883959559930544 0.116040440069456
1658 0.00543250331492433 0.24 0.416 12 0.25 0.1 0.08 0.0335051546391753 0.0193298969072165 1 0.0805412371134021 4.82935090447311e-11 Inf 0.429651797544275 0.880258720823525 0.119741279176475
1659 0.00562341325190349 0.24 0.416 12 0.25 0.1 0.08 0.0335051546391753 0.0193298969072165 1 0.0805412371134021 5.3759821994105e-11 Inf 0.433148106938724 0.876525001262561 0.123474998737439
1660 0.00582103217770872 0.24 0.416 12 0.25 0.1 0.08 0.0335051546391753 0.0193298969072165 1 0.0805412371134021 6.00595873233986e-11 Inf 0.436632071252257 0.872761312542553 0.127238687457447
1661 0.00602559586074358 0.24 0.416 12 0.25 0.1 0.08 0.0335051546391753 0.0193298969072165 1 0.0805412371134021 6.68538378787902e-11 Inf 0.440102149246104 0.868970608667556 0.131029391332444
1662 0.00623734835482419 0.24 0.416 12 0.25 0.1 0.08 0.0335051546391753 0.0193298969072165 1 0.0805412371134021 7.42573465287065e-11 Inf 0.443556808626021 0.865155878276292 0.134844121723708
1663 0.00645654229034656 0.24 0.416 12 0.25 0.1 0.08 0.0335051546391753 0.0193298969072165 1 0.0805412371134021 8.25319938792981e-11 Inf 0.446994529112506 0.861320136514956 0.138679863485044
1664 0.00668343917568615 0.24 0.416 12 0.25 0.1 0.08 0.0335051546391753 0.0193298969072165 1 0.0805412371134021 9.18237306928577e-11 Inf 0.450413805527288 0.85746641689578 0.14253358310422
1665 0.00691830970918936 0.24 0.416 12 0.25 0.1 0.08 0.0335051546391753 0.0193298969072165 1 0.0805412371134021 1.01749718039675e-10 Inf 0.45381315087964 0.85359776318135 0.14640223681865
1666 0.00716143410212902 0.24 0.416 12 0.25 0.1 0.08 0.0335051546391753 0.0193298969072165 1 0.0805412371134021 1.12866222821426e-10 Inf 0.457191099434347 0.849717221332291 0.150282778667709
1667 0.00741310241300918 0.24 0.416 12 0.25 0.1 0.08 0.0335051546391753 0.0193298969072165 1 0.0805412371134021 1.25293587501589e-10 Inf 0.460546209744029 0.845827831556937 0.154172168443063
1668 0.00767361489361819 0.24 0.416 12 0.25 0.1 0.08 0.0335051546391753 0.0193298969072165 1 0.0805412371134021 1.39396377210432e-10 Inf 0.463877067629013 0.841932620498789 0.158067379501211
1669 0.00794328234724281 0.24 0.416 12 0.25 0.1 0.08 0.0335051546391753 0.0193298969072165 1 0.0805412371134021 1.53589495319146e-10 Inf 0.467182289087144 0.838034593597791 0.161965406402209
1670 0.00822242649947071 0.24 0.416 12 0.25 0.1 0.08 0.0335051546391753 0.0193298969072165 1 0.0805412371134021 1.69692433980059e-10 Inf 0.470460523118279 0.834136727658358 0.165863272341642
1671 0.00851138038202376 0.24 0.416 12 0.25 0.1 0.08 0.0335051546391753 0.0193298969072165 1 0.0805412371134021 1.86915413516068e-10 Inf 0.473710454447098 0.830241963656592 0.169758036343408
1672 0.00881048873008014 0.24 0.416 12 0.25 0.1 0.08 0.0335051546391753 0.0193298969072165 1 0.0805412371134021 2.0618083455995e-10 Inf 0.47693080612969 0.826353199815842 0.173646800184158
1673 0.0091201083935591 0.24 0.416 12 0.25 0.1 0.08 0.0335051546391753 0.0193298969072165 1 0.0805412371134021 2.27007111955566e-10 Inf 0.48012034203059 0.822473284978303 0.177526715021697
1674 0.00944060876285924 0.24 0.416 12 0.25 0.1 0.08 0.0335051546391753 0.0193298969072165 1 0.0805412371134021 2.49124099313254e-10 Inf 0.483277869157536 0.818605012298064 0.181394987701936
1675 0.00977237220955811 0.24 0.416 12 0.25 0.1 0.08 0.0335051546391753 0.0193298969072165 1 0.0805412371134021 2.72318242899806e-10 Inf 0.486402239841575 0.814751113277019 0.185248886722981
1676 0.010115794542599 0.24 0.416 12 0.25 0.1 0.08 0.0335051546391753 0.0193298969072165 1 0.0805412371134021 2.98583987138408e-10 Inf 0.489492353754007 0.810914252165098 0.189085747834902
1677 0.010471285480509 0.24 0.416 12 0.25 0.1 0.08 0.0335051546391753 0.0193298969072165 1 0.0805412371134021 3.2657833038465e-10 Inf 0.492547159749582 0.80709702073974 0.19290297926026
1678 0.010839269140212 0.24 0.416 12 0.25 0.1 0.08 0.0335051546391753 0.0193298969072165 1 0.0805412371134021 3.56132536939832e-10 Inf 0.495565657529895 0.803301933480931 0.196698066519069
1679 0.0112201845430196 0.24 0.416 12 0.25 0.1 0.08 0.0335051546391753 0.0193298969072165 1 0.0805412371134021 3.88217822133523e-10 Inf 0.498546899119941 0.799531423151896 0.200468576848104
1680 0.0116144861384034 0.24 0.416 12 0.25 0.1 0.08 0.0335051546391753 0.0193298969072165 1 0.0805412371134021 4.22787701068628e-10 Inf 0.501489990153759 0.795787836793791 0.204212163206209
1681 0.0120226443461741 0.24 0.416 12 0.25 0.1 0.08 0.0335051546391753 0.0193298969072165 1 0.0805412371134021 4.58615212632955e-10 Inf 0.504394090965304 0.792073432141313 0.207926567858687
1682 0.0124451461177138 0.24 0.416 12 0.25 0.1 0.08 0.0335051546391753 0.0193298969072165 1 0.0805412371134021 4.96950771013843e-10 Inf 0.507258417484343 0.788390374461145 0.211609625538855
1683 0.0128824955169313 0.24 0.416 12 0.25 0.1 0.08 0.0335051546391753 0.0193298969072165 1 0.0805412371134021 5.37392326256279e-10 Inf 0.510082241934443 0.784740733813579 0.215259266186421
1684 0.0133352143216332 0.24 0.416 12 0.25 0.1 0.08 0.0335051546391753 0.0193298969072165 1 0.0805412371134021 5.80058400217901e-10 Inf 0.512864893336647 0.781126482735744 0.218873517264256
1685 0.0138038426460288 0.24 0.416 12 0.25 0.1 0.08 0.0335051546391753 0.0193298969072165 1 0.0805412371134021 6.25253989181658e-10 Inf 0.515605757818777 0.777549494340192 0.222450505659808
1686 0.014288939585111 0.24 0.416 12 0.25 0.1 0.08 0.0335051546391753 0.0193298969072165 1 0.0805412371134021 6.72451391689173e-10 Inf 0.518304278735694 0.774011540824286 0.225988459175714
1687 0.0147910838816821 0.24 0.416 12 0.25 0.1 0.08 0.0335051546391753 0.0193298969072165 1 0.0805412371134021 7.22484121357461e-10 Inf 0.520959956603341 0.770514292376984 0.229485707623016
1688 0.0153108746168203 0.24 0.416 12 0.25 0.1 0.08 0.0335051546391753 0.0193298969072165 1 0.0805412371134021 7.73150051413488e-10 Inf 0.523572348854118 0.767059316477359 0.232940683522641
1689 0.0158489319246111 0.24 0.416 12 0.25 0.1 0.08 0.0335051546391753 0.0193298969072165 1 0.0805412371134021 8.27574773236395e-10 Inf 0.526141069417721 0.763648077565959 0.236351922434041
1690 0.0164058977319954 0.24 0.416 12 0.25 0.1 0.08 0.0335051546391753 0.0193298969072165 1 0.0805412371134021 8.82962612001729e-10 Inf 0.528665788137096 0.760281937078399 0.239718062921601
1691 0.0169824365246174 0.24 0.416 12 0.25 0.1 0.08 0.0335051546391753 0.0193298969072165 1 0.0805412371134021 9.40673035369462e-10 Inf 0.531146230026912 0.756962153823832 0.243037846176168
1692 0.0175792361395869 0.24 0.416 12 0.25 0.1 0.08 0.0335051546391753 0.0193298969072165 1 0.0805412371134021 1.00099040433463e-09 Inf 0.533582174381978 0.753689884688871 0.246310115311129
1693 0.0181970085860998 0.24 0.416 12 0.25 0.1 0.08 0.0335051546391753 0.0193298969072165 1 0.0805412371134021 1.06487533436841e-09 Inf 0.535973453748083 0.75046618565372 0.24953381434628
1694 0.018836490894898 0.24 0.416 12 0.25 0.1 0.08 0.0335051546391753 0.0193298969072165 1 0.0805412371134021 1.1289979654557e-09 Inf 0.538319952761664 0.7472920130935 0.2527079869065
1695 0.0194984459975805 0.24 0.416 12 0.25 0.1 0.08 0.0335051546391753 0.0193298969072165 1 0.0805412371134021 1.19489290957933e-09 Inf 0.540621606870958 0.744168225353376 0.255831774646624
1696 0.0201836636368156 0.24 0.416 12 0.25 0.1 0.08 0.0335051546391753 0.0193298969072165 1 0.0805412371134021 1.26230774804789e-09 Inf 0.542878400947084 0.741095584569404 0.258904415430596
1697 0.0208929613085404 0.24 0.416 12 0.25 0.1 0.08 0.0335051546391753 0.0193298969072165 1 0.0805412371134021 1.33091251203459e-09 Inf 0.545090367798998 0.738074758721009 0.261925241278991
1698 0.0216271852372702 0.24 0.416 12 0.25 0.1 0.08 0.0335051546391753 0.0193298969072165 1 0.0805412371134021 1.40307770268725e-09 Inf 0.547257586597375 0.735106323887372 0.264893676112628
1699 0.0223872113856834 0.24 0.416 12 0.25 0.1 0.08 0.0335051546391753 0.0193298969072165 1 0.0805412371134021 1.47300377559452e-09 Inf 0.549380181224057 0.732190766694984 0.267809233305016
1700 0.0231739464996848 0.24 0.416 12 0.25 0.1 0.08 0.0335051546391753 0.0193298969072165 1 0.0805412371134021 1.54782853873346e-09 Inf 0.55145831855283 0.729328486926006 0.270671513073994
1701 0.0239883291901949 0.24 0.416 12 0.25 0.1 0.08 0.0335051546391753 0.0193298969072165 1 0.0805412371134021 1.62109870552275e-09 Inf 0.553492206675481 0.726519800278011 0.273480199721989
1702 0.0248313310529557 0.24 0.416 12 0.25 0.1 0.08 0.0335051546391753 0.0193298969072165 1 0.0805412371134021 1.69771937865359e-09 Inf 0.555482093079899 0.723764941245157 0.276235058754843
1703 0.0257039578276886 0.24 0.416 12 0.25 0.1 0.08 0.0335051546391753 0.0193298969072165 1 0.0805412371134021 1.77294763462413e-09 Inf 0.557428262792321 0.721064066107956 0.278935933892044
1704 0.0266072505979881 0.24 0.416 12 0.25 0.1 0.08 0.0335051546391753 0.0193298969072165 1 0.0805412371134021 1.85023222632787e-09 Inf 0.559331036493676 0.718417256011362 0.281582743988638
1705 0.0275422870333817 0.24 0.416 12 0.25 0.1 0.08 0.0335051546391753 0.0193298969072165 1 0.0805412371134021 1.92858873115194e-09 Inf 0.56119076861542 0.715824520111245 0.284175479888755
1706 0.0285101826750391 0.24 0.416 12 0.25 0.1 0.08 0.0335051546391753 0.0193298969072165 1 0.0805412371134021 2.00438822364844e-09 Inf 0.563007845427249 0.713285798774036 0.286714201225964
1707 0.0295120922666639 0.24 0.416 12 0.25 0.1 0.08 0.0335051546391753 0.0193298969072165 1 0.0805412371134021 2.08389599966243e-09 Inf 0.564782683124131 0.710800966813612 0.289199033186388
1708 0.0305492111321551 0.24 0.416 12 0.25 0.1 0.08 0.0335051546391753 0.0193298969072165 1 0.0805412371134021 2.16157872775114e-09 Inf 0.566515725918176 0.708369836748636 0.291630163251364
1709 0.0316227766016838 0.24 0.416 12 0.25 0.1 0.08 0.0335051546391753 0.0193298969072165 1 0.0805412371134021 2.23884588949549e-09 Inf 0.568207444144116 0.705992162065656 0.294007837934344
1710 0.0327340694878838 0.24 0.416 12 0.25 0.1 0.08 0.0335051546391753 0.0193298969072165 1 0.0805412371134021 2.31513252275592e-09 Inf 0.569858332386788 0.7036676404778 0.2963323595222
1711 0.0338844156139203 0.24 0.416 12 0.25 0.1 0.08 0.0335051546391753 0.0193298969072165 1 0.0805412371134021 2.39388286418177e-09 Inf 0.57146890763049 0.701395917160239 0.298604082839761
1712 0.0350751873952568 0.24 0.416 12 0.25 0.1 0.08 0.0335051546391753 0.0193298969072165 1 0.0805412371134021 2.47152178410592e-09 Inf 0.57303970744508 0.699176587959046 0.300823412040954
1713 0.0363078054770101 0.24 0.416 12 0.25 0.1 0.08 0.0335051546391753 0.0193298969072165 1 0.0805412371134021 2.54586341179482e-09 Inf 0.574571288204398 0.697009202555706 0.302990797444294
1714 0.0375837404288444 0.24 0.416 12 0.25 0.1 0.08 0.0335051546391753 0.0193298969072165 1 0.0805412371134021 2.62109595648968e-09 Inf 0.576064223348745 0.694893267582213 0.305106732417787
1715 0.038904514499428 0.24 0.416 12 0.25 0.1 0.08 0.0335051546391753 0.0193298969072165 1 0.0805412371134021 2.69160973457444e-09 Inf 0.577519101690093 0.692828249675756 0.307171750324244
1716 0.0402717034325459 0.24 0.416 12 0.25 0.1 0.08 0.0335051546391753 0.0193298969072165 1 0.0805412371134021 2.76152789676319e-09 Inf 0.578936525767849 0.690813578467075 0.309186421532925
1717 0.0416869383470335 0.24 0.416 12 0.25 0.1 0.08 0.0335051546391753 0.0193298969072165 1 0.0805412371134021 2.83374155412609e-09 Inf 0.580317110255484 0.688848649496299 0.311151350503701
1718 0.0431519076827765 0.24 0.416 12 0.25 0.1 0.08 0.0335051546391753 0.0193298969072165 1 0.0805412371134021 2.90346237417222e-09 Inf 0.581661480420686 0.686932827045628 0.313067172954372
1719 0.0446683592150963 0.24 0.416 12 0.25 0.1 0.08 0.0335051546391753 0.0193298969072165 1 0.0805412371134021 2.96745253825122e-09 Inf 0.582970270642388 0.685065446891288 0.314934553108712
1720 0.046238102139926 0.24 0.416 12 0.25 0.1 0.08 0.0335051546391753 0.0193298969072165 1 0.0805412371134021 3.03617387481525e-09 Inf 0.584244122985694 0.683245818964597 0.316754181035403
1721 0.0478630092322638 0.24 0.416 12 0.25 0.1 0.08 0.0335051546391753 0.0193298969072165 1 0.0805412371134021 3.09915211527644e-09 Inf 0.585483685835452 0.681473229920831 0.318526770079169
1722 0.049545019080479 0.24 0.416 12 0.25 0.1 0.08 0.0335051546391753 0.0193298969072165 1 0.0805412371134021 3.1614554160328e-09 Inf 0.586689612592148 0.679746945616136 0.320253054383864
1723 0.0512861383991365 0.24 0.416 12 0.25 0.1 0.08 0.0335051546391753 0.0193298969072165 1 0.0805412371134021 3.22056447287465e-09 Inf 0.587862560423053 0.678066213480511 0.321933786519489
1724 0.0530884444230988 0.24 0.416 12 0.25 0.1 0.08 0.0335051546391753 0.0193298969072165 1 0.0805412371134021 3.2776791220393e-09 Inf 0.589003189081871 0.676430264801582 0.323569735198418
1725 0.0549540873857625 0.24 0.416 12 0.25 0.1 0.08 0.0335051546391753 0.0193298969072165 1 0.0805412371134021 3.33151075932077e-09 Inf 0.590112159781572 0.674838316899699 0.325161683100301
1726 0.0568852930843841 0.24 0.416 12 0.25 0.1 0.08 0.0335051546391753 0.0193298969072165 1 0.0805412371134021 3.38563774866969e-09 Inf 0.591190134135251 0.673289575212283 0.326710424787717
1727 0.0588843655355589 0.24 0.416 12 0.25 0.1 0.08 0.0335051546391753 0.0193298969072165 1 0.0805412371134021 3.43519262189541e-09 Inf 0.592237773149997 0.67178323527048 0.32821676472952
1728 0.0609536897240169 0.24 0.416 12 0.25 0.1 0.08 0.0335051546391753 0.0193298969072165 1 0.0805412371134021 3.47902227165742e-09 Inf 0.593255736284536 0.670318484581956 0.329681515418044
1729 0.0630957344480193 0.24 0.416 12 0.25 0.1 0.08 0.0335051546391753 0.0193298969072165 1 0.0805412371134021 3.52746612822252e-09 Inf 0.594244680563544 0.668894504413581 0.331105495586419
1730 0.0653130552647472 0.24 0.416 12 0.25 0.1 0.08 0.0335051546391753 0.0193298969072165 1 0.0805412371134021 3.57122967135914e-09 Inf 0.595205259749986 0.667510471478717 0.332489528521283
1731 0.0676082975391982 0.24 0.416 12 0.25 0.1 0.08 0.0335051546391753 0.0193298969072165 1 0.0805412371134021 3.60853704989977e-09 Inf 0.596138123570968 0.666165559526497 0.333834440473503
1732 0.0699841996002274 0.24 0.416 12 0.25 0.1 0.08 0.0335051546391753 0.0193298969072165 1 0.0805412371134021 3.64594108853353e-09 Inf 0.597043917000791 0.664858940840676 0.335141059159324
1733 0.072443596007499 0.24 0.416 12 0.25 0.1 0.08 0.0335051546391753 0.0193298969072165 1 0.0805412371134021 3.68053979741406e-09 Inf 0.597923279594397 0.663589787645873 0.336410212354127
1734 0.0749894209332456 0.24 0.416 12 0.25 0.1 0.08 0.0335051546391753 0.0193298969072165 1 0.0805412371134021 3.71323260854595e-09 Inf 0.598776844874346 0.662357273425116 0.337642726574884
1735 0.0776247116628692 0.24 0.416 12 0.25 0.1 0.08 0.0335051546391753 0.0193298969072165 1 0.0805412371134021 3.74092180453409e-09 Inf 0.599605239765133 0.6611605741512 0.3388394258488
1736 0.0803526122185617 0.24 0.416 12 0.25 0.1 0.08 0.0335051546391753 0.0193298969072165 1 0.0805412371134021 3.77257197790165e-09 Inf 0.600409084075095 0.659998869432293 0.340001130567707
1737 0.0831763771102671 0.24 0.416 12 0.25 0.1 0.08 0.0335051546391753 0.0193298969072165 1 0.0805412371134021 3.79732867763008e-09 Inf 0.601188990027244 0.658871343580388 0.341128656419612
1738 0.08609937521846 0.24 0.416 12 0.25 0.1 0.08 0.0335051546391753 0.0193298969072165 1 0.0805412371134021 3.82055477575818e-09 Inf 0.601945561829251 0.657777186596503 0.342222813403497
1739 0.0891250938133746 0.24 0.416 12 0.25 0.1 0.08 0.0335051546391753 0.0193298969072165 1 0.0805412371134021 3.84183184614154e-09 Inf 0.602679395290203 0.656715595085098 0.343284404914902
1740 0.0922571427154763 0.24 0.416 12 0.25 0.1 0.08 0.0335051546391753 0.0193298969072165 1 0.0805412371134021 3.8617731972293e-09 Inf 0.60339107747426 0.655685773092455 0.344314226907545
1741 0.0954992586021436 0.24 0.416 12 0.25 0.1 0.08 0.0335051546391753 0.0193298969072165 1 0.0805412371134021 3.8749959122529e-09 Inf 0.604081186394106 0.654686932877059 0.345313067122941
1742 0.0988553094656939 0.24 0.416 12 0.25 0.1 0.08 0.0335051546391753 0.0193298969072165 1 0.0805412371134021 3.88898246505426e-09 Inf 0.60475029074082 0.653718295613516 0.346281704386484
1743 0.102329299228075 0.24 0.416 12 0.25 0.1 0.08 0.0335051546391753 0.0193298969072165 1 0.0805412371134021 3.90143749034663e-09 Inf 0.605398949648006 0.652779092032105 0.347220907967895
1744 0.105925372517729 0.24 0.416 12 0.25 0.1 0.08 0.0335051546391753 0.0193298969072165 1 0.0805412371134021 3.91202175254596e-09 Inf 0.606027712488877 0.651868562998364 0.348131437001636
1745 0.109647819614319 0.24 0.416 12 0.25 0.1 0.08 0.0335051546391753 0.0193298969072165 1 0.0805412371134021 3.92081885274703e-09 Inf 0.60663711870311 0.65098596003281 0.34901403996719
1746 0.113501081567231 0.24 0.416 12 0.25 0.1 0.08 0.0335051546391753 0.0193298969072165 1 0.0805412371134021 3.93356740496092e-09 Inf 0.607227697656075 0.650130545779216 0.349869454220784
1747 0.117489755493953 0.24 0.416 12 0.25 0.1 0.08 0.0335051546391753 0.0193298969072165 1 0.0805412371134021 3.94254363010604e-09 Inf 0.607799968521986 0.649301594417523 0.350698405582477
1748 0.121618600064637 0.24 0.416 12 0.25 0.1 0.08 0.0335051546391753 0.0193298969072165 1 0.0805412371134021 3.94940856841136e-09 Inf 0.608354440194085 0.648498392027733 0.351501607972267
1749 0.125892541179417 0.24 0.416 12 0.25 0.1 0.08 0.0335051546391753 0.0193298969072165 1 0.0805412371134021 3.9587985433201e-09 Inf 0.608891611219768 0.647720236908009 0.352279763091991
1750 0.13031667784523 0.24 0.416 12 0.25 0.1 0.08 0.0335051546391753 0.0193298969072165 1 0.0805412371134021 3.96674748256998e-09 Inf 0.609411969757624 0.646966439848508 0.353033560151492
1751 0.134896288259165 0.24 0.416 12 0.25 0.1 0.08 0.0335051546391753 0.0193298969072165 1 0.0805412371134021 3.97974367696841e-09 Inf 0.6099159935575 0.646236324363932 0.353763675636068
1752 0.139636836105594 0.24 0.416 12 0.25 0.1 0.08 0.0335051546391753 0.0193298969072165 1 0.0805412371134021 3.98435888275539e-09 Inf 0.610404149954909 0.645529226883667 0.354470773116333
1753 0.144543977074593 0.24 0.416 12 0.25 0.1 0.08 0.0335051546391753 0.0193298969072165 1 0.0805412371134021 3.99486775777558e-09 Inf 0.610876895890211 0.644844496909704 0.355155503090296
1754 0.149623565609443 0.24 0.416 12 0.25 0.1 0.08 0.0335051546391753 0.0193298969072165 1 0.0805412371134021 4.00807665008884e-09 Inf 0.611334677939582 0.644181497135782 0.355818502864218
1755 0.154881661891248 0.24 0.416 12 0.25 0.1 0.08 0.0335051546391753 0.0193298969072165 1 0.0805412371134021 4.02192476284952e-09 Inf 0.611777932366316 0.643539603539132 0.356460396460868
1756 0.160324539069004 0.24 0.416 12 0.25 0.1 0.08 0.0335051546391753 0.0193298969072165 1 0.0805412371134021 4.03812710613599e-09 Inf 0.61220708517916 0.642918205434125 0.357081794565875
1757 0.165958690743756 0.24 0.416 12 0.25 0.1 0.08 0.0335051546391753 0.0193298969072165 1 0.0805412371134021 4.05930816391176e-09 Inf 0.612622552215656 0.642316705509633 0.357683294490367
1758 0.171790838715759 0.24 0.416 12 0.25 0.1 0.08 0.0335051546391753 0.0193298969072165 1 0.0805412371134021 4.08628460409066e-09 Inf 0.613024739222204 0.641734519825295 0.358265480174705
1759 0.177827941003892 0.24 0.416 12 0.25 0.1 0.08 0.0335051546391753 0.0193298969072165 1 0.0805412371134021 4.12176989934843e-09 Inf 0.613414041959183 0.641171077797085 0.358828922202915
1760 0.184077200146896 0.24 0.416 12 0.25 0.1 0.08 0.0335051546391753 0.0193298969072165 1 0.0805412371134021 4.16328456692011e-09 Inf 0.613790846306627 0.640625822150915 0.359374177849085
1761 0.190546071796325 0.24 0.416 12 0.25 0.1 0.08 0.0335051546391753 0.0193298969072165 1 0.0805412371134021 4.21716513272774e-09 Inf 0.614155528386152 0.640098208862797 0.359901791137203
1762 0.197242273611485 0.24 0.416 12 0.25 0.1 0.08 0.0335051546391753 0.0193298969072165 1 0.0805412371134021 4.30798677113209e-09 Inf 0.614508454682609 0.639587707071306 0.360412292928694
1763 0.204173794466953 0.24 0.416 12 0.25 0.1 0.08 0.0335051546391753 0.0193298969072165 1 0.0805412371134021 4.40279568792584e-09 Inf 0.614849982180882 0.639093798980549 0.360906201019451
1764 0.211348903983665 0.24 0.416 12 0.25 0.1 0.08 0.0335051546391753 0.0193298969072165 1 0.0805412371134021 4.50419549661435e-09 Inf 0.615180458505563 0.638615979742931 0.361384020257069
1765 0.218776162394955 0.24 0.416 12 0.25 0.1 0.08 0.0335051546391753 0.0193298969072165 1 0.0805412371134021 4.59547512023095e-09 Inf 0.615500222065356 0.638153757326781 0.361846242673219
1766 0.226464430759306 0.24 0.416 12 0.25 0.1 0.08 0.0335051546391753 0.0193298969072165 1 0.0805412371134021 4.68710273458101e-09 Inf 0.615809602205016 0.637706652372733 0.362293347627267
1767 0.234422881531992 0.24 0.416 12 0.25 0.1 0.08 0.0335051546391753 0.0193298969072165 1 0.0805412371134021 4.78299676687916e-09 Inf 0.616108919357943 0.637274198034775 0.362725801965225
1768 0.242661009508241 0.24 0.416 12 0.25 0.1 0.08 0.0335051546391753 0.0193298969072165 1 0.0805412371134021 4.87684729232052e-09 Inf 0.616398485210076 0.636855939817507 0.363144060182493
1769 0.251188643150958 0.24 0.416 12 0.25 0.1 0.08 0.0335051546391753 0.0193298969072165 1 0.0805412371134021 4.96668333717365e-09 Inf 0.616678602854744 0.63645143539197 0.36354856460803
1770 0.260015956316527 0.24 0.416 12 0.25 0.1 0.08 0.0335051546391753 0.0193298969072165 1 0.0805412371134021 5.0633512825235e-09 Inf 0.616949566962418 0.636060254415244 0.363939745584756
1771 0.269153480392691 0.24 0.416 12 0.25 0.1 0.08 0.0335051546391753 0.0193298969072165 1 0.0805412371134021 5.15765531672319e-09 Inf 0.617211663943947 0.63568197833303 0.36431802166697
1772 0.278612116862977 0.24 0.416 12 0.25 0.1 0.08 0.0335051546391753 0.0193298969072165 1 0.0805412371134021 5.24910901290171e-09 Inf 0.617465172120382 0.63531620018183 0.36468379981817
1773 0.288403150312661 0.24 0.416 12 0.25 0.1 0.08 0.0335051546391753 0.0193298969072165 1 0.0805412371134021 5.34717575339377e-09 Inf 0.61771036188989 0.634962524380368 0.365037475619632
1774 0.298538261891796 0.24 0.416 12 0.25 0.1 0.08 0.0335051546391753 0.0193298969072165 1 0.0805412371134021 5.43613848727476e-09 Inf 0.617947495901761 0.634620566522796 0.365379433477204
1775 0.309029543251359 0.24 0.416 12 0.25 0.1 0.08 0.0335051546391753 0.0193298969072165 1 0.0805412371134021 5.52743468877626e-09 Inf 0.618176829217591 0.63428995315497 0.36571004684503
1776 0.31988951096914 0.24 0.416 12 0.25 0.1 0.08 0.0335051546391753 0.0193298969072165 1 0.0805412371134021 5.61224971357133e-09 Inf 0.618398609492303 0.633970321566452 0.366029678433548
1777 0.331131121482591 0.24 0.416 12 0.25 0.1 0.08 0.0335051546391753 0.0193298969072165 1 0.0805412371134021 5.70484910526747e-09 Inf 0.618613077135461 0.63366131956127 0.36633868043873
1778 0.34276778654645 0.24 0.416 12 0.25 0.1 0.08 0.0335051546391753 0.0193298969072165 1 0.0805412371134021 5.79775589690246e-09 Inf 0.618820465483573 0.633362605237816 0.366637394762184
1779 0.354813389233575 0.24 0.416 12 0.25 0.1 0.08 0.0335051546391753 0.0193298969072165 1 0.0805412371134021 5.8885074542131e-09 Inf 0.619021000968714 0.633073846764724 0.366926153235276
1780 0.367282300498085 0.24 0.416 12 0.25 0.1 0.08 0.0335051546391753 0.0193298969072165 1 0.0805412371134021 5.97345098732327e-09 Inf 0.619214903284566 0.632794722154477 0.367205277845523
1781 0.380189396320561 0.24 0.416 12 0.25 0.1 0.08 0.0335051546391753 0.0193298969072165 1 0.0805412371134021 6.0640018562097e-09 Inf 0.619402385550446 0.632524919035946 0.367475080964054
1782 0.393550075455777 0.24 0.416 12 0.25 0.1 0.08 0.0335051546391753 0.0193298969072165 1 0.0805412371134021 6.14330925366446e-09 Inf 0.619583654478907 0.632264134432501 0.367735865567499
1783 0.407380277804113 0.24 0.416 12 0.25 0.1 0.08 0.0335051546391753 0.0193298969072165 1 0.0805412371134021 6.23070673874682e-09 Inf 0.619758910533428 0.632012074532287 0.367987925467713
1784 0.421696503428582 0.24 0.416 12 0.25 0.1 0.08 0.0335051546391753 0.0193298969072165 1 0.0805412371134021 6.31795463862383e-09 Inf 0.619928348092155 0.631768454467775 0.368231545532225
1785 0.436515832240166 0.24 0.416 12 0.25 0.1 0.08 0.0335051546391753 0.0193298969072165 1 0.0805412371134021 6.39810646824168e-09 Inf 0.620092155605032 0.631532998091906 0.368467001908094
1786 0.451855944374922 0.24 0.416 12 0.25 0.1 0.08 0.0335051546391753 0.0193298969072165 1 0.0805412371134021 6.47738604073189e-09 Inf 0.620250515749714 0.63130543775716 0.36869456224284
1787 0.467735141287198 0.24 0.416 12 0.25 0.1 0.08 0.0335051546391753 0.0193298969072165 1 0.0805412371134021 6.55147128388045e-09 Inf 0.620403605584424 0.631085514095957 0.368914485904043
1788 0.484172367584099 0.24 0.416 12 0.25 0.1 0.08 0.0335051546391753 0.0193298969072165 1 0.0805412371134021 6.6330330325548e-09 Inf 0.62055159669911 0.630872975803996 0.369127024196004
1789 0.501187233627272 0.24 0.416 12 0.25 0.1 0.08 0.0335051546391753 0.0193298969072165 1 0.0805412371134021 6.70294684514128e-09 Inf 0.620694655366667 0.630667579428778 0.369332420571222
1790 0.518800038928961 0.24 0.416 12 0.25 0.1 0.08 0.0335051546391753 0.0193298969072165 1 0.0805412371134021 6.77547601010686e-09 Inf 0.620832942685282 0.630469089154823 0.369530910845177
1791 0.537031796370253 0.24 0.416 12 0.25 0.1 0.08 0.0335051546391753 0.0193298969072165 1 0.0805412371134021 6.84331439258778e-09 Inf 0.620966614723335 0.630277276596872 0.369722723403128
1792 0.555904257270404 0.24 0.416 12 0.25 0.1 0.08 0.0335051546391753 0.0193298969072165 1 0.0805412371134021 6.92027261363359e-09 Inf 0.621095822661843 0.630091920596689 0.369908079403311
1793 0.575439937337157 0.24 0.416 12 0.25 0.1 0.08 0.0335051546391753 0.0193298969072165 1 0.0805412371134021 6.99201597835486e-09 Inf 0.621220712929629 0.629912807018759 0.370087192981241
1794 0.59566214352901 0.24 0.416 12 0.25 0.1 0.08 0.0335051546391753 0.0193298969072165 1 0.0805412371134021 7.05661410901892e-09 Inf 0.62134142733929 0.629739728552796 0.370260271447204
1795 0.616595001861482 0.24 0.416 12 0.25 0.1 0.08 0.0335051546391753 0.0193298969072165 1 0.0805412371134021 7.12552574583247e-09 Inf 0.62145810322031 0.629572484520155 0.370427515479845
1796 0.638263486190548 0.24 0.416 12 0.25 0.1 0.08 0.0335051546391753 0.0193298969072165 1 0.0805412371134021 7.19818790857751e-09 Inf 0.62157087354842 0.629410880682811 0.370589119317189
1797 0.660693448007596 0.24 0.416 12 0.25 0.1 0.08 0.0335051546391753 0.0193298969072165 1 0.0805412371134021 7.25246807053992e-09 Inf 0.621679867070077 0.629254729054081 0.370745270945919
1798 0.683911647281429 0.24 0.416 12 0.25 0.1 0.08 0.0335051546391753 0.0193298969072165 1 0.0805412371134021 7.33186068628544e-09 Inf 0.621785208428666 0.629103847717952 0.370896152282048
1799 0.707945784384138 0.24 0.416 12 0.25 0.1 0.08 0.0335051546391753 0.0193298969072165 1 0.0805412371134021 7.37264378887492e-09 Inf 0.621887018284508 0.628958060648734 0.371041939351266
1800 0.732824533138904 0.24 0.416 12 0.25 0.1 0.08 0.0335051546391753 0.0193298969072165 1 0.0805412371134021 7.43762277287396e-09 Inf 0.62198541343174 0.628817197534577 0.371182802465423
1801 0.758577575029184 0.24 0.416 12 0.25 0.1 0.08 0.0335051546391753 0.0193298969072165 1 0.0805412371134021 7.50401489210684e-09 Inf 0.622080506915846 0.628681093608256 0.371318906391744
1802 0.785235634610072 0.24 0.416 12 0.25 0.1 0.08 0.0335051546391753 0.0193298969072165 1 0.0805412371134021 7.55987020206739e-09 Inf 0.622172408144229 0.62854958947791 0.37145041052209
1803 0.812830516164099 0.24 0.416 12 0.25 0.1 0.08 0.0335051546391753 0.0193298969072165 1 0.0805412371134021 7.6032199702869e-09 Inf 0.622261222995944 0.628422530963703 0.371577469036297
1804 0.841395141645195 0.24 0.416 12 0.25 0.1 0.08 0.0335051546391753 0.0193298969072165 1 0.0805412371134021 7.66164646483214e-09 Inf 0.622347053929667 0.628299768939392 0.371700231060608
1805 0.870963589956081 0.24 0.416 12 0.25 0.1 0.08 0.0335051546391753 0.0193298969072165 1 0.0805412371134021 7.71959389640753e-09 Inf 0.622430000085807 0.628181159174769 0.371818840825231
1806 0.901571137605957 0.24 0.416 12 0.25 0.1 0.08 0.0335051546391753 0.0193298969072165 1 0.0805412371134021 7.77223594858323e-09 Inf 0.622510157390021 0.628066562186222 0.371933437813778
1807 0.93325430079699 0.24 0.416 12 0.25 0.1 0.08 0.0335051546391753 0.0193298969072165 1 0.0805412371134021 7.82383821097687e-09 Inf 0.622587618651547 0.627955843088584 0.372044156911416
1808 0.966050878989813 0.24 0.416 12 0.25 0.1 0.08 0.0335051546391753 0.0193298969072165 1 0.0805412371134021 7.86526188970016e-09 Inf 0.622662473657837 0.627848871449882 0.372151128550118
1809 1 0.24 0.416 12 0.25 0.1 0.08 0.0335051546391753 0.0193298969072165 1 0.0805412371134021 7.90060336076925e-09 Inf 0.622734809268954 0.627745521152183 0.372254478847817
1810 0.001 0.24 0.416 12 0.25 1 0.08 0.0335051546391753 0.0193298969072165 1 0.0805412371134021 2.86055901188575e-14 Inf 0.592603739129204 0.674246935978908 0.325753064021092
1811 0.00103514216667934 0.24 0.416 12 0.25 1 0.08 0.0335051546391753 0.0193298969072165 1 0.0805412371134021 3.04548053442488e-14 Inf 0.592740738486517 0.673855478760411 0.326144521239589
1812 0.00107151930523761 0.24 0.416 12 0.25 1 0.08 0.0335051546391753 0.0193298969072165 1 0.0805412371134021 3.55149937236732e-14 Inf 0.592881939920156 0.673459792674152 0.326540207325848
1813 0.0011091748152624 0.24 0.416 12 0.25 1 0.08 0.0335051546391753 0.0193298969072165 1 0.0805412371134021 6.54823417711725e-14 Inf 0.593027426893151 0.673059894329074 0.326940105670926
1814 0.00114815362149688 0.24 0.416 12 0.25 1 0.08 0.0335051546391753 0.0193298969072165 1 0.0805412371134021 3.3660574327854e-14 Inf 0.593177280543189 0.672655803838867 0.327344196161133
1815 0.00118850222743702 0.24 0.416 12 0.25 1 0.08 0.0335051546391753 0.0193298969072165 1 0.0805412371134021 3.8890765607924e-14 Inf 0.593331579337392 0.672247544972497 0.327752455027503
1816 0.00123026877081238 0.24 0.416 12 0.25 1 0.08 0.0335051546391753 0.0193298969072165 1 0.0805412371134021 2.43641912200943e-14 Inf 0.593490398718109 0.671835145306651 0.328164854693349
1817 0.00127350308101666 0.24 0.416 12 0.25 1 0.08 0.0335051546391753 0.0193298969072165 1 0.0805412371134021 8.51384934774657e-14 Inf 0.593653810741136 0.671418636379653 0.328581363620347
1818 0.00131825673855641 0.24 0.416 12 0.25 1 0.08 0.0335051546391753 0.0193298969072165 1 0.0805412371134021 3.50379447677795e-14 Inf 0.593821883707913 0.670998053846288 0.329001946153712
1819 0.00136458313658892 0.24 0.416 12 0.25 1 0.08 0.0335051546391753 0.0193298969072165 1 0.0805412371134021 5.25482435342894e-14 Inf 0.593994681793397 0.670573437632947 0.329426562367053
1820 0.00141253754462275 0.24 0.416 12 0.25 1 0.08 0.0335051546391753 0.0193298969072165 1 0.0805412371134021 6.8289124355303e-14 Inf 0.594172264671372 0.670144832092406 0.329855167907594
1821 0.00146217717445672 0.24 0.416 12 0.25 1 0.08 0.0335051546391753 0.0193298969072165 1 0.0805412371134021 4.67230421019593e-14 Inf 0.594354687139089 0.669712286157493 0.330287713842507
1822 0.00151356124843621 0.24 0.416 12 0.25 1 0.08 0.0335051546391753 0.0193298969072165 1 0.0805412371134021 4.81975570565396e-14 Inf 0.594541998743242 0.669275853492831 0.330724146507169
1823 0.00156675107010815 0.24 0.416 12 0.25 1 0.08 0.0335051546391753 0.0193298969072165 1 0.0805412371134021 6.26460688879504e-14 Inf 0.594734243409313 0.668835592643757 0.331164407356243
1824 0.00162181009735893 0.24 0.416 12 0.25 1 0.08 0.0335051546391753 0.0193298969072165 1 0.0805412371134021 7.02250757544931e-14 Inf 0.594931459076445 0.66839156718145 0.33160843281855
1825 0.00167880401812256 0.24 0.416 12 0.25 1 0.08 0.0335051546391753 0.0193298969072165 1 0.0805412371134021 1.1247773545886e-13 Inf 0.595133677340019 0.667943845843256 0.332056154156744
1826 0.00173780082874938 0.24 0.416 12 0.25 1 0.08 0.0335051546391753 0.0193298969072165 1 0.0805412371134021 5.83127296449604e-14 Inf 0.595340923104171 0.667492502667092 0.332507497332908
1827 0.00179887091512879 0.24 0.416 12 0.25 1 0.08 0.0335051546391753 0.0193298969072165 1 0.0805412371134021 8.16343520559926e-14 Inf 0.595553214246502 0.667037617118789 0.332962382881211
1828 0.00186208713666287 0.24 0.416 12 0.25 1 0.08 0.0335051546391753 0.0193298969072165 1 0.0805412371134021 1.09299722050871e-13 Inf 0.595770561297255 0.66657927421116 0.33342072578884
1829 0.00192752491319094 0.24 0.416 12 0.25 1 0.08 0.0335051546391753 0.0193298969072165 1 0.0805412371134021 7.46156608721904e-14 Inf 0.595992967135195 0.666117564613532 0.333882435386468
1830 0.00199526231496888 0.24 0.416 12 0.25 1 0.08 0.0335051546391753 0.0193298969072165 1 0.0805412371134021 5.58459528621214e-14 Inf 0.596220426702453 0.665652584750461 0.334347415249539
1831 0.00206538015581053 0.24 0.416 12 0.25 1 0.08 0.0335051546391753 0.0193298969072165 1 0.0805412371134021 1.05814662587633e-13 Inf 0.596452926740491 0.665184436888296 0.334815563111704
1832 0.00213796208950223 0.24 0.416 12 0.25 1 0.08 0.0335051546391753 0.0193298969072165 1 0.0805412371134021 1.26430116376142e-13 Inf 0.596690445549346 0.664713229208268 0.335286770791732
1833 0.00221309470960564 0.24 0.416 12 0.25 1 0.08 0.0335051546391753 0.0193298969072165 1 0.0805412371134021 7.36303379378356e-14 Inf 0.596932952772169 0.664239075864744 0.335760924135256
1834 0.00229086765276777 0.24 0.416 12 0.25 1 0.08 0.0335051546391753 0.0193298969072165 1 0.0805412371134021 8.78446620999895e-14 Inf 0.597180409207035 0.663762097027338 0.336237902972662
1835 0.00237137370566166 0.24 0.416 12 0.25 1 0.08 0.0335051546391753 0.0193298969072165 1 0.0805412371134021 8.2725493122382e-14 Inf 0.597432766647844 0.663282418905551 0.336717581094449
1836 0.00245470891568503 0.24 0.416 12 0.25 1 0.08 0.0335051546391753 0.0193298969072165 1 0.0805412371134021 6.86724982434939e-14 Inf 0.59768996775601 0.662800173754674 0.337199826245326
1837 0.0025409727055493 0.24 0.416 12 0.25 1 0.08 0.0335051546391753 0.0193298969072165 1 0.0805412371134021 9.86381115675172e-14 Inf 0.597951945964506 0.662315499861757 0.337684500138243
1838 0.00263026799189538 0.24 0.416 12 0.25 1 0.08 0.0335051546391753 0.0193298969072165 1 0.0805412371134021 9.99408888979758e-14 Inf 0.598218625415619 0.661828541510472 0.338171458489528
1839 0.00272270130807791 0.24 0.416 12 0.25 1 0.08 0.0335051546391753 0.0193298969072165 1 0.0805412371134021 9.63482765792278e-14 Inf 0.598489920933645 0.661339448923836 0.338660551076164
1840 0.00281838293126445 0.24 0.416 12 0.25 1 0.08 0.0335051546391753 0.0193298969072165 1 0.0805412371134021 1.45614423296969e-13 Inf 0.598765738033517 0.660848378183834 0.339151621816166
1841 0.00291742701400117 0.24 0.416 12 0.25 1 0.08 0.0335051546391753 0.0193298969072165 1 0.0805412371134021 1.44011538805167e-13 Inf 0.599045972966155 0.660355491127107 0.339644508872893
1842 0.00301995172040202 0.24 0.416 12 0.25 1 0.08 0.0335051546391753 0.0193298969072165 1 0.0805412371134021 1.10260758856562e-13 Inf 0.599330512801125 0.65986095521601 0.34013904478399
1843 0.00312607936712396 0.24 0.416 12 0.25 1 0.08 0.0335051546391753 0.0193298969072165 1 0.0805412371134021 8.49372655542524e-14 Inf 0.599619235546945 0.659364943384484 0.340635056615516
1844 0.00323593656929628 0.24 0.416 12 0.25 1 0.08 0.0335051546391753 0.0193298969072165 1 0.0805412371134021 2.0177089166129e-13 Inf 0.599912010309152 0.658867633858375 0.341132366141625
1845 0.00334965439157828 0.24 0.416 12 0.25 1 0.08 0.0335051546391753 0.0193298969072165 1 0.0805412371134021 1.52338211489855e-13 Inf 0.600208697485982 0.658369209949964 0.341630790050036
1846 0.00346736850452532 0.24 0.416 12 0.25 1 0.08 0.0335051546391753 0.0193298969072165 1 0.0805412371134021 1.0080131174206e-13 Inf 0.600509149001287 0.657869859826704 0.342130140173296
1847 0.00358921934645005 0.24 0.416 12 0.25 1 0.08 0.0335051546391753 0.0193298969072165 1 0.0805412371134021 1.31575306205889e-13 Inf 0.600813208574041 0.657369776254326 0.342630223745674
1848 0.00371535229097172 0.24 0.416 12 0.25 1 0.08 0.0335051546391753 0.0193298969072165 1 0.0805412371134021 1.74785533268995e-13 Inf 0.601120712023565 0.656869156314682 0.343130843685318
1849 0.00384591782045354 0.24 0.416 12 0.25 1 0.08 0.0335051546391753 0.0193298969072165 1 0.0805412371134021 8.26063917391123e-07 Inf 0.601431325823691 0.656368067266155 0.343631932733845
1850 0.00398107170553497 0.24 0.416 12 0.25 1 0.08 0.0335051546391753 0.0193298969072165 1 0.0805412371134021 8.45247487646014e-07 Inf 0.601745194967711 0.65586696996895 0.34413303003105
1851 0.0041209751909733 0.24 0.416 12 0.25 1 0.08 0.0335051546391753 0.0193298969072165 1 0.0805412371134021 8.65022900885248e-07 Inf 0.602061971534562 0.655365949746974 0.344634050253026
1852 0.00426579518801593 0.24 0.416 12 0.25 1 0.08 0.0335051546391753 0.0193298969072165 1 0.0805412371134021 8.85676371641803e-07 Inf 0.602381463437493 0.654865217652455 0.345134782347545
1853 0.00441570447353313 0.24 0.416 12 0.25 1 0.08 0.0335051546391753 0.0193298969072165 1 0.0805412371134021 9.06936988788812e-07 Inf 0.602703472740999 0.654364987305461 0.345635012694539
1854 0.00457088189614875 0.24 0.416 12 0.25 1 0.08 0.0335051546391753 0.0193298969072165 1 0.0805412371134021 9.2877815941611e-07 Inf 0.603027796089277 0.653865474457787 0.346134525542213
1855 0.0047315125896148 0.24 0.416 12 0.25 1 0.08 0.0335051546391753 0.0193298969072165 1 0.0805412371134021 9.51125587794407e-07 Inf 0.603354225251063 0.653366896578689 0.346633103421311
1856 0.00489778819368446 0.24 0.416 12 0.25 1 0.08 0.0335051546391753 0.0193298969072165 1 0.0805412371134021 9.73995507727934e-07 Inf 0.603682547619466 0.652869472390337 0.347130527609663
1857 0.00506990708274704 0.24 0.416 12 0.25 1 0.08 0.0335051546391753 0.0193298969072165 1 0.0805412371134021 9.97357875166111e-07 Inf 0.604012546800281 0.652373421433828 0.347626578566172
1858 0.00524807460249772 0.24 0.416 12 0.25 1 0.08 0.0335051546391753 0.0193298969072165 1 0.0805412371134021 1.02115920391083e-06 Inf 0.604344003136888 0.651878963579866 0.348121036420134
1859 0.00543250331492433 0.24 0.416 12 0.25 1 0.08 0.0335051546391753 0.0193298969072165 1 0.0805412371134021 1.0452130881581e-06 Inf 0.604676694344276 0.651386318553676 0.348613681446324
1860 0.00562341325190349 0.24 0.416 12 0.25 1 0.08 0.0335051546391753 0.0193298969072165 1 0.0805412371134021 3.13620657221847e-13 Inf 0.605010559978207 0.650895991920398 0.349104008079602
1861 0.00582103217770872 0.24 0.416 12 0.25 1 0.08 0.0335051546391753 0.0193298969072165 1 0.0805412371134021 2.77987702301807e-13 Inf 0.605345047224288 0.650407644826247 0.349592355173753
1862 0.00602559586074358 0.24 0.416 12 0.25 1 0.08 0.0335051546391753 0.0193298969072165 1 0.0805412371134021 1.8923231037693e-13 Inf 0.605680092409209 0.64992176424742 0.35007823575258
1863 0.00623734835482419 0.24 0.416 12 0.25 1 0.08 0.0335051546391753 0.0193298969072165 1 0.0805412371134021 2.65626062811997e-13 Inf 0.606015468439609 0.649438564427393 0.350561435572607
1864 0.00645654229034656 0.24 0.416 12 0.25 1 0.08 0.0335051546391753 0.0193298969072165 1 0.0805412371134021 1.42809375436315e-13 Inf 0.606350948503891 0.648958257031931 0.351041742968069
1865 0.00668343917568615 0.24 0.416 12 0.25 1 0.08 0.0335051546391753 0.0193298969072165 1 0.0805412371134021 3.10522441093752e-13 Inf 0.606686306655367 0.648481050672935 0.351518949327065
1866 0.00691830970918936 0.24 0.416 12 0.25 1 0.08 0.0335051546391753 0.0193298969072165 1 0.0805412371134021 2.42592404497977e-13 Inf 0.60702131838612 0.648007150441602 0.351992849558398
1867 0.00716143410212902 0.24 0.416 12 0.25 1 0.08 0.0335051546391753 0.0193298969072165 1 0.0805412371134021 2.05063396818694e-13 Inf 0.607355761188778 0.647536757453335 0.352463242546665
1868 0.00741310241300918 0.24 0.416 12 0.25 1 0.08 0.0335051546391753 0.0193298969072165 1 0.0805412371134021 3.00457575486135e-13 Inf 0.607689415103498 0.647070068406759 0.352929931593241
1869 0.00767361489361819 0.24 0.416 12 0.25 1 0.08 0.0335051546391753 0.0193298969072165 1 0.0805412371134021 1.69890143619789e-13 Inf 0.608022063247609 0.646607275159076 0.353392724840924
1870 0.00794328234724281 0.24 0.416 12 0.25 1 0.08 0.0335051546391753 0.0193298969072165 1 0.0805412371134021 2.56662746611624e-13 Inf 0.608353492325528 0.64614856431987 0.35385143568013
1871 0.00822242649947071 0.24 0.416 12 0.25 1 0.08 0.0335051546391753 0.0193298969072165 1 0.0805412371134021 5.50927359288522e-13 Inf 0.60868349311675 0.645694116865326 0.354305883134674
1872 0.00851138038202376 0.24 0.416 12 0.25 1 0.08 0.0335051546391753 0.0193298969072165 1 0.0805412371134021 5.74687866738977e-13 Inf 0.609011860939879 0.645244107774638 0.354755892225362
1873 0.00881048873008014 0.24 0.416 12 0.25 1 0.08 0.0335051546391753 0.0193298969072165 1 0.0805412371134021 2.28927987677707e-13 Inf 0.609338396090897 0.644798705690253 0.355201294309747
1874 0.0091201083935591 0.24 0.416 12 0.25 1 0.08 0.0335051546391753 0.0193298969072165 1 0.0805412371134021 2.53007684247741e-13 Inf 0.609662904254087 0.644358072603352 0.355641927396648
1875 0.00944060876285924 0.24 0.416 12 0.25 1 0.08 0.0335051546391753 0.0193298969072165 1 0.0805412371134021 2.80829179355457e-13 Inf 0.609985196884211 0.643922363565801 0.356077636434199
1876 0.00977237220955811 0.24 0.416 12 0.25 1 0.08 0.0335051546391753 0.0193298969072165 1 0.0805412371134021 3.23066226548541e-13 Inf 0.610305091558822 0.643491726429628 0.356508273570372
1877 0.010115794542599 0.24 0.416 12 0.25 1 0.08 0.0335051546391753 0.0193298969072165 1 0.0805412371134021 3.56280976943069e-13 Inf 0.610622412299767 0.64306630161479 0.35693369838521
1878 0.010471285480509 0.24 0.416 12 0.25 1 0.08 0.0335051546391753 0.0193298969072165 1 0.0805412371134021 5.57770843401251e-13 Inf 0.61093698986321 0.642646221905894 0.357353778094106
1879 0.010839269140212 0.24 0.416 12 0.25 1 0.08 0.0335051546391753 0.0193298969072165 1 0.0805412371134021 6.9170016936404e-13 Inf 0.611248661997693 0.642231612278237 0.357768387721763
1880 0.0112201845430196 0.24 0.416 12 0.25 1 0.08 0.0335051546391753 0.0193298969072165 1 0.0805412371134021 8.47861711394948e-13 Inf 0.61155727367001 0.641822589753361 0.358177410246639
1881 0.0116144861384034 0.24 0.416 12 0.25 1 0.08 0.0335051546391753 0.0193298969072165 1 0.0805412371134021 5.92966648005344e-13 Inf 0.611862677258843 0.64141926328415 0.35858073671585
1882 0.0120226443461741 0.24 0.416 12 0.25 1 0.08 0.0335051546391753 0.0193298969072165 1 0.0805412371134021 7.07064615190767e-13 Inf 0.612164732716355 0.641021733669209 0.358978266330791
1883 0.0124451461177138 0.24 0.416 12 0.25 1 0.08 0.0335051546391753 0.0193298969072165 1 0.0805412371134021 4.66612859462145e-13 Inf 0.612463307698113 0.640630093496212 0.359369906503788
1884 0.0128824955169313 0.24 0.416 12 0.25 1 0.08 0.0335051546391753 0.0193298969072165 1 0.0805412371134021 6.9813772818339e-13 Inf 0.612758277661877 0.640244427113598 0.359755572886402
1885 0.0133352143216332 0.24 0.416 12 0.25 1 0.08 0.0335051546391753 0.0193298969072165 1 0.0805412371134021 6.306708627557e-13 Inf 0.613049525936012 0.639864810629928 0.360135189370072
1886 0.0138038426460288 0.24 0.416 12 0.25 1 0.08 0.0335051546391753 0.0193298969072165 1 0.0805412371134021 6.8195969704643e-13 Inf 0.613336943758397 0.639491311940034 0.360508688059966
1887 0.014288939585111 0.24 0.416 12 0.25 1 0.08 0.0335051546391753 0.0193298969072165 1 0.0805412371134021 6.06258099278278e-13 Inf 0.613620430286844 0.639123990776914 0.360876009223086
1888 0.0147910838816821 0.24 0.416 12 0.25 1 0.08 0.0335051546391753 0.0193298969072165 1 0.0805412371134021 4.22661905474797e-13 Inf 0.613899892582225 0.638762898788308 0.361237101211692
1889 0.0153108746168203 0.24 0.416 12 0.25 1 0.08 0.0335051546391753 0.0193298969072165 1 0.0805412371134021 1.01717939626766e-12 Inf 0.614175245565522 0.638408079636656 0.361591920363344
1890 0.0158489319246111 0.24 0.416 12 0.25 1 0.08 0.0335051546391753 0.0193298969072165 1 0.0805412371134021 8.30936014439843e-13 Inf 0.614446411950209 0.638059569121142 0.361940430878858
1891 0.0164058977319954 0.24 0.416 12 0.25 1 0.08 0.0335051546391753 0.0193298969072165 1 0.0805412371134021 6.98864577319824e-13 Inf 0.614713322151388 0.637717395320431 0.362282604679569
1892 0.0169824365246174 0.24 0.416 12 0.25 1 0.08 0.0335051546391753 0.0193298969072165 1 0.0805412371134021 7.2862202382673e-13 Inf 0.614975914173188 0.637381578754597 0.362618421245403
1893 0.0175792361395869 0.24 0.416 12 0.25 1 0.08 0.0335051546391753 0.0193298969072165 1 0.0805412371134021 7.04891006675368e-13 Inf 0.615234133475992 0.637052132564773 0.362947867435227
1894 0.0181970085860998 0.24 0.416 12 0.25 1 0.08 0.0335051546391753 0.0193298969072165 1 0.0805412371134021 6.21985102311484e-13 Inf 0.615487932825081 0.636729062708936 0.363270937291064
1895 0.018836490894898 0.24 0.416 12 0.25 1 0.08 0.0335051546391753 0.0193298969072165 1 0.0805412371134021 1.10706235845193e-12 Inf 0.615737272122301 0.636412368172309 0.363587631827691
1896 0.0194984459975805 0.24 0.416 12 0.25 1 0.08 0.0335051546391753 0.0193298969072165 1 0.0805412371134021 6.42414940688063e-13 Inf 0.615982118222388 0.636102041190776 0.363897958809224
1897 0.0201836636368156 0.24 0.416 12 0.25 1 0.08 0.0335051546391753 0.0193298969072165 1 0.0805412371134021 9.83766887396875e-13 Inf 0.616222444735542 0.635798067485764 0.364201932514236
1898 0.0208929613085404 0.24 0.416 12 0.25 1 0.08 0.0335051546391753 0.0193298969072165 1 0.0805412371134021 9.46272574187113e-13 Inf 0.616458231817871 0.635500426509058 0.364499573490942
1899 0.0216271852372702 0.24 0.416 12 0.25 1 0.08 0.0335051546391753 0.0193298969072165 1 0.0805412371134021 9.10764519357343e-13 Inf 0.616689465951255 0.635209091696012 0.364790908303988
1900 0.0223872113856834 0.24 0.416 12 0.25 1 0.08 0.0335051546391753 0.0193298969072165 1 0.0805412371134021 6.68250177415786e-13 Inf 0.616916139714177 0.634924030725707 0.365075969274293
1901 0.0231739464996848 0.24 0.416 12 0.25 1 0.08 0.0335051546391753 0.0193298969072165 1 0.0805412371134021 1.06700412394467e-12 Inf 0.617138251544995 0.634645205786592 0.365354794213408
1902 0.0239883291901949 0.24 0.416 12 0.25 1 0.08 0.0335051546391753 0.0193298969072165 1 0.0805412371134021 7.26417190288764e-13 Inf 0.617355805499098 0.634372573846269 0.365627426153731
1903 0.0248313310529557 0.24 0.416 12 0.25 1 0.08 0.0335051546391753 0.0193298969072165 1 0.0805412371134021 7.58880805418194e-13 Inf 0.617568811001314 0.634106086924076 0.365893913075924
1904 0.0257039578276886 0.24 0.416 12 0.25 1 0.08 0.0335051546391753 0.0193298969072165 1 0.0805412371134021 8.76326788912252e-13 Inf 0.617777282594888 0.633845692365234 0.366154307634766
1905 0.0266072505979881 0.24 0.416 12 0.25 1 0.08 0.0335051546391753 0.0193298969072165 1 0.0805412371134021 1.27296610752392e-12 Inf 0.617981239688257 0.633591333115351 0.366408666884649
1906 0.0275422870333817 0.24 0.416 12 0.25 1 0.08 0.0335051546391753 0.0193298969072165 1 0.0805412371134021 1.78220285751429e-12 Inf 0.61818070630081 0.633342947994218 0.366657052005782
1907 0.0285101826750391 0.24 0.416 12 0.25 1 0.08 0.0335051546391753 0.0193298969072165 1 0.0805412371134021 1.79246201215122e-12 Inf 0.618375710808703 0.633100471967807 0.366899528032193
1908 0.0295120922666639 0.24 0.416 12 0.25 1 0.08 0.0335051546391753 0.0193298969072165 1 0.0805412371134021 1.98729574463208e-12 Inf 0.61856628569176 0.632863836417559 0.367136163582441
1909 0.0305492111321551 0.24 0.416 12 0.25 1 0.08 0.0335051546391753 0.0193298969072165 1 0.0805412371134021 9.35225855092092e-13 Inf 0.618752467282399 0.632632969406056 0.367367030593944
1910 0.0316227766016838 0.24 0.416 12 0.25 1 0.08 0.0335051546391753 0.0193298969072165 1 0.0805412371134021 1.32962217624932e-12 Inf 0.618934295517433 0.632407795938283 0.367592204061717
1911 0.0327340694878838 0.24 0.416 12 0.25 1 0.08 0.0335051546391753 0.0193298969072165 1 0.0805412371134021 1.10740236425322e-12 Inf 0.619111813693549 0.63218823821776 0.36781176178224
1912 0.0338844156139203 0.24 0.416 12 0.25 1 0.08 0.0335051546391753 0.0193298969072165 1 0.0805412371134021 1.40925292269056e-12 Inf 0.61928506822714 0.631974215896883 0.368025784103117
1913 0.0350751873952568 0.24 0.416 12 0.25 1 0.08 0.0335051546391753 0.0193298969072165 1 0.0805412371134021 8.15278400345676e-13 Inf 0.619454108419165 0.631765646320904 0.368234353679096
1914 0.0363078054770101 0.24 0.416 12 0.25 1 0.08 0.0335051546391753 0.0193298969072165 1 0.0805412371134021 1.70351580064398e-12 Inf 0.619618986225555 0.631562444765052 0.368437555234948
1915 0.0375837404288444 0.24 0.416 12 0.25 1 0.08 0.0335051546391753 0.0193298969072165 1 0.0805412371134021 1.49614175215529e-12 Inf 0.619779756033696 0.631364524664369 0.368635475335631
1916 0.038904514499428 0.24 0.416 12 0.25 1 0.08 0.0335051546391753 0.0193298969072165 1 0.0805412371134021 1.81866674497932e-12 Inf 0.619936474445365 0.631171797835855 0.368828202164145
1917 0.0402717034325459 0.24 0.416 12 0.25 1 0.08 0.0335051546391753 0.0193298969072165 1 0.0805412371134021 1.5813635123596e-12 Inf 0.62008920006653 0.630984174692684 0.369015825307316
1918 0.0416869383470335 0.24 0.416 12 0.25 1 0.08 0.0335051546391753 0.0193298969072165 1 0.0805412371134021 1.40491264455367e-12 Inf 0.620237993304268 0.630801564450185 0.369198435549815
1919 0.0431519076827765 0.24 0.416 12 0.25 1 0.08 0.0335051546391753 0.0193298969072165 1 0.0805412371134021 2.42949237116985e-12 Inf 0.620382916171063 0.630623875323454 0.369376124676546
1920 0.0446683592150963 0.24 0.416 12 0.25 1 0.08 0.0335051546391753 0.0193298969072165 1 0.0805412371134021 2.47246667584022e-12 Inf 0.620524032096668 0.63045101471642 0.36954898528358
1921 0.046238102139926 0.24 0.416 12 0.25 1 0.08 0.0335051546391753 0.0193298969072165 1 0.0805412371134021 2.74375661080128e-12 Inf 0.62066140574766 0.630282889402321 0.369717110597679
1922 0.0478630092322638 0.24 0.416 12 0.25 1 0.08 0.0335051546391753 0.0193298969072165 1 0.0805412371134021 1.87621446157138e-12 Inf 0.620795102854782 0.630119405695531 0.369880594304469
1923 0.049545019080479 0.24 0.416 12 0.25 1 0.08 0.0335051546391753 0.0193298969072165 1 0.0805412371134021 1.45591524947086e-12 Inf 0.620925190048121 0.629960469614737 0.370039530385263
1924 0.0512861383991365 0.24 0.416 12 0.25 1 0.08 0.0335051546391753 0.0193298969072165 1 0.0805412371134021 1.51025025818541e-12 Inf 0.621051734700119 0.629805987037541 0.370194012962459
1925 0.0530884444230988 0.24 0.416 12 0.25 1 0.08 0.0335051546391753 0.0193298969072165 1 0.0805412371134021 2.68478989040588e-12 Inf 0.621174804776396 0.629655863846521 0.370344136153479
1926 0.0549540873857625 0.24 0.416 12 0.25 1 0.08 0.0335051546391753 0.0193298969072165 1 0.0805412371134021 1.66097691156608e-12 Inf 0.621294468694319 0.629510006066904 0.370489993933096
1927 0.0568852930843841 0.24 0.416 12 0.25 1 0.08 0.0335051546391753 0.0193298969072165 1 0.0805412371134021 1.91501502155855e-12 Inf 0.621410795189231 0.629368319995947 0.370631680004053
1928 0.0588843655355589 0.24 0.416 12 0.25 1 0.08 0.0335051546391753 0.0193298969072165 1 0.0805412371134021 2.28223343001765e-12 Inf 0.621523853188211 0.629230712324222 0.370769287675778
1929 0.0609536897240169 0.24 0.416 12 0.25 1 0.08 0.0335051546391753 0.0193298969072165 1 0.0805412371134021 2.42870827615871e-12 Inf 0.621633711691245 0.62909709024897 0.37090290975103
1930 0.0630957344480193 0.24 0.416 12 0.25 1 0.08 0.0335051546391753 0.0193298969072165 1 0.0805412371134021 2.70954265968459e-12 Inf 0.621740439659627 0.628967361579723 0.371032638420277
1931 0.0653130552647472 0.24 0.416 12 0.25 1 0.08 0.0335051546391753 0.0193298969072165 1 0.0805412371134021 3.49174855696077e-12 Inf 0.621844105911426 0.628841434836421 0.371158565163579
1932 0.0676082975391982 0.24 0.416 12 0.25 1 0.08 0.0335051546391753 0.0193298969072165 1 0.0805412371134021 3.69180033765737e-12 Inf 0.621944779023833 0.628719219340253 0.371280780659747
1933 0.0699841996002274 0.24 0.416 12 0.25 1 0.08 0.0335051546391753 0.0193298969072165 1 0.0805412371134021 2.99972373329904e-12 Inf 0.622042527242158 0.628600625297448 0.371399374702552
1934 0.072443596007499 0.24 0.416 12 0.25 1 0.08 0.0335051546391753 0.0193298969072165 1 0.0805412371134021 2.31978845854908e-12 Inf 0.622137418395304 0.628485563876297 0.371514436123703
1935 0.0749894209332456 0.24 0.416 12 0.25 1 0.08 0.0335051546391753 0.0193298969072165 1 0.0805412371134021 2.45883174931905e-12 Inf 0.622229519817457 0.62837394727761 0.37162605272239
1936 0.0776247116628692 0.24 0.416 12 0.25 1 0.08 0.0335051546391753 0.0193298969072165 1 0.0805412371134021 2.82657057482094e-12 Inf 0.622318898275793 0.628265688798931 0.371734311201069
1937 0.0803526122185617 0.24 0.416 12 0.25 1 0.08 0.0335051546391753 0.0193298969072165 1 0.0805412371134021 2.28052993156425e-12 Inf 0.622405619903959 0.628160702892718 0.371839297107282
1938 0.0831763771102671 0.24 0.416 12 0.25 1 0.08 0.0335051546391753 0.0193298969072165 1 0.0805412371134021 1.96434014887448e-12 Inf 0.622489750141093 0.628058905218778 0.371941094781222
1939 0.08609937521846 0.24 0.416 12 0.25 1 0.08 0.0335051546391753 0.0193298969072165 1 0.0805412371134021 3.27497751140271e-12 Inf 0.622571353676151 0.627960212691226 0.372039787308774
1940 0.0891250938133746 0.24 0.416 12 0.25 1 0.08 0.0335051546391753 0.0193298969072165 1 0.0805412371134021 4.54390691739803e-12 Inf 0.62265049439731 0.627864543520199 0.372135456479801
1941 0.0922571427154763 0.24 0.416 12 0.25 1 0.08 0.0335051546391753 0.0193298969072165 1 0.0805412371134021 4.86205520289218e-12 Inf 0.622727235346212 0.627771817248621 0.372228182751379
1942 0.0954992586021436 0.24 0.416 12 0.25 1 0.08 0.0335051546391753 0.0193298969072165 1 0.0805412371134021 5.52119634733561e-12 Inf 0.622801638676808 0.627681954784246 0.372318045215754
1943 0.0988553094656939 0.24 0.416 12 0.25 1 0.08 0.0335051546391753 0.0193298969072165 1 0.0805412371134021 4.01418655260333e-12 Inf 0.622873765618589 0.627594878427237 0.372405121572763
1944 0.102329299228075 0.24 0.416 12 0.25 1 0.08 0.0335051546391753 0.0193298969072165 1 0.0805412371134021 4.26178883849992e-12 Inf 0.622943676443972 0.627510511893528 0.372489488106472
1945 0.105925372517729 0.24 0.416 12 0.25 1 0.08 0.0335051546391753 0.0193298969072165 1 0.0805412371134021 5.23093547644127e-12 Inf 0.62301143043962 0.62742878033421 0.37257121966579
1946 0.109647819614319 0.24 0.416 12 0.25 1 0.08 0.0335051546391753 0.0193298969072165 1 0.0805412371134021 5.04169969661739e-12 Inf 0.623077085881492 0.627349610351164 0.372650389648836
1947 0.113501081567231 0.24 0.416 12 0.25 1 0.08 0.0335051546391753 0.0193298969072165 1 0.0805412371134021 5.53712631301551e-12 Inf 0.623140700013402 0.627272930009177 0.372727069990823
1948 0.117489755493953 0.24 0.416 12 0.25 1 0.08 0.0335051546391753 0.0193298969072165 1 0.0805412371134021 3.67720957850093e-12 Inf 0.623202329028887 0.627198668844742 0.372801331155258
1949 0.121618600064637 0.24 0.416 12 0.25 1 0.08 0.0335051546391753 0.0193298969072165 1 0.0805412371134021 3.91885308925755e-12 Inf 0.623262028056204 0.627126757871786 0.372873242128214
1950 0.125892541179417 0.24 0.416 12 0.25 1 0.08 0.0335051546391753 0.0193298969072165 1 0.0805412371134021 5.70592011139848e-12 Inf 0.623319851146231 0.627057129584482 0.372942870415518
1951 0.13031667784523 0.24 0.416 12 0.25 1 0.08 0.0335051546391753 0.0193298969072165 1 0.0805412371134021 6.63664956324084e-12 Inf 0.623375851263133 0.626989717957388 0.373010282042612
1952 0.134896288259165 0.24 0.416 12 0.25 1 0.08 0.0335051546391753 0.0193298969072165 1 0.0805412371134021 5.32033271605226e-12 Inf 0.623430080277586 0.626924458443069 0.373075541556931
1953 0.139636836105594 0.24 0.416 12 0.25 1 0.08 0.0335051546391753 0.0193298969072165 1 0.0805412371134021 5.81466472193704e-12 Inf 0.623482588962387 0.62686128796739 0.37313871203261
1954 0.144543977074593 0.24 0.416 12 0.25 1 0.08 0.0335051546391753 0.0193298969072165 1 0.0805412371134021 4.70174767175369e-12 Inf 0.623533426990319 0.626800144922661 0.373199855077339
1955 0.149623565609443 0.24 0.416 12 0.25 1 0.08 0.0335051546391753 0.0193298969072165 1 0.0805412371134021 4.54893414603141e-12 Inf 0.62358264293407 0.626740969158788 0.373259030841212
1956 0.154881661891248 0.24 0.416 12 0.25 1 0.08 0.0335051546391753 0.0193298969072165 1 0.0805412371134021 9.45247179140463e-12 Inf 0.623630284268106 0.626683701972594 0.373316298027406
1957 0.160324539069004 0.24 0.416 12 0.25 1 0.08 0.0335051546391753 0.0193298969072165 1 0.0805412371134021 3.31716425161499e-12 Inf 0.6236763973723 0.626628286095451 0.373371713904549
1958 0.165958690743756 0.24 0.416 12 0.25 1 0.08 0.0335051546391753 0.0193298969072165 1 0.0805412371134021 9.03172675537078e-12 Inf 0.623721027537243 0.626574665679381 0.373425334320619
1959 0.171790838715759 0.24 0.416 12 0.25 1 0.08 0.0335051546391753 0.0193298969072165 1 0.0805412371134021 6.60931726015335e-12 Inf 0.623764218971047 0.626522786281749 0.373477213718251
1960 0.177827941003892 0.24 0.416 12 0.25 1 0.08 0.0335051546391753 0.0193298969072165 1 0.0805412371134021 6.57801070558239e-12 Inf 0.623806014807556 0.62647259484867 0.37352740515133
1961 0.184077200146896 0.24 0.416 12 0.25 1 0.08 0.0335051546391753 0.0193298969072165 1 0.0805412371134021 8.94834033260405e-12 Inf 0.623846457115843 0.626424039697288 0.373575960302712
1962 0.190546071796325 0.24 0.416 12 0.25 1 0.08 0.0335051546391753 0.0193298969072165 1 0.0805412371134021 9.03734725943295e-12 Inf 0.623885586910848 0.62637707049698 0.37362292950302
1963 0.197242273611485 0.24 0.416 12 0.25 1 0.08 0.0335051546391753 0.0193298969072165 1 0.0805412371134021 5.26422135049831e-12 Inf 0.623923444165116 0.626331638249672 0.373668361750328
1964 0.204173794466953 0.24 0.416 12 0.25 1 0.08 0.0335051546391753 0.0193298969072165 1 0.0805412371134021 5.34961311360327e-12 Inf 0.623960067821456 0.6262876952693 0.3737123047307
1965 0.211348903983665 0.24 0.416 12 0.25 1 0.08 0.0335051546391753 0.0193298969072165 1 0.0805412371134021 5.6164500134015e-12 Inf 0.623995495806485 0.626245195160554 0.373754804839446
1966 0.218776162394955 0.24 0.416 12 0.25 1 0.08 0.0335051546391753 0.0193298969072165 1 0.0805412371134021 8.10854161592545e-12 Inf 0.624029765044951 0.626204092796987 0.373795907203013
1967 0.226464430759306 0.24 0.416 12 0.25 1 0.08 0.0335051546391753 0.0193298969072165 1 0.0805412371134021 1.20168406475551e-11 Inf 0.624062911474732 0.626164344298577 0.373835655701423
1968 0.234422881531992 0.24 0.416 12 0.25 1 0.08 0.0335051546391753 0.0193298969072165 1 0.0805412371134021 7.86239996719562e-12 Inf 0.624094970062463 0.626125907008822 0.373874092991178
1969 0.242661009508241 0.24 0.416 12 0.25 1 0.08 0.0335051546391753 0.0193298969072165 1 0.0805412371134021 1.19966623440826e-11 Inf 0.624125974819679 0.626088739471434 0.373911260528566
1970 0.251188643150958 0.24 0.416 12 0.25 1 0.08 0.0335051546391753 0.0193298969072165 1 0.0805412371134021 1.07874160992782e-11 Inf 0.624155958819437 0.626052801406731 0.373947198593269
1971 0.260015956316527 0.24 0.416 12 0.25 1 0.08 0.0335051546391753 0.0193298969072165 1 0.0805412371134021 1.13627978554076e-11 Inf 0.624184954213335 0.626018053687766 0.373981946312234
1972 0.269153480392691 0.24 0.416 12 0.25 1 0.08 0.0335051546391753 0.0193298969072165 1 0.0805412371134021 8.39906096061771e-12 Inf 0.62421299224885 0.625984458316267 0.374015541683733
1973 0.278612116862977 0.24 0.416 12 0.25 1 0.08 0.0335051546391753 0.0193298969072165 1 0.0805412371134021 9.78368948356678e-12 Inf 0.624240103286971 0.625951978398455 0.374048021601545
1974 0.288403150312661 0.24 0.416 12 0.25 1 0.08 0.0335051546391753 0.0193298969072165 1 0.0805412371134021 1.11160386451203e-11 Inf 0.624266316820051 0.625920578120779 0.374079421879221
1975 0.298538261891796 0.24 0.416 12 0.25 1 0.08 0.0335051546391753 0.0193298969072165 1 0.0805412371134021 1.67374291509814e-11 Inf 0.62429166148981 0.625890222725624 0.374109777274376
1976 0.309029543251359 0.24 0.416 12 0.25 1 0.08 0.0335051546391753 0.0193298969072165 1 0.0805412371134021 1.21728113700037e-11 Inf 0.62431616510549 0.625860878487054 0.374139121512946
1977 0.31988951096914 0.24 0.416 12 0.25 1 0.08 0.0335051546391753 0.0193298969072165 1 0.0805412371134021 1.67313506799216e-11 Inf 0.624339854662069 0.625832512686611 0.374167487313389
1978 0.331131121482591 0.24 0.416 12 0.25 1 0.08 0.0335051546391753 0.0193298969072165 1 0.0805412371134021 1.05547012102525e-11 Inf 0.624362756358511 0.625805093589216 0.374194906410784
1979 0.34276778654645 0.24 0.416 12 0.25 1 0.08 0.0335051546391753 0.0193298969072165 1 0.0805412371134021 1.0935464339612e-11 Inf 0.624384895616032 0.625778590419227 0.374221409580773
1980 0.354813389233575 0.24 0.416 12 0.25 1 0.08 0.0335051546391753 0.0193298969072165 1 0.0805412371134021 1.40756625105487e-11 Inf 0.624406297096308 0.625752973336659 0.374247026663341
1981 0.367282300498085 0.24 0.416 12 0.25 1 0.08 0.0335051546391753 0.0193298969072165 1 0.0805412371134021 1.38678998840014e-11 Inf 0.624426984719633 0.625728213413629 0.374271786586371
1982 0.380189396320561 0.24 0.416 12 0.25 1 0.08 0.0335051546391753 0.0193298969072165 1 0.0805412371134021 1.46134684214649e-11 Inf 0.624446981682961 0.625704282611016 0.374295717388984
1983 0.393550075455777 0.24 0.416 12 0.25 1 0.08 0.0335051546391753 0.0193298969072165 1 0.0805412371134021 1.13698234854853e-11 Inf 0.624466310477842 0.62568115375541 0.37431884624459
1984 0.407380277804113 0.24 0.416 12 0.25 1 0.08 0.0335051546391753 0.0193298969072165 1 0.0805412371134021 1.99262793765254e-11 Inf 0.624484992908186 0.625658800516319 0.374341199483681
1985 0.421696503428582 0.24 0.416 12 0.25 1 0.08 0.0335051546391753 0.0193298969072165 1 0.0805412371134021 1.10137593489767e-11 Inf 0.624503050107874 0.625637197383708 0.374362802616292
1986 0.436515832240166 0.24 0.416 12 0.25 1 0.08 0.0335051546391753 0.0193298969072165 1 0.0805412371134021 1.29288645761561e-11 Inf 0.624520502558152 0.625616319645845 0.374383680354155
1987 0.451855944374922 0.24 0.416 12 0.25 1 0.08 0.0335051546391753 0.0193298969072165 1 0.0805412371134021 1.97361502141113e-11 Inf 0.624537370104834 0.625596143367493 0.374403856632507
1988 0.467735141287198 0.24 0.416 12 0.25 1 0.08 0.0335051546391753 0.0193298969072165 1 0.0805412371134021 2.40079640195789e-11 Inf 0.624553671975258 0.62557664536847 0.37442335463153
1989 0.484172367584099 0.24 0.416 12 0.25 1 0.08 0.0335051546391753 0.0193298969072165 1 0.0805412371134021 1.66524866812567e-11 Inf 0.624569426795011 0.62555780320256 0.37444219679744
1990 0.501187233627272 0.24 0.416 12 0.25 1 0.08 0.0335051546391753 0.0193298969072165 1 0.0805412371134021 1.50583712166252e-11 Inf 0.624584652604391 0.625539595136818 0.374460404863182
1991 0.518800038928961 0.24 0.416 12 0.25 1 0.08 0.0335051546391753 0.0193298969072165 1 0.0805412371134021 2.34030503309945e-11 Inf 0.624599366874586 0.625522000131254 0.374477999868746
1992 0.537031796370253 0.24 0.416 12 0.25 1 0.08 0.0335051546391753 0.0193298969072165 1 0.0805412371134021 1.96363203475158e-11 Inf 0.62461358652361 0.625504997818933 0.374495002181067
1993 0.555904257270404 0.24 0.416 12 0.25 1 0.08 0.0335051546391753 0.0193298969072165 1 0.0805412371134021 1.73880510684343e-11 Inf 0.624627327931912 0.625488568486451 0.374511431513549
1994 0.575439937337157 0.24 0.416 12 0.25 1 0.08 0.0335051546391753 0.0193298969072165 1 0.0805412371134021 2.47357204163912e-11 Inf 0.624640606957706 0.625472693054839 0.374527306945161
1995 0.59566214352901 0.24 0.416 12 0.25 1 0.08 0.0335051546391753 0.0193298969072165 1 0.0805412371134021 2.03599689191369e-11 Inf 0.624653438952012 0.625457353060877 0.374542646939123
1996 0.616595001861482 0.24 0.416 12 0.25 1 0.08 0.0335051546391753 0.0193298969072165 1 0.0805412371134021 2.62480193830017e-11 Inf 0.624665838773368 0.625442530638814 0.374557469361186
1997 0.638263486190548 0.24 0.416 12 0.25 1 0.08 0.0335051546391753 0.0193298969072165 1 0.0805412371134021 2.95479699735646e-11 Inf 0.624677820802251 0.625428208502517 0.374571791497483
1998 0.660693448007596 0.24 0.416 12 0.25 1 0.08 0.0335051546391753 0.0193298969072165 1 0.0805412371134021 3.56668566209306e-11 Inf 0.624689398955175 0.625414369928026 0.374585630071974
1999 0.683911647281429 0.24 0.416 12 0.25 1 0.08 0.0335051546391753 0.0193298969072165 1 0.0805412371134021 4.04365135125984e-11 Inf 0.624700586698474 0.625400998736523 0.374599001263477
2000 0.707945784384138 0.24 0.416 12 0.25 1 0.08 0.0335051546391753 0.0193298969072165 1 0.0805412371134021 2.29924950606586e-11 Inf 0.624711397061779 0.625388079277731 0.374611920722269
2001 0.732824533138904 0.24 0.416 12 0.25 1 0.08 0.0335051546391753 0.0193298969072165 1 0.0805412371134021 3.51836441925268e-11 Inf 0.624721842651172 0.625375596413714 0.374624403586286
2002 0.758577575029184 0.24 0.416 12 0.25 1 0.08 0.0335051546391753 0.0193298969072165 1 0.0805412371134021 2.65441037206049e-11 Inf 0.624731935662017 0.62536353550308 0.37463646449692
2003 0.785235634610072 0.24 0.416 12 0.25 1 0.08 0.0335051546391753 0.0193298969072165 1 0.0805412371134021 4.28138705044212e-11 Inf 0.624741687891495 0.625351882385612 0.374648117614388
2004 0.812830516164099 0.24 0.416 12 0.25 1 0.08 0.0335051546391753 0.0193298969072165 1 0.0805412371134021 2.2478180775054e-11 Inf 0.624751110750809 0.625340623367281 0.374659376632719
2005 0.841395141645195 0.24 0.416 12 0.25 1 0.08 0.0335051546391753 0.0193298969072165 1 0.0805412371134021 4.9047446659678e-11 Inf 0.624760215277087 0.625329745205664 0.374670254794336
2006 0.870963589956081 0.24 0.416 12 0.25 1 0.08 0.0335051546391753 0.0193298969072165 1 0.0805412371134021 3.39792829290309e-11 Inf 0.624769012144983 0.625319235095764 0.374680764904236
2007 0.901571137605957 0.24 0.416 12 0.25 1 0.08 0.0335051546391753 0.0193298969072165 1 0.0805412371134021 3.31691930866018e-11 Inf 0.624777511677949 0.625309080656197 0.374690919343803
2008 0.93325430079699 0.24 0.416 12 0.25 1 0.08 0.0335051546391753 0.0193298969072165 1 0.0805412371134021 5.0653441510673e-11 Inf 0.624785723859241 0.625299269915779 0.374700730084221
2009 0.966050878989813 0.24 0.416 12 0.25 1 0.08 0.0335051546391753 0.0193298969072165 1 0.0805412371134021 2.71627633580129e-11 Inf 0.624793658342598 0.625289791300482 0.374710208699518
2010 1 0.24 0.416 12 0.25 1 0.08 0.0335051546391753 0.0193298969072165 1 0.0805412371134021 5.84296517419647e-11 Inf 0.624801324462645 0.625280633620758 0.374719366379242
2011 0.001 0.24 0.416 12 0.25 0.1 0.1 0.0335051546391753 0.0193298969072165 1 0.0805412371134021 2.39535710961043e-12 Inf 0.270131425339439 0.990794107514751 0.00920589248524928
2012 0.00103514216667934 0.24 0.416 12 0.25 0.1 0.1 0.0335051546391753 0.0193298969072165 1 0.0805412371134021 2.56098110388038e-12 Inf 0.272665601678983 0.990043814583894 0.00995618541610599
2013 0.00107151930523761 0.24 0.416 12 0.25 0.1 0.1 0.0335051546391753 0.0193298969072165 1 0.0805412371134021 2.77196453157438e-12 Inf 0.275239155471524 0.989246490637865 0.0107535093621349
2014 0.0011091748152624 0.24 0.416 12 0.25 0.1 0.1 0.0335051546391753 0.0193298969072165 1 0.0805412371134021 2.94588693944463e-12 Inf 0.277851667394461 0.988400342111752 0.0115996578882476
2015 0.00114815362149688 0.24 0.416 12 0.25 0.1 0.1 0.0335051546391753 0.0193298969072165 1 0.0805412371134021 3.19229494173857e-12 Inf 0.280502691739539 0.987503588626139 0.0124964113738607
2016 0.00118850222743702 0.24 0.416 12 0.25 0.1 0.1 0.0335051546391753 0.0193298969072165 1 0.0805412371134021 3.58110439555843e-12 Inf 0.283191756698287 0.986554469053178 0.0134455309468218
2017 0.00123026877081238 0.24 0.416 12 0.25 0.1 0.1 0.0335051546391753 0.0193298969072165 1 0.0805412371134021 3.97168651570103e-12 Inf 0.285918364605505 0.985551247727042 0.0144487522729579
2018 0.00127350308101666 0.24 0.416 12 0.25 0.1 0.1 0.0335051546391753 0.0193298969072165 1 0.0805412371134021 4.36878610652808e-12 Inf 0.288681992136494 0.984492220772517 0.0155077792274828
2019 0.00131825673855641 0.24 0.416 12 0.25 0.1 0.1 0.0335051546391753 0.0193298969072165 1 0.0805412371134021 4.87840543981067e-12 Inf 0.29148209045498 0.98337572252423 0.0166242774757702
2020 0.00136458313658892 0.24 0.416 12 0.25 0.1 0.1 0.0335051546391753 0.0193298969072165 1 0.0805412371134021 5.49527735586539e-12 Inf 0.294318085308961 0.982200132007884 0.0177998679921164
2021 0.00141253754462275 0.24 0.416 12 0.25 0.1 0.1 0.0335051546391753 0.0193298969072165 1 0.0805412371134021 6.26872099840212e-12 Inf 0.297189377072912 0.980963879453926 0.0190361205460737
2022 0.00146217717445672 0.24 0.416 12 0.25 0.1 0.1 0.0335051546391753 0.0193298969072165 1 0.0805412371134021 7.04064705791994e-12 Inf 0.300095340735454 0.979665452813259 0.0203345471867408
2023 0.00151356124843621 0.24 0.416 12 0.25 0.1 0.1 0.0335051546391753 0.0193298969072165 1 0.0805412371134021 7.95981766054175e-12 Inf 0.303035325832744 0.978303404244005 0.0216965957559955
2024 0.00156675107010815 0.24 0.416 12 0.25 0.1 0.1 0.0335051546391753 0.0193298969072165 1 0.0805412371134021 8.93144828538667e-12 Inf 0.306008656328472 0.976876356537882 0.0231236434621177
2025 0.00162181009735893 0.24 0.416 12 0.25 0.1 0.1 0.0335051546391753 0.0193298969072165 1 0.0805412371134021 9.99687704358724e-12 Inf 0.309014630442886 0.975383009454497 0.024616990545503
2026 0.00167880401812256 0.24 0.416 12 0.25 0.1 0.1 0.0335051546391753 0.0193298969072165 1 0.0805412371134021 1.1154422371486e-11 Inf 0.312052520433664 0.973822145931722 0.0261778540682777
2027 0.00173780082874938 0.24 0.416 12 0.25 0.1 0.1 0.0335051546391753 0.0193298969072165 1 0.0805412371134021 1.24050220402781e-11 Inf 0.315121572333044 0.972192638140489 0.0278073618595113
2028 0.00179887091512879 0.24 0.416 12 0.25 0.1 0.1 0.0335051546391753 0.0193298969072165 1 0.0805412371134021 1.38392601609291e-11 Inf 0.318221005646169 0.970493453352526 0.0295065466474743
2029 0.00186208713666287 0.24 0.416 12 0.25 0.1 0.1 0.0335051546391753 0.0193298969072165 1 0.0805412371134021 1.54112361421103e-11 Inf 0.321350013016936 0.968723659590055 0.0312763404099452
2030 0.00192752491319094 0.24 0.416 12 0.25 0.1 0.1 0.0335051546391753 0.0193298969072165 1 0.0805412371134021 1.70385407389183e-11 Inf 0.324507759868321 0.966882431027049 0.0331175689729515
2031 0.00199526231496888 0.24 0.416 12 0.25 0.1 0.1 0.0335051546391753 0.0193298969072165 1 0.0805412371134021 1.89111009854027e-11 Inf 0.327693384025294 0.964969053112479 0.0350309468875214
2032 0.00206538015581053 0.24 0.416 12 0.25 0.1 0.1 0.0335051546391753 0.0193298969072165 1 0.0805412371134021 2.09823358753079e-11 Inf 0.330905995328918 0.962982927386871 0.0370170726131287
2033 0.00213796208950223 0.24 0.416 12 0.25 0.1 0.1 0.0335051546391753 0.0193298969072165 1 0.0805412371134021 2.32440232501723e-11 Inf 0.334144675251541 0.960923575964682 0.0390764240353177
2034 0.00221309470960564 0.24 0.416 12 0.25 0.1 0.1 0.0335051546391753 0.0193298969072165 1 0.0805412371134021 2.57295700891792e-11 Inf 0.337408476522872 0.958790645656246 0.0412093543437538
2035 0.00229086765276777 0.24 0.416 12 0.25 0.1 0.1 0.0335051546391753 0.0193298969072165 1 0.0805412371134021 2.84982032691537e-11 Inf 0.340696422778194 0.956583911704441 0.0434160882955585
2036 0.00237137370566166 0.24 0.416 12 0.25 0.1 0.1 0.0335051546391753 0.0193298969072165 1 0.0805412371134021 3.15506646910897e-11 Inf 0.344007508239613 0.954303281112951 0.0456967188870491
2037 0.00245470891568503 0.24 0.416 12 0.25 0.1 0.1 0.0335051546391753 0.0193298969072165 1 0.0805412371134021 3.47695605113531e-11 Inf 0.347340697442112 0.951948795544512 0.0480512044554878
2038 0.0025409727055493 0.24 0.416 12 0.25 0.1 0.1 0.0335051546391753 0.0193298969072165 1 0.0805412371134021 3.85108094559656e-11 Inf 0.350694925016012 0.949520633769563 0.0504793662304371
2039 0.00263026799189538 0.24 0.416 12 0.25 0.1 0.1 0.0335051546391753 0.0193298969072165 1 0.0805412371134021 4.25403006865101e-11 Inf 0.354069095537956 0.947019113647844 0.0529808863521564
2040 0.00272270130807791 0.24 0.416 12 0.25 0.1 0.1 0.0335051546391753 0.0193298969072165 1 0.0805412371134021 4.704777032237e-11 Inf 0.357462083461742 0.944444693627121 0.0555553063728786
2041 0.00281838293126445 0.24 0.416 12 0.25 0.1 0.1 0.0335051546391753 0.0193298969072165 1 0.0805412371134021 5.19407884122853e-11 Inf 0.360872733141051 0.941797973746185 0.0582020262538152
2042 0.00291742701400117 0.24 0.416 12 0.25 0.1 0.1 0.0335051546391753 0.0193298969072165 1 0.0805412371134021 5.75783194668379e-11 Inf 0.364299858954611 0.939079696131024 0.060920303868976
2043 0.00301995172040202 0.24 0.416 12 0.25 0.1 0.1 0.0335051546391753 0.0193298969072165 1 0.0805412371134021 6.40920026824633e-11 Inf 0.367742245545004 0.936290744975839 0.0637092550241606
2044 0.00312607936712396 0.24 0.416 12 0.25 0.1 0.1 0.0335051546391753 0.0193298969072165 1 0.0805412371134021 7.06564177900253e-11 Inf 0.371198648180542 0.933432146003088 0.0665678539969123
2045 0.00323593656929628 0.24 0.416 12 0.25 0.1 0.1 0.0335051546391753 0.0193298969072165 1 0.0805412371134021 7.84653883614185e-11 Inf 0.3746677932498 0.93050506539936 0.0694949346006402
2046 0.00334965439157828 0.24 0.416 12 0.25 0.1 0.1 0.0335051546391753 0.0193298969072165 1 0.0805412371134021 8.70238252106886e-11 Inf 0.378148378896579 0.92751080822652 0.0724891917734802
2047 0.00346736850452532 0.24 0.416 12 0.25 0.1 0.1 0.0335051546391753 0.0193298969072165 1 0.0805412371134021 9.63448398910634e-11 Inf 0.381639075802684 0.924450816310465 0.0755491836895352
2048 0.00358921934645005 0.24 0.416 12 0.25 0.1 0.1 0.0335051546391753 0.0193298969072165 1 0.0805412371134021 1.06962287610365e-10 Inf 0.385138528124347 0.921326665612635 0.078673334387365
2049 0.00371535229097172 0.24 0.416 12 0.25 0.1 0.1 0.0335051546391753 0.0193298969072165 1 0.0805412371134021 1.19025423898023e-10 Inf 0.388645354586773 0.918140063091727 0.0818599369082729
2050 0.00384591782045354 0.24 0.416 12 0.25 0.1 0.1 0.0335051546391753 0.0193298969072165 1 0.0805412371134021 1.32258445883332e-10 Inf 0.39215814974044 0.914892843067156 0.0851071569328443
2051 0.00398107170553497 0.24 0.416 12 0.25 0.1 0.1 0.0335051546391753 0.0193298969072165 1 0.0805412371134021 1.47354510418714e-10 Inf 0.395675485380425 0.911586963096771 0.0884130369032287
2052 0.0041209751909733 0.24 0.416 12 0.25 0.1 0.1 0.0335051546391753 0.0193298969072165 1 0.0805412371134021 1.64119711448154e-10 Inf 0.399195912129233 0.90822449938581 0.0917755006141899
2053 0.00426579518801593 0.24 0.416 12 0.25 0.1 0.1 0.0335051546391753 0.0193298969072165 1 0.0805412371134021 1.82832162771034e-10 Inf 0.402717961182083 0.904807641746025 0.0951923582539747
2054 0.00441570447353313 0.24 0.416 12 0.25 0.1 0.1 0.0335051546391753 0.0193298969072165 1 0.0805412371134021 2.04327145167512e-10 Inf 0.406240146211301 0.901338688126055 0.0986613118739447
2055 0.00457088189614875 0.24 0.416 12 0.25 0.1 0.1 0.0335051546391753 0.0193298969072165 1 0.0805412371134021 2.28141437712245e-10 Inf 0.409760965425535 0.897820038737842 0.102179961262158
2056 0.0047315125896148 0.24 0.416 12 0.25 0.1 0.1 0.0335051546391753 0.0193298969072165 1 0.0805412371134021 2.54478683350881e-10 Inf 0.413278903778021 0.894254189805358 0.105745810194642
2057 0.00489778819368446 0.24 0.416 12 0.25 0.1 0.1 0.0335051546391753 0.0193298969072165 1 0.0805412371134021 2.84521081377302e-10 Inf 0.416792435315768 0.890643726964646 0.109356273035354
2058 0.00506990708274704 0.24 0.416 12 0.25 0.1 0.1 0.0335051546391753 0.0193298969072165 1 0.0805412371134021 3.1741026182431e-10 Inf 0.420300025661243 0.886991318345275 0.113008681654725
2059 0.00524807460249772 0.24 0.416 12 0.25 0.1 0.1 0.0335051546391753 0.0193298969072165 1 0.0805412371134021 3.54637399995969e-10 Inf 0.423800134615494 0.883299707367554 0.116700292632446
2060 0.00543250331492433 0.24 0.416 12 0.25 0.1 0.1 0.0335051546391753 0.0193298969072165 1 0.0805412371134021 3.96229253725552e-10 Inf 0.427291218871364 0.879571705288425 0.120428294711575
2061 0.00562341325190349 0.24 0.416 12 0.25 0.1 0.1 0.0335051546391753 0.0193298969072165 1 0.0805412371134021 4.42641764051268e-10 Inf 0.430771734823932 0.875810183532987 0.124189816467013
2062 0.00582103217770872 0.24 0.416 12 0.25 0.1 0.1 0.0335051546391753 0.0193298969072165 1 0.0805412371134021 4.93578258886338e-10 Inf 0.434240141463264 0.872018065848249 0.127981934151751
2063 0.00602559586074358 0.24 0.416 12 0.25 0.1 0.1 0.0335051546391753 0.0193298969072165 1 0.0805412371134021 5.51750189785498e-10 Inf 0.437694903335991 0.868198320317679 0.131801679682321
2064 0.00623734835482419 0.24 0.416 12 0.25 0.1 0.1 0.0335051546391753 0.0193298969072165 1 0.0805412371134021 6.14879805070426e-10 Inf 0.441134493557959 0.864353951274992 0.135646048725008
2065 0.00645654229034656 0.24 0.416 12 0.25 0.1 0.1 0.0335051546391753 0.0193298969072165 1 0.0805412371134021 6.85770970168347e-10 Inf 0.44455739686385 0.86048799115666 0.13951200884334
2066 0.00668343917568615 0.24 0.416 12 0.25 0.1 0.1 0.0335051546391753 0.0193298969072165 1 0.0805412371134021 7.63198663095265e-10 Inf 0.447962112674355 0.856603492331905 0.143396507668095
2067 0.00691830970918936 0.24 0.416 12 0.25 0.1 0.1 0.0335051546391753 0.0193298969072165 1 0.0805412371134021 8.49243298802801e-10 Inf 0.451347158165744 0.85270351895047 0.14729648104953
2068 0.00716143410212902 0.24 0.416 12 0.25 0.1 0.1 0.0335051546391753 0.0193298969072165 1 0.0805412371134021 9.45576916203786e-10 Inf 0.45471107132321 0.848791138844848 0.151208861155152
2069 0.00741310241300918 0.24 0.416 12 0.25 0.1 0.1 0.0335051546391753 0.0193298969072165 1 0.0805412371134021 1.04982523831301e-09 Inf 0.458052413961507 0.844869415527876 0.155130584472124
2070 0.00767361489361819 0.24 0.416 12 0.25 0.1 0.1 0.0335051546391753 0.0193298969072165 1 0.0805412371134021 1.16335451359243e-09 Inf 0.461369774694867 0.840941400319046 0.159058599680954
2071 0.00794328234724281 0.24 0.416 12 0.25 0.1 0.1 0.0335051546391753 0.0193298969072165 1 0.0805412371134021 1.28847044651023e-09 Inf 0.464661771840295 0.837010124637958 0.162989875362042
2072 0.00822242649947071 0.24 0.416 12 0.25 0.1 0.1 0.0335051546391753 0.0193298969072165 1 0.0805412371134021 1.42457278429267e-09 Inf 0.467927056237413 0.833078592497459 0.166921407502541
2073 0.00851138038202376 0.24 0.416 12 0.25 0.1 0.1 0.0335051546391753 0.0193298969072165 1 0.0805412371134021 1.57325266260769e-09 Inf 0.471164313969862 0.829149773229714 0.170850226770286
2074 0.00881048873008014 0.24 0.416 12 0.25 0.1 0.1 0.0335051546391753 0.0193298969072165 1 0.0805412371134021 1.73448056668373e-09 Inf 0.474372268973299 0.825226594473766 0.174773405526234
2075 0.0091201083935591 0.24 0.416 12 0.25 0.1 0.1 0.0335051546391753 0.0193298969072165 1 0.0805412371134021 1.90960091375545e-09 Inf 0.477549685515259 0.821311935454718 0.178688064545282
2076 0.00944060876285924 0.24 0.416 12 0.25 0.1 0.1 0.0335051546391753 0.0193298969072165 1 0.0805412371134021 2.09717011673814e-09 Inf 0.480695370536733 0.817408620579377 0.182591379420623
2077 0.00977237220955811 0.24 0.416 12 0.25 0.1 0.1 0.0335051546391753 0.0193298969072165 1 0.0805412371134021 2.30010070599847e-09 Inf 0.483808175840569 0.813519413369915 0.186480586630085
2078 0.010115794542599 0.24 0.416 12 0.25 0.1 0.1 0.0335051546391753 0.0193298969072165 1 0.0805412371134021 2.52033195386215e-09 Inf 0.486887000119211 0.809647010758274 0.190352989241726
2079 0.010471285480509 0.24 0.416 12 0.25 0.1 0.1 0.0335051546391753 0.0193298969072165 1 0.0805412371134021 2.75389601998049e-09 Inf 0.489930790811689 0.805794037759198 0.194205962240802
2080 0.010839269140212 0.24 0.416 12 0.25 0.1 0.1 0.0335051546391753 0.0193298969072165 1 0.0805412371134021 3.00226654411975e-09 Inf 0.492938545781494 0.801963042533766 0.198036957466234
2081 0.0112201845430196 0.24 0.416 12 0.25 0.1 0.1 0.0335051546391753 0.0193298969072165 1 0.0805412371134021 3.2719560993908e-09 Inf 0.49590931480983 0.798156491858544 0.201843508141456
2082 0.0116144861384034 0.24 0.416 12 0.25 0.1 0.1 0.0335051546391753 0.0193298969072165 1 0.0805412371134021 3.5582829129206e-09 Inf 0.498842200901358 0.794376767009495 0.205623232990505
2083 0.0120226443461741 0.24 0.416 12 0.25 0.1 0.1 0.0335051546391753 0.0193298969072165 1 0.0805412371134021 3.85861958794505e-09 Inf 0.501736361393472 0.790626160064636 0.209373839935364
2084 0.0124451461177138 0.24 0.416 12 0.25 0.1 0.1 0.0335051546391753 0.0193298969072165 1 0.0805412371134021 4.17968699274474e-09 Inf 0.504591008875812 0.786906870632017 0.213093129367983
2085 0.0128824955169313 0.24 0.416 12 0.25 0.1 0.1 0.0335051546391753 0.0193298969072165 1 0.0805412371134021 4.51742661819601e-09 Inf 0.50740541190835 0.783221003000635 0.216778996999365
2086 0.0133352143216332 0.24 0.416 12 0.25 0.1 0.1 0.0335051546391753 0.0193298969072165 1 0.0805412371134021 4.8703248256717e-09 Inf 0.510178895550649 0.779570563718023 0.220429436281977
2087 0.0138038426460288 0.24 0.416 12 0.25 0.1 0.1 0.0335051546391753 0.0193298969072165 1 0.0805412371134021 5.24649073356976e-09 Inf 0.512910841694723 0.775957459583224 0.224042540416776
2088 0.014288939585111 0.24 0.416 12 0.25 0.1 0.1 0.0335051546391753 0.0193298969072165 1 0.0805412371134021 5.63376744570682e-09 Inf 0.515600689209218 0.772383496054751 0.227616503945249
2089 0.0147910838816821 0.24 0.416 12 0.25 0.1 0.1 0.0335051546391753 0.0193298969072165 1 0.0805412371134021 6.0483468492965e-09 Inf 0.51824793389936 0.768850376060418 0.231149623939582
2090 0.0153108746168203 0.24 0.416 12 0.25 0.1 0.1 0.0335051546391753 0.0193298969072165 1 0.0805412371134021 6.4716420646499e-09 Inf 0.520852128287107 0.765359699203587 0.234640300796413
2091 0.0158489319246111 0.24 0.416 12 0.25 0.1 0.1 0.0335051546391753 0.0193298969072165 1 0.0805412371134021 6.91620234997622e-09 Inf 0.523412881216315 0.761912961344688 0.238087038655312
2092 0.0164058977319954 0.24 0.416 12 0.25 0.1 0.1 0.0335051546391753 0.0193298969072165 1 0.0805412371134021 7.37429918787802e-09 Inf 0.525929857294199 0.758511554554363 0.241488445445637
2093 0.0169824365246174 0.24 0.416 12 0.25 0.1 0.1 0.0335051546391753 0.0193298969072165 1 0.0805412371134021 7.85145762630373e-09 Inf 0.528402776173778 0.755156767412031 0.244843232587969
2094 0.0175792361395869 0.24 0.416 12 0.25 0.1 0.1 0.0335051546391753 0.0193298969072165 1 0.0805412371134021 8.34299894046566e-09 Inf 0.530831411684882 0.751849785639412 0.248150214360588
2095 0.0181970085860998 0.24 0.416 12 0.25 0.1 0.1 0.0335051546391753 0.0193298969072165 1 0.0805412371134021 8.84838682212912e-09 Inf 0.53321559083038 0.748591693051786 0.251408306948214
2096 0.018836490894898 0.24 0.416 12 0.25 0.1 0.1 0.0335051546391753 0.0193298969072165 1 0.0805412371134021 9.36330682457212e-09 Inf 0.535555192644507 0.745383472798397 0.254616527201603
2097 0.0194984459975805 0.24 0.416 12 0.25 0.1 0.1 0.0335051546391753 0.0193298969072165 1 0.0805412371134021 9.89663863094339e-09 Inf 0.537850146939321 0.74222600888704 0.25777399111296
2098 0.0201836636368156 0.24 0.416 12 0.25 0.1 0.1 0.0335051546391753 0.0193298969072165 1 0.0805412371134021 1.04392505490957e-08 Inf 0.540100432931858 0.739120087952584 0.260879912047416
2099 0.0208929613085404 0.24 0.416 12 0.25 0.1 0.1 0.0335051546391753 0.0193298969072165 1 0.0805412371134021 1.09966439901233e-08 Inf 0.542306077781078 0.736066401276107 0.263933598723893
2100 0.0216271852372702 0.24 0.416 12 0.25 0.1 0.1 0.0335051546391753 0.0193298969072165 1 0.0805412371134021 1.15631903633878e-08 Inf 0.54446715502803 0.733065547002141 0.266934452997859
2101 0.0223872113856834 0.24 0.416 12 0.25 0.1 0.1 0.0335051546391753 0.0193298969072165 1 0.0805412371134021 1.21359940240652e-08 Inf 0.546583782961865 0.730118032557211 0.269881967442789
2102 0.0231739464996848 0.24 0.416 12 0.25 0.1 0.1 0.0335051546391753 0.0193298969072165 1 0.0805412371134021 1.27149153559452e-08 Inf 0.548656122918633 0.727224277242938 0.272775722757062
2103 0.0239883291901949 0.24 0.416 12 0.25 0.1 0.1 0.0335051546391753 0.0193298969072165 1 0.0805412371134021 1.33033118701826e-08 Inf 0.55068437751673 0.72438461497046 0.27561538502954
2104 0.0248313310529557 0.24 0.416 12 0.25 0.1 0.1 0.0335051546391753 0.0193298969072165 1 0.0805412371134021 1.38971809342421e-08 Inf 0.552668788853034 0.721599297137741 0.278400702862259
2105 0.0257039578276886 0.24 0.416 12 0.25 0.1 0.1 0.0335051546391753 0.0193298969072165 1 0.0805412371134021 1.44931154205164e-08 Inf 0.554609636652722 0.718868495611139 0.281131504388861
2106 0.0266072505979881 0.24 0.416 12 0.25 0.1 0.1 0.0335051546391753 0.0193298969072165 1 0.0805412371134021 1.50875405634135e-08 Inf 0.556507236399849 0.716192305806479 0.283807694193521
2107 0.0275422870333817 0.24 0.416 12 0.25 0.1 0.1 0.0335051546391753 0.0193298969072165 1 0.0805412371134021 1.56844898701854e-08 Inf 0.55836193743795 0.713570749835558 0.286429250164442
2108 0.0285101826750391 0.24 0.416 12 0.25 0.1 0.1 0.0335051546391753 0.0193298969072165 1 0.0805412371134021 1.62824499847685e-08 Inf 0.560174121068821 0.711003779720377 0.288996220279623
2109 0.0295120922666639 0.24 0.416 12 0.25 0.1 0.1 0.0335051546391753 0.0193298969072165 1 0.0805412371134021 1.68741523037461e-08 Inf 0.561944198646794 0.708491280641648 0.291508719358352
2110 0.0305492111321551 0.24 0.416 12 0.25 0.1 0.1 0.0335051546391753 0.0193298969072165 1 0.0805412371134021 1.74703375109596e-08 Inf 0.563672609673736 0.706033074215144 0.293966925784856
2111 0.0316227766016838 0.24 0.416 12 0.25 0.1 0.1 0.0335051546391753 0.0193298969072165 1 0.0805412371134021 1.80557756096749e-08 Inf 0.565359819910929 0.703628921774376 0.296371078225624
2112 0.0327340694878838 0.24 0.416 12 0.25 0.1 0.1 0.0335051546391753 0.0193298969072165 1 0.0805412371134021 1.86370896661367e-08 Inf 0.567006319511209 0.701278527658254 0.298721472341746
2113 0.0338844156139203 0.24 0.416 12 0.25 0.1 0.1 0.0335051546391753 0.0193298969072165 1 0.0805412371134021 1.92137844613532e-08 Inf 0.568612621169117 0.698981542471118 0.301018457528882
2114 0.0350751873952568 0.24 0.416 12 0.25 0.1 0.1 0.0335051546391753 0.0193298969072165 1 0.0805412371134021 1.9781711392856e-08 Inf 0.570179258309608 0.696737566324722 0.303262433675278
2115 0.0363078054770101 0.24 0.416 12 0.25 0.1 0.1 0.0335051546391753 0.0193298969072165 1 0.0805412371134021 2.0333138151603e-08 Inf 0.571706783308738 0.694546152035153 0.305453847964847
2116 0.0375837404288444 0.24 0.416 12 0.25 0.1 0.1 0.0335051546391753 0.0193298969072165 1 0.0805412371134021 2.08849830839837e-08 Inf 0.573195765754126 0.69240680827347 0.30759319172653
2117 0.038904514499428 0.24 0.416 12 0.25 0.1 0.1 0.0335051546391753 0.0193298969072165 1 0.0805412371134021 2.14082270747623e-08 Inf 0.574646790752812 0.690319002659865 0.309680997340135
2118 0.0402717034325459 0.24 0.416 12 0.25 0.1 0.1 0.0335051546391753 0.0193298969072165 1 0.0805412371134021 2.19273324918341e-08 Inf 0.576060457284008 0.688282164788875 0.311717835211125
2119 0.0416869383470335 0.24 0.416 12 0.25 0.1 0.1 0.0335051546391753 0.0193298969072165 1 0.0805412371134021 2.24401409309929e-08 Inf 0.57743737660387 0.686295689185206 0.313704310814794
2120 0.0431519076827765 0.24 0.416 12 0.25 0.1 0.1 0.0335051546391753 0.0193298969072165 1 0.0805412371134021 2.29210171027745e-08 Inf 0.578778170706287 0.684358938181471 0.315641061818529
2121 0.0446683592150963 0.24 0.416 12 0.25 0.1 0.1 0.0335051546391753 0.0193298969072165 1 0.0805412371134021 2.33947100409474e-08 Inf 0.580083470835936 0.682471244710203 0.317528755289797
2122 0.046238102139926 0.24 0.416 12 0.25 0.1 0.1 0.0335051546391753 0.0193298969072165 1 0.0805412371134021 2.38530255740419e-08 Inf 0.581353916058699 0.680631915006566 0.319368084993434
2123 0.0478630092322638 0.24 0.416 12 0.25 0.1 0.1 0.0335051546391753 0.0193298969072165 1 0.0805412371134021 2.4285275141778e-08 Inf 0.582590151896257 0.678840231225202 0.321159768774798
2124 0.049545019080479 0.24 0.416 12 0.25 0.1 0.1 0.0335051546391753 0.0193298969072165 1 0.0805412371134021 2.47032229650467e-08 Inf 0.583792829012281 0.677095453952991 0.322904546047009
2125 0.0512861383991365 0.24 0.416 12 0.25 0.1 0.1 0.0335051546391753 0.0193298969072165 1 0.0805412371134021 2.51027926162842e-08 Inf 0.584962601969383 0.675396824638391 0.324603175361609
2126 0.0530884444230988 0.24 0.416 12 0.25 0.1 0.1 0.0335051546391753 0.0193298969072165 1 0.0805412371134021 2.54840559462191e-08 Inf 0.586100128035112 0.673743567905934 0.326256432094066
2127 0.0549540873857625 0.24 0.416 12 0.25 0.1 0.1 0.0335051546391753 0.0193298969072165 1 0.0805412371134021 2.58373089173647e-08 Inf 0.58720606605554 0.672134893782038 0.327865106217962
2128 0.0568852930843841 0.24 0.416 12 0.25 0.1 0.1 0.0335051546391753 0.0193298969072165 1 0.0805412371134021 2.61815564553923e-08 Inf 0.588281075393057 0.670569999820739 0.329430000179261
2129 0.0588843655355589 0.24 0.416 12 0.25 0.1 0.1 0.0335051546391753 0.0193298969072165 1 0.0805412371134021 2.64984237167715e-08 Inf 0.589325814914931 0.669048073125098 0.330951926874902
2130 0.0609536897240169 0.24 0.416 12 0.25 0.1 0.1 0.0335051546391753 0.0193298969072165 1 0.0805412371134021 2.67879115552032e-08 Inf 0.590340942044136 0.667568292266777 0.332431707733223
2131 0.0630957344480193 0.24 0.416 12 0.25 0.1 0.1 0.0335051546391753 0.0193298969072165 1 0.0805412371134021 2.70650555834161e-08 Inf 0.591327111874277 0.666129829116399 0.333870170883601
2132 0.0653130552647472 0.24 0.416 12 0.25 0.1 0.1 0.0335051546391753 0.0193298969072165 1 0.0805412371134021 2.73246066628298e-08 Inf 0.592284976331606 0.664731850564278 0.335268149435722
2133 0.0676082975391982 0.24 0.416 12 0.25 0.1 0.1 0.0335051546391753 0.0193298969072165 1 0.0805412371134021 2.75461000021245e-08 Inf 0.59321518340384 0.66337352015725 0.33662647984275
2134 0.0699841996002274 0.24 0.416 12 0.25 0.1 0.1 0.0335051546391753 0.0193298969072165 1 0.0805412371134021 2.77522523091552e-08 Inf 0.594118376412469 0.662053999629156 0.337946000370844
[truncated: 14,858,941 more chars]
