# Supplementary material for: A little goes a long way: Weak vaccine transmission facilitates oral vaccination campaigns against zoonotic pathogens
Source: PLoS Negl Trop Dis. 2019 Mar 8;13(3):e0007251. doi: 10.1371/journal.pntd.0007251 (PMC6426267; doi:10.1371/journal.pntd.0007251)
Supplement: S4 Appendix — This zip file contains R scripts that simulate and plot the numerical results presented in the manuscript. (ZIP) [file pntd.0007251.s004.zip › S4_RCode/Figure_3/Tools/mol.jv.r]

###*****************************
###The function "rhs.mol" returns the
###differentials associated with the
###spatial spread of a transmissible
###vaccine. This is the discretization
###of system 14 of the S2 Appendix.
###*****************************
rhs.mol <- function(t,y,parms){

    Sval  <- y[0 + 1:Nx]
    Ivval <- y[1*Nx + 1:Nx]
    Vval  <- y[2*Nx + 1:Nx]

    with(parms,{

###Add Neumann boundary conditions in ghost points.
###Specified in this way, the BC's ensure that
###the derivative of the state variables with
###respect to the spatial dimension, x, is 0
###at the solution point locations \chi = 0, \chi = 1.
###BC's are specified in Eq 15 of the S2 Appendix.
        S.Bc    <- c(Sval[2],Sval,Sval[Nx-1])
        Iv.Bc   <- c(Ivval[2],Ivval,Ivval[Nx-1])
        V.Bc    <- c(Vval[2],Vval,Vval[Nx-1])

###Use state variables with ghost points to compute transport terms
        dSTrans  <- kap*diff(diff(S.Bc)/dxp)/dxe
        dIvTrans <- kap*diff(diff(Iv.Bc)/dxp)/dxe
        dVTrans  <- kap*diff(diff(V.Bc)/dxp)/dxe

###Compute the differentials
        dS  <- dSTrans - Rv*Sval*Ivval - 2*Sval*vaccdisth +
            dh*(1-Sval)
        dIv <- dIvTrans + 2*Sval*vaccdisth + Rv*Sval*Ivval - Ivval
        dV  <- dVTrans + (1-dh)*Ivval - dh*Vval

        dy  <- as.vector(c(dS,dIv,dV))

        return(list(dy))

    })
}

###*****************************
###The function "rootfunc" is an
###input in lsodar, and returns the
###summed absolute values of the
###differentials of the above
###system, minus ssfudge. The above system
###is deemed to be at steady state if the
###quantity sum(abs(differentials)) is less
###than ssfudge = 1e-4.
###*****************************
rootfunc <- function(t,y,parms){
	return(  sum(abs(  rhs.mol(1, y, parms)[[1]]))-ssfudge    )
}
