# Supplementary material for: A little goes a long way: Weak vaccine transmission facilitates oral vaccination campaigns against zoonotic pathogens
Source: PLoS Negl Trop Dis. 2019 Mar 8;13(3):e0007251. doi: 10.1371/journal.pntd.0007251 (PMC6426267; doi:10.1371/journal.pntd.0007251)
Supplement: S4 Appendix — This zip file contains R scripts that simulate and plot the numerical results presented in the manuscript. (ZIP) [file pntd.0007251.s004.zip › S4_RCode/Figure_4/Sim_RvSolve.r~]

###*******************************************
###This script solves for the critical
###vaccination R0 that is required to boost
###seroprevalence averages of US vaccination
###campaigns that use a nontransmissible vaccine
###to the 0.5 herd-immunity threshold.
###This simulation generates data for Figure 4
###of the main text.
###*******************************************

###Simulation time: 4 minutes

rm(list = ls(all=TRUE))


############################################
############# USER INPUT ###################
############################################
###Specify the parameter sets over which
###simulation occurs.
###All parameter-sets, one for each
###simulation, are stored in rows of the dataframe
###"parmat". In addition to columns for
###parameters, parmat also holds columns for
###errors that are used to check simulation output,
###and simulation outputs.
############################################

###Simulation name
datname  <- "USR0vcritical"

parmat <- expand.grid(
       	  k = c(0.01,0.1), xi = c(0.025),
	      d = 0.416, delv = c(0,1,12),
          phi = 0.5, L = 0.25, sig = seq(0,1,length.out = 1001))

############################################
################### END INPUT ##############
############################################

###Build a file containing data on the seroprevalence
###that results when a nontransmissible vaccine is used. The columns
###sig and vavg will be used to build an interpolating function that
###relates seroprevalence and vaccination rate in the spatial model. Use
###the file built by Sim_AvgSeroData_NonTrans.r, in the Data folder.
source("Tools/Sim_AvgSeroData_NonTrans.r",local=T)
SeroDat <- read.table(file = paste('Data/',data_name,'.dat',sep=''), header = TRUE)

###Compute non-dimensional parameter values
parmat$dh     <- with(parmat, d/(d+delv))
parmat$Lh     <- 1
parmat$xih    <- with(parmat, xi/L)
parmat$kap    <- with(parmat, k/((d+delv)*L^2))
parmat$sigh   <- with(parmat, sig/(d+delv))
parmat$TScale <- with(parmat, 1/(d+delv))

###Values of interest that are to be stored after each simulation
parmat$Rvcrit  <- NA ###Critical Rv required for herd-immunity phi
parmat$vavgRv0 <- NA ###Average sero achieved with parameter set and Rv = 0
###The latter is simply read from [SeroDat] data.

###Make columns for error values
parmat$err1 <- Inf #error in stodes
parmat$err2 <- Inf #error in lsodar
parmat$rooterr <- Inf #error in root-solving method
ssfudge        <- 1e-4  #Sum differential value considered steady state

npars       <- nrow(parmat)
parmat$npar <- 1:npars
starttime   <- Sys.time()

###Required packages, functions used
require(deSolve)    ###"lsodar"
require(parallel)   ###"mclapply"
require(rootSolve)  ###"stodes"

###############################################
########## SET UP DATA STORAGE ################
###############################################
###Create a text file where, for each parameter
###set, the parameter values, simulation errors,
###and simulation output are saved. The resulting
###data file is stored within the "Data" folder.
###############################################
filedatname <- paste("Data/RvSolve_", datname,".dat",sep="")
print('---Finding critical R0v values---')
	#Write the parameter matrix
	write.table(parmat[1,][-1,], file = filedatname,
      	append = FALSE, row.names = FALSE, col.names = TRUE)

########## SIMULATION FUNCTION ################
###Function ss.fun finds the steady state for
###the parameter set in the ith row of parmat.
###############################################
rvsolve.fun <- function(i){

      ###Extract a few parameters needed later
      sigh          <- parmat$sigh[i]
      xih           <- parmat$xih[i]
      Lh            <- parmat$Lh[i]
      phi           <- parmat$phi[i]

      ###Build the interpolating function relating sig and vavg when Rv = 0
      widat <- which(SeroDat$L==parmat$L[i] & SeroDat$k==parmat$k[i])
      fser  <- approxfun(SeroDat$sig[widat],1-SeroDat$savg[widat])
      parmat$vavgRv0[i] <- fser(parmat$sig[i]) ###Store average sero when Rv = 0

      ###Define the spatial grid. This is non-dimensional spatial units, that,
      ###over the solution domain, vary from x = 0 to x = 1.
	  xseq  <- ((0:50)/50)^1.5 ###Grid on which solution points are tracked
      Nx    <- length(xseq)
      ###Find edge locations by averaging the solution points (ghost points included)
      GPleft    <- -xseq[2] ###Location of left ghostpoint
      GPright   <- Lh + (Lh-xseq[Nx-1]) ###Location of right ghost point
      eseq <- (c(GPleft,xseq) + c(xseq, GPright ))/2 ###Locations of edges
      dxe <- diff(eseq) ###Distance between edges
      dxp <- diff(c(GPleft,xseq,GPright)) ###Distances between points (including ghost points)

      ###Indicator of vaccination effort
      vaccdisth <- dnorm(xseq,mean=0,sd=xih) ###Non-dimensional vaccine distribution (not scaled)
      norm      <- sum(vaccdisth*dxe)
      fx        <- 0.5*vaccdisth/norm #Normalize to integrate to 0.5
      vaccdisth <- sigh*fx ###Non-dimensional vaccine distribution (scaled)

      ###Load 2 functions that are used in each simulation:
      ###--"rhs.ode" returns the differentials of the non-dimensional
      ###   PDE system, system 14 of the S2 Appendix.
      ###--"rootfunc" returns the summed absolute values of the differentials.
      ###   used to determine when the system has reached steady state in lsodar.
      source('Tools/mol.jv.r', local = T)

###################################################
###"cfxn" returns the discrepancy between the
###the minimum seroprevalence in a steady state solution,
###for a given parameters, and the desired seroprevalence
###phi. Arguments of cfxn are Rve, the trial value of R0v,
###and oflag, an option that allows errors to be returned.
###################################################
cfxn <- function(Rve,oflag){

        pars <- as.list(c(Rv = Rve, parmat[i,]))

	  ###Set the initial condition for the steady state solver
	  S            <- rep(1,Nx)
	  V            <- rep(0,Nx)
	  RV           <- rep(0,Nx)
	  yinit        <- c(S, V, RV)

      err1   <- Inf
      err2   <- Inf

	  ###Attempt to use the stodes steady state solver to find the equilibrium
        try({
		out  <- steady.1D(y = yinit, func = rhs.mol, parms = pars,
                nspec = 3, pos = TRUE, method = "stodes");
        	y    <- out$y;
             	err1 <- sum(abs(rhs.mol(0,y,pars)[[1]]));
        },silent=TRUE)


	  ###If the above try() failed, use lsodar to find the steady state.
	  ###Check for failure by assessing whether the deviation from steady
	  ###state, returned by rootfun and stored in the variable "ssfudge",
	  ###is small. If not, stodes failed.
        try({
            if(err1 > ssfudge){
                out          <- lsodar(y = yinit, times = c(0,1000), hmax = 1,
                                        func = rhs.mol, parms = pars,
					jactype = "bandint",rootfun = rootfunc,
                                        ynames = FALSE, bandup = 3,
                                        banddown=3, maxsteps = 100000)

		y    <- out[nrow(out),-1]
             	err2 <- sum(abs(rhs.mol(0,y,pars)[[1]]));
            }#Check whether a solution exists
        }, silent = T) ###End try()

     ###Store and return the simulation output
     S    <- y[0 + 1:Nx]
     Iv   <- y[1*Nx + 1:Nx]
     V    <- y[2*Nx + 1:Nx]
     TVmin  <- min(Iv + V) ###Store the seroprevalence minimum

	###Return difference between the minimal seroprevalence (TVmin), and phi.
	###oflag = T allows output of err1 and err2.
    if(!oflag){
	return(TVmin - phi)
    }else{
	return(list(TVmin - phi, err1 = err1, err2 = err2))
    }
}###End cfxn

######################################
###Use the "uniroot" function to solve for
###the sigc value that brings the minimum of the
###seroprevalence profile to the herd-immunity
###threshold phi.
######################################
    Rvu <- 2.1 #Upper bound on vaccine transmission (artificially imposed)
    Rvl <- 0
    ###Check if a root exists by checking that the
    ###function changes sign between the endpoints.
    cfl <- cfxn(Rvl,F)
    cfu <- cfxn(Rvu,F)
    if(cfl*cfu < 0){
        rootstuff <- uniroot(f = cfxn, interval = c(Rvl,Rvu),
                             f.lower = cfl, f.upper = cfu, oflag = F,
                             extendInt = 'upX')
        outstuff       <- cfxn(rootstuff$root,T)
        parmat$err1[i] <- outstuff$err1 ###Error from stodes
        parmat$err2[i] <- outstuff$err2 ###Error from lsodar (if used)
        parmat$rooterr[i] <- rootstuff$f.root ###Error from uniroot
        parmat$Rvcrit[i]  <- rootstuff$root ###Store the root
    }else{
        rootstuff <- list(root = NA, f.root = NA)
    }

      ###Write the data by adding a
      ###the data from row i of parmat
      ###to the data file [filedatname]
      	   write.table(parmat[i,], file =
      	   filedatname, append = TRUE,
      	   col.names = FALSE, row.names = FALSE)

      print(paste("npar: ", i, " / ", npars,'; Time: ', Sys.time() - starttime, sep=""))
      return(i)
}###End rvsolve.fun


###########################################
###Solve for the critical vaccine transmission for each
###parameter set in parmat. Mclapply runs
###simulations in parallel, and works on machines
###that are capable of forking. lapply works on all machines.
##########################################

resout <- mclapply(X = 1:npars, FUN = rvsolve.fun, mc.cores = detectCores()-2)
#resout <- lapply(X = 1:npars, FUN = mclfun)


###Reorder rows of parmat and resave
ssdat <- read.table(file = filedatname,
      header = TRUE)
ord     <- order(ssdat$npar)
ssdat <- ssdat[ord,]
write.table(ssdat, file = filedatname,
		append = FALSE,col.names = TRUE, row.names = FALSE)
endtime <- Sys.time()
print(paste("Elapsed Time:", endtime - starttime))

###Check if any simulations were not successful
notdone <- which( !((1:npars) %in% ssdat$npar ))
