# Supplementary material for: A little goes a long way: Weak vaccine transmission facilitates oral vaccination campaigns against zoonotic pathogens
Source: PLoS Negl Trop Dis. 2019 Mar 8;13(3):e0007251. doi: 10.1371/journal.pntd.0007251 (PMC6426267; doi:10.1371/journal.pntd.0007251)
Supplement: S4 Appendix — This zip file contains R scripts that simulate and plot the numerical results presented in the manuscript. (ZIP) [file pntd.0007251.s004.zip › S4_RCode/Figure_4/Graph_Figure_4.r~]

###************************************************
###This script graphs a 1x2 table of lineplots. Each
###subfigure depicts the level of vaccine transmission, Rv,
###that is necessary to augment seroprevalence
###to the herd-immunity threshold.
###************************************************

###Simulation Time: < 1 minute
rm(list = ls(all = TRUE))

###Data storate name
datname  <- "4"

############################################
############## END USER INPUT ##############
############################################

###Build a subfolder in "Data", named after datname, to store figures.
filedatname <- paste("Data/RvSolve_", datname,".dat",sep="")
foldname    <- paste("Fig_",datname,sep = "")    #Figure output location
if(!dir.exists(foldname)){dir.create(foldname)}

###Load the steady-state data, names, and npars
ssdat <- read.table(file = filedatname,
      header = TRUE)
ssnames <- names(ssdat)
npars   <- nrow(ssdat)

###Choose what to graph
GraphW      <- "k"	 #Parameter fixed for a given subfigure, varied between subfig's
GraphX      <- "vavgRv0" #Parameter varied along each subfigure x-axis
GraphY      <- "delv"    #Parameter varied in each subfigure (multiple lines)
GraphZ      <- "Rvcrit"  #Output/statistic graphed on the y-axis of each subfigure

###Text magnification
cex.axlab       <- 0.8  #Axis numbers magnification factor
cex.axtext      <- 0.8    #Axis text magnification factor
cex.leg         <- 0.6 #Legend magnification factor
cex.title       <- 0.8    #subfigure title magnification factor

###Extract W, X, and Y values
Wvals    <- sort(unique(ssdat[,ssnames == GraphW]))
Xvals    <- sort(unique(ssdat[,ssnames == GraphX]))
Yvals    <- sort(unique(ssdat[,ssnames == GraphY]))


#######################
######BUILD FIGURE#####
#######################
###Uncomment "png" or "tiff" to build the corresponding figure type.

##png(file = paste(foldname, '/Figure_4.png',sep=''), width = 6,
##height = 3, units = 'in', res = 400)
tiff(file = paste(foldname, '/Figure_4.tif',sep=''), width = 5,
height = 3, units = 'in', res = 400)
par(mai = c(0.15,0.15,0.1,0.0), oma = c(2,2,1,0.4))
layout(matrix(c(1,2),nrow = 1, byrow = TRUE), widths = c(1,1),
heights = c(1),respect=FALSE)

###Loop through subfigure values, plotting each in turn.
for(wi in 1:length(Wvals)){
###Define a general Plotting Matrix - this is where
###refined plotting-data values will be stored.
    PlotMat  <- matrix(,ncol = length(Yvals), nrow = length(Xvals))
    w     <- Wvals[wi]
    windw <- ssdat[,ssnames== GraphW]==w ###Indicator of w-value

    ###Loop through y values of within the subfigure
    for(yi in 1:length(Yvals)){
        y     <- Yvals[yi]
        windy <- (ssdat[,ssnames==GraphY]==y) & windw
         ###Make sure some values exist before proceeding
        if(sum(windy) > 0 & sum(!is.na(ssdat[windy,ssnames==GraphZ])
                                ) > 1){
            ###Linearly approximate the function to be graphed,
			###using uploaded data.
            ZXapprox <-
                approxfun(x=ssdat[windy,ssnames %in% GraphX],
                          y=ssdat[windy,ssnames %in% GraphZ])
            PlotMat[,yi]  <- ZXapprox(Xvals)
        }else{PlotMat[,yi] <- NA}
    }

    ###Get vector of colors
    require(RColorBrewer)
    ncols    <- length(Yvals)
    cols     <- colorRampPalette(brewer.pal(9,"Blues"))(10)
    cols     <- cols[c(4,5,8)]

    ###Graph PlotMat
    matplot(NA, ylim = c(0,2),xlim = c(0.0,0.5), xlab = '',ylab = '',
            xaxt='n', yaxt='n',main = '')
    polygon(x = c(0.29, 0.29, 0.37, 0.37), y = c(-1,2.5,2.5,-1), col = 'gray')
    matlines(x = Xvals, PlotMat, type = 'l', lty = 1, col = cols,lwd = 2)

    axis(side = 1, labels = T, at = seq(0,2,by = 0.1),
         cex.axis = cex.axlab, padj = -1.25)
    axis(side = 2, labels = wi==1, cex.axis = cex.axlab, padj = 0.95)

    ###GraphText returns text expressions to be added to the
    ###figure, given different variable names.
    GraphText <- function(GraphMe){
        switch(GraphMe,
               vavgRv0 = bquote('Seroprevalence with R'['0,v']*'= 0'),
               Rvcrit  = bquote('Minimal Vaccine R'[0]~'(R'['0,v']*')'),
               )}

    mtext(side = 1, text = GraphText(GraphX),
          line = 1.7, cex = cex.axtext)
    ###y-axis label appears on left subpanel only.
    if(wi==1){
        mtext(side = 2, text = GraphText(GraphZ),
              line = 1.6,cex = cex.axtext)
    }
    text <-
        c(as.expression(bquote('a) 1 km'^2*' homerange')),as.expression(bquote('b) 10 km'^2*' homerange')))
    mtext(side = 3, text = text[wi],
          line = 0.1,cex = cex.title)

    ###Place legends in the left subfigure
    if(wi==1){
        aboveltext <- c('Infectious period (vaccine)')
        ltext <- c('Lifelong', '1 Year', '1 Month')
        yshift <- 0.1
	ypos   <- 0.75
	xpos   <- 0.15
        rect(xleft = -0.015, xright = 0.315, ybottom = 0.215 + yshift, ytop = 0.875 + yshift, density = -1, col = 'white')
        text(x = xpos, y = ypos + yshift, labels = aboveltext, cex = cex.leg)
        legend(x = 0, y = ypos + yshift,legend = rev(ltext),
               cex = cex.leg, lwd = 2, lty = rev(rep(1,ncols)), col = rev(cols),
               bty = 'n'
               )
        legend(x = -0.015, y = 0.25, legend = 'ODE model', col = 'red', lty = 3, lwd = 2,
               cex = cex.leg)
    }


    ###Add a plot of the critical R0v from the spatially homogeneous model
    ###This equation is found in Supplementary Information file S2 (Mathematica file).
    serseq <- seq(0,0.5, by = 0.01)
    phi    <- 0.5
    lines(serseq,(phi - serseq)/((1 - serseq)*(1 - phi)*phi), lty = 3, lwd = 2, col = 'red')
}###End loop through Wvals, building 1 panel of the figure per Wval

dev.off()
print('Figure Complete')
