# Supplementary material for: A little goes a long way: Weak vaccine transmission facilitates oral vaccination campaigns against zoonotic pathogens
Source: PLoS Negl Trop Dis. 2019 Mar 8;13(3):e0007251. doi: 10.1371/journal.pntd.0007251 (PMC6426267; doi:10.1371/journal.pntd.0007251)
Supplement: S4 Appendix — This zip file contains R scripts that simulate and plot the numerical results presented in the manuscript. (ZIP) [file pntd.0007251.s004.zip › S4_RCode/Figure_4/Data/RvSolve_4.dat]

"k" "xi" "d" "delv" "phi" "L" "sig" "dh" "Lh" "xih" "kap" "sigh" "TScale" "Rvcrit" "vavgRv0" "err1" "err2" "rooterr" "npar"
0.01 0.025 0.416 0 0.5 0.25 0 1 1 0.1 0.384615384615385 0 2.40384615384615 NA 0 Inf Inf Inf 1
0.1 0.025 0.416 0 0.5 0.25 0 1 1 0.1 3.84615384615385 0 2.40384615384615 NA 0 Inf Inf Inf 2
0.01 0.025 0.416 1 0.5 0.25 0 0.293785310734463 1 0.1 0.112994350282486 0 0.706214689265537 NA 0 Inf Inf Inf 3
0.1 0.025 0.416 1 0.5 0.25 0 0.293785310734463 1 0.1 1.12994350282486 0 0.706214689265537 NA 0 Inf Inf Inf 4
0.01 0.025 0.416 12 0.5 0.25 0 0.0335051546391753 1 0.1 0.0128865979381443 0 0.0805412371134021 NA 0 Inf Inf Inf 5
0.1 0.025 0.416 12 0.5 0.25 0 0.0335051546391753 1 0.1 0.128865979381443 0 0.0805412371134021 NA 0 Inf Inf Inf 6
0.01 0.025 0.416 0 0.5 0.25 0.001 1 1 0.1 0.384615384615385 0.00240384615384615 2.40384615384615 1.99678493864502 0.0022301615469866 0.438685046501031 9.99999932319584e-05 1.83390005292772e-06 7
0.1 0.025 0.416 0 0.5 0.25 0.001 1 1 0.1 3.84615384615385 0.00240384615384615 2.40384615384615 1.99544206916373 0.002243319632271 0.479298652740085 9.99999716483346e-05 1.48168874392063e-07 8
0.01 0.025 0.416 1 0.5 0.25 0.001 0.293785310734463 1 0.1 0.112994350282486 0.000706214689265537 0.706214689265537 1.99741831061036 0.0022301615469866 0.559626088065283 9.99999999106993e-05 1.19597236558633e-07 9
0.1 0.025 0.416 1 0.5 0.25 0.001 0.293785310734463 1 0.1 1.12994350282486 0.000706214689265537 0.706214689265537 1.99546582002533 0.002243319632271 0.13824475133638 9.99999999410778e-05 1.24222251152162e-07 10
0.01 0.025 0.416 12 0.5 0.25 0.001 0.0335051546391753 1 0.1 0.0128865979381443 8.05412371134021e-05 0.0805412371134021 2.00021782432038 0.0022301615469866 0.0533666829574622 9.99999999259475e-05 9.97571740768421e-08 11
0.1 0.025 0.416 12 0.5 0.25 0.001 0.0335051546391753 1 0.1 0.128865979381443 8.05412371134021e-05 0.0805412371134021 1.99567450443406 0.002243319632271 0.0369559585013594 9.99999991485485e-05 -8.92416502695781e-07 12
0.01 0.025 0.416 0 0.5 0.25 0.002 1 1 0.1 0.384615384615385 0.00480769230769231 2.40384615384615 1.99359064181362 0.0044603230939732 0.876807466083415 9.99999973282373e-05 1.08071959381562e-07 13
0.1 0.025 0.416 0 0.5 0.25 0.002 1 1 0.1 3.84615384615385 0.00480769230769231 2.40384615384615 1.99088719434594 0.004486639264542 0.960675474394755 9.99999987152944e-05 -6.52905832509987e-07 14
0.01 0.025 0.416 1 0.5 0.25 0.002 0.293785310734463 1 0.1 0.112994350282486 0.00141242937853107 0.706214689265537 1.99484097054401 0.0044603230939732 1.07168882716257 9.99999998535644e-05 1.65708414656685e-07 15
0.1 0.025 0.416 1 0.5 0.25 0.002 0.293785310734463 1 0.1 1.12994350282486 0.00141242937853107 0.706214689265537 1.99092319247137 0.004486639264542 0.277080114541586 9.9999994221292e-05 1.73581550244606e-07 16
0.01 0.025 0.416 12 0.5 0.25 0.002 0.0335051546391753 1 0.1 0.0128865979381443 0.000161082474226804 0.0805412371134021 2.00016357735935 0.0044603230939732 0.109971068664813 9.99999999240601e-05 3.01021725157558e-06 17
0.1 0.025 0.416 12 0.5 0.25 0.002 0.0335051546391753 1 0.1 0.128865979381443 0.000161082474226804 0.0805412371134021 1.99109615692419 0.004486639264542 0.0740663959309441 9.99999988957855e-05 2.0814684015269e-06 18
0.01 0.025 0.416 0 0.5 0.25 0.003 1 1 0.1 0.384615384615385 0.00721153846153846 2.40384615384615 1.9903965469671 0.00669048464095979 1.31436118428661 9.99999934917506e-05 1.79371145381246e-07 19
0.1 0.025 0.416 0 0.5 0.25 0.003 1 1 0.1 3.84615384615385 0.00721153846153846 2.40384615384615 1.98633904124278 0.006729958896813 1.44414140767307 9.99999809701002e-05 2.22394077187271e-06 20
0.01 0.025 0.416 1 0.5 0.25 0.003 0.293785310734463 1 0.1 0.112994350282486 0.00211864406779661 0.706214689265537 1.99227902682424 0.00669048464095979 1.51655702050624 9.99999999185264e-05 5.67399665918344e-07 21
0.1 0.025 0.416 1 0.5 0.25 0.003 0.293785310734463 1 0.1 1.12994350282486 0.00211864406779661 0.706214689265537 1.98637694474949 0.006729958896813 0.416510305931549 9.99999975387078e-05 2.49530328400027e-07 22
0.01 0.025 0.416 12 0.5 0.25 0.003 0.0335051546391753 1 0.1 0.0128865979381443 0.000241623711340206 0.0805412371134021 2.00031087418999 0.00669048464095979 0.170307455655888 9.99999999995206e-05 2.60892591308348e-07 23
0.1 0.025 0.416 12 0.5 0.25 0.003 0.0335051546391753 1 0.1 0.128865979381443 0.000241623711340206 0.0805412371134021 1.98672468275433 0.006729958896813 0.111379996196171 9.9999999979155e-05 -1.56275195611899e-06 24
0.01 0.025 0.416 0 0.5 0.25 0.004 1 1 0.1 0.384615384615385 0.00961538461538462 2.40384615384615 1.98722414287071 0.00892064618794639 1.7513268161593 9.99999992570277e-05 2.42199318711833e-07 25
0.1 0.025 0.416 0 0.5 0.25 0.004 1 1 0.1 3.84615384615385 0.00961538461538462 2.40384615384615 1.98177263967676 0.00897327852908401 1.92972015386105 9.99999869950585e-05 4.77659332309699e-07 26
0.01 0.025 0.416 1 0.5 0.25 0.004 0.293785310734463 1 0.1 0.112994350282486 0.00282485875706215 0.706214689265537 1.98973700198017 0.00892064618794639 1.89772059641635 9.99999995386913e-05 -6.06910560252416e-07 27
0.1 0.025 0.416 1 0.5 0.25 0.004 0.293785310734463 1 0.1 1.12994350282486 0.00282485875706215 0.706214689265537 1.98184530677113 0.00897327852908401 0.556536753931843 9.99999979692939e-05 7.56036146909445e-07 28
0.01 0.025 0.416 12 0.5 0.25 0.004 0.0335051546391753 1 0.1 0.0128865979381443 0.000322164948453608 0.0805412371134021 2.00056555961679 0.00892064618794639 0.234410510604141 9.99999998853029e-05 -1.64966401657862e-05 29
0.1 0.025 0.416 12 0.5 0.25 0.004 0.0335051546391753 1 0.1 0.128865979381443 0.000322164948453608 0.0805412371134021 1.98252481291542 0.00897327852908401 0.148925992259293 9.99999998357662e-05 -1.21752891929505e-06 30
0.01 0.025 0.416 0 0.5 0.25 0.005 1 1 0.1 0.384615384615385 0.0120192307692308 2.40384615384615 1.98406781819678 0.011150807734933 2.1876929855302 9.99999968816501e-05 -3.43197862184841e-07 31
0.1 0.025 0.416 0 0.5 0.25 0.005 1 1 0.1 3.84615384615385 0.0120192307692308 2.40384615384615 1.97723154742764 0.011216598161355 2.41740472877926 9.99999908819493e-05 3.10928431779267e-07 32
0.01 0.025 0.416 1 0.5 0.25 0.005 0.293785310734463 1 0.1 0.112994350282486 0.00353107344632768 0.706214689265537 1.98721178231646 0.011150807734933 2.22572279155849 9.99999997977757e-05 -5.23107822281155e-07 33
0.1 0.025 0.416 1 0.5 0.25 0.005 0.293785310734463 1 0.1 1.12994350282486 0.00353107344632768 0.706214689265537 1.97730366784492 0.011216598161355 0.697166391577315 9.9999998879774e-05 2.08639253096443e-06 34
0.01 0.025 0.416 12 0.5 0.25 0.005 0.0335051546391753 1 0.1 0.0128865979381443 0.00040270618556701 0.0805412371134021 2.00071432682982 0.011150807734933 0.301867643327116 9.99999999233905e-05 -1.00604807340421e-06 35
0.1 0.025 0.416 12 0.5 0.25 0.005 0.0335051546391753 1 0.1 0.128865979381443 0.00040270618556701 0.0805412371134021 1.97810239310132 0.011216598161355 0.186475088660796 9.99999993580268e-05 -3.6747158188577e-07 36
0.01 0.025 0.416 0 0.5 0.25 0.006 1 1 0.1 0.384615384615385 0.0144230769230769 2.40384615384615 1.98092751650006 0.0133028594588304 2.62344681298017 9.99999986751599e-05 3.05615583284791e-07 37
0.1 0.025 0.416 0 0.5 0.25 0.006 1 1 0.1 3.84615384615385 0.0144230769230769 2.40384615384615 1.97268498038435 0.0134066254373843 2.90722276563017 9.99999930590967e-05 9.685237175594e-07 38
0.01 0.025 0.416 1 0.5 0.25 0.006 0.293785310734463 1 0.1 0.112994350282486 0.00423728813559322 0.706214689265537 1.98470341371635 0.0133028594588304 2.51171984637586 9.99999991414674e-05 -4.79870995162557e-07 39
0.1 0.025 0.416 1 0.5 0.25 0.006 0.293785310734463 1 0.1 1.12994350282486 0.00423728813559322 0.706214689265537 1.97277217783836 0.0134066254373843 0.838399559696749 9.99999953507774e-05 7.15823953334471e-07 40
0.01 0.025 0.416 12 0.5 0.25 0.006 0.0335051546391753 1 0.1 0.0128865979381443 0.000483247422680412 0.0805412371134021 2.00079933201582 0.0133028594588304 0.372379233830091 9.99999999995449e-05 4.55874142879509e-07 41
0.1 0.025 0.416 12 0.5 0.25 0.006 0.0335051546391753 1 0.1 0.128865979381443 0.000483247422680412 0.0805412371134021 1.97369456116305 0.0134066254373843 0.224094899678658 9.99999997750925e-05 -1.54464575174984e-06 42
0.01 0.025 0.416 0 0.5 0.25 0.007 1 1 0.1 0.384615384615385 0.0168269230769231 2.40384615384615 1.97780039733625 0.0154549111827278 3.05857879541441 9.99999995733858e-05 3.23461342599529e-07 43
0.1 0.025 0.416 0 0.5 0.25 0.007 1 1 0.1 3.84615384615385 0.0168269230769231 2.40384615384615 1.96813160919913 0.0155966527134136 3.39919166545844 9.99999829459641e-05 -3.15210653850651e-06 44
0.01 0.025 0.416 1 0.5 0.25 0.007 0.293785310734463 1 0.1 0.112994350282486 0.00494350282485876 0.706214689265537 1.98221382481846 0.0154549111827278 2.76456675357575 9.99999994575895e-05 1.24492671438325e-06 45
0.1 0.025 0.416 1 0.5 0.25 0.007 0.293785310734463 1 0.1 1.12994350282486 0.00494350282485876 0.706214689265537 1.96823798284845 0.0155966527134136 0.980242521278211 9.99999972392807e-05 3.94777063483787e-07 46
0.01 0.025 0.416 12 0.5 0.25 0.007 0.0335051546391753 1 0.1 0.0128865979381443 0.000563788659793814 0.0805412371134021 2.00080275604967 0.0154549111827278 0.445415123256532 9.99999999996455e-05 -1.8920429134206e-05 47
0.1 0.025 0.416 12 0.5 0.25 0.007 0.0335051546391753 1 0.1 0.128865979381443 0.000563788659793814 0.0805412371134021 1.96917118670897 0.0155966527134136 0.261638709369211 9.99999997035386e-05 2.43772682029242e-06 48
0.01 0.025 0.416 0 0.5 0.25 0.008 1 1 0.1 0.384615384615385 0.0192307692307692 2.40384615384615 1.97468601449623 0.0176069629066252 3.4930784305717 9.99999985596967e-05 -5.68157996982954e-07 49
0.1 0.025 0.416 0 0.5 0.25 0.008 1 1 0.1 3.84615384615385 0.0192307692307692 2.40384615384615 1.96359319956696 0.0177866799894429 3.89330544968194 9.99999927283612e-05 7.64180647094825e-07 50
0.01 0.025 0.416 1 0.5 0.25 0.008 0.293785310734463 1 0.1 0.112994350282486 0.00564971751412429 0.706214689265537 1.97973691414321 0.0176069629066252 2.99100823636609 9.99999999195811e-05 2.83842673809431e-07 51
0.1 0.025 0.416 1 0.5 0.25 0.008 0.293785310734463 1 0.1 1.12994350282486 0.00564971751412429 0.706214689265537 1.9637105232771 0.0177866799894429 1.12269655125354 9.99999982377597e-05 4.46513378715707e-07 52
0.01 0.025 0.416 12 0.5 0.25 0.008 0.0335051546391753 1 0.1 0.0128865979381443 0.000644329896907216 0.0805412371134021 2.00080418571868 0.0176069629066252 0.520710571164281 9.99999999556148e-05 1.36126609318055e-07 53
0.1 0.025 0.416 12 0.5 0.25 0.008 0.0335051546391753 1 0.1 0.128865979381443 0.000644329896907216 0.0805412371134021 1.96481803106896 0.0177866799894429 0.299330374792988 9.99999999929078e-05 1.05132000882691e-08 54
0.01 0.025 0.416 0 0.5 0.25 0.009 1 1 0.1 0.384615384615385 0.0216346153846154 2.40384615384615 1.97159127989619 0.0197590146305226 3.92692501808593 9.99999949664598e-05 4.0548914859162e-07 55
0.1 0.025 0.416 0 0.5 0.25 0.009 1 1 0.1 3.84615384615385 0.0216346153846154 2.40384615384615 1.95905417913525 0.0199767072654722 4.38959066237573 9.99999651558614e-05 1.43134824159841e-06 56
0.01 0.025 0.416 1 0.5 0.25 0.009 0.293785310734463 1 0.1 0.112994350282486 0.00635593220338983 0.706214689265537 1.97727806478028 0.0197590146305226 3.19613230243457 9.99999995389411e-05 2.79272689862609e-07 57
0.1 0.025 0.416 1 0.5 0.25 0.009 0.293785310734463 1 0.1 1.12994350282486 0.00635593220338983 0.706214689265537 1.95918529451302 0.0199767072654722 1.26576643254911 9.99999987158356e-05 4.57629714900598e-07 58
0.01 0.025 0.416 12 0.5 0.25 0.009 0.0335051546391753 1 0.1 0.0128865979381443 0.000724871134020619 0.0805412371134021 2.00091303995605 0.0197590146305226 0.598060058316911 9.99999999318317e-05 -2.04612498555523e-07 59
0.1 0.025 0.416 12 0.5 0.25 0.009 0.0335051546391753 1 0.1 0.128865979381443 0.000724871134020619 0.0805412371134021 1.96046101676018 0.0199767072654722 0.336999747472293 9.99999989070161e-05 -4.96131102090125e-07 60
0.01 0.025 0.416 0 0.5 0.25 0.01 1 1 0.1 0.384615384615385 0.0240384615384615 2.40384615384615 1.96850498367131 0.02191106635442 4.36012289346941 9.99999965161091e-05 1.0481819161523e-06 61
0.1 0.025 0.416 0 0.5 0.25 0.01 1 1 0.1 3.84615384615385 0.0240384615384615 2.40384615384615 1.95450985777312 0.0221667345415015 4.88806817900247 9.99999872518531e-05 5.36424342501007e-07 62
0.01 0.025 0.416 1 0.5 0.25 0.01 0.293785310734463 1 0.1 0.112994350282486 0.00706214689265537 0.706214689265537 1.97483685451015 0.02191106635442 3.3836894195046 9.99999997132323e-05 7.48484301427155e-07 63
0.1 0.025 0.416 1 0.5 0.25 0.01 0.293785310734463 1 0.1 1.12994350282486 0.00706214689265537 0.706214689265537 1.95465944771091 0.0221667345415015 1.40945707329982 9.99999908729565e-05 -1.05317002019323e-06 64
0.01 0.025 0.416 12 0.5 0.25 0.01 0.0335051546391753 1 0.1 0.0128865979381443 0.000805412371134021 0.0805412371134021 2.00100815656517 0.02191106635442 0.676771352677926 9.99999998919365e-05 -7.38181015924599e-07 65
0.1 0.025 0.416 12 0.5 0.25 0.01 0.0335051546391753 1 0.1 0.128865979381443 0.000805412371134021 0.0805412371134021 1.95624311150821 0.0221667345415015 0.3747994540729 9.99999994075879e-05 2.00280822193477e-06 66
0.01 0.025 0.416 0 0.5 0.25 0.011 1 1 0.1 0.384615384615385 0.0264423076923077 2.40384615384615 1.96543777267987 0.0239890487191367 4.79264493363433 9.99999931807216e-05 5.99363455089374e-07 67
0.1 0.025 0.416 0 0.5 0.25 0.011 1 1 0.1 3.84615384615385 0.0264423076923077 2.40384615384615 1.94998006008329 0.0243053484907766 5.38872534811933 9.99999964051979e-05 7.50888543121775e-07 68
0.01 0.025 0.416 1 0.5 0.25 0.011 0.293785310734463 1 0.1 0.112994350282486 0.0077683615819209 0.706214689265537 1.97240723283167 0.0239890487191367 3.55656438615192 9.99999991736777e-05 3.02697360510251e-08 69
0.1 0.025 0.416 1 0.5 0.25 0.011 0.293785310734463 1 0.1 1.12994350282486 0.0077683615819209 0.706214689265537 1.95013833804838 0.0243053484907766 1.55377020376597 9.99999921610373e-05 2.24517017932691e-06 70
0.01 0.025 0.416 12 0.5 0.25 0.011 0.0335051546391753 1 0.1 0.0128865979381443 0.000885953608247423 0.0805412371134021 2.00108564001356 0.0239890487191367 0.755746961152145 9.99999999928905e-05 -3.89430123259871e-06 71
0.1 0.025 0.416 12 0.5 0.25 0.011 0.0335051546391753 1 0.1 0.128865979381443 0.000885953608247423 0.0805412371134021 1.9518446662723 0.0243053484907766 0.412303738422132 9.99999989624752e-05 -1.55727268669192e-06 72
0.01 0.025 0.416 0 0.5 0.25 0.012 1 1 0.1 0.384615384615385 0.0288461538461538 2.40384615384615 1.96238261863712 0.0260670310838534 5.22449174574097 9.99999996151857e-05 3.11835526178861e-07 73
0.1 0.025 0.416 0 0.5 0.25 0.012 1 1 0.1 3.84615384615385 0.0288461538461538 2.40384615384615 1.94544517240371 0.0264439624400517 5.89160240367341 9.99999456432477e-05 7.2379608517803e-07 74
0.01 0.025 0.416 1 0.5 0.25 0.012 0.293785310734463 1 0.1 0.112994350282486 0.00847457627118644 0.706214689265537 1.96999882894331 0.0260670310838534 3.71711988832362 9.99999995365264e-05 6.36420035227125e-07 75
0.1 0.025 0.416 1 0.5 0.25 0.012 0.293785310734463 1 0.1 1.12994350282486 0.00847457627118644 0.706214689265537 1.94561736663231 0.0264439624400517 1.69871158765701 9.99999992292722e-05 8.27316598783767e-07 76
0.01 0.025 0.416 12 0.5 0.25 0.012 0.0335051546391753 1 0.1 0.0128865979381443 0.000966494845360825 0.0805412371134021 2.00134765696561 0.0260670310838534 0.835415719906441 9.99999998362693e-05 6.32887780072089e-07 77
0.1 0.025 0.416 12 0.5 0.25 0.012 0.0335051546391753 1 0.1 0.128865979381443 0.000966494845360825 0.0805412371134021 1.94746493253943 0.0264439624400517 0.449725593397752 9.99999994146412e-05 7.22029702027172e-07 78
0.01 0.025 0.416 0 0.5 0.25 0.013 1 1 0.1 0.384615384615385 0.03125 2.40384615384615 1.95934280559923 0.0281450134485701 5.65564690421674 9.99999962729703e-05 1.22478448849606e-06 79
0.1 0.025 0.416 0 0.5 0.25 0.013 1 1 0.1 3.84615384615385 0.03125 2.40384615384615 1.94091394352538 0.0285825763893268 6.39670072918119 9.99999695534548e-05 7.7292317468558e-07 80
0.01 0.025 0.416 1 0.5 0.25 0.013 0.293785310734463 1 0.1 0.112994350282486 0.00918079096045198 0.706214689265537 1.96760258534582 0.0281450134485701 3.86707431866164 9.99999994148459e-05 4.08535429041734e-07 81
0.1 0.025 0.416 1 0.5 0.25 0.013 0.293785310734463 1 0.1 1.12994350282486 0.00918079096045198 0.706214689265537 1.94110368357763 0.0285825763893268 1.84428146452852 9.99999938572915e-05 4.08921585948185e-06 82
0.01 0.025 0.416 12 0.5 0.25 0.013 0.0335051546391753 1 0.1 0.0128865979381443 0.00104703608247423 0.0805412371134021 2.00139918069986 0.0281450134485701 0.913046603530099 9.99999998637022e-05 2.34212524152788e-07 83
0.1 0.025 0.416 12 0.5 0.25 0.013 0.0335051546391753 1 0.1 0.128865979381443 0.00104703608247423 0.0805412371134021 1.94294731529613 0.0285825763893268 0.486795796078712 9.99999999033996e-05 6.46108503365994e-07 84
0.01 0.025 0.416 0 0.5 0.25 0.014 1 1 0.1 0.384615384615385 0.0336538461538462 2.40384615384615 1.9563172428095 0.0302229958132868 6.08610204371863 9.99999968376297e-05 5.84196768071976e-07 85
0.1 0.025 0.416 0 0.5 0.25 0.014 1 1 0.1 3.84615384615385 0.0336538461538462 2.40384615384615 1.93637515066799 0.0307211903386019 6.9040552801301 9.99999310777877e-05 9.83831818901493e-07 86
0.01 0.025 0.416 1 0.5 0.25 0.014 0.293785310734463 1 0.1 0.112994350282486 0.00988700564971751 0.706214689265537 1.96521832572152 0.0302229958132868 4.00786192125986 9.99999995963952e-05 4.33324834125948e-07 87
0.1 0.025 0.416 1 0.5 0.25 0.014 0.293785310734463 1 0.1 1.12994350282486 0.00988700564971751 0.706214689265537 1.93658936397234 0.0307211903386019 1.99048768234841 9.99999994453216e-05 8.11930576993802e-07 88
0.01 0.025 0.416 12 0.5 0.25 0.014 0.0335051546391753 1 0.1 0.0128865979381443 0.00112757731958763 0.0805412371134021 2.0014537992521 0.0302229958132868 0.989359741160748 9.99999999904411e-05 1.3314164772904e-06 89
0.1 0.025 0.416 12 0.5 0.25 0.014 0.0335051546391753 1 0.1 0.128865979381443 0.00112757731958763 0.0805412371134021 1.93861093084157 0.0307211903386019 0.523996011830882 9.99999999969151e-05 3.52294893257721e-09 90
0.01 0.025 0.416 0 0.5 0.25 0.015 1 1 0.1 0.384615384615385 0.0360576923076923 2.40384615384615 1.95329793270384 0.0323009781780035 6.51586690878143 9.99999983875011e-05 7.35662101014611e-07 91
0.1 0.025 0.416 0 0.5 0.25 0.015 1 1 0.1 3.84615384615385 0.0360576923076923 2.40384615384615 1.93185428124455 0.032859804287877 7.41363120425087 9.99999944227836e-05 1.02547327973657e-06 92
0.01 0.025 0.416 1 0.5 0.25 0.015 0.293785310734463 1 0.1 0.112994350282486 0.0105932203389831 0.706214689265537 1.96284938408199 0.0323009781780035 4.14067048040277 9.99999994038964e-05 -2.19113534039028e-07 93
0.1 0.025 0.416 1 0.5 0.25 0.015 0.293785310734463 1 0.1 1.12994350282486 0.0105932203389831 0.706214689265537 1.93206809499905 0.032859804287877 2.13733856678087 9.99999969399645e-05 1.49222395851023e-06 94
0.01 0.025 0.416 12 0.5 0.25 0.015 0.0335051546391753 1 0.1 0.0128865979381443 0.00120811855670103 0.0805412371134021 2.00149532863758 0.0323009781780035 1.06389838357901 9.99999999246569e-05 1.0070529053996e-06 95
0.1 0.025 0.416 12 0.5 0.25 0.015 0.0335051546391753 1 0.1 0.128865979381443 0.00120811855670103 0.0805412371134021 1.93427204135476 0.032859804287877 0.561051011647201 9.9999999633154e-05 5.37037029624265e-07 96
0.01 0.025 0.416 0 0.5 0.25 0.016 1 1 0.1 0.384615384615385 0.0384615384615385 2.40384615384615 1.95030125074735 0.0343086575767483 6.94489225668317 9.99999949551356e-05 1.27027933782831e-06 97
0.1 0.025 0.416 0 0.5 0.25 0.016 1 1 0.1 3.84615384615385 0.0384615384615385 2.40384615384615 1.92732949125662 0.0349487965285072 7.92548440960382 9.99999990430878e-05 2.36933259900596e-07 98
0.01 0.025 0.416 1 0.5 0.25 0.016 0.293785310734463 1 0.1 0.112994350282486 0.0112994350282486 0.706214689265537 1.96050194394533 0.0343086575767483 4.26699050146994 9.99999993039069e-05 4.39051255129996e-07 99
0.1 0.025 0.416 1 0.5 0.25 0.016 0.293785310734463 1 0.1 1.12994350282486 0.0112994350282486 0.706214689265537 1.92755272328575 0.0349487965285072 2.28483057101791 9.99999904638532e-05 -6.72119744415944e-07 100
0.01 0.025 0.416 12 0.5 0.25 0.016 0.0335051546391753 1 0.1 0.0128865979381443 0.00128865979381443 0.0805412371134021 2.00155634294386 0.0343086575767483 1.13666619012669 9.99999997740655e-05 3.37496612490273e-06 101
0.1 0.025 0.416 12 0.5 0.25 0.016 0.0335051546391753 1 0.1 0.128865979381443 0.00128865979381443 0.0805412371134021 1.92994422261968 0.0349487965285072 0.597952335695508 9.99999999514618e-05 3.05237841224937e-07 102
0.01 0.025 0.416 0 0.5 0.25 0.017 1 1 0.1 0.384615384615385 0.0408653846153846 2.40384615384615 1.94731113942931 0.0363163369754931 7.37320949482583 9.99999964323983e-05 9.67205640134416e-07 103
0.1 0.025 0.416 0 0.5 0.25 0.017 1 1 0.1 3.84615384615385 0.0408653846153846 2.40384615384615 1.92280641770682 0.0370377887691374 8.43961840556645 9.99999906046156e-05 1.15149789636781e-06 104
0.01 0.025 0.416 1 0.5 0.25 0.017 0.293785310734463 1 0.1 0.112994350282486 0.0120056497175141 0.706214689265537 1.95815796175374 0.0363163369754931 4.38711317047906 9.99999990261569e-05 1.80335005817156e-06 105
0.1 0.025 0.416 1 0.5 0.25 0.017 0.293785310734463 1 0.1 1.12994350282486 0.0120056497175141 0.706214689265537 1.92305168492291 0.0370377887691374 2.43296096221996 9.99999909434279e-05 1.17055213832984e-06 106
0.01 0.025 0.416 12 0.5 0.25 0.017 0.0335051546391753 1 0.1 0.0128865979381443 0.00136920103092784 0.0805412371134021 2.00142416967067 0.0363163369754931 1.20613925268816 9.99999999155617e-05 3.32158259863657e-06 107
0.1 0.025 0.416 12 0.5 0.25 0.017 0.0335051546391753 1 0.1 0.128865979381443 0.00136920103092784 0.0805412371134021 1.92562161482233 0.0370377887691374 0.63466910322405 9.99999999156918e-05 4.16325399932305e-06 108
0.01 0.025 0.416 0 0.5 0.25 0.018 1 1 0.1 0.384615384615385 0.0432692307692308 2.40384615384615 1.94433368103843 0.0383240163742379 7.80079488194064 9.99999998148038e-05 8.96798076022165e-07 109
0.1 0.025 0.416 0 0.5 0.25 0.018 1 1 0.1 3.84615384615385 0.0432692307692308 2.40384615384615 1.91828348934631 0.0391267810097676 8.95605180358072 9.9999970330833e-05 1.29251669389596e-06 110
0.01 0.025 0.416 1 0.5 0.25 0.018 0.293785310734463 1 0.1 0.112994350282486 0.0127118644067797 0.706214689265537 1.95584047737569 0.0383240163742379 4.50171706949426 9.99999991750516e-05 4.75136647026808e-07 111
0.1 0.025 0.416 1 0.5 0.25 0.018 0.293785310734463 1 0.1 1.12994350282486 0.0127118644067797 0.706214689265537 1.91855131041605 0.0391267810097676 2.58174266797825 9.99999939321483e-05 2.32785238152289e-06 112
0.01 0.025 0.416 12 0.5 0.25 0.018 0.0335051546391753 1 0.1 0.0128865979381443 0.00144974226804124 0.0805412371134021 2.00150125732418 0.0383240163742379 1.2752645560497 9.99999999805393e-05 4.28849095557293e-06 113
0.1 0.025 0.416 12 0.5 0.25 0.018 0.0335051546391753 1 0.1 0.128865979381443 0.00144974226804124 0.0805412371134021 1.9213865591431 0.0391267810097676 0.671360806499432 9.99999991076334e-05 1.17436970303864e-06 114
0.01 0.025 0.416 0 0.5 0.25 0.019 1 1 0.1 0.384615384615385 0.0456730769230769 2.40384615384615 1.9413782742675 0.0403316957729827 8.22761000760008 9.99999958369857e-05 2.24601368670196e-06 115
0.1 0.025 0.416 0 0.5 0.25 0.019 1 1 0.1 3.84615384615385 0.0456730769230769 2.40384615384615 1.91376697322863 0.0412157732503978 9.47478289151755 9.99999966041498e-05 1.3692720128855e-06 116
0.01 0.025 0.416 1 0.5 0.25 0.019 0.293785310734463 1 0.1 0.112994350282486 0.0134180790960452 0.706214689265537 1.95351863463214 0.0403316957729827 4.61118403753947 9.99999995718731e-05 -3.44950413744272e-06 117
0.1 0.025 0.416 1 0.5 0.25 0.019 0.293785310734463 1 0.1 1.12994350282486 0.0134180790960452 0.706214689265537 1.91404066221292 0.0412157732503978 2.73118905292186 9.99999992723904e-05 1.43359512194685e-06 118
0.01 0.025 0.416 12 0.5 0.25 0.019 0.0335051546391753 1 0.1 0.0128865979381443 0.00153028350515464 0.0805412371134021 2.00151517341715 0.0403316957729827 1.34200728920876 9.99999999937943e-05 -6.93777442933863e-06 119
0.1 0.025 0.416 12 0.5 0.25 0.019 0.0335051546391753 1 0.1 0.128865979381443 0.00153028350515464 0.0805412371134021 1.91703291095112 0.0412157732503978 0.707584566813094 9.99999999516422e-05 8.1334396129229e-07 120
0.01 0.025 0.416 0 0.5 0.25 0.02 1 1 0.1 0.384615384615385 0.0480769230769231 2.40384615384615 1.93842666462151 0.0423393751717275 8.65370309586625 9.99999972925991e-05 1.41558868382852e-06 121
0.1 0.025 0.416 0 0.5 0.25 0.02 1 1 0.1 3.84615384615385 0.0480769230769231 2.40384615384615 1.9092479239624 0.043304765491028 9.99585016913464 9.99999982026489e-05 1.15381533705161e-06 122
0.01 0.025 0.416 1 0.5 0.25 0.02 0.293785310734463 1 0.1 0.112994350282486 0.0141242937853107 0.706214689265537 1.9512311331918 0.0423393751717275 4.71622632036232 9.99999993747114e-05 2.27927329432553e-06 123
0.1 0.025 0.416 1 0.5 0.25 0.02 0.293785310734463 1 0.1 1.12994350282486 0.0141242937853107 0.706214689265537 1.90954219918161 0.043304765491028 2.88128623883744 9.99999952609881e-05 2.47671503539326e-06 124
0.01 0.025 0.416 12 0.5 0.25 0.02 0.0335051546391753 1 0.1 0.0128865979381443 0.00161082474226804 0.0805412371134021 2.00158601448856 0.0423393751717275 1.40701802242852 9.99999999953104e-05 -3.52658690183638e-06 125
0.1 0.025 0.416 12 0.5 0.25 0.02 0.0335051546391753 1 0.1 0.128865979381443 0.00161082474226804 0.0805412371134021 1.91268202882687 0.043304765491028 0.743574907242231 9.99999999982022e-05 2.36159755806487e-06 126
0.01 0.025 0.416 0 0.5 0.25 0.021 1 1 0.1 0.384615384615385 0.0504807692307692 2.40384615384615 1.93549017940388 0.0442802667867765 9.07903068084626 9.99999955599851e-05 7.95336388970114e-07 127
0.1 0.025 0.416 0 0.5 0.25 0.021 1 1 0.1 3.84615384615385 0.0504807692307692 2.40384615384615 1.90473671344035 0.0453458452598407 10.5192387831266 9.99999983513078e-05 3.21064654873471e-06 128
0.01 0.025 0.416 1 0.5 0.25 0.021 0.293785310734463 1 0.1 0.112994350282486 0.0148305084745763 0.706214689265537 1.94893829238176 0.0442802667867765 4.81703741146461 9.99999991353057e-05 1.39931759102208e-06 129
0.1 0.025 0.416 1 0.5 0.25 0.021 0.293785310734463 1 0.1 1.12994350282486 0.0148305084745763 0.706214689265537 1.90504196619004 0.0453458452598407 3.03204985664092 9.999999221047e-05 1.6405870676417e-06 130
0.01 0.025 0.416 12 0.5 0.25 0.021 0.0335051546391753 1 0.1 0.0128865979381443 0.00169136597938144 0.0805412371134021 2.00164726953256 0.0442802667867765 1.46987746484687 9.99999999836531e-05 -8.72506092763903e-07 131
0.1 0.025 0.416 12 0.5 0.25 0.021 0.0335051546391753 1 0.1 0.128865979381443 0.00169136597938144 0.0805412371134021 1.90832931845779 0.0453458452598407 0.7793120675804 9.99999999307839e-05 1.335813194836e-06 132
0.01 0.025 0.416 0 0.5 0.25 0.022 1 1 0.1 0.384615384615385 0.0528846153846154 2.40384615384615 1.9325708424782 0.0462211584018255 9.50357604907256 9.99999966004861e-05 2.30443958137982e-07 133
0.1 0.025 0.416 0 0.5 0.25 0.022 1 1 0.1 3.84615384615385 0.0528846153846154 2.40384615384615 1.90021540268723 0.0473869250286534 11.0450190131437 9.99999913574579e-05 1.06593134974187e-06 134
0.01 0.025 0.416 1 0.5 0.25 0.022 0.293785310734463 1 0.1 0.112994350282486 0.0155367231638418 0.706214689265537 1.94666154154955 0.0462211584018255 4.91410228526309 9.99999990379252e-05 6.21014353163751e-07 135
0.1 0.025 0.416 1 0.5 0.25 0.022 0.293785310734463 1 0.1 1.12994350282486 0.0155367231638418 0.706214689265537 1.90054743874324 0.0473869250286534 3.18347728979369 9.99999903272125e-05 3.12483965081434e-06 136
0.01 0.025 0.416 12 0.5 0.25 0.022 0.0335051546391753 1 0.1 0.0128865979381443 0.00177190721649485 0.0805412371134021 2.00177479573012 0.0462211584018255 2.64378505598212e-08 Inf 2.19045063276635e-06 137
0.1 0.025 0.416 12 0.5 0.25 0.022 0.0335051546391753 1 0.1 0.128865979381443 0.00177190721649485 0.0805412371134021 1.90399320221485 0.0473869250286534 0.814831831528055 9.99999989230622e-05 2.17862689677606e-06 138
0.01 0.025 0.416 0 0.5 0.25 0.023 1 1 0.1 0.384615384615385 0.0552884615384615 2.40384615384615 1.92966333627048 0.0481620500168745 9.92734991792199 9.9999997585809e-05 1.10220075821843e-06 139
0.1 0.025 0.416 0 0.5 0.25 0.023 1 1 0.1 3.84615384615385 0.0552884615384615 2.40384615384615 1.89570856792621 0.0494280047974661 11.5731279884108 9.99999997507439e-05 1.93663124881116e-06 140
0.01 0.025 0.416 1 0.5 0.25 0.023 0.293785310734463 1 0.1 0.112994350282486 0.0162429378531073 0.706214689265537 1.9444088965697 0.0481620500168745 5.00777651878434 9.99999993698125e-05 8.91067196584494e-07 141
0.1 0.025 0.416 1 0.5 0.25 0.023 0.293785310734463 1 0.1 1.12994350282486 0.0162429378531073 0.706214689265537 1.89604981177855 0.0494280047974661 3.335581319374 9.99999943109009e-05 2.50786567690398e-06 142
0.01 0.025 0.416 12 0.5 0.25 0.023 0.0335051546391753 1 0.1 0.0128865979381443 0.00185244845360825 0.0805412371134021 2.00182075138947 0.0481620500168745 1.58906266270464e-09 Inf 4.48093610683209e-06 143
0.1 0.025 0.416 12 0.5 0.25 0.023 0.0335051546391753 1 0.1 0.128865979381443 0.00185244845360825 0.0805412371134021 1.89952760905896 0.0494280047974661 0.84977069646539 9.99999998786416e-05 1.86209373231883e-06 144
0.01 0.025 0.416 0 0.5 0.25 0.024 1 1 0.1 0.384615384615385 0.0576923076923077 2.40384615384615 1.92676742263007 0.0501029416319235 10.3503462645241 9.99999985349387e-05 1.44527588652466e-06 145
0.1 0.025 0.416 0 0.5 0.25 0.024 1 1 0.1 3.84615384615385 0.0576923076923077 2.40384615384615 1.8912117790942 0.0514690845662788 12.1035902753816 9.99999384929673e-05 5.25112593796617e-06 146
0.01 0.025 0.416 1 0.5 0.25 0.024 0.293785310734463 1 0.1 0.112994350282486 0.0169491525423729 0.706214689265537 1.94216401669051 0.0501029416319235 5.09825424870702 9.99999999842099e-05 8.07518060308432e-07 147
0.1 0.025 0.416 1 0.5 0.25 0.024 0.293785310734463 1 0.1 1.12994350282486 0.0169491525423729 0.706214689265537 1.89155061203369 0.0514690845662788 3.48836533899907 9.99999981956823e-05 2.30175630910878e-06 148
0.01 0.025 0.416 12 0.5 0.25 0.024 0.0335051546391753 1 0.1 0.0128865979381443 0.00193298969072165 0.0805412371134021 2.00186400277917 0.0501029416319235 3.08263193408986e-08 Inf 6.78156697198062e-06 149
0.1 0.025 0.416 12 0.5 0.25 0.024 0.0335051546391753 1 0.1 0.128865979381443 0.00193298969072165 0.0805412371134021 1.89522081572527 0.0514690845662788 0.884827828613658 9.99999998152999e-05 1.38895098922287e-06 150
0.01 0.025 0.416 0 0.5 0.25 0.025 1 1 0.1 0.384615384615385 0.0600961538461539 2.40384615384615 1.92388336722175 0.0520438332469725 10.7725572837068 9.99999990163314e-05 7.31028976685977e-07 151
0.1 0.025 0.416 0 0.5 0.25 0.025 1 1 0.1 3.84615384615385 0.0600961538461539 2.40384615384615 1.88669827048182 0.0535101643350915 12.6365181795247 9.99999984291344e-05 1.64351598674894e-06 152
0.01 0.025 0.416 1 0.5 0.25 0.025 0.293785310734463 1 0.1 0.112994350282486 0.0176553672316384 0.706214689265537 1.9399307961032 0.0520438332469725 5.18580239150308 9.99999992067763e-05 2.86571371477251e-06 153
0.1 0.025 0.416 1 0.5 0.25 0.025 0.293785310734463 1 0.1 1.12994350282486 0.0176553672316384 0.706214689265537 1.88706886751045 0.0535101643350915 3.64181239060755 9.9999990426522e-05 2.23054857140248e-06 154
0.01 0.025 0.416 12 0.5 0.25 0.025 0.0335051546391753 1 0.1 0.0128865979381443 0.00201353092783505 0.0805412371134021 2.00184381772569 0.0520438332469725 8.62475100713023e-09 Inf -5.81765057589001e-06 155
0.1 0.025 0.416 12 0.5 0.25 0.025 0.0335051546391753 1 0.1 0.128865979381443 0.00201353092783505 0.0805412371134021 1.89091122152255 0.0535101643350915 0.919610176350201 9.99999999860487e-05 1.45221059344447e-06 156
0.01 0.025 0.416 0 0.5 0.25 0.026 1 1 0.1 0.384615384615385 0.0625 2.40384615384615 1.92101477321325 0.0539212216580926 11.1939602641572 9.99999994708567e-05 1.5997965544523e-06 157
0.1 0.025 0.416 0 0.5 0.25 0.026 1 1 0.1 3.84615384615385 0.0625 2.40384615384615 1.88219676088898 0.05550496317396 13.1718233080283 9.99999633133353e-05 2.48728142759891e-06 158
0.01 0.025 0.416 1 0.5 0.25 0.026 0.293785310734463 1 0.1 0.112994350282486 0.018361581920904 0.706214689265537 1.93770406430548 0.0539212216580926 5.27061664338188 9.99999997136902e-05 -1.60856656661323e-07 159
0.1 0.025 0.416 1 0.5 0.25 0.026 0.293785310734463 1 0.1 1.12994350282486 0.018361581920904 0.706214689265537 1.88257625320467 0.05550496317396 3.79595831649902 9.9999997623168e-05 1.54002789876095e-06 160
0.01 0.025 0.416 12 0.5 0.25 0.026 0.0335051546391753 1 0.1 0.0128865979381443 0.00209407216494845 0.0805412371134021 2.00194305417515 0.0539212216580926 4.02316999159602e-10 Inf 1.12967124200614e-05 161
0.1 0.025 0.416 12 0.5 0.25 0.026 0.0335051546391753 1 0.1 0.128865979381443 0.00209407216494845 0.0805412371134021 1.88660564837089 0.05550496317396 0.954131928637115 9.99999991016624e-05 2.90169060923606e-06 162
0.01 0.025 0.416 0 0.5 0.25 0.027 1 1 0.1 0.384615384615385 0.0649038461538462 2.40384615384615 1.91815206073545 0.0557986100692127 11.6145913248941 9.99999967064014e-05 1.69999894095163e-06 163
0.1 0.025 0.416 0 0.5 0.25 0.027 1 1 0.1 3.84615384615385 0.0649038461538462 2.40384615384615 1.87770123041346 0.0574997620128285 13.7095407457955 9.99999685609154e-05 4.19745297797203e-06 164
0.01 0.025 0.416 1 0.5 0.25 0.027 0.293785310734463 1 0.1 0.112994350282486 0.0190677966101695 0.706214689265537 1.93549968476725 0.0557986100692127 5.3529635002626 9.99999990800721e-05 5.28576467595521e-07 165
0.1 0.025 0.416 1 0.5 0.25 0.027 0.293785310734463 1 0.1 1.12994350282486 0.0190677966101695 0.706214689265537 1.87809212020271 0.0574997620128285 3.95078526390722 9.99999981110417e-05 8.11007205281378e-07 166
0.01 0.025 0.416 12 0.5 0.25 0.027 0.0335051546391753 1 0.1 0.0128865979381443 0.00217461340206186 0.0805412371134021 2.00191783666364 0.0557986100692127 9.45253889397812e-09 Inf -1.32403520586299e-06 167
0.1 0.025 0.416 12 0.5 0.25 0.027 0.0335051546391753 1 0.1 0.128865979381443 0.00217461340206186 0.0805412371134021 1.88230227241728 0.0574997620128285 0.988386577149813 9.99999999506829e-05 1.66015701563715e-06 168
0.01 0.025 0.416 0 0.5 0.25 0.028 1 1 0.1 0.384615384615385 0.0673076923076923 2.40384615384615 1.91531038515101 0.0576759984803328 12.034374238074 9.99999999942158e-05 1.70661535581207e-06 169
0.1 0.025 0.416 0 0.5 0.25 0.028 1 1 0.1 3.84615384615385 0.0673076923076923 2.40384615384615 1.87319767748045 0.059494560851697 14.2497447815472 9.99999757507197e-05 5.00719945850658e-06 170
0.01 0.025 0.416 1 0.5 0.25 0.028 0.293785310734463 1 0.1 0.112994350282486 0.019774011299435 0.706214689265537 1.93330470589072 0.0576759984803328 5.43295843381153 9.99999991530415e-05 2.9240596968183e-06 171
0.1 0.025 0.416 1 0.5 0.25 0.028 0.293785310734463 1 0.1 1.12994350282486 0.019774011299435 0.706214689265537 1.87361235402701 0.059494560851697 4.10630194923845 9.99999950571373e-05 3.89872877215591e-06 172
0.01 0.025 0.416 12 0.5 0.25 0.028 0.0335051546391753 1 0.1 0.0128865979381443 0.00225515463917526 0.0805412371134021 2.00194771313355 0.0576759984803328 3.40755332908782e-08 Inf 7.81668407778824e-09 173
0.1 0.025 0.416 12 0.5 0.25 0.028 0.0335051546391753 1 0.1 0.128865979381443 0.00225515463917526 0.0805412371134021 1.8779924843275 0.059494560851697 1.02234970711874 9.99999993839696e-05 1.05384290760568e-06 174
0.01 0.025 0.416 0 0.5 0.25 0.029 1 1 0.1 0.384615384615385 0.0697115384615385 2.40384615384615 1.9124841111793 0.0595533868914529 12.4533260945328 9.99999990672906e-05 2.45606889415217e-06 175
0.1 0.025 0.416 0 0.5 0.25 0.029 1 1 0.1 3.84615384615385 0.0697115384615385 2.40384615384615 1.86869792490563 0.0614893596905655 14.7924033255974 9.99999996439405e-05 3.08020939121523e-06 176
0.01 0.025 0.416 1 0.5 0.25 0.029 0.293785310734463 1 0.1 0.112994350282486 0.0204802259887006 0.706214689265537 1.93112218107786 0.0595533868914529 5.5107718620969 9.99999998395618e-05 2.07283455821994e-06 177
0.1 0.025 0.416 1 0.5 0.25 0.029 0.293785310734463 1 0.1 1.12994350282486 0.0204802259887006 0.706214689265537 1.86913464305947 0.0614893596905655 4.26251556802642 9.99999899785886e-05 4.31685677915183e-06 178
0.01 0.025 0.416 12 0.5 0.25 0.029 0.0335051546391753 1 0.1 0.0128865979381443 0.00233569587628866 0.0805412371134021 2.00196984750878 0.0595533868914529 3.75951681157866e-08 Inf -4.7572517036798e-09 179
0.1 0.025 0.416 12 0.5 0.25 0.029 0.0335051546391753 1 0.1 0.128865979381443 0.00233569587628866 0.0805412371134021 1.87381211463512 0.0614893596905655 1.05639601442437 9.9999999237094e-05 -1.43009901404367e-06 180
0.01 0.025 0.416 0 0.5 0.25 0.03 1 1 0.1 0.384615384615385 0.0721153846153846 2.40384615384615 1.90965069064457 0.061430775302573 12.8715566097616 9.99999993743783e-05 1.84974215178269e-06 181
0.1 0.025 0.416 0 0.5 0.25 0.03 1 1 0.1 3.84615384615385 0.0721153846153846 2.40384615384615 1.86420021169477 0.063484158529434 15.3375396800398 9.99999362183424e-05 2.72800247336225e-06 182
0.01 0.025 0.416 1 0.5 0.25 0.03 0.293785310734463 1 0.1 0.112994350282486 0.0211864406779661 0.706214689265537 1.9289412781863 0.061430775302573 5.58650252121987 9.99999991540962e-05 -4.83996386968499e-07 183
0.1 0.025 0.416 1 0.5 0.25 0.03 0.293785310734463 1 0.1 1.12994350282486 0.0211864406779661 0.706214689265537 1.86463864040879 0.063484158529434 4.41945967466924 9.99999994031886e-05 1.50126106313042e-06 184
0.01 0.025 0.416 12 0.5 0.25 0.03 0.0335051546391753 1 0.1 0.0128865979381443 0.00241623711340206 0.0805412371134021 2.00198999904313 0.061430775302573 8.55374972241751e-10 Inf 1.75120747902824e-08 185
0.1 0.025 0.416 12 0.5 0.25 0.03 0.0335051546391753 1 0.1 0.128865979381443 0.00241623711340206 0.0805412371134021 1.86950115008839 0.063484158529434 1.08981140562554 9.99999987817603e-05 2.99367906020365e-06 186
0.01 0.025 0.416 0 0.5 0.25 0.031 1 1 0.1 0.384615384615385 0.0745192307692308 2.40384615384615 1.90684540198754 0.0632476132232561 13.2888801578662 9.99999986988076e-05 2.37795914059813e-06 187
0.1 0.025 0.416 0 0.5 0.25 0.031 1 1 0.1 3.84615384615385 0.0745192307692308 2.40384615384615 1.85971250501219 0.0654342346549663 15.8851307051638 9.99999794676354e-05 3.24713295996037e-06 188
0.01 0.025 0.416 1 0.5 0.25 0.031 0.293785310734463 1 0.1 0.112994350282486 0.0218926553672316 0.706214689265537 1.92678909374367 0.0632476132232561 5.6603853750465 9.99999999377055e-05 1.02739649276984e-06 189
0.1 0.025 0.416 1 0.5 0.25 0.031 0.293785310734463 1 0.1 1.12994350282486 0.0218926553672316 0.706214689265537 1.86017019326901 0.0654342346549663 4.57707408602058 9.99999954131026e-05 2.64087674817226e-06 190
0.01 0.025 0.416 12 0.5 0.25 0.031 0.0335051546391753 1 0.1 0.0128865979381443 0.00249677835051546 0.0805412371134021 2.00200802646752 0.0632476132232561 2.71333361161197e-09 Inf 2.26878827946919e-08 191
0.1 0.025 0.416 12 0.5 0.25 0.031 0.0335051546391753 1 0.1 0.128865979381443 0.00249677835051546 0.0805412371134021 1.86518102576578 0.0654342346549663 1.12292710946471 9.99999992902356e-05 3.31397054531557e-06 192
0.01 0.025 0.416 0 0.5 0.25 0.032 1 1 0.1 0.384615384615385 0.0769230769230769 2.40384615384615 1.90404730238208 0.0650644511439392 13.7053991442183 9.99999990404232e-05 2.12131411148064e-06 193
0.1 0.025 0.416 0 0.5 0.25 0.032 1 1 0.1 3.84615384615385 0.0769230769230769 2.40384615384615 1.85522209925459 0.0673843107804986 16.4352530403376 9.99999735791235e-05 4.26449552670682e-06 194
0.01 0.025 0.416 1 0.5 0.25 0.032 0.293785310734463 1 0.1 0.112994350282486 0.0225988700564972 0.706214689265537 1.92464228932186 0.0650644511439392 5.73243971133381 9.99999997637752e-05 1.11973812888522e-06 195
0.1 0.025 0.416 1 0.5 0.25 0.032 0.293785310734463 1 0.1 1.12994350282486 0.0225988700564972 0.706214689265537 1.85569733690545 0.0673843107804986 4.73540832359413 9.99999903669446e-05 3.62940164311265e-06 196
0.01 0.025 0.416 12 0.5 0.25 0.032 0.0335051546391753 1 0.1 0.0128865979381443 0.00257731958762887 0.0805412371134021 2.0020240439671 0.0650644511439392 5.12971495315873e-09 Inf 2.27453773593567e-08 197
0.1 0.025 0.416 12 0.5 0.25 0.032 0.0335051546391753 1 0.1 0.128865979381443 0.00257731958762887 0.0805412371134021 1.86086297553374 0.0673843107804986 1.15577644840409 9.99999989609538e-05 3.14840511073111e-06 198
0.01 0.025 0.416 0 0.5 0.25 0.033 1 1 0.1 0.384615384615385 0.0793269230769231 2.40384615384615 1.90126175481452 0.0668812890646223 14.1210798300321 9.99999976735166e-05 2.23171873059425e-06 199
0.1 0.025 0.416 0 0.5 0.25 0.033 1 1 0.1 3.84615384615385 0.0793269230769231 2.40384615384615 1.85073444386457 0.0693343869060309 16.9878968511153 9.99999676202235e-05 3.37743414835501e-06 200
0.01 0.025 0.416 1 0.5 0.25 0.033 0.293785310734463 1 0.1 0.112994350282486 0.0233050847457627 0.706214689265537 1.92249407390709 0.0668812890646223 5.80273633743377 9.99999992731954e-05 1.02075649710542e-07 201
0.1 0.025 0.416 1 0.5 0.25 0.033 0.293785310734463 1 0.1 1.12994350282486 0.0233050847457627 0.706214689265537 1.85122805855321 0.0693343869060309 4.8944552665815 9.99999989263339e-05 3.96388768331146e-06 202
0.01 0.025 0.416 12 0.5 0.25 0.033 0.0335051546391753 1 0.1 0.0128865979381443 0.00265786082474227 0.0805412371134021 2.00203816769879 0.0668812890646223 3.56323700580197e-09 Inf 2.85484184070484e-08 203
0.1 0.025 0.416 12 0.5 0.25 0.033 0.0335051546391753 1 0.1 0.128865979381443 0.00265786082474227 0.0805412371134021 1.85655170267802 0.0693343869060309 1.18837583386349 9.99999993144089e-05 2.96046874348477e-06 204
0.01 0.025 0.416 0 0.5 0.25 0.034 1 1 0.1 0.384615384615385 0.0817307692307692 2.40384615384615 1.89848609480071 0.0686981269853054 14.5359325624644 9.9999996853728e-05 2.69781261519331e-06 205
0.1 0.025 0.416 0 0.5 0.25 0.034 1 1 0.1 3.84615384615385 0.0817307692307692 2.40384615384615 1.84624670811758 0.0712844630315632 17.5430938970314 9.99999975450638e-05 4.03758157441203e-06 206
0.01 0.025 0.416 1 0.5 0.25 0.034 0.293785310734463 1 0.1 0.112994350282486 0.0240112994350283 0.706214689265537 1.92037116979103 0.0686981269853054 5.87148710374285 9.99999991972977e-05 1.17685725986583e-06 207
0.1 0.025 0.416 1 0.5 0.25 0.034 0.293785310734463 1 0.1 1.12994350282486 0.0240112994350283 0.706214689265537 1.84675836694166 0.0712844630315632 5.05422591826603 9.99999926168949e-05 4.24995648451443e-06 208
0.01 0.025 0.416 12 0.5 0.25 0.034 0.0335051546391753 1 0.1 0.0128865979381443 0.00273840206185567 0.0805412371134021 2.0020504219196 0.0686981269853054 3.13076946312218e-10 Inf 3.2462237564701e-08 209
0.1 0.025 0.416 12 0.5 0.25 0.034 0.0335051546391753 1 0.1 0.128865979381443 0.00273840206185567 0.0805412371134021 1.8521994421138 0.0712844630315632 5.15461138703155e-09 Inf 3.51881900084727e-06 210
0.01 0.025 0.416 0 0.5 0.25 0.035 1 1 0.1 0.384615384615385 0.0841346153846154 2.40384615384615 1.89572641138064 0.0705149649059885 14.9499158476259 9.99999945039409e-05 2.53887780121698e-06 211
0.1 0.025 0.416 0 0.5 0.25 0.035 1 1 0.1 3.84615384615385 0.0841346153846154 2.40384615384615 1.84176548455474 0.0732345391570955 18.1008242967928 9.99999997987056e-05 5.1838663905901e-06 212
0.01 0.025 0.416 1 0.5 0.25 0.035 0.293785310734463 1 0.1 0.112994350282486 0.0247175141242938 0.706214689265537 1.91825591022431 0.0705149649059885 5.93871756932561 9.99999995163758e-05 1.18670046878044e-06 213
0.1 0.025 0.416 1 0.5 0.25 0.035 0.293785310734463 1 0.1 1.12994350282486 0.0247175141242938 0.706214689265537 1.84229023972506 0.0732345391570955 5.21472196480345 9.99999964493847e-05 4.1167472137893e-06 214
0.01 0.025 0.416 12 0.5 0.25 0.035 0.0335051546391753 1 0.1 0.0128865979381443 0.00281894329896907 0.0805412371134021 2.00206083389425 0.0705149649059885 3.6280693102575e-09 Inf 3.66913341931507e-08 215
0.1 0.025 0.416 12 0.5 0.25 0.035 0.0335051546391753 1 0.1 0.128865979381443 0.00281894329896907 0.0805412371134021 1.84790435267533 0.0732345391570955 3.53354718696935e-08 Inf 3.73837846656677e-06 216
0.01 0.025 0.416 0 0.5 0.25 0.036 1 1 0.1 0.384615384615385 0.0865384615384616 2.40384615384615 1.89296929803394 0.0722743546143391 15.3631077962665 9.99999971103005e-05 2.64986601639094e-06 217
0.1 0.025 0.416 0 0.5 0.25 0.036 1 1 0.1 3.84615384615385 0.0865384615384616 2.40384615384615 1.83728325335264 0.0751413815383928 18.6611468157808 9.99999819815134e-05 4.29494446796408e-06 218
0.01 0.025 0.416 1 0.5 0.25 0.036 0.293785310734463 1 0.1 0.112994350282486 0.0254237288135593 0.706214689265537 1.91615127983675 0.0722743546143391 6.00451983329536 9.99999998221729e-05 1.33090378073852e-06 219
0.1 0.025 0.416 1 0.5 0.25 0.036 0.293785310734463 1 0.1 1.12994350282486 0.0254237288135593 0.706214689265537 1.83782519515378 0.0751413815383928 5.37594547157216 9.99999989917677e-05 4.40419279079673e-06 220
0.01 0.025 0.416 12 0.5 0.25 0.036 0.0335051546391753 1 0.1 0.0128865979381443 0.00289948453608247 0.0805412371134021 2.00206951711222 0.0722743546143391 1.95243446410309e-10 Inf 4.31994905403243e-08 221
0.1 0.025 0.416 12 0.5 0.25 0.036 0.0335051546391753 1 0.1 0.128865979381443 0.00289948453608247 0.0805412371134021 1.84363187269159 0.0751413815383928 1.28463264437277 9.99999988776593e-05 2.95309157682944e-06 222
0.01 0.025 0.416 0 0.5 0.25 0.037 1 1 0.1 0.384615384615385 0.0889423076923077 2.40384615384615 1.89023328134898 0.0740337443226897 15.7753875453952 9.99999936077689e-05 1.96106362093662e-06 223
0.1 0.025 0.416 0 0.5 0.25 0.037 1 1 0.1 3.84615384615385 0.0889423076923077 2.40384615384615 1.832805452899 0.0770482239196901 19.2240468094882 9.99999833189991e-05 4.24028763634787e-06 224
0.01 0.025 0.416 1 0.5 0.25 0.037 0.293785310734463 1 0.1 0.112994350282486 0.0261299435028249 0.706214689265537 1.91405514458894 0.0740337443226897 6.06896241833762 9.99999992228745e-05 6.45659005371613e-07 225
0.1 0.025 0.416 1 0.5 0.25 0.037 0.293785310734463 1 0.1 1.12994350282486 0.0261299435028249 0.706214689265537 1.83336421456054 0.0770482239196901 5.53789916009604 9.99999913017247e-05 5.14476537893938e-06 226
0.01 0.025 0.416 12 0.5 0.25 0.037 0.0335051546391753 1 0.1 0.0128865979381443 0.00298002577319588 0.0805412371134021 2.00207646960864 0.0740337443226897 3.99731601985476e-11 Inf 4.90435186906168e-08 227
0.1 0.025 0.416 12 0.5 0.25 0.037 0.0335051546391753 1 0.1 0.128865979381443 0.00298002577319588 0.0805412371134021 1.83934129210617 0.0770482239196901 1.31625169033284 9.99999988484448e-05 3.61860078756937e-06 228
0.01 0.025 0.416 0 0.5 0.25 0.038 1 1 0.1 0.384615384615385 0.0913461538461539 2.40384615384615 1.88750695571918 0.0757931340310403 16.1868222063396 9.99999996390555e-05 2.81582932759594e-06 229
0.1 0.025 0.416 0 0.5 0.25 0.038 1 1 0.1 3.84615384615385 0.0913461538461539 2.40384615384615 1.82832307090629 0.0789550663009874 19.7895973581338 9.99999907783655e-05 4.75614919670519e-06 230
0.01 0.025 0.416 1 0.5 0.25 0.038 0.293785310734463 1 0.1 0.112994350282486 0.0268361581920904 0.706214689265537 1.9119722705511 0.0757931340310403 6.13212933212535 9.99999999126977e-05 1.38384818992865e-06 231
0.1 0.025 0.416 1 0.5 0.25 0.038 0.293785310734463 1 0.1 1.12994350282486 0.0268361581920904 0.706214689265537 1.82890245756883 0.0789550663009874 5.70059673499467 9.99999990139305e-05 5.99991399652389e-06 232
0.01 0.025 0.416 12 0.5 0.25 0.038 0.0335051546391753 1 0.1 0.0128865979381443 0.00306056701030928 0.0805412371134021 2.00208142525321 0.0757931340310403 3.62895143622699e-09 Inf -2.42264507344103e-08 233
0.1 0.025 0.416 12 0.5 0.25 0.038 0.0335051546391753 1 0.1 0.128865979381443 0.00306056701030928 0.0805412371134021 1.83503449242258 0.0789550663009874 5.39060202725539e-11 Inf 4.32358189583759e-06 234
0.01 0.025 0.416 0 0.5 0.25 0.039 1 1 0.1 0.384615384615385 0.09375 2.40384615384615 1.88478756228451 0.0775525237393909 16.5974278225809 9.99999990091149e-05 3.39358946521706e-06 235
0.1 0.025 0.416 0 0.5 0.25 0.039 1 1 0.1 3.84615384615385 0.09375 2.40384615384615 1.82385920272267 0.0808619086822847 20.3576675680651 9.99999929395257e-05 6.53603937661451e-06 236
0.01 0.025 0.416 1 0.5 0.25 0.039 0.293785310734463 1 0.1 0.112994350282486 0.0275423728813559 0.706214689265537 1.90989735942157 0.0775525237393909 6.19406855768268 9.99999992431916e-05 1.45372565985014e-06 237
0.1 0.025 0.416 1 0.5 0.25 0.039 0.293785310734463 1 0.1 1.12994350282486 0.0275423728813559 0.706214689265537 1.82444906630083 0.0808619086822847 5.8640253842835 9.9999991299532e-05 6.42157335450921e-06 238
0.01 0.025 0.416 12 0.5 0.25 0.039 0.0335051546391753 1 0.1 0.0128865979381443 0.00314110824742268 0.0805412371134021 2.00208541753353 0.0775525237393909 1.21938342062533e-09 Inf 6.24750668976048e-08 239
0.1 0.025 0.416 12 0.5 0.25 0.039 0.0335051546391753 1 0.1 0.128865979381443 0.00314110824742268 0.0805412371134021 1.83066265738349 0.0808619086822847 1.37845076349226 9.99999989085912e-05 5.4506518523123e-06 240
0.01 0.025 0.416 0 0.5 0.25 0.04 1 1 0.1 0.384615384615385 0.0961538461538462 2.40384615384615 1.88207917314997 0.0793119134477415 17.0071739336476 9.99999963420262e-05 3.73067975567576e-06 241
0.1 0.025 0.416 0 0.5 0.25 0.04 1 1 0.1 3.84615384615385 0.0961538461538462 2.40384615384615 1.81937977848741 0.082768751063582 20.9284964415145 9.99999921641459e-05 5.78796305750195e-06 242
0.01 0.025 0.416 1 0.5 0.25 0.04 0.293785310734463 1 0.1 0.112994350282486 0.0282485875706215 0.706214689265537 1.90783259147165 0.0793119134477415 6.2548461283911 9.99999990156653e-05 -3.84237304196233e-08 243
0.1 0.025 0.416 1 0.5 0.25 0.04 0.293785310734463 1 0.1 1.12994350282486 0.0282485875706215 0.706214689265537 1.81998430857768 0.082768751063582 6.02822928492608 9.99999977824989e-05 5.25777061777255e-06 244
0.01 0.025 0.416 12 0.5 0.25 0.04 0.0335051546391753 1 0.1 0.0128865979381443 0.00322164948453608 0.0805412371134021 2.00208720309438 0.0793119134477415 2.33523315799206e-07 Inf 1.56918535054729e-07 245
0.1 0.025 0.416 12 0.5 0.25 0.04 0.0335051546391753 1 0.1 0.128865979381443 0.00322164948453608 0.0805412371134021 1.82646741151131 0.082768751063582 3.00301862606045e-07 Inf 4.8239849520515e-06 246
0.01 0.025 0.416 0 0.5 0.25 0.041 1 1 0.1 0.384615384615385 0.0985576923076923 2.40384615384615 1.87938195969251 0.0810164479895945 16.7357639811087 9.99999972901566e-05 3.87519028566263e-06 247
0.1 0.025 0.416 0 0.5 0.25 0.041 1 1 0.1 3.84615384615385 0.0985576923076923 2.40384615384615 1.81490814652224 0.084633783230589 21.5019487213693 9.99999677794294e-05 6.35957211103655e-06 248
0.01 0.025 0.416 1 0.5 0.25 0.041 0.293785310734463 1 0.1 0.112994350282486 0.028954802259887 0.706214689265537 1.9057831503898 0.0810164479895945 6.31453089444863 9.99999990975164e-05 2.11764812008131e-06 249
0.1 0.025 0.416 1 0.5 0.25 0.041 0.293785310734463 1 0.1 1.12994350282486 0.028954802259887 0.706214689265537 1.81553037066277 0.084633783230589 6.19316893869582 9.99999977061294e-05 5.94730288483447e-06 250
0.01 0.025 0.416 12 0.5 0.25 0.041 0.0335051546391753 1 0.1 0.0128865979381443 0.00330219072164948 0.0805412371134021 2.0020880353933 0.0810164479895945 3.19225067230838e-08 Inf 1.00811157310865e-07 251
0.1 0.025 0.416 12 0.5 0.25 0.041 0.0335051546391753 1 0.1 0.128865979381443 0.00330219072164948 0.0805412371134021 1.82207020791603 0.084633783230589 1.43994712043581 9.99999999336722e-05 -6.84474722811856e-06 252
0.01 0.025 0.416 0 0.5 0.25 0.042 1 1 0.1 0.384615384615385 0.100961538461538 2.40384615384615 1.87669961632973 0.0827209825314475 16.5819682646768 9.99999966886378e-05 2.97136604876513e-06 253
0.1 0.025 0.416 0 0.5 0.25 0.042 1 1 0.1 3.84615384615385 0.100961538461538 2.40384615384615 1.810439367971 0.086498815397596 22.0780741811534 9.99999787365535e-05 5.88199086604124e-06 254
0.01 0.025 0.416 1 0.5 0.25 0.042 0.293785310734463 1 0.1 0.112994350282486 0.0296610169491525 0.706214689265537 1.90374194413245 0.0827209825314475 6.37315434696978 9.99999990191486e-05 1.48793158982752e-06 255
0.1 0.025 0.416 1 0.5 0.25 0.042 0.293785310734463 1 0.1 1.12994350282486 0.0296610169491525 0.706214689265537 1.81108119331336 0.086498815397596 6.35886080661817 9.99999989841072e-05 5.72929235109765e-06 256
0.01 0.025 0.416 12 0.5 0.25 0.042 0.0335051546391753 1 0.1 0.0128865979381443 0.00338273195876289 0.0805412371134021 2.00208711893197 0.0827209825314475 3.46983377794152e-10 Inf 8.61338343982609e-08 257
0.1 0.025 0.416 12 0.5 0.25 0.042 0.0335051546391753 1 0.1 0.128865979381443 0.00338273195876289 0.0805412371134021 1.8178516258529 0.086498815397596 1.47058501152007 9.99999999688559e-05 5.58746446499558e-06 258
0.01 0.025 0.416 0 0.5 0.25 0.043 1 1 0.1 0.384615384615385 0.103365384615385 2.40384615384615 1.87402751023306 0.0844255170733005 16.7310005314579 9.99999991903033e-05 3.39279696559558e-06 259
0.1 0.025 0.416 0 0.5 0.25 0.043 1 1 0.1 3.84615384615385 0.103365384615385 2.40384615384615 1.80597109221439 0.088363847564603 22.6569078121905 9.99999637195659e-05 6.38523228735366e-06 260
0.01 0.025 0.416 1 0.5 0.25 0.043 0.293785310734463 1 0.1 0.112994350282486 0.0303672316384181 0.706214689265537 1.90170841643546 0.0844255170733005 6.43076331208529 9.9999999595396e-05 1.07721398800997e-06 261
0.1 0.025 0.416 1 0.5 0.25 0.043 0.293785310734463 1 0.1 1.12994350282486 0.0303672316384181 0.706214689265537 1.80662455295698 0.088363847564603 6.52533694837936 9.99999951708241e-05 4.1946093400913e-06 262
0.01 0.025 0.416 12 0.5 0.25 0.043 0.0335051546391753 1 0.1 0.0128865979381443 0.00346327319587629 0.0805412371134021 2.00208470059016 0.0844255170733005 4.59726600537946e-10 Inf 9.06441423031978e-08 263
0.1 0.025 0.416 12 0.5 0.25 0.043 0.0335051546391753 1 0.1 0.128865979381443 0.00346327319587629 0.0805412371134021 1.81359107212611 0.088363847564603 1.50087051552299 9.99999988588757e-05 6.82732988988022e-06 264
0.01 0.025 0.416 0 0.5 0.25 0.044 1 1 0.1 0.384615384615385 0.105769230769231 2.40384615384615 1.87137391973177 0.0861300516151535 16.9465661997922 9.99999987608691e-05 4.61223594971916e-06 265
0.1 0.025 0.416 0 0.5 0.25 0.044 1 1 0.1 3.84615384615385 0.105769230769231 2.40384615384615 1.80144904397537 0.09022887973161 23.2388891160009 9.99999509287419e-05 -7.02141693464942e-06 266
0.01 0.025 0.416 1 0.5 0.25 0.044 0.293785310734463 1 0.1 0.112994350282486 0.0310734463276836 0.706214689265537 1.89968837743415 0.0861300516151535 6.48741673715654 9.99999996099399e-05 1.55316408356754e-06 267
0.1 0.025 0.416 1 0.5 0.25 0.044 0.293785310734463 1 0.1 1.12994350282486 0.0310734463276836 0.706214689265537 1.80217673440469 0.09022887973161 6.69256645429743 9.99999991081746e-05 4.08348652691792e-06 268
0.01 0.025 0.416 12 0.5 0.25 0.044 0.0335051546391753 1 0.1 0.0128865979381443 0.00354381443298969 0.0805412371134021 2.00208060812341 0.0861300516151535 5.39355937290847e-08 Inf 5.96612033110233e-08 269
0.1 0.025 0.416 12 0.5 0.25 0.044 0.0335051546391753 1 0.1 0.128865979381443 0.00354381443298969 0.0805412371134021 1.80932412779125 0.09022887973161 1.53091756495908 9.99999999662365e-05 6.26123345259799e-06 270
0.01 0.025 0.416 0 0.5 0.25 0.045 1 1 0.1 0.384615384615385 0.108173076923077 2.40384615384615 1.86871264585698 0.0878345861570065 17.1856650629988 9.99999998716472e-05 3.7587463381783e-06 271
0.1 0.025 0.416 0 0.5 0.25 0.045 1 1 0.1 3.84615384615385 0.108173076923077 2.40384615384615 1.79704384613154 0.092093911898617 23.8227139536092 9.99999640974858e-05 4.30306133392122e-06 272
0.01 0.025 0.416 1 0.5 0.25 0.045 0.293785310734463 1 0.1 0.112994350282486 0.0317796610169492 0.706214689265537 1.89768430854362 0.0878345861570065 6.5431608883179 9.999999961878e-05 3.48782122427949e-06 273
0.1 0.025 0.416 1 0.5 0.25 0.045 0.293785310734463 1 0.1 1.12994350282486 0.0317796610169492 0.706214689265537 1.79773227976369 0.092093911898617 6.86056609240483 9.99999997790962e-05 6.70047096396065e-06 274
0.01 0.025 0.416 12 0.5 0.25 0.045 0.0335051546391753 1 0.1 0.0128865979381443 0.00362435567010309 0.0805412371134021 2.00207555231808 0.0878345861570065 4.92850324787519e-10 Inf 8.14718328356889e-08 275
0.1 0.025 0.416 12 0.5 0.25 0.045 0.0335051546391753 1 0.1 0.128865979381443 0.00362435567010309 0.0805412371134021 1.80506881584504 0.092093911898617 1.560829522551 9.9999999600333e-05 6.26202297415723e-06 276
0.01 0.025 0.416 0 0.5 0.25 0.046 1 1 0.1 0.384615384615385 0.110576923076923 2.40384615384615 1.86607271629879 0.0894867969989018 17.44498153888 9.99999958573028e-05 4.00248357157462e-06 277
0.1 0.025 0.416 0 0.5 0.25 0.046 1 1 0.1 3.84615384615385 0.110576923076923 2.40384615384615 1.79252443913284 0.0939184955016285 24.4102185760586 9.99999379004968e-05 -6.34077917749387e-06 278
0.01 0.025 0.416 1 0.5 0.25 0.046 0.293785310734463 1 0.1 0.112994350282486 0.0324858757062147 0.706214689265537 1.89568175295137 0.0894867969989018 6.59800118498202 9.99999996429413e-05 5.35108158750131e-06 279
0.1 0.025 0.416 1 0.5 0.25 0.046 0.293785310734463 1 0.1 1.12994350282486 0.0324858757062147 0.706214689265537 1.79322936166833 0.0939184955016285 7.02949354241375 9.99999939723384e-05 -6.5433483694699e-06 280
0.01 0.025 0.416 12 0.5 0.25 0.046 0.0335051546391753 1 0.1 0.0128865979381443 0.00370489690721649 0.0805412371134021 2.00206907743156 0.0894867969989018 6.42885058984785e-07 Inf 5.33802810620543e-07 281
0.1 0.025 0.416 12 0.5 0.25 0.046 0.0335051546391753 1 0.1 0.128865979381443 0.00370489690721649 0.0805412371134021 1.80082497791405 0.0939184955016285 2.53964673596618e-09 Inf 5.96775669237104e-06 282
0.01 0.025 0.416 0 0.5 0.25 0.047 1 1 0.1 0.384615384615385 0.112980769230769 2.40384615384615 1.86344416715155 0.0911390078407971 17.6997767512325 9.99999963356979e-05 3.40933969000812e-06 283
0.1 0.025 0.416 0 0.5 0.25 0.047 1 1 0.1 3.84615384615385 0.112980769230769 2.40384615384615 1.78807300908272 0.09574307910464 24.9999632610073 9.99999728135692e-05 -6.69412711579165e-06 284
0.01 0.025 0.416 1 0.5 0.25 0.047 0.293785310734463 1 0.1 0.112994350282486 0.0331920903954802 0.706214689265537 1.89367902568088 0.0911390078407971 6.65197265974466 9.99999990011768e-05 1.68976703240897e-06 285
0.1 0.025 0.416 1 0.5 0.25 0.047 0.293785310734463 1 0.1 1.12994350282486 0.0331920903954802 0.706214689265537 1.7887963285192 0.09574307910464 7.19904057585785 9.99999904058718e-05 -6.24032072565894e-06 286
0.01 0.025 0.416 12 0.5 0.25 0.047 0.0335051546391753 1 0.1 0.0128865979381443 0.0037854381443299 0.0805412371134021 2.00206120323964 0.0911390078407971 4.41159747621711e-11 Inf 1.23961291342845e-07 287
0.1 0.025 0.416 12 0.5 0.25 0.047 0.0335051546391753 1 0.1 0.128865979381443 0.0037854381443299 0.0805412371134021 1.79656033728154 0.09574307910464 4.4686719992762e-08 Inf 6.34864180037997e-06 288
0.01 0.025 0.416 0 0.5 0.25 0.048 1 1 0.1 0.384615384615385 0.115384615384615 2.40384615384615 1.86082487176847 0.0927912186826924 17.9787366204897 9.99999936308615e-05 4.17985873701898e-06 289
0.1 0.025 0.416 0 0.5 0.25 0.048 1 1 0.1 3.84615384615385 0.115384615384615 2.40384615384615 1.78361222952656 0.0975676627076515 25.5925923011499 9.99999663566786e-05 -5.95646132495187e-06 290
0.01 0.025 0.416 1 0.5 0.25 0.048 0.293785310734463 1 0.1 0.112994350282486 0.0338983050847458 0.706214689265537 1.89169631984146 0.0927912186826924 6.70515307848759 9.99999990101003e-05 2.72604322670844e-06 291
0.1 0.025 0.416 1 0.5 0.25 0.048 0.293785310734463 1 0.1 1.12994350282486 0.0338983050847458 0.706214689265537 1.78435091489461 0.0975676627076515 7.36941299684877 9.9999996384853e-05 -5.96409031333733e-06 292
0.01 0.025 0.416 12 0.5 0.25 0.048 0.0335051546391753 1 0.1 0.0128865979381443 0.0038659793814433 0.0805412371134021 2.00195705232165 0.0927912186826924 0.269229063997098 9.99999999967572e-05 -6.39301233079648e-06 293
0.1 0.025 0.416 12 0.5 0.25 0.048 0.0335051546391753 1 0.1 0.128865979381443 0.0038659793814433 0.0805412371134021 1.79229742470303 0.0975676627076515 2.28346583378003e-08 Inf 6.57590383312812e-06 294
0.01 0.025 0.416 0 0.5 0.25 0.049 1 1 0.1 0.384615384615385 0.117788461538462 2.40384615384615 1.8582152429797 0.0944434295245877 18.2586700929627 9.99999975385135e-05 4.31215066021284e-06 295
0.1 0.025 0.416 0 0.5 0.25 0.049 1 1 0.1 3.84615384615385 0.117788461538462 2.40384615384615 1.77915758368356 0.099392246310663 26.1879942333353 9.9999988435906e-05 -5.60460842063959e-06 296
0.01 0.025 0.416 1 0.5 0.25 0.049 0.293785310734463 1 0.1 0.112994350282486 0.0346045197740113 0.706214689265537 1.88971680808084 0.0944434295245877 6.75753908290629 9.99999990687062e-05 1.74446349965329e-06 297
0.1 0.025 0.416 1 0.5 0.25 0.049 0.293785310734463 1 0.1 1.12994350282486 0.0346045197740113 0.706214689265537 1.77991377781751 0.099392246310663 7.54056365915599 9.99999996286333e-05 -5.59120175402938e-06 298
0.01 0.025 0.416 12 0.5 0.25 0.049 0.0335051546391753 1 0.1 0.0128865979381443 0.0039465206185567 0.0805412371134021 2.00204140306477 0.0944434295245877 1.2176954707066e-07 Inf 2.13582362795783e-07 299
0.1 0.025 0.416 12 0.5 0.25 0.049 0.0335051546391753 1 0.1 0.128865979381443 0.0039465206185567 0.0805412371134021 1.78797586679195 0.099392246310663 2.34897498656989e-08 Inf -6.78748984483946e-06 300
0.01 0.025 0.416 0 0.5 0.25 0.05 1 1 0.1 0.384615384615385 0.120192307692308 2.40384615384615 1.85561632385575 0.096095640366483 18.5353285184706 9.99999933861684e-05 4.46185053493142e-06 301
0.1 0.025 0.416 0 0.5 0.25 0.05 1 1 0.1 3.84615384615385 0.120192307692308 2.40384615384615 1.7747700772639 0.101216829913674 26.7856225755819 9.99999968517296e-05 6.33226587365421e-06 302
0.01 0.025 0.416 1 0.5 0.25 0.05 0.293785310734463 1 0.1 0.112994350282486 0.0353107344632768 0.706214689265537 1.88775182232745 0.096095640366483 6.80918367627145 9.99999993454015e-05 1.91117554027009e-06 303
0.1 0.025 0.416 1 0.5 0.25 0.05 0.293785310734463 1 0.1 1.12994350282486 0.0353107344632768 0.706214689265537 1.77548208390566 0.101216829913674 7.71250433724355 9.99999953199271e-05 -5.3487893809101e-06 304
0.01 0.025 0.416 12 0.5 0.25 0.05 0.0335051546391753 1 0.1 0.0128865979381443 0.0040270618556701 0.0805412371134021 2.00202992240118 0.096095640366483 6.812296560188e-11 Inf 1.51314862417706e-07 305
0.1 0.025 0.416 12 0.5 0.25 0.05 0.0335051546391753 1 0.1 0.128865979381443 0.0040270618556701 0.0805412371134021 1.78371758783492 0.101216829913674 3.86914832645191e-07 Inf -6.40439017562944e-06 306
0.01 0.025 0.416 0 0.5 0.25 0.051 1 1 0.1 0.384615384615385 0.122596153846154 2.40384615384615 1.85302801857813 0.097697905513892 18.8110505912659 9.99999942840057e-05 4.59415558062837e-06 307
0.1 0.025 0.416 0 0.5 0.25 0.051 1 1 0.1 3.84615384615385 0.122596153846154 2.40384615384615 1.77025818850691 0.103002268052777 27.3872612874096 9.99999798330653e-05 -5.50306234375908e-06 308
0.01 0.025 0.416 1 0.5 0.25 0.051 0.293785310734463 1 0.1 0.112994350282486 0.0360169491525424 0.706214689265537 1.88579026489664 0.097697905513892 1.62537205916635e-11 Inf -1.41154828825485e-06 309
0.1 0.025 0.416 1 0.5 0.25 0.051 0.293785310734463 1 0.1 1.12994350282486 0.0360169491525424 0.706214689265537 1.77104976878489 0.103002268052777 7.88525686741452 9.9999999922995e-05 -5.11073247166927e-06 310
0.01 0.025 0.416 12 0.5 0.25 0.051 0.0335051546391753 1 0.1 0.0128865979381443 0.00410760309278351 0.0805412371134021 2.00201705948453 0.097697905513892 3.8404975380435e-11 Inf 1.62215646914987e-07 311
0.1 0.025 0.416 12 0.5 0.25 0.051 0.0335051546391753 1 0.1 0.128865979381443 0.00410760309278351 0.0805412371134021 1.77946148693776 0.103002268052777 5.32951287268713e-12 Inf -6.2741493413454e-06 312
0.01 0.025 0.416 0 0.5 0.25 0.052 1 1 0.1 0.384615384615385 0.125 2.40384615384615 1.85045014696262 0.099300170661301 19.1030975226737 9.99999955267894e-05 4.76685187711379e-06 313
0.1 0.025 0.416 0 0.5 0.25 0.052 1 1 0.1 3.84615384615385 0.125 2.40384615384615 1.76581012633662 0.104787706191879 2.75982508167183e-05 Inf -4.47078601456541e-06 314
0.01 0.025 0.416 1 0.5 0.25 0.052 0.293785310734463 1 0.1 0.112994350282486 0.0367231638418079 0.706214689265537 1.88384341940421 0.099300170661301 6.91031821219886 9.99999995232592e-05 1.22518120537762e-07 315
0.1 0.025 0.416 1 0.5 0.25 0.052 0.293785310734463 1 0.1 1.12994350282486 0.0367231638418079 0.706214689265537 1.76662333323416 0.104787706191879 8.05880829070203 9.99999977042004e-05 -4.22166557412229e-06 316
0.01 0.025 0.416 12 0.5 0.25 0.052 0.0335051546391753 1 0.1 0.0128865979381443 0.00418814432989691 0.0805412371134021 2.002002988178 0.099300170661301 1.03330927148093e-10 Inf 1.65414635877603e-07 317
0.1 0.025 0.416 12 0.5 0.25 0.052 0.0335051546391753 1 0.1 0.128865979381443 0.00418814432989691 0.0805412371134021 1.77520791558147 0.104787706191879 7.82363524659546e-10 Inf -5.9611606241794e-06 318
0.01 0.025 0.416 0 0.5 0.25 0.053 1 1 0.1 0.384615384615385 0.127403846153846 2.40384615384615 1.84788238779735 0.10090243580871 19.3926300533371 9.99999967336018e-05 4.90489245108527e-06 319
0.1 0.025 0.416 0 0.5 0.25 0.053 1 1 0.1 3.84615384615385 0.127403846153846 2.40384615384615 1.76136581356401 0.106573144330982 3.35698532027973e-06 Inf -4.23029693003008e-06 320
0.01 0.025 0.416 1 0.5 0.25 0.053 0.293785310734463 1 0.1 0.112994350282486 0.0374293785310734 0.706214689265537 1.88191880396937 0.10090243580871 9.78556754793747e-08 Inf 1.72128775299818e-06 321
0.1 0.025 0.416 1 0.5 0.25 0.053 0.293785310734463 1 0.1 1.12994350282486 0.0374293785310734 0.706214689265537 1.76220300701258 0.106573144330982 8.23316248229543 9.99999925442446e-05 -4.3950990066266e-06 322
0.01 0.025 0.416 12 0.5 0.25 0.053 0.0335051546391753 1 0.1 0.0128865979381443 0.00426868556701031 0.0805412371134021 2.00192668827289 0.10090243580871 2.85515947226122 9.99999999991511e-05 -3.23790708828264e-06 323
0.1 0.025 0.416 12 0.5 0.25 0.053 0.0335051546391753 1 0.1 0.128865979381443 0.00426868556701031 0.0805412371134021 1.77095644468406 0.106573144330982 5.32081284761177e-09 Inf -5.67515877203384e-06 324
0.01 0.025 0.416 0 0.5 0.25 0.054 1 1 0.1 0.384615384615385 0.129807692307692 2.40384615384615 1.84532169042911 0.102504700956119 19.6797704147335 9.99999998941847e-05 5.02008265024223e-06 325
0.1 0.025 0.416 0 0.5 0.25 0.054 1 1 0.1 3.84615384615385 0.129807692307692 2.40384615384615 1.75692336090715 0.108358582470084 3.56210254903733e-07 Inf -3.86173293920322e-06 326
0.01 0.025 0.416 1 0.5 0.25 0.054 0.293785310734463 1 0.1 0.112994350282486 0.038135593220339 0.706214689265537 1.87998889243168 0.102504700956119 8.31326434080903e-09 Inf 1.60330076992565e-06 327
0.1 0.025 0.416 1 0.5 0.25 0.054 0.293785310734463 1 0.1 1.12994350282486 0.038135593220339 0.706214689265537 1.75777201202617 0.108358582470084 8.40837562428232 9.99999988936934e-05 -3.45016844605084e-06 328
0.01 0.025 0.416 12 0.5 0.25 0.054 0.0335051546391753 1 0.1 0.0128865979381443 0.00434922680412371 0.0805412371134021 2.00197150012882 0.102504700956119 1.50354589889545e-11 Inf 1.90654589782291e-07 329
0.1 0.025 0.416 12 0.5 0.25 0.054 0.0335051546391753 1 0.1 0.128865979381443 0.00434922680412371 0.0805412371134021 1.76670718100761 0.108358582470084 3.09842626902701e-09 Inf -5.39105264713013e-06 330
0.01 0.025 0.416 0 0.5 0.25 0.055 1 1 0.1 0.384615384615385 0.132211538461538 2.40384615384615 1.84277377747351 0.104106966103528 19.9643570542643 9.99999967561394e-05 5.19625837691606e-06 331
0.1 0.025 0.416 0 0.5 0.25 0.055 1 1 0.1 3.84615384615385 0.132211538461538 2.40384615384615 1.75248291303576 0.110144020609187 3.18560231526988e-08 Inf -3.49485599027144e-06 332
0.01 0.025 0.416 1 0.5 0.25 0.055 0.293785310734463 1 0.1 0.112994350282486 0.0388418079096045 0.706214689265537 1.87806287754789 0.104106966103528 3.76731979787048e-06 Inf 5.72124640330074e-07 333
0.1 0.025 0.416 1 0.5 0.25 0.055 0.293785310734463 1 0.1 1.12994350282486 0.0388418079096045 0.706214689265537 1.75335825513849 0.110144020609187 1.24119917190996e-05 Inf -3.80754764550684e-06 334
0.01 0.025 0.416 12 0.5 0.25 0.055 0.0335051546391753 1 0.1 0.0128865979381443 0.00442976804123711 0.0805412371134021 2.00195407901875 0.104106966103528 4.40672914825413e-10 Inf 2.00263628458153e-07 335
0.1 0.025 0.416 12 0.5 0.25 0.055 0.0335051546391753 1 0.1 0.128865979381443 0.00442976804123711 0.0805412371134021 1.76246005122566 0.110144020609187 1.07648434593405e-08 Inf -5.11576459721885e-06 336
0.01 0.025 0.416 0 0.5 0.25 0.056 1 1 0.1 0.384615384615385 0.134615384615385 2.40384615384615 1.84023563348919 0.105661521559652 20.2465813529301 9.99999970709986e-05 5.33702071736641e-06 337
0.1 0.025 0.416 0 0.5 0.25 0.056 1 1 0.1 3.84615384615385 0.134615384615385 2.40384615384615 1.74804451766452 0.111891560950819 2.34133196164166e-09 Inf -3.1393715772543e-06 338
0.01 0.025 0.416 1 0.5 0.25 0.056 0.293785310734463 1 0.1 0.112994350282486 0.0395480225988701 0.706214689265537 1.87615812217006 0.105661521559652 7.10474772545732 9.99999991361383e-05 4.95837267699972e-06 339
0.1 0.025 0.416 1 0.5 0.25 0.056 0.293785310734463 1 0.1 1.12994350282486 0.0395480225988701 0.706214689265537 1.74893993525038 0.111891560950819 2.20975696775538e-06 Inf -3.27873751082564e-06 340
0.01 0.025 0.416 12 0.5 0.25 0.056 0.0335051546391753 1 0.1 0.0128865979381443 0.00451030927835052 0.0805412371134021 2.00193559102114 0.105661521559652 3.66505360782643e-10 Inf 2.11821514106703e-07 341
0.1 0.025 0.416 12 0.5 0.25 0.056 0.0335051546391753 1 0.1 0.128865979381443 0.00451030927835052 0.0805412371134021 1.75821521749879 0.111891560950819 2.04577718541064e-06 Inf -4.27972680161481e-06 342
0.01 0.025 0.416 0 0.5 0.25 0.057 1 1 0.1 0.384615384615385 0.137019230769231 2.40384615384615 1.8377074436958 0.107216077015777 20.5418372826642 9.99999971954546e-05 5.49449203757213e-06 343
0.1 0.025 0.416 0 0.5 0.25 0.057 1 1 0.1 3.84615384615385 0.137019230769231 2.40384615384615 1.74360823806009 0.113639101292451 2.36223984817485e-10 Inf -2.7831894334196e-06 344
0.01 0.025 0.416 1 0.5 0.25 0.057 0.293785310734463 1 0.1 0.112994350282486 0.0402542372881356 0.706214689265537 1.87424368873346 0.107216077015777 7.15182264284048 9.9999999144465e-05 2.82096465242798e-06 345
0.1 0.025 0.416 1 0.5 0.25 0.057 0.293785310734463 1 0.1 1.12994350282486 0.0402542372881356 0.706214689265537 1.74452169368984 0.113639101292451 3.65317234435336e-07 Inf -2.95919967585601e-06 346
0.01 0.025 0.416 12 0.5 0.25 0.057 0.0335051546391753 1 0.1 0.0128865979381443 0.00459085051546392 0.0805412371134021 2.00191596599124 0.107216077015777 4.26883701998282e-12 Inf 2.03439173507292e-07 347
0.1 0.025 0.416 12 0.5 0.25 0.057 0.0335051546391753 1 0.1 0.128865979381443 0.00459085051546392 0.0805412371134021 1.75397247839525 0.113639101292451 6.96398841371071e-12 Inf -4.52725444410884e-06 348
0.01 0.025 0.416 0 0.5 0.25 0.058 1 1 0.1 0.384615384615385 0.139423076923077 2.40384615384615 1.83518923294247 0.108770632471901 20.8350990091855 9.99999967749021e-05 5.65724836021353e-06 349
0.1 0.025 0.416 0 0.5 0.25 0.058 1 1 0.1 3.84615384615385 0.139423076923077 2.40384615384615 1.73917403671796 0.115386641634083 3.39266463977861e-06 Inf -2.40501910736546e-06 350
0.01 0.025 0.416 1 0.5 0.25 0.058 0.293785310734463 1 0.1 0.112994350282486 0.0409604519774011 0.706214689265537 1.87234373403916 0.108770632471901 7.19834245662861 9.99999995731915e-05 1.03334896828233e-06 351
0.1 0.025 0.416 1 0.5 0.25 0.058 0.293785310734463 1 0.1 1.12994350282486 0.0409604519774011 0.706214689265537 1.74010558914288 0.115386641634083 5.53135339337318e-08 Inf -2.59733501617454e-06 352
0.01 0.025 0.416 12 0.5 0.25 0.058 0.0335051546391753 1 0.1 0.0128865979381443 0.00467139175257732 0.0805412371134021 2.00189544361134 0.108770632471901 4.15145869070432e-12 Inf 2.27462163548964e-07 353
0.1 0.025 0.416 12 0.5 0.25 0.058 0.0335051546391753 1 0.1 0.128865979381443 0.00467139175257732 0.0805412371134021 1.74973098640933 0.115386641634083 7.86192519211526e-07 Inf -4.16993232660312e-06 354
0.01 0.025 0.416 0 0.5 0.25 0.059 1 1 0.1 0.384615384615385 0.141826923076923 2.40384615384615 1.8326812153683 0.110325187928025 21.1263763652804 9.99999996388334e-05 5.78259499750544e-06 355
0.1 0.025 0.416 0 0.5 0.25 0.059 1 1 0.1 3.84615384615385 0.141826923076923 2.40384615384615 1.73474197652222 0.117134181975715 7.63063547348786e-08 Inf -2.0779288029682e-06 356
0.01 0.025 0.416 1 0.5 0.25 0.059 0.293785310734463 1 0.1 0.112994350282486 0.0416666666666667 0.706214689265537 1.87045977389878 0.110325187928025 7.24432616199433 9.99999999033163e-05 2.22672236338539e-06 357
0.1 0.025 0.416 1 0.5 0.25 0.059 0.293785310734463 1 0.1 1.12994350282486 0.0416666666666667 0.706214689265537 1.73569156984501 0.117134181975715 7.53850128154543e-09 Inf -2.24158964934329e-06 358
0.01 0.025 0.416 12 0.5 0.25 0.059 0.0335051546391753 1 0.1 0.0128865979381443 0.00475193298969072 0.0805412371134021 2.00187385300076 0.110325187928025 5.85235162588182e-09 Inf 2.39156473957891e-07 359
0.1 0.025 0.416 12 0.5 0.25 0.059 0.0335051546391753 1 0.1 0.128865979381443 0.00475193298969072 0.0805412371134021 1.7454931510628 0.117134181975715 2.05879600759934e-07 Inf -3.92544868937916e-06 360
0.01 0.025 0.416 0 0.5 0.25 0.06 1 1 0.1 0.384615384615385 0.144230769230769 2.40384615384615 1.83018439653202 0.111879743384149 21.415655580502 9.99999987691957e-05 5.93242617774603e-06 361
0.1 0.025 0.416 0 0.5 0.25 0.06 1 1 0.1 3.84615384615385 0.144230769230769 2.40384615384615 1.73031215929339 0.118881722317348 8.08807909535858e-10 Inf -1.69332029065217e-06 362
0.01 0.025 0.416 1 0.5 0.25 0.06 0.293785310734463 1 0.1 0.112994350282486 0.0423728813559322 0.706214689265537 1.86858239676192 0.111879743384149 7.28977892644946 9.99999999354712e-05 1.49061753207391e-06 363
0.1 0.025 0.416 1 0.5 0.25 0.06 0.293785310734463 1 0.1 1.12994350282486 0.0423728813559322 0.706214689265537 1.73127971360646 0.118881722317348 9.10908792839393e-10 Inf -1.88072842643994e-06 364
0.01 0.025 0.416 12 0.5 0.25 0.06 0.0335051546391753 1 0.1 0.0128865979381443 0.00483247422680412 0.0805412371134021 2.00185032925814 0.111879743384149 1.2537665350365e-11 Inf 2.46201796727519e-08 365
0.1 0.025 0.416 12 0.5 0.25 0.06 0.0335051546391753 1 0.1 0.128865979381443 0.00483247422680412 0.0805412371134021 1.74125687399311 0.118881722317348 5.20637621348463e-08 Inf -3.65672587365751e-06 366
0.01 0.025 0.416 0 0.5 0.25 0.061 1 1 0.1 0.384615384615385 0.146634615384615 2.40384615384615 1.82769234070174 0.113388693596774 21.7031415190159 9.99999999985457e-05 6.13185477260636e-06 367
0.1 0.025 0.416 0 0.5 0.25 0.061 1 1 0.1 3.84615384615385 0.146634615384615 2.40384615384615 1.72588412322614 0.120592560013703 1.18145588869911e-05 Inf -1.27751665279785e-06 368
0.01 0.025 0.416 1 0.5 0.25 0.061 0.293785310734463 1 0.1 0.112994350282486 0.0430790960451977 0.706214689265537 1.86671535573293 0.113388693596774 7.33472182290132 9.9999999923453e-05 2.72008140456137e-06 369
0.1 0.025 0.416 1 0.5 0.25 0.061 0.293785310734463 1 0.1 1.12994350282486 0.0430790960451977 0.706214689265537 1.7268699915409 0.120592560013703 1.26601798489112e-10 Inf -1.5214002428432e-06 370
0.01 0.025 0.416 12 0.5 0.25 0.061 0.0335051546391753 1 0.1 0.0128865979381443 0.00491301546391753 0.0805412371134021 2.00182775634941 0.113388693596774 2.57022996635881e-11 Inf 2.67255171881864e-07 371
0.1 0.025 0.416 12 0.5 0.25 0.061 0.0335051546391753 1 0.1 0.128865979381443 0.00491301546391753 0.0805412371134021 1.73702263445876 0.120592560013703 1.26517480433103e-08 Inf -3.35745413665434e-06 372
0.01 0.025 0.416 0 0.5 0.25 0.062 1 1 0.1 0.384615384615385 0.149038461538462 2.40384615384615 1.82521235977994 0.114897643809399 21.9886368127758 9.999999679422e-05 6.29783906203052e-06 373
0.1 0.025 0.416 0 0.5 0.25 0.062 1 1 0.1 3.84615384615385 0.149038461538462 2.40384615384615 1.72145866895606 0.122303397710058 1.30816490528929e-07 Inf -9.59414774071021e-07 374
0.01 0.025 0.416 1 0.5 0.25 0.062 0.293785310734463 1 0.1 0.112994350282486 0.0437853107344633 0.706214689265537 1.86485129977609 0.114897643809399 7.37916284123486 9.99999999157508e-05 2.87479281335656e-06 375
0.1 0.025 0.416 1 0.5 0.25 0.062 0.293785310734463 1 0.1 1.12994350282486 0.0437853107344633 0.706214689265537 1.72246191676153 0.122303397710058 6.70616227853305e-06 Inf -1.0718034885171e-06 376
0.01 0.025 0.416 12 0.5 0.25 0.062 0.0335051546391753 1 0.1 0.0128865979381443 0.00499355670103093 0.0805412371134021 2.00180324447394 0.114897643809399 2.68620542476228e-12 Inf 2.75510250946631e-07 377
0.1 0.025 0.416 12 0.5 0.25 0.062 0.0335051546391753 1 0.1 0.128865979381443 0.00499355670103093 0.0805412371134021 1.73279039030455 0.122303397710058 2.93628760021647e-09 Inf -3.06074796613265e-06 378
0.01 0.025 0.416 0 0.5 0.25 0.063 1 1 0.1 0.384615384615385 0.151442307692308 2.40384615384615 1.82274475179334 0.116406594022024 22.2753784227078 9.99999993944733e-05 6.36243466023423e-06 379
0.1 0.025 0.416 0 0.5 0.25 0.063 1 1 0.1 3.84615384615385 0.151442307692308 2.40384615384615 1.71703502516895 0.124014235406413 2.32760859626424e-05 Inf -4.07833948057323e-07 380
0.01 0.025 0.416 1 0.5 0.25 0.063 0.293785310734463 1 0.1 0.112994350282486 0.0444915254237288 0.706214689265537 1.86299355705417 0.116406594022024 7.42312127502409 9.99999999411749e-05 1.44014489289468e-06 381
0.1 0.025 0.416 1 0.5 0.25 0.063 0.293785310734463 1 0.1 1.12994350282486 0.0444915254237288 0.706214689265537 1.71805695238178 0.124014235406413 4.52640891851486e-07 Inf -7.91106997355406e-07 382
0.01 0.025 0.416 12 0.5 0.25 0.063 0.0335051546391753 1 0.1 0.0128865979381443 0.00507409793814433 0.0805412371134021 2.00177759245621 0.116406594022024 6.78078308200686e-07 Inf 2.90108461031835e-07 383
0.1 0.025 0.416 12 0.5 0.25 0.063 0.0335051546391753 1 0.1 0.128865979381443 0.00507409793814433 0.0805412371134021 1.72856016704185 0.124014235406413 6.48187437751746e-10 Inf -2.76442867447324e-06 384
0.01 0.025 0.416 0 0.5 0.25 0.064 1 1 0.1 0.384615384615385 0.153846153846154 2.40384615384615 1.820283678132 0.117915544234649 22.5688814816766 9.99999969067966e-05 6.51263884576814e-06 385
0.1 0.025 0.416 0 0.5 0.25 0.064 1 1 0.1 3.84615384615385 0.153846153846154 2.40384615384615 1.71261365681128 0.125725073102768 1.11028131133395e-10 Inf -2.12781241015758e-07 386
0.01 0.025 0.416 1 0.5 0.25 0.064 0.293785310734463 1 0.1 0.112994350282486 0.0451977401129944 0.706214689265537 1.86114874806598 0.117915544234649 7.46661775480564 9.99999999535123e-05 2.45839011947524e-06 387
0.1 0.025 0.416 1 0.5 0.25 0.064 0.293785310734463 1 0.1 1.12994350282486 0.0451977401129944 0.706214689265537 1.71365364124857 0.125725073102768 2.16764664828784e-08 Inf -4.43373710135031e-07 388
0.01 0.025 0.416 12 0.5 0.25 0.064 0.0335051546391753 1 0.1 0.0128865979381443 0.00515463917525773 0.0805412371134021 2.00175142119808 0.117915544234649 2.12877998976777e-07 Inf 3.02628631265733e-07 389
0.1 0.025 0.416 12 0.5 0.25 0.064 0.0335051546391753 1 0.1 0.128865979381443 0.00515463917525773 0.0805412371134021 1.72433195776335 0.125725073102768 1.36342997655858e-10 Inf -2.46792883940028e-06 390
0.01 0.025 0.416 0 0.5 0.25 0.065 1 1 0.1 0.384615384615385 0.15625 2.40384615384615 1.81776885571311 0.119424494447274 22.8624411143671 9.99999971078025e-05 -6.55055529041881e-06 391
0.1 0.025 0.416 0 0.5 0.25 0.065 1 1 0.1 3.84615384615385 0.15625 2.40384615384615 1.70819363975262 0.127435910799123 1.45166823339871e-07 Inf 1.96535193675018e-08 392
0.01 0.025 0.416 1 0.5 0.25 0.065 0.293785310734463 1 0.1 0.112994350282486 0.0459039548022599 0.706214689265537 1.85931105504534 0.119424494447274 7.50966031199905 9.99999992643691e-05 2.54054300163897e-06 393
0.1 0.025 0.416 1 0.5 0.25 0.065 0.293785310734463 1 0.1 1.12994350282486 0.0459039548022599 0.706214689265537 1.70925258030485 0.127435910799123 6.5828253958955e-10 Inf -5.73846772322639e-08 394
0.01 0.025 0.416 12 0.5 0.25 0.065 0.0335051546391753 1 0.1 0.0128865979381443 0.00523518041237113 0.0805412371134021 2.00172423044367 0.119424494447274 6.14155685873391e-08 Inf 3.14584864602452e-07 395
0.1 0.025 0.416 12 0.5 0.25 0.065 0.0335051546391753 1 0.1 0.128865979381443 0.00523518041237113 0.0805412371134021 1.72010574690361 0.127435910799123 2.85858905990644e-11 Inf -2.1711875628494e-06 396
0.01 0.025 0.416 0 0.5 0.25 0.066 1 1 0.1 0.384615384615385 0.158653846153846 2.40384615384615 1.81532391098862 0.12088982184646 2.77511254239138e-05 Inf -6.28401690194735e-06 397
0.1 0.025 0.416 0 0.5 0.25 0.066 1 1 0.1 3.84615384615385 0.158653846153846 2.40384615384615 1.70377442470349 0.12911119122481 5.81617272982227e-06 Inf 2.02742891364238e-08 398
0.01 0.025 0.416 1 0.5 0.25 0.066 0.293785310734463 1 0.1 0.112994350282486 0.0466101694915254 0.706214689265537 1.85748081072523 0.12088982184646 7.55226250250635 9.99999996939976e-05 2.54362079776804e-06 399
0.1 0.025 0.416 1 0.5 0.25 0.066 0.293785310734463 1 0.1 1.12994350282486 0.0466101694915254 0.706214689265537 1.70485019674442 0.12911119122481 1.48995535141638e-05 Inf 1.96157323717472e-08 400
0.01 0.025 0.416 12 0.5 0.25 0.066 0.0335051546391753 1 0.1 0.0128865979381443 0.00531572164948454 0.0805412371134021 2.00170134805665 0.12088982184646 1.81652262676302e-12 Inf 1.56027174424977e-06 401
0.1 0.025 0.416 12 0.5 0.25 0.066 0.0335051546391753 1 0.1 0.128865979381443 0.00531572164948454 0.0805412371134021 1.71588151681664 0.12911119122481 6.25391925745955e-12 Inf -1.87428675008094e-06 402
0.01 0.025 0.416 0 0.5 0.25 0.067 1 1 0.1 0.384615384615385 0.161057692307692 2.40384615384615 1.81289120383858 0.122355149245646 7.58711052378791e-06 Inf -6.16828185145968e-06 403
0.1 0.025 0.416 0 0.5 0.25 0.067 1 1 0.1 3.84615384615385 0.161057692307692 2.40384615384615 1.69935775161797 0.130786471650496 9.25646226335175e-11 Inf 2.11930250015868e-08 404
0.01 0.025 0.416 1 0.5 0.25 0.067 0.293785310734463 1 0.1 0.112994350282486 0.047316384180791 0.706214689265537 1.85566033785541 0.122355149245646 7.59443859881548 9.99999995612705e-05 2.48017254667054e-06 405
0.1 0.025 0.416 1 0.5 0.25 0.067 0.293785310734463 1 0.1 1.12994350282486 0.047316384180791 0.706214689265537 1.70045346756758 0.130786471650496 1.01567455694507e-06 Inf 2.05805308350904e-08 406
0.01 0.025 0.416 12 0.5 0.25 0.067 0.0335051546391753 1 0.1 0.0128865979381443 0.00539626288659794 0.0805412371134021 2.00166589522303 0.122355149245646 5.82801688853163e-12 Inf 4.35434254209e-08 407
0.1 0.025 0.416 12 0.5 0.25 0.067 0.0335051546391753 1 0.1 0.128865979381443 0.00539626288659794 0.0805412371134021 1.71165855799326 0.130786471650496 7.96267327496034e-07 Inf -1.47867062966212e-06 408
0.01 0.025 0.416 0 0.5 0.25 0.068 1 1 0.1 0.384615384615385 0.163461538461538 2.40384615384615 1.81046697548515 0.123820476644832 1.99290963759369e-06 Inf -6.05275627818536e-06 409
0.1 0.025 0.416 0 0.5 0.25 0.068 1 1 0.1 3.84615384615385 0.163461538461538 2.40384615384615 1.6949429344297 0.132461752076183 1.63695801358443e-09 Inf 2.19693957470568e-08 410
0.01 0.025 0.416 1 0.5 0.25 0.068 0.293785310734463 1 0.1 0.112994350282486 0.0480225988700565 0.706214689265537 1.85384064280621 0.123820476644832 7.6361944813237 9.99999997044337e-05 1.78531787986547e-06 411
0.1 0.025 0.416 1 0.5 0.25 0.068 0.293785310734463 1 0.1 1.12994350282486 0.0480225988700565 0.706214689265537 1.69605710747785 0.132461752076183 2.30584558530422e-08 Inf 2.13491553324729e-08 412
0.01 0.025 0.416 12 0.5 0.25 0.068 0.0335051546391753 1 0.1 0.0128865979381443 0.00547680412371134 0.0805412371134021 2.00163635887694 0.123820476644832 1.69801727914476e-07 Inf 2.89084705507037e-07 413
0.1 0.025 0.416 12 0.5 0.25 0.068 0.0335051546391753 1 0.1 0.128865979381443 0.00547680412371134 0.0805412371134021 1.70743882715267 0.132461752076183 1.19480210057296e-07 Inf -1.26485967544276e-06 414
0.01 0.025 0.416 0 0.5 0.25 0.069 1 1 0.1 0.384615384615385 0.165865384615385 2.40384615384615 1.80805195460771 0.125285804044018 4.99806322773466e-07 Inf -5.86699232835164e-06 415
0.1 0.025 0.416 0 0.5 0.25 0.069 1 1 0.1 3.84615384615385 0.165865384615385 2.40384615384615 1.69053020051352 0.134137032501869 2.43483309070314e-08 Inf 2.27730118096403e-08 416
0.01 0.025 0.416 1 0.5 0.25 0.069 0.293785310734463 1 0.1 0.112994350282486 0.048728813559322 0.706214689265537 1.85203740160432 0.125285804044018 7.67755204307425 9.99999992928047e-05 2.31194718836036e-06 417
0.1 0.025 0.416 1 0.5 0.25 0.069 0.293785310734463 1 0.1 1.12994350282486 0.048728813559322 0.706214689265537 1.69166271175511 0.134137032501869 6.55662607540464e-11 Inf 1.91589764053646e-08 418
0.01 0.025 0.416 12 0.5 0.25 0.069 0.0335051546391753 1 0.1 0.0128865979381443 0.00555734536082474 0.0805412371134021 2.00160664820477 0.125285804044018 4.08090512944714e-09 Inf 3.64988969936419e-07 419
0.1 0.025 0.416 12 0.5 0.25 0.069 0.0335051546391753 1 0.1 0.128865979381443 0.00555734536082474 0.0805412371134021 1.70322039552729 0.134137032501869 1.55502382186146e-08 Inf -1.00813221753926e-06 420
0.01 0.025 0.416 0 0.5 0.25 0.07 1 1 0.1 0.384615384615385 0.168269230769231 2.40384615384615 1.80564587578761 0.126751131443204 1.18823549499769e-07 Inf -5.68437519560261e-06 421
0.1 0.025 0.416 0 0.5 0.25 0.07 1 1 0.1 3.84615384615385 0.168269230769231 2.40384615384615 1.6861195418967 0.135812312927556 2.18770171755978e-07 Inf 2.35734283204891e-08 422
0.01 0.025 0.416 1 0.5 0.25 0.07 0.293785310734463 1 0.1 0.112994350282486 0.0494350282485876 0.706214689265537 1.85023714924867 0.126751131443204 7.71851368042318 9.99999995927592e-05 2.30546750579208e-06 423
0.1 0.025 0.416 1 0.5 0.25 0.07 0.293785310734463 1 0.1 1.12994350282486 0.0494350282485876 0.706214689265537 1.68727039225808 0.135812312927556 3.5539058942935e-07 Inf 2.20850037147002e-08 424
0.01 0.025 0.416 12 0.5 0.25 0.07 0.0335051546391753 1 0.1 0.0128865979381443 0.00563788659793815 0.0805412371134021 2.00157518632443 0.126751131443204 4.5020560196507e-10 Inf 3.76981013849864e-07 425
0.1 0.025 0.416 12 0.5 0.25 0.07 0.0335051546391753 1 0.1 0.128865979381443 0.00563788659793815 0.0805412371134021 1.69900402201169 0.135812312927556 1.69932281093854e-09 Inf -6.9203494912351e-07 426
0.01 0.025 0.416 0 0.5 0.25 0.071 1 1 0.1 0.384615384615385 0.170673076923077 2.40384615384615 1.80324873912987 0.128174705160829 2.65532861254414e-08 Inf -5.49973589020203e-06 427
0.1 0.025 0.416 0 0.5 0.25 0.071 1 1 0.1 3.84615384615385 0.170673076923077 2.40384615384615 1.68171092608473 0.137453134246733 1.36119968263682e-06 Inf 2.43723928816664e-08 428
0.01 0.025 0.416 1 0.5 0.25 0.071 0.293785310734463 1 0.1 0.112994350282486 0.0501412429378531 0.706214689265537 1.84844578770032 0.128174705160829 7.75909347886804 9.99999990179967e-05 2.74503055297526e-06 429
0.1 0.025 0.416 1 0.5 0.25 0.071 0.293785310734463 1 0.1 1.12994350282486 0.0501412429378531 0.706214689265537 1.68288027059256 0.137453134246733 7.04158467645932e-10 Inf 2.37357322685483e-08 430
0.01 0.025 0.416 12 0.5 0.25 0.071 0.0335051546391753 1 0.1 0.0128865979381443 0.00571842783505155 0.0805412371134021 2.00154607181178 0.128174705160829 9.75591563194544e-08 Inf 1.22898584375974e-06 431
0.1 0.025 0.416 12 0.5 0.25 0.071 0.0335051546391753 1 0.1 0.128865979381443 0.00571842783505155 0.0805412371134021 1.69478944555949 0.137453134246733 1.50970302231768e-10 Inf -3.92922419711894e-07 432
0.01 0.025 0.416 0 0.5 0.25 0.072 1 1 0.1 0.384615384615385 0.173076923076923 2.40384615384615 1.80086047275014 0.129598278878455 5.51655937597317e-09 Inf -5.3177529852344e-06 433
0.1 0.025 0.416 0 0.5 0.25 0.072 1 1 0.1 3.84615384615385 0.173076923076923 2.40384615384615 1.6773042333621 0.139093955565911 6.43712265097074e-06 Inf 2.51533569528561e-08 434
0.01 0.025 0.416 1 0.5 0.25 0.072 0.293785310734463 1 0.1 0.112994350282486 0.0508474576271187 0.706214689265537 1.84665729283242 0.129598278878455 7.79929888965922 9.99999999646145e-05 2.64633845492579e-06 435
0.1 0.025 0.416 1 0.5 0.25 0.072 0.293785310734463 1 0.1 1.12994350282486 0.0508474576271187 0.706214689265537 1.67849218582115 0.139093955565911 6.13779777280943e-08 Inf 2.45169454737848e-08 436
0.01 0.025 0.416 12 0.5 0.25 0.072 0.0335051546391753 1 0.1 0.0128865979381443 0.00579896907216495 0.0805412371134021 2.00151337592069 0.129598278878455 1.92882004720549e-07 Inf 1.28485557493452e-06 437
0.1 0.025 0.416 12 0.5 0.25 0.072 0.0335051546391753 1 0.1 0.128865979381443 0.00579896907216495 0.0805412371134021 1.69057672642134 0.139093955565911 1.36462612043697e-11 Inf -9.76946649688948e-08 438
0.01 0.025 0.416 0 0.5 0.25 0.073 1 1 0.1 0.384615384615385 0.175480769230769 2.40384615384615 1.79848103000712 0.13102185259608 1.05570469033367e-09 Inf -5.13619866837622e-06 439
0.1 0.025 0.416 0 0.5 0.25 0.073 1 1 0.1 3.84615384615385 0.175480769230769 2.40384615384615 1.67289909990864 0.140734776885088 2.46169813619135e-05 Inf 2.58639755168488e-08 440
0.01 0.025 0.416 1 0.5 0.25 0.073 0.293785310734463 1 0.1 0.112994350282486 0.0515536723163842 0.706214689265537 1.8448838326904 0.13102185259608 7.83914467519041 9.99999999787698e-05 3.54229969423692e-06 441
0.1 0.025 0.416 1 0.5 0.25 0.073 0.293785310734463 1 0.1 1.12994350282486 0.0515536723163842 0.706214689265537 1.67410608386642 0.140734776885088 9.58513785537241e-07 Inf 2.52491807462008e-08 442
0.01 0.025 0.416 12 0.5 0.25 0.073 0.0335051546391753 1 0.1 0.0128865979381443 0.00587951030927835 0.0805412371134021 2.00155322474476 0.13102185259608 0.261001858877725 9.999999985239e-05 -5.10114366802927e-07 443
0.1 0.025 0.416 12 0.5 0.25 0.073 0.0335051546391753 1 0.1 0.128865979381443 0.00587951030927835 0.0805412371134021 1.68636361377012 0.140734776885088 1.13744108153069e-06 Inf 1.87856565858624e-08 444
0.01 0.025 0.416 0 0.5 0.25 0.074 1 1 0.1 0.384615384615385 0.177884615384615 2.40384615384615 1.79611036028123 0.132445426313706 1.9326729105984e-10 Inf -4.95344336204351e-06 445
0.1 0.025 0.416 0 0.5 0.25 0.074 1 1 0.1 3.84615384615385 0.177884615384615 2.40384615384615 1.66849773011233 0.142375598204265 2.88034485151911e-10 Inf 2.68560851335309e-08 446
0.01 0.025 0.416 1 0.5 0.25 0.074 0.293785310734463 1 0.1 0.112994350282486 0.0522598870056497 0.706214689265537 1.84312403133245 0.132445426313706 7.87863848818446 9.99999996383338e-05 5.71602396093329e-06 447
0.1 0.025 0.416 1 0.5 0.25 0.074 0.293785310734463 1 0.1 1.12994350282486 0.0522598870056497 0.706214689265537 1.66972141040179 0.142375598204265 6.75345432661623e-06 Inf 2.58093075800048e-08 448
0.01 0.025 0.416 12 0.5 0.25 0.074 0.0335051546391753 1 0.1 0.0128865979381443 0.00596005154639175 0.0805412371134021 2.00150405307264 0.132445426313706 5.15641595914829e-08 Inf 1.51904881039444e-05 449
0.1 0.025 0.416 12 0.5 0.25 0.074 0.0335051546391753 1 0.1 0.128865979381443 0.00596005154639175 0.0805412371134021 1.68215439217349 0.142375598204265 1.90196844322699e-07 Inf 1.94386553520332e-08 450
0.01 0.025 0.416 0 0.5 0.25 0.075 1 1 0.1 0.384615384615385 0.180288461538462 2.40384615384615 1.79374715968496 0.133869000031331 2.62628807590204e-11 Inf -5.03703237941799e-06 451
0.1 0.025 0.416 0 0.5 0.25 0.075 1 1 0.1 3.84615384615385 0.180288461538462 2.40384615384615 1.66409746129953 0.144016419523443 5.79227887875788e-10 Inf 2.76740952376286e-08 452
0.01 0.025 0.416 1 0.5 0.25 0.075 0.293785310734463 1 0.1 0.112994350282486 0.0529661016949153 0.706214689265537 1.84134920796141 0.133869000031331 2.49155584983174e-07 Inf 1.20888430155119e-07 453
0.1 0.025 0.416 1 0.5 0.25 0.075 0.293785310734463 1 0.1 1.12994350282486 0.0529661016949153 0.706214689265537 1.66534053074717 0.144016419523443 6.89722584601427e-11 Inf 2.69375990402665e-08 454
0.01 0.025 0.416 12 0.5 0.25 0.075 0.0335051546391753 1 0.1 0.0128865979381443 0.00604059278350515 0.0805412371134021 2.00140589501093 0.133869000031331 7.6389447198344e-08 Inf 4.38338980002229e-07 455
0.1 0.025 0.416 12 0.5 0.25 0.075 0.0335051546391753 1 0.1 0.128865979381443 0.00604059278350515 0.0805412371134021 1.67794601053969 0.144016419523443 2.19406581635634e-08 Inf 2.00350659396165e-08 456
0.01 0.025 0.416 0 0.5 0.25 0.076 1 1 0.1 0.384615384615385 0.182692307692308 2.40384615384615 1.79139494103941 0.135252583883231 6.01474048272932e-06 Inf -4.56148942851176e-06 457
0.1 0.025 0.416 0 0.5 0.25 0.076 1 1 0.1 3.84615384615385 0.182692307692308 2.40384615384615 1.65969926338914 0.145623835099567 3.60657426146105e-09 Inf 2.85423328305612e-08 458
0.01 0.025 0.416 1 0.5 0.25 0.076 0.293785310734463 1 0.1 0.112994350282486 0.0536723163841808 0.706214689265537 1.83960441926226 0.135252583883231 7.95659366178319 9.99999995674045e-05 4.79621504267946e-06 459
0.1 0.025 0.416 1 0.5 0.25 0.076 0.293785310734463 1 0.1 1.12994350282486 0.0536723163841808 0.706214689265537 1.66096082092974 0.145623835099567 4.20296242253926e-10 Inf 2.7735519769756e-08 460
0.01 0.025 0.416 12 0.5 0.25 0.076 0.0335051546391753 1 0.1 0.0128865979381443 0.00612113402061856 0.0805412371134021 2.00136911519741 0.135252583883231 2.36153354517266e-07 Inf 4.67164190887104e-07 461
0.1 0.025 0.416 12 0.5 0.25 0.076 0.0335051546391753 1 0.1 0.128865979381443 0.00612113402061856 0.0805412371134021 1.67373925677838 0.145623835099567 1.43278383081535e-09 Inf 2.05968435640358e-08 462
0.01 0.025 0.416 0 0.5 0.25 0.077 1 1 0.1 0.384615384615385 0.185096153846154 2.40384615384615 1.78905038960742 0.136636167735132 6.89828951350169e-07 Inf -4.39595029377848e-06 463
0.1 0.025 0.416 0 0.5 0.25 0.077 1 1 0.1 3.84615384615385 0.185096153846154 2.40384615384615 1.65530313378257 0.147231250675692 1.89098231517804e-08 Inf 2.93882064239526e-08 464
0.01 0.025 0.416 1 0.5 0.25 0.077 0.293785310734463 1 0.1 0.112994350282486 0.0543785310734463 0.706214689265537 1.8378546369609 0.136636167735132 4.30921034966225e-10 Inf 2.60231921433984e-06 465
0.1 0.025 0.416 1 0.5 0.25 0.077 0.293785310734463 1 0.1 1.12994350282486 0.0543785310734463 0.706214689265537 1.65658319477105 0.147231250675692 2.95258184568326e-09 Inf 2.85708289249342e-08 466
0.01 0.025 0.416 12 0.5 0.25 0.077 0.0335051546391753 1 0.1 0.0128865979381443 0.00620167525773196 0.0805412371134021 2.001333132939 0.136636167735132 5.65681682399011e-09 Inf 4.52902719882964e-07 467
0.1 0.025 0.416 12 0.5 0.25 0.077 0.0335051546391753 1 0.1 0.128865979381443 0.00620167525773196 0.0805412371134021 1.66953427274593 0.147231250675692 4.07438197763677e-11 Inf 2.1174725972628e-08 468
0.01 0.025 0.416 0 0.5 0.25 0.078 1 1 0.1 0.384615384615385 0.1875 2.40384615384615 1.78671413109076 0.138019751587032 6.29638677307476e-08 Inf -4.23716434988508e-06 469
0.1 0.025 0.416 0 0.5 0.25 0.078 1 1 0.1 3.84615384615385 0.1875 2.40384615384615 1.650909069271 0.148838666251816 8.31154460811945e-08 Inf 3.02369441707029e-08 470
0.01 0.025 0.416 1 0.5 0.25 0.078 0.293785310734463 1 0.1 0.112994350282486 0.0550847457627119 0.706214689265537 1.83611321286578 0.138019751587032 1.23925648909395e-09 Inf 2.85459793036846e-06 471
0.1 0.025 0.416 1 0.5 0.25 0.078 0.293785310734463 1 0.1 1.12994350282486 0.0550847457627119 0.706214689265537 1.65220764776172 0.148838666251816 1.58813421441417e-08 Inf 2.93905548787166e-08 472
0.01 0.025 0.416 12 0.5 0.25 0.078 0.0335051546391753 1 0.1 0.0128865979381443 0.00628221649484536 0.0805412371134021 2.00129574320252 0.138019751587032 1.12706510790872e-11 Inf 4.86798052645732e-07 473
0.1 0.025 0.416 12 0.5 0.25 0.078 0.0335051546391753 1 0.1 0.128865979381443 0.00628221649484536 0.0805412371134021 1.66532996492487 0.148838666251816 1.42940883746112e-06 Inf 2.09674633211421e-08 474
0.01 0.025 0.416 0 0.5 0.25 0.079 1 1 0.1 0.384615384615385 0.189903846153846 2.40384615384615 1.78438648558823 0.139403335438932 4.26395591057727e-09 Inf -4.04495314770825e-06 475
0.1 0.025 0.416 0 0.5 0.25 0.079 1 1 0.1 3.84615384615385 0.189903846153846 2.40384615384615 1.64651706316739 0.150446081827941 3.18473145077824e-07 Inf 3.10880839959893e-08 476
0.01 0.025 0.416 1 0.5 0.25 0.079 0.293785310734463 1 0.1 0.112994350282486 0.0557909604519774 0.706214689265537 1.83437764673069 0.139403335438932 7.45796736867366e-09 Inf 2.88660030034471e-06 477
0.1 0.025 0.416 1 0.5 0.25 0.079 0.293785310734463 1 0.1 1.12994350282486 0.0557909604519774 0.706214689265537 1.64783417291619 0.150446081827941 6.80741152475628e-08 Inf 3.02083175141021e-08 478
0.01 0.025 0.416 12 0.5 0.25 0.079 0.0335051546391753 1 0.1 0.0128865979381443 0.00636275773195876 0.0805412371134021 2.00125747863737 0.139403335438932 1.08326095125261e-08 Inf 4.94828142905135e-07 479
0.1 0.025 0.416 12 0.5 0.25 0.079 0.0335051546391753 1 0.1 0.128865979381443 0.00636275773195876 0.0805412371134021 1.66112961360106 0.150446081827941 7.94202724418991e-12 Inf 2.23127359921804e-08 480
0.01 0.025 0.416 0 0.5 0.25 0.08 1 1 0.1 0.384615384615385 0.192307692307692 2.40384615384615 1.78206725268558 0.140786919290832 2.0502455289062e-10 Inf -3.85539479608177e-06 481
0.1 0.025 0.416 0 0.5 0.25 0.08 1 1 0.1 3.84615384615385 0.192307692307692 2.40384615384615 1.64212709954521 0.152053497404066 1.08062362613737e-06 Inf 3.19377632118645e-08 482
0.01 0.025 0.416 1 0.5 0.25 0.08 0.293785310734463 1 0.1 0.112994350282486 0.0564971751412429 0.706214689265537 1.8326488391326 0.140786919290832 2.2799487307823e-07 Inf 2.91590818823906e-06 483
0.1 0.025 0.416 1 0.5 0.25 0.08 0.293785310734463 1 0.1 1.12994350282486 0.0564971751412429 0.706214689265537 1.64346275579795 0.152053497404066 2.4305723415885e-07 Inf 3.10295769079261e-08 484
0.01 0.025 0.416 12 0.5 0.25 0.08 0.0335051546391753 1 0.1 0.0128865979381443 0.00644329896907216 0.0805412371134021 2.00121867080171 0.140786919290832 3.69755376828859e-07 Inf 8.66004398303311e-07 485
0.1 0.025 0.416 12 0.5 0.25 0.08 0.0335051546391753 1 0.1 0.128865979381443 0.00644329896907216 0.0805412371134021 1.65692990895391 0.152053497404066 2.18087553224833e-10 Inf 2.28802117252513e-08 486
0.01 0.025 0.416 0 0.5 0.25 0.081 1 1 0.1 0.384615384615385 0.194711538461538 2.40384615384615 1.77975581361278 0.142132179093302 2.0158313984997e-05 Inf -3.59444512543217e-06 487
0.1 0.025 0.416 0 0.5 0.25 0.081 1 1 0.1 3.84615384615385 0.194711538461538 2.40384615384615 1.63773914056522 0.153628518063407 3.2809275556378e-06 Inf 3.27843989733623e-08 488
0.01 0.025 0.416 1 0.5 0.25 0.081 0.293785310734463 1 0.1 0.112994350282486 0.0572033898305085 0.706214689265537 1.83092690896867 0.142132179093302 1.25406582340837e-08 Inf 2.95043236075987e-06 489
0.1 0.025 0.416 1 0.5 0.25 0.081 0.293785310734463 1 0.1 1.12994350282486 0.0572033898305085 0.706214689265537 1.63909336499916 0.153628518063407 7.48860181989941e-07 Inf 3.18444537406037e-08 490
0.01 0.025 0.416 12 0.5 0.25 0.081 0.0335051546391753 1 0.1 0.0128865979381443 0.00652384020618557 0.0805412371134021 2.00117911880457 0.142132179093302 2.3795370188151e-11 Inf 5.29486119615896e-07 491
0.1 0.025 0.416 12 0.5 0.25 0.081 0.0335051546391753 1 0.1 0.128865979381443 0.00652384020618557 0.0805412371134021 1.65273193044554 0.153628518063407 3.37136847952668e-09 Inf 2.34144057476016e-08 492
0.01 0.025 0.416 0 0.5 0.25 0.082 1 1 0.1 0.384615384615385 0.197115384615385 2.40384615384615 1.77745373745168 0.143477438895772 2.08266149309688e-06 Inf -3.48029194280342e-06 493
0.1 0.025 0.416 0 0.5 0.25 0.082 1 1 0.1 3.84615384615385 0.197115384615385 2.40384615384615 1.63335313501274 0.155203538722748 8.17110572232105e-06 Inf 3.36426831948344e-08 494
0.01 0.025 0.416 1 0.5 0.25 0.082 0.293785310734463 1 0.1 0.112994350282486 0.057909604519774 0.706214689265537 1.82921160973458 0.143477438895772 2.45686054833882e-10 Inf 2.98052555625095e-06 495
0.1 0.025 0.416 1 0.5 0.25 0.082 0.293785310734463 1 0.1 1.12994350282486 0.057909604519774 0.706214689265537 1.63472593525429 0.155203538722748 2.04305206893962e-06 Inf 3.26453177823538e-08 496
0.01 0.025 0.416 12 0.5 0.25 0.082 0.0335051546391753 1 0.1 0.0128865979381443 0.00660438144329897 0.0805412371134021 2.00113890485728 0.143477438895772 1.65075331876041e-11 Inf 5.43964812194098e-07 497
0.1 0.025 0.416 12 0.5 0.25 0.082 0.0335051546391753 1 0.1 0.128865979381443 0.00660438144329897 0.0805412371134021 1.64853564263717 0.155203538722748 2.50880806840909e-08 Inf 2.39909482280254e-08 498
0.01 0.025 0.416 0 0.5 0.25 0.083 1 1 0.1 0.384615384615385 0.199519230769231 2.40384615384615 1.77515943061699 0.144822698698242 1.00657448987018e-07 Inf -3.31621704791063e-06 499
0.1 0.025 0.416 0 0.5 0.25 0.083 1 1 0.1 3.84615384615385 0.199519230769231 2.40384615384615 1.62896904150729 0.156778559382089 1.67484317111777e-05 Inf 3.44825230591539e-08 500
0.01 0.025 0.416 1 0.5 0.25 0.083 0.293785310734463 1 0.1 0.112994350282486 0.0586158192090396 0.706214689265537 1.82750292100875 0.144822698698242 1.24321286598672e-09 Inf 3.00583344292615e-06 501
0.1 0.025 0.416 1 0.5 0.25 0.083 0.293785310734463 1 0.1 1.12994350282486 0.0586158192090396 0.706214689265537 1.63036033989784 0.156778559382089 5.03536543483563e-06 Inf 3.34308820626461e-08 502
0.01 0.025 0.416 12 0.5 0.25 0.083 0.0335051546391753 1 0.1 0.0128865979381443 0.00668492268041237 0.0805412371134021 2.00109805789222 0.144822698698242 3.73846266443767e-12 Inf 5.62883220256438e-07 503
0.1 0.025 0.416 12 0.5 0.25 0.083 0.0335051546391753 1 0.1 0.128865979381443 0.00668492268041237 0.0805412371134021 1.64434095406538 0.156778559382089 1.19661851963673e-07 Inf 2.45081894778565e-08 504
0.01 0.025 0.416 0 0.5 0.25 0.084 1 1 0.1 0.384615384615385 0.201923076923077 2.40384615384615 1.77287330171007 0.146167958500712 9.52613932181379e-10 Inf -3.14118874927827e-06 505
0.1 0.025 0.416 0 0.5 0.25 0.084 1 1 0.1 3.84615384615385 0.201923076923077 2.40384615384615 1.62458685474556 0.15835358004143 2.91083318875174e-05 Inf 3.5378178497858e-08 506
0.01 0.025 0.416 1 0.5 0.25 0.084 0.293785310734463 1 0.1 0.112994350282486 0.0593220338983051 0.706214689265537 1.82580009286526 0.146167958500712 2.3976957919114e-10 Inf 2.87794561104615e-06 507
0.1 0.025 0.416 1 0.5 0.25 0.084 0.293785310734463 1 0.1 1.12994350282486 0.0593220338983051 0.706214689265537 1.62599635030371 0.15835358004143 1.13839049573211e-05 Inf 3.41488715083216e-08 508
0.01 0.025 0.416 12 0.5 0.25 0.084 0.0335051546391753 1 0.1 0.0128865979381443 0.00676546391752577 0.0805412371134021 2.00105655570039 0.146167958500712 1.21104308035101e-06 Inf 5.56067343504552e-07 509
0.1 0.025 0.416 12 0.5 0.25 0.084 0.0335051546391753 1 0.1 0.128865979381443 0.00676546391752577 0.0805412371134021 1.64014764986258 0.15835358004143 4.25150451274781e-07 Inf 2.49595766277366e-08 510
0.01 0.025 0.416 0 0.5 0.25 0.085 1 1 0.1 0.384615384615385 0.204326923076923 2.40384615384615 1.7705954029414 0.147513218303182 1.4802565608818e-06 Inf -2.93967248038429e-06 511
0.1 0.025 0.416 0 0.5 0.25 0.085 1 1 0.1 3.84615384615385 0.204326923076923 2.40384615384615 1.62020675365382 0.159928600700771 4.06626285612832e-05 Inf 3.6264108271844e-08 512
0.01 0.025 0.416 1 0.5 0.25 0.085 0.293785310734463 1 0.1 0.112994350282486 0.0600282485875706 0.706214689265537 1.82410525721149 0.147513218303182 5.24494059295222e-11 Inf 3.06469432342915e-06 513
0.1 0.025 0.416 1 0.5 0.25 0.085 0.293785310734463 1 0.1 1.12994350282486 0.0600282485875706 0.706214689265537 1.62163682864472 0.159928600700771 4.28896640425336e-11 Inf 3.51514136687214e-08 514
0.01 0.025 0.416 12 0.5 0.25 0.085 0.0335051546391753 1 0.1 0.0128865979381443 0.00684600515463918 0.0805412371134021 2.00101415010742 0.147513218303182 9.95936631411481e-08 Inf 6.28330426577506e-07 515
0.1 0.025 0.416 12 0.5 0.25 0.085 0.0335051546391753 1 0.1 0.128865979381443 0.00684600515463918 0.0805412371134021 1.6359570388937 0.159928600700771 3.68224895019864e-12 Inf 2.56919902019703e-08 516
0.01 0.025 0.416 0 0.5 0.25 0.086 1 1 0.1 0.384615384615385 0.206730769230769 2.40384615384615 1.76832555940551 0.148821728587727 2.02388566465372e-05 Inf -2.56127887227064e-06 517
0.1 0.025 0.416 0 0.5 0.25 0.086 1 1 0.1 3.84615384615385 0.206730769230769 2.40384615384615 1.615828937039 0.161472196859945 4.63208101995627e-05 Inf 3.70786468195661e-08 518
0.01 0.025 0.416 1 0.5 0.25 0.086 0.293785310734463 1 0.1 0.112994350282486 0.0607344632768362 0.706214689265537 1.8224161531994 0.148821728587727 2.09570416576099e-11 Inf 3.09539056830843e-06 519
0.1 0.025 0.416 1 0.5 0.25 0.086 0.293785310734463 1 0.1 1.12994350282486 0.0607344632768362 0.706214689265537 1.61727781621734 0.161472196859945 1.0453501952945e-10 Inf 3.59601373123297e-08 520
0.01 0.025 0.416 12 0.5 0.25 0.086 0.0335051546391753 1 0.1 0.0128865979381443 0.00692654639175258 0.0805412371134021 2.00097140697311 0.148821728587727 1.33526480719515e-07 Inf 6.80409354303357e-07 521
0.1 0.025 0.416 12 0.5 0.25 0.086 0.0335051546391753 1 0.1 0.128865979381443 0.00692654639175258 0.0805412371134021 1.63176749256938 0.161472196859945 7.5625911782895e-12 Inf 2.62426571584484e-08 522
0.01 0.025 0.416 0 0.5 0.25 0.087 1 1 0.1 0.384615384615385 0.209134615384615 2.40384615384615 1.76606377637985 0.150130238872272 4.78773642953456e-09 Inf -2.58919592299733e-06 523
0.1 0.025 0.416 0 0.5 0.25 0.087 1 1 0.1 3.84615384615385 0.209134615384615 2.40384615384615 1.61145323791207 0.16301579301912 5.02832254418162e-05 Inf 3.79596140076544e-08 524
0.01 0.025 0.416 1 0.5 0.25 0.087 0.293785310734463 1 0.1 0.112994350282486 0.0614406779661017 0.706214689265537 1.82073339756825 0.150130238872272 1.31167854355851e-11 Inf 3.11380954598484e-06 525
0.1 0.025 0.416 1 0.5 0.25 0.087 0.293785310734463 1 0.1 1.12994350282486 0.0614406779661017 0.706214689265537 1.61292085668877 0.16301579301912 2.9360254505395e-10 Inf 3.68118595606148e-08 526
0.01 0.025 0.416 12 0.5 0.25 0.087 0.0335051546391753 1 0.1 0.0128865979381443 0.00700708762886598 0.0805412371134021 2.00092826109988 0.150130238872272 6.37867546976478e-10 Inf 6.16956413845848e-07 527
0.1 0.025 0.416 12 0.5 0.25 0.087 0.0335051546391753 1 0.1 0.128865979381443 0.00700708762886598 0.0805412371134021 1.62757958861628 0.16301579301912 2.08663780698615e-11 Inf 2.67818586197066e-08 528
0.01 0.025 0.416 0 0.5 0.25 0.088 1 1 0.1 0.384615384615385 0.211538461538462 2.40384615384615 1.76380997187342 0.151438749156817 1.65206615942992e-07 Inf -2.41214895674302e-06 529
0.1 0.025 0.416 0 0.5 0.25 0.088 1 1 0.1 3.84615384615385 0.211538461538462 2.40384615384615 1.60708172855072 0.164559389178295 1.67638236625578e-10 Inf 3.87348279007327e-08 530
0.01 0.025 0.416 1 0.5 0.25 0.088 0.293785310734463 1 0.1 0.112994350282486 0.0621468926553672 0.706214689265537 1.81905707778716 0.151438749156817 9.90045545545826e-12 Inf 3.15035710285461e-06 531
0.1 0.025 0.416 1 0.5 0.25 0.088 0.293785310734463 1 0.1 1.12994350282486 0.0621468926553672 0.706214689265537 1.60856594658566 0.164559389178295 9.02694322069131e-10 Inf 3.7628759441688e-08 532
0.01 0.025 0.416 12 0.5 0.25 0.088 0.0335051546391753 1 0.1 0.0128865979381443 0.00708762886597938 0.0805412371134021 2.00067607210711 0.151438749156817 0.257489190428207 9.99999999726185e-05 5.68826555413793e-07 533
0.1 0.025 0.416 12 0.5 0.25 0.088 0.0335051546391753 1 0.1 0.128865979381443 0.00708762886597938 0.0805412371134021 1.62339331310124 0.164559389178295 7.75301055994104e-11 Inf 2.73443833131992e-08 534
0.01 0.025 0.416 0 0.5 0.25 0.089 1 1 0.1 0.384615384615385 0.213942307692308 2.40384615384615 1.76156401167562 0.152747259441362 1.77340320134389e-06 Inf -2.24397112941199e-06 535
0.1 0.025 0.416 0 0.5 0.25 0.089 1 1 0.1 3.84615384615385 0.213942307692308 2.40384615384615 1.6027102811109 0.16610298533747 1.87875381918445e-10 Inf 3.96279346004391e-08 536
0.01 0.025 0.416 1 0.5 0.25 0.089 0.293785310734463 1 0.1 0.112994350282486 0.0628531073446328 0.706214689265537 1.81738701278044 0.152747259441362 6.02201621902054e-12 Inf 3.17813786776533e-06 537
0.1 0.025 0.416 1 0.5 0.25 0.089 0.293785310734463 1 0.1 1.12994350282486 0.0628531073446328 0.706214689265537 1.60421308291256 0.16610298533747 2.55997498199712e-09 Inf 3.84415738130528e-08 538
0.01 0.025 0.416 12 0.5 0.25 0.089 0.0335051546391753 1 0.1 0.0128865979381443 0.00716817010309278 0.0805412371134021 2.00083382548094 0.152747259441362 2.17297701707309e-09 Inf -7.24870979684766e-07 539
0.1 0.025 0.416 12 0.5 0.25 0.089 0.0335051546391753 1 0.1 0.128865979381443 0.00716817010309278 0.0805412371134021 1.61920865177118 0.16610298533747 2.63438873146504e-10 Inf 2.78860750047016e-08 540
0.01 0.025 0.416 0 0.5 0.25 0.09 1 1 0.1 0.384615384615385 0.216346153846154 2.40384615384615 1.7593255451294 0.154055769725907 1.04194397760327e-05 Inf -2.09283850799435e-06 541
0.1 0.025 0.416 0 0.5 0.25 0.09 1 1 0.1 3.84615384615385 0.216346153846154 2.40384615384615 1.59834084474167 0.167646581496645 1.41300637857e-10 Inf 3.35849149601941e-08 542
0.01 0.025 0.416 1 0.5 0.25 0.09 0.293785310734463 1 0.1 0.112994350282486 0.0635593220338983 0.706214689265537 1.81572315871501 0.154055769725907 5.3936299870827e-12 Inf 3.19930808356794e-06 543
0.1 0.025 0.416 1 0.5 0.25 0.09 0.293785310734463 1 0.1 1.12994350282486 0.0635593220338983 0.706214689265537 1.59986226246314 0.167646581496645 6.45161296608521e-09 Inf 3.92505162816192e-08 544
0.01 0.025 0.416 12 0.5 0.25 0.09 0.0335051546391753 1 0.1 0.0128865979381443 0.00724871134020618 0.0805412371134021 2.00060503056269 0.154055769725907 0.257069366782226 9.99999997873952e-05 1.63048085111139e-06 545
0.1 0.025 0.416 12 0.5 0.25 0.09 0.0335051546391753 1 0.1 0.128865979381443 0.00724871134020618 0.0805412371134021 1.61502559061649 0.167646581496645 7.9580677984914e-10 Inf 2.84225769586754e-08 546
0.01 0.025 0.416 0 0.5 0.25 0.091 1 1 0.1 0.384615384615385 0.21875 2.40384615384615 1.75709617235731 0.155329019909219 3.55224183401504e-11 Inf -1.8687318421029e-06 547
0.1 0.025 0.416 0 0.5 0.25 0.091 1 1 0.1 3.84615384615385 0.21875 2.40384615384615 1.59397158699929 0.169159685163625 4.89049333076697e-05 Inf 4.1371170267368e-08 548
0.01 0.025 0.416 1 0.5 0.25 0.091 0.293785310734463 1 0.1 0.112994350282486 0.0642655367231638 0.706214689265537 1.81406455241766 0.155329019909219 4.30978856369446e-06 Inf 3.2639292895098e-06 549
0.1 0.025 0.416 1 0.5 0.25 0.091 0.293785310734463 1 0.1 1.12994350282486 0.0642655367231638 0.706214689265537 1.59551348202416 0.169159685163625 1.3830905740142e-08 Inf 4.00540965950213e-08 550
0.01 0.025 0.416 12 0.5 0.25 0.091 0.0335051546391753 1 0.1 0.0128865979381443 0.00732925257731959 0.0805412371134021 2.00057125058318 0.155329019909219 0.256863231641224 9.99999998893206e-05 3.52235663858558e-06 551
0.1 0.025 0.416 12 0.5 0.25 0.091 0.0335051546391753 1 0.1 0.128865979381443 0.00732925257731959 0.0805412371134021 1.61084411529402 0.169159685163625 2.17389307943794e-09 Inf 2.89533248487572e-08 552
0.01 0.025 0.416 0 0.5 0.25 0.092 1 1 0.1 0.384615384615385 0.221153846153846 2.40384615384615 1.75487390116142 0.156602270092531 2.19130158463088e-10 Inf -1.69014027406877e-06 553
0.1 0.025 0.416 0 0.5 0.25 0.092 1 1 0.1 3.84615384615385 0.221153846153846 2.40384615384615 1.58960640297358 0.170672788830605 4.54882685773095e-05 Inf 4.22375858732948e-08 554
0.01 0.025 0.416 1 0.5 0.25 0.092 0.293785310734463 1 0.1 0.112994350282486 0.0649717514124294 0.706214689265537 1.81241327313322 0.156602270092531 3.36244307268252e-06 Inf 3.28492141932202e-06 555
0.1 0.025 0.416 1 0.5 0.25 0.092 0.293785310734463 1 0.1 1.12994350282486 0.0649717514124294 0.706214689265537 1.59116673842387 0.170672788830605 2.56936539405617e-08 Inf 4.08521200201406e-08 556
0.01 0.025 0.416 12 0.5 0.25 0.092 0.0335051546391753 1 0.1 0.0128865979381443 0.00740979381443299 0.0805412371134021 2.00052286283339 0.156602270092531 0.256658925829305 9.99999999463028e-05 -1.99838965320165e-07 557
0.1 0.025 0.416 12 0.5 0.25 0.092 0.0335051546391753 1 0.1 0.128865979381443 0.00740979381443299 0.0805412371134021 1.60666421083929 0.170672788830605 5.41587757627027e-09 Inf 2.9477718155313e-08 558
0.01 0.025 0.416 0 0.5 0.25 0.093 1 1 0.1 0.384615384615385 0.223557692307692 2.40384615384615 1.75265937219554 0.157875520275843 1.49754914025024e-09 Inf -1.51461867636815e-06 559
0.1 0.025 0.416 0 0.5 0.25 0.093 1 1 0.1 3.84615384615385 0.223557692307692 2.40384615384615 1.5852432804202 0.172185892497585 4.14994865597373e-05 Inf 4.30252835581513e-08 560
0.01 0.025 0.416 1 0.5 0.25 0.093 0.293785310734463 1 0.1 0.112994350282486 0.0656779661016949 0.706214689265537 1.81076800554645 0.157875520275843 2.62971354231256e-06 Inf 3.30221419853061e-06 561
0.1 0.025 0.416 1 0.5 0.25 0.093 0.293785310734463 1 0.1 1.12994350282486 0.0656779661016949 0.706214689265537 1.58682202860114 0.172185892497585 4.22760936674704e-08 Inf 4.16435250727432e-08 562
0.01 0.025 0.416 12 0.5 0.25 0.093 0.0335051546391753 1 0.1 0.0128865979381443 0.00749033505154639 0.0805412371134021 2.00048724574039 0.157875520275843 0.256457527359955 9.9999999997975e-05 3.16989228765774e-06 563
0.1 0.025 0.416 12 0.5 0.25 0.093 0.0335051546391753 1 0.1 0.128865979381443 0.00749033505154639 0.0805412371134021 1.602485861072 0.172185892497585 1.24987873904858e-08 Inf 2.99952347404542e-08 564
0.01 0.025 0.416 0 0.5 0.25 0.094 1 1 0.1 0.384615384615385 0.225961538461538 2.40384615384615 1.75045250542999 0.159148770459155 8.04672883880642e-09 Inf -1.34878340207756e-06 565
0.1 0.025 0.416 0 0.5 0.25 0.094 1 1 0.1 3.84615384615385 0.225961538461538 2.40384615384615 1.58088220511728 0.173698996164565 3.72675189820315e-05 Inf 4.38550397108273e-08 566
0.01 0.025 0.416 1 0.5 0.25 0.094 0.293785310734463 1 0.1 0.112994350282486 0.0663841807909605 0.706214689265537 1.80912875518201 0.159148770459155 2.06163215696331e-06 Inf 3.3249958285575e-06 567
0.1 0.025 0.416 1 0.5 0.25 0.094 0.293785310734463 1 0.1 1.12994350282486 0.0663841807909605 0.706214689265537 1.58247934964175 0.173698996164565 6.27641376232946e-08 Inf 4.24257466935529e-08 568
0.01 0.025 0.416 12 0.5 0.25 0.094 0.0335051546391753 1 0.1 0.0128865979381443 0.00757087628865979 0.0805412371134021 2.00043513922432 0.159148770459155 0.256257830465676 9.99999998728546e-05 1.03140588225692e-06 569
0.1 0.025 0.416 12 0.5 0.25 0.094 0.0335051546391753 1 0.1 0.128865979381443 0.00757087628865979 0.0805412371134021 1.59830904766872 0.173698996164565 2.69867977114452e-08 Inf 3.05034204561849e-08 570
0.01 0.025 0.416 0 0.5 0.25 0.095 1 1 0.1 0.384615384615385 0.228365384615385 2.40384615384615 1.74825343318928 0.160422020642467 3.5032851952721e-08 Inf -1.1548682583018e-06 571
0.1 0.025 0.416 0 0.5 0.25 0.095 1 1 0.1 3.84615384615385 0.228365384615385 2.40384615384615 1.57652316698712 0.175212099831546 3.29923694213363e-05 Inf 4.46552925748023e-08 572
0.01 0.025 0.416 1 0.5 0.25 0.095 0.293785310734463 1 0.1 0.112994350282486 0.067090395480226 0.706214689265537 1.80749537393515 0.160422020642467 1.61976406599929e-06 Inf 3.33055468471066e-06 573
0.1 0.025 0.416 1 0.5 0.25 0.095 0.293785310734463 1 0.1 1.12994350282486 0.067090395480226 0.706214689265537 1.57813869884817 0.175212099831546 8.51671368568008e-08 Inf 4.32079239054417e-08 574
0.01 0.025 0.416 12 0.5 0.25 0.095 0.0335051546391753 1 0.1 0.0128865979381443 0.0076514175257732 0.0805412371134021 2.00039548890484 0.160422020642467 0.256060949014323 9.99999999610913e-05 2.89032354983121e-06 575
0.1 0.025 0.416 12 0.5 0.25 0.095 0.0335051546391753 1 0.1 0.128865979381443 0.0076514175257732 0.0805412371134021 1.59413374884667 0.175212099831546 5.49626477039378e-08 Inf 3.10048134943841e-08 576
0.01 0.025 0.416 0 0.5 0.25 0.096 1 1 0.1 0.384615384615385 0.230769230769231 2.40384615384615 1.7460618908154 0.161661420702512 1.28890969952611e-07 Inf -9.77861871864771e-07 577
0.1 0.025 0.416 0 0.5 0.25 0.096 1 1 0.1 3.84615384615385 0.230769230769231 2.40384615384615 1.57216615811077 0.176695606488827 2.88245066230042e-05 Inf 4.53871719097165e-08 578
0.01 0.025 0.416 1 0.5 0.25 0.096 0.293785310734463 1 0.1 0.112994350282486 0.0677966101694915 0.706214689265537 1.80586799186603 0.161661420702512 1.27532740237801e-06 Inf 3.35511395732624e-06 579
0.1 0.025 0.416 1 0.5 0.25 0.096 0.293785310734463 1 0.1 1.12994350282486 0.0677966101694915 0.706214689265537 1.57380007352804 0.176695606488827 1.06820346151837e-07 Inf 4.39786480566084e-08 580
0.01 0.025 0.416 12 0.5 0.25 0.096 0.0335051546391753 1 0.1 0.0128865979381443 0.0077319587628866 0.0805412371134021 2.00035400000732 0.161661420702512 0.255866282722205 9.99999997988946e-05 -5.49391038773273e-08 581
0.1 0.025 0.416 12 0.5 0.25 0.096 0.0335051546391753 1 0.1 0.128865979381443 0.0077319587628866 0.0805412371134021 1.58995993746062 0.176695606488827 1.06356963227791e-07 Inf 3.14929138323095e-08 582
0.01 0.025 0.416 0 0.5 0.25 0.097 1 1 0.1 0.384615384615385 0.233173076923077 2.40384615384615 1.74387790156457 0.162900820762558 4.13517017572307e-07 Inf -8.01888834722764e-07 583
0.1 0.025 0.416 0 0.5 0.25 0.097 1 1 0.1 3.84615384615385 0.233173076923077 2.40384615384615 1.56781117115241 0.178179113146108 2.49284864609622e-05 Inf 4.62660512123847e-08 584
0.01 0.025 0.416 1 0.5 0.25 0.097 0.293785310734463 1 0.1 0.112994350282486 0.0685028248587571 0.706214689265537 1.80424647170673 0.162900820762558 1.00622656988569e-06 Inf 3.3788033660942e-06 585
0.1 0.025 0.416 1 0.5 0.25 0.097 0.293785310734463 1 0.1 1.12994350282486 0.0685028248587571 0.706214689265537 1.56946347106186 0.178179113146108 1.25111908402809e-07 Inf 4.47403113446043e-08 586
0.01 0.025 0.416 12 0.5 0.25 0.097 0.0335051546391753 1 0.1 0.0128865979381443 0.0078125 0.0805412371134021 2.0003102988562 0.162900820762558 0.255673787234024 9.99999999791237e-05 5.19017864797355e-07 587
0.1 0.025 0.416 12 0.5 0.25 0.097 0.0335051546391753 1 0.1 0.128865979381443 0.0078125 0.0805412371134021 1.58578758061765 0.178179113146108 1.95229228864766e-07 Inf 3.19707544882419e-08 588
0.01 0.025 0.416 0 0.5 0.25 0.098 1 1 0.1 0.384615384615385 0.235576923076923 2.40384615384615 1.74170140184052 0.164140220822603 1.18360896589342e-06 Inf -6.27611527914684e-07 589
0.1 0.025 0.416 0 0.5 0.25 0.098 1 1 0.1 3.84615384615385 0.235576923076923 2.40384615384615 1.56345823052902 0.179662619803389 2.06008706891692e-05 Inf 4.69680698778063e-08 590
0.01 0.025 0.416 1 0.5 0.25 0.098 0.293785310734463 1 0.1 0.112994350282486 0.0692090395480226 0.706214689265537 1.80263078096044 0.164140220822603 7.95562693625684e-07 Inf 3.40396055875658e-06 591
0.1 0.025 0.416 1 0.5 0.25 0.098 0.293785310734463 1 0.1 1.12994350282486 0.0692090395480226 0.706214689265537 1.56512888874291 0.179662619803389 1.37982195280717e-07 Inf 4.54930645377161e-08 592
0.01 0.025 0.416 12 0.5 0.25 0.098 0.0335051546391753 1 0.1 0.0128865979381443 0.0078930412371134 0.0805412371134021 2.00025590145239 0.164140220822603 0.255483118240275 9.99999999902711e-05 1.01666474683348e-07 593
0.1 0.025 0.416 12 0.5 0.25 0.098 0.0335051546391753 1 0.1 0.128865979381443 0.0078930412371134 0.0805412371134021 1.58161664490595 0.179662619803389 3.36098680555133e-07 Inf 3.24401545626074e-08 594
0.01 0.025 0.416 0 0.5 0.25 0.099 1 1 0.1 0.384615384615385 0.237980769230769 2.40384615384615 1.73953230930052 0.165379620882649 3.07652269498915e-06 Inf -4.56260050962776e-07 595
0.1 0.025 0.416 0 0.5 0.25 0.099 1 1 0.1 3.84615384615385 0.237980769230769 2.40384615384615 1.5591073490281 0.181146126460671 1.55026260537094e-05 Inf 4.77335250215205e-08 596
0.01 0.025 0.416 1 0.5 0.25 0.099 0.293785310734463 1 0.1 0.112994350282486 0.0699152542372881 0.706214689265537 1.80102086588793 0.165379620882649 6.30331244685922e-07 Inf 3.42853439494473e-06 597
0.1 0.025 0.416 1 0.5 0.25 0.099 0.293785310734463 1 0.1 1.12994350282486 0.0699152542372881 0.706214689265537 1.56079632372194 0.181146126460671 1.44448056141333e-07 Inf 4.62369393883222e-08 598
0.01 0.025 0.416 12 0.5 0.25 0.099 0.0335051546391753 1 0.1 0.0128865979381443 0.0079735824742268 0.0805412371134021 2.00020968986661 0.165379620882649 0.255294952754667 9.99999997828727e-05 -8.20846015048282e-07 599
0.1 0.025 0.416 12 0.5 0.25 0.099 0.0335051546391753 1 0.1 0.128865979381443 0.0079735824742268 0.0805412371134021 1.57744709100181 0.181146126460671 5.47670459625366e-07 Inf 3.28924982806456e-08 600
0.01 0.025 0.416 0 0.5 0.25 0.1 1 1 0.1 0.384615384615385 0.240384615384615 2.40384615384615 1.73737050266103 0.166619020942695 7.36426685915559e-06 Inf -2.90901963073686e-07 601
0.1 0.025 0.416 0 0.5 0.25 0.1 1 1 0.1 3.84615384615385 0.240384615384615 2.40384615384615 1.55475845081936 0.182629633117952 1.1498939462895e-05 Inf 4.85038472719523e-08 602
0.01 0.025 0.416 1 0.5 0.25 0.1 0.293785310734463 1 0.1 0.112994350282486 0.0706214689265537 0.706214689265537 1.79941669208499 0.166619020942695 5.00450767923488e-07 Inf 3.454559795113e-06 603
0.1 0.025 0.416 1 0.5 0.25 0.1 0.293785310734463 1 0.1 1.12994350282486 0.0706214689265537 0.706214689265537 1.55646577305517 0.182629633117952 1.44393424578171e-07 Inf 4.6971543987695e-08 604
0.01 0.025 0.416 12 0.5 0.25 0.1 0.0335051546391753 1 0.1 0.0128865979381443 0.00805412371134021 0.0805412371134021 2.00017027649925 0.166619020942695 0.255109196459067 9.99999997914544e-05 1.70499104279465e-07 605
0.1 0.025 0.416 12 0.5 0.25 0.1 0.0335051546391753 1 0.1 0.128865979381443 0.00805412371134021 0.0805412371134021 1.57327890054574 0.182629633117952 8.50379755057418e-07 Inf 3.79970325203871e-08 606
0.01 0.025 0.416 0 0.5 0.25 0.101 1 1 0.1 0.384615384615385 0.242788461538462 2.40384615384615 1.73521581715303 0.167825906646445 1.64162312402127e-05 Inf -1.327290475861e-07 607
0.1 0.025 0.416 0 0.5 0.25 0.101 1 1 0.1 3.84615384615385 0.242788461538462 2.40384615384615 1.55041154054884 0.184084403495916 8.42333945993978e-06 Inf 4.92574115940059e-08 608
0.01 0.025 0.416 1 0.5 0.25 0.101 0.293785310734463 1 0.1 0.112994350282486 0.0713276836158192 0.706214689265537 1.79781819101409 0.167825906646445 3.98130184001144e-07 Inf 3.47692007540701e-06 609
0.1 0.025 0.416 1 0.5 0.25 0.101 0.293785310734463 1 0.1 1.12994350282486 0.0713276836158192 0.706214689265537 1.55213723370959 0.184084403495916 1.38226848536704e-07 Inf 4.76950895444972e-08 610
0.01 0.025 0.416 12 0.5 0.25 0.101 0.0335051546391753 1 0.1 0.0128865979381443 0.00813466494845361 0.0805412371134021 2.00012201898034 0.167825906646445 0.254925251339494 9.99999998331363e-05 2.56572966728097e-06 611
0.1 0.025 0.416 12 0.5 0.25 0.101 0.0335051546391753 1 0.1 0.128865979381443 0.00813466494845361 0.0805412371134021 1.56911376772763 0.184084403495916 4.815564613736e-12 Inf 3.3872800786483e-08 612
0.01 0.025 0.416 0 0.5 0.25 0.102 1 1 0.1 0.384615384615385 0.245192307692308 2.40384615384615 1.73306802918035 0.169032792350195 3.43908795713554e-05 Inf 2.26985163997995e-08 613
0.1 0.025 0.416 0 0.5 0.25 0.102 1 1 0.1 3.84615384615385 0.245192307692308 2.40384615384615 1.54606662319171 0.18553917387388 6.10426779135143e-06 Inf 4.99946234411297e-08 614
0.01 0.025 0.416 1 0.5 0.25 0.102 0.293785310734463 1 0.1 0.112994350282486 0.0720338983050847 0.706214689265537 1.79622533378522 0.169032792350195 3.17380485129193e-07 Inf 3.49876247573988e-06 615
0.1 0.025 0.416 1 0.5 0.25 0.102 0.293785310734463 1 0.1 1.12994350282486 0.0720338983050847 0.706214689265537 1.54781070244255 0.18553917387388 1.28076433930646e-07 Inf 4.84072507633826e-08 616
0.01 0.025 0.416 12 0.5 0.25 0.102 0.0335051546391753 1 0.1 0.0128865979381443 0.00821520618556701 0.0805412371134021 2.00021039081752 0.169032792350195 7.35111277405665e-12 Inf 8.56482328726038e-07 617
0.1 0.025 0.416 12 0.5 0.25 0.102 0.0335051546391753 1 0.1 0.128865979381443 0.00821520618556701 0.0805412371134021 1.56494888985364 0.18553917387388 3.50428540352166e-12 Inf 3.43149059167658e-08 618
0.01 0.025 0.416 0 0.5 0.25 0.103 1 1 0.1 0.384615384615385 0.247596153846154 2.40384615384615 1.73092926378238 0.170239678053945 6.07217609527311e-11 Inf 1.64440988603687e-08 619
0.1 0.025 0.416 0 0.5 0.25 0.103 1 1 0.1 3.84615384615385 0.247596153846154 2.40384615384615 1.5417237032042 0.186993944251844 4.38557154425201e-06 Inf 5.07334334542975e-08 620
0.01 0.025 0.416 1 0.5 0.25 0.103 0.293785310734463 1 0.1 0.112994350282486 0.0727401129943503 0.706214689265537 1.79463807677435 0.170239678053945 2.53518395706975e-07 Inf 3.52009555892874e-06 621
0.1 0.025 0.416 1 0.5 0.25 0.103 0.293785310734463 1 0.1 1.12994350282486 0.0727401129943503 0.706214689265537 1.54348617623033 0.186993944251844 1.14415171087456e-07 Inf 4.91063212315623e-08 622
0.01 0.025 0.416 12 0.5 0.25 0.103 0.0335051546391753 1 0.1 0.0128865979381443 0.00829574742268041 0.0805412371134021 2.00015838593883 0.170239678053945 2.10853213132578e-07 Inf 1.08123967135221e-06 623
0.1 0.025 0.416 12 0.5 0.25 0.103 0.0335051546391753 1 0.1 0.128865979381443 0.00829574742268041 0.0805412371134021 1.56078544561565 0.186993944251844 4.80625435284043e-12 Inf 3.47446087456404e-08 624
0.01 0.025 0.416 0 0.5 0.25 0.104 1 1 0.1 0.384615384615385 0.25 2.40384615384615 1.72879613236241 0.171446563757696 1.90552129630817e-10 Inf 1.67351935642657e-08 625
0.1 0.025 0.416 0 0.5 0.25 0.104 1 1 0.1 3.84615384615385 0.25 2.40384615384615 1.53738278414033 0.188448714629808 3.12924622247746e-06 Inf 5.14571861787161e-08 626
0.01 0.025 0.416 1 0.5 0.25 0.104 0.293785310734463 1 0.1 0.112994350282486 0.0734463276836158 0.706214689265537 1.79305637668705 0.171446563757696 2.02927398301744e-07 Inf 3.54092935950234e-06 627
0.1 0.025 0.416 1 0.5 0.25 0.104 0.293785310734463 1 0.1 1.12994350282486 0.0734463276836158 0.706214689265537 1.53916365182601 0.188448714629808 9.95811042930894e-08 Inf 4.97936396559595e-08 628
0.01 0.025 0.416 12 0.5 0.25 0.104 0.0335051546391753 1 0.1 0.0128865979381443 0.00837628865979381 0.0805412371134021 2.00010593579771 0.171446563757696 1.02242677865738e-10 Inf 8.88850197666713e-07 629
0.1 0.025 0.416 12 0.5 0.25 0.104 0.0335051546391753 1 0.1 0.128865979381443 0.00837628865979381 0.0805412371134021 1.55662342321003 0.188448714629808 5.56952400865285e-12 Inf 3.5196242365032e-08 630
0.01 0.025 0.416 0 0.5 0.25 0.105 1 1 0.1 0.384615384615385 0.252403846153846 2.40384615384615 1.72667020725686 0.172653449461446 6.21026008396086e-10 Inf 1.70236428287396e-08 631
0.1 0.025 0.416 0 0.5 0.25 0.105 1 1 0.1 3.84615384615385 0.252403846153846 2.40384615384615 1.53304386916401 0.189903485007771 2.21047266957264e-06 Inf 5.2173709019776e-08 632
0.01 0.025 0.416 1 0.5 0.25 0.105 0.293785310734463 1 0.1 0.112994350282486 0.0741525423728814 0.706214689265537 1.79148019056536 0.172653449461446 1.62781776835708e-07 Inf 3.56126499867493e-06 633
0.1 0.025 0.416 1 0.5 0.25 0.105 0.293785310734463 1 0.1 1.12994350282486 0.0741525423728814 0.706214689265537 1.53484312619083 0.189903485007771 8.46374789698068e-08 Inf 5.04771454634678e-08 634
0.01 0.025 0.416 12 0.5 0.25 0.105 0.0335051546391753 1 0.1 0.0128865979381443 0.00845682989690722 0.0805412371134021 2.00005299982471 0.172653449461446 3.525947778419e-07 Inf 1.25795651984006e-06 635
0.1 0.025 0.416 12 0.5 0.25 0.105 0.0335051546391753 1 0.1 0.128865979381443 0.00845682989690722 0.0805412371134021 1.55246281049932 0.189903485007771 9.14507011784416e-12 Inf 3.56141469648463e-08 636
0.01 0.025 0.416 0 0.5 0.25 0.106 1 1 0.1 0.384615384615385 0.254807692307692 2.40384615384615 1.72455144555926 0.173829087185038 1.87574766830068e-09 Inf 1.73288294824658e-08 637
0.1 0.025 0.416 0 0.5 0.25 0.106 1 1 0.1 3.84615384615385 0.254807692307692 2.40384615384615 1.52870695951319 0.191330346755644 1.55162749426729e-06 Inf 5.2871099165408e-08 638
0.01 0.025 0.416 1 0.5 0.25 0.106 0.293785310734463 1 0.1 0.112994350282486 0.0748587570621469 0.706214689265537 1.78990947628322 0.173829087185038 1.30897998232293e-07 Inf 3.5811910490402e-06 639
0.1 0.025 0.416 1 0.5 0.25 0.106 0.293785310734463 1 0.1 1.12994350282486 0.0748587570621469 0.706214689265537 1.53052459625056 0.191330346755644 7.01294144145326e-08 Inf 5.11419888660214e-08 640
0.01 0.025 0.416 12 0.5 0.25 0.106 0.0335051546391753 1 0.1 0.0128865979381443 0.00853737113402062 0.0805412371134021 1.99999951846704 0.173829087185038 1.46017767772844e-08 Inf 9.15633109777048e-07 641
0.1 0.025 0.416 12 0.5 0.25 0.106 0.0335051546391753 1 0.1 0.128865979381443 0.00853737113402062 0.0805412371134021 1.54830359585662 0.191330346755644 1.16302349695285e-11 Inf 3.60216746431163e-08 642
0.01 0.025 0.416 0 0.5 0.25 0.107 1 1 0.1 0.384615384615385 0.257211538461538 2.40384615384615 1.72243980449014 0.17500472490863 5.28722998716091e-09 Inf 1.76234468129977e-08 643
0.1 0.025 0.416 0 0.5 0.25 0.107 1 1 0.1 3.84615384615385 0.257211538461538 2.40384615384615 1.52437205638892 0.192757208503516 1.07734278897986e-06 Inf 5.35597522999254e-08 644
0.01 0.025 0.416 1 0.5 0.25 0.107 0.293785310734463 1 0.1 0.112994350282486 0.0755649717514124 0.706214689265537 1.78834419137797 0.17500472490863 1.05480414569481e-07 Inf 3.60063250981479e-06 645
0.1 0.025 0.416 1 0.5 0.25 0.107 0.293785310734463 1 0.1 1.12994350282486 0.0755649717514124 0.706214689265537 1.52620805899908 0.192757208503516 5.69567319419484e-08 Inf 5.17946002753789e-08 646
0.01 0.025 0.416 12 0.5 0.25 0.107 0.0335051546391753 1 0.1 0.0128865979381443 0.00861791237113402 0.0805412371134021 1.99994572880051 0.17500472490863 1.58489485424518e-09 Inf 9.33568073180346e-07 647
0.1 0.025 0.416 12 0.5 0.25 0.107 0.0335051546391753 1 0.1 0.128865979381443 0.00861791237113402 0.0805412371134021 1.54414576765065 0.192757208503516 1.84056433288893e-11 Inf 3.64185488432867e-08 648
0.01 0.025 0.416 0 0.5 0.25 0.108 1 1 0.1 0.384615384615385 0.259615384615385 2.40384615384615 1.7203352417536 0.176180362632222 1.39986999769803e-08 Inf 1.79181537385276e-08 649
0.1 0.025 0.416 0 0.5 0.25 0.108 1 1 0.1 3.84615384615385 0.259615384615385 2.40384615384615 1.5200391600915 0.194184070251389 7.34194781304431e-07 Inf 5.42313055573729e-08 650
0.01 0.025 0.416 1 0.5 0.25 0.108 0.293785310734463 1 0.1 0.112994350282486 0.076271186440678 0.706214689265537 1.78678429306736 0.176180362632222 8.43548805251615e-08 Inf 3.61930957981649e-06 651
0.1 0.025 0.416 1 0.5 0.25 0.108 0.293785310734463 1 0.1 1.12994350282486 0.076271186440678 0.706214689265537 1.52189351147496 0.194184070251389 4.54597172266924e-08 Inf 5.24340924012989e-08 652
0.01 0.025 0.416 12 0.5 0.25 0.108 0.0335051546391753 1 0.1 0.0128865979381443 0.00869845360824742 0.0805412371134021 1.99989144204207 0.176180362632222 2.69381479449382e-09 Inf 9.54339221981293e-07 653
0.1 0.025 0.416 12 0.5 0.25 0.108 0.0335051546391753 1 0.1 0.128865979381443 0.00869845360824742 0.0805412371134021 1.53998931436303 0.194184070251389 2.39323266065794e-11 Inf 3.68045728338373e-08 654
0.01 0.025 0.416 0 0.5 0.25 0.109 1 1 0.1 0.384615384615385 0.262019230769231 2.40384615384615 1.71823771519533 0.177356000355814 3.50112387970114e-08 Inf 1.82128356840394e-08 655
0.1 0.025 0.416 0 0.5 0.25 0.109 1 1 0.1 3.84615384615385 0.262019230769231 2.40384615384615 1.51570826979086 0.195610931999261 4.98224491662924e-07 Inf 5.48907785891117e-08 656
0.01 0.025 0.416 1 0.5 0.25 0.109 0.293785310734463 1 0.1 0.112994350282486 0.0769774011299435 0.706214689265537 1.78522974330783 0.177356000355814 6.72493853243195e-08 Inf 3.63791823576598e-06 657
0.1 0.025 0.416 1 0.5 0.25 0.109 0.293785310734463 1 0.1 1.12994350282486 0.0769774011299435 0.706214689265537 1.51758095076146 0.195610931999261 3.57107491355535e-08 Inf 5.30598154302453e-08 658
0.01 0.025 0.416 12 0.5 0.25 0.109 0.0335051546391753 1 0.1 0.0128865979381443 0.00877899484536082 0.0805412371134021 1.99983631332577 0.177356000355814 1.06739544581541e-08 Inf 8.90170118728051e-07 659
0.1 0.025 0.416 12 0.5 0.25 0.109 0.0335051546391753 1 0.1 0.128865979381443 0.00877899484536082 0.0805412371134021 1.53583422458693 0.195610931999261 3.21493352772872e-11 Inf 3.71795751963333e-08 660
0.01 0.025 0.416 0 0.5 0.25 0.11 1 1 0.1 0.384615384615385 0.264423076923077 2.40384615384615 1.71614718265024 0.178531638079406 8.31458197847468e-08 Inf 1.85060111679292e-08 661
0.1 0.025 0.416 0 0.5 0.25 0.11 1 1 0.1 3.84615384615385 0.264423076923077 2.40384615384615 1.51137938495419 0.197037793747134 3.37446333764646e-07 Inf 5.55357092535402e-08 662
0.01 0.025 0.416 1 0.5 0.25 0.11 0.293785310734463 1 0.1 0.112994350282486 0.077683615819209 0.706214689265537 1.78368049848294 0.178531638079406 5.36985809845847e-08 Inf 3.65587848627502e-06 663
0.1 0.025 0.416 1 0.5 0.25 0.11 0.293785310734463 1 0.1 1.12994350282486 0.077683615819209 0.706214689265537 1.51327037397079 0.197037793747134 2.76717817826455e-08 Inf 5.3671733390992e-08 664
0.01 0.025 0.416 12 0.5 0.25 0.11 0.0335051546391753 1 0.1 0.0128865979381443 0.00885953608247423 0.0805412371134021 1.99978018743275 0.178531638079406 4.70057909211091e-08 Inf 7.27996226745908e-07 665
0.1 0.025 0.416 12 0.5 0.25 0.11 0.0335051546391753 1 0.1 0.128865979381443 0.00885953608247423 0.0805412371134021 1.53168048702495 0.197037793747134 4.16626490251648e-11 Inf 3.75433421018201e-08 666
0.01 0.025 0.416 0 0.5 0.25 0.111 1 1 0.1 0.384615384615385 0.266826923076923 2.40384615384615 1.71406360160874 0.179677229257339 1.88275033008445e-07 Inf 1.88010135238059e-08 667
0.1 0.025 0.416 0 0.5 0.25 0.111 1 1 0.1 3.84615384615385 0.266826923076923 2.40384615384615 1.5070525047894 0.198437543008372 2.26823758886496e-07 Inf 5.61650171926331e-08 668
0.01 0.025 0.416 1 0.5 0.25 0.111 0.293785310734463 1 0.1 0.112994350282486 0.0783898305084746 0.706214689265537 1.78213651881005 0.179677229257339 4.29437439081193e-08 Inf 3.67327921457772e-06 669
0.1 0.025 0.416 1 0.5 0.25 0.111 0.293785310734463 1 0.1 1.12994350282486 0.0783898305084746 0.706214689265537 1.50896177823178 0.198437543008372 2.11883735418139e-08 Inf 5.42693511240699e-08 670
0.01 0.025 0.416 12 0.5 0.25 0.111 0.0335051546391753 1 0.1 0.0128865979381443 0.00894007731958763 0.0805412371134021 1.99972586483047 0.179677229257339 4.11046738190216e-07 Inf 1.19438289380991e-06 671
0.1 0.025 0.416 12 0.5 0.25 0.111 0.0335051546391753 1 0.1 0.128865979381443 0.00894007731958763 0.0805412371134021 1.52752809048906 0.198437543008372 4.96670985589143e-11 Inf 3.78957604185715e-08 672
0.01 0.025 0.416 0 0.5 0.25 0.112 1 1 0.1 0.384615384615385 0.269230769230769 2.40384615384615 1.71198692852651 0.180822820435273 4.08105537474945e-07 Inf 1.90943656441789e-08 673
0.1 0.025 0.416 0 0.5 0.25 0.112 1 1 0.1 3.84615384615385 0.269230769230769 2.40384615384615 1.50272762805206 0.19983729226961 1.52684293763805e-07 Inf 5.67798208450654e-08 674
0.01 0.025 0.416 1 0.5 0.25 0.112 0.293785310734463 1 0.1 0.112994350282486 0.0790960451977401 0.706214689265537 1.78059776594353 0.180822820435273 3.44001988977771e-08 Inf 3.69040717196345e-06 675
0.1 0.025 0.416 1 0.5 0.25 0.112 0.293785310734463 1 0.1 1.12994350282486 0.0790960451977401 0.706214689265537 1.50465516069026 0.19983729226961 1.60423141021271e-08 Inf 5.48523181320704e-08 676
0.01 0.025 0.416 12 0.5 0.25 0.112 0.0335051546391753 1 0.1 0.0128865979381443 0.00902061855670103 0.0805412371134021 1.99956959421429 0.180822820435273 0.253033968768382 9.99999999996178e-05 2.4470136521515e-06 677
0.1 0.025 0.416 12 0.5 0.25 0.112 0.0335051546391753 1 0.1 0.128865979381443 0.00902061855670103 0.0805412371134021 1.5233770238971 0.19983729226961 5.78878542323302e-11 Inf 3.82366225348818e-08 678
0.01 0.025 0.416 0 0.5 0.25 0.113 1 1 0.1 0.384615384615385 0.271634615384615 2.40384615384615 1.70991711780476 0.181968411613206 8.49707320282889e-07 Inf 1.93851749097362e-08 679
0.1 0.025 0.416 0 0.5 0.25 0.113 1 1 0.1 3.84615384615385 0.271634615384615 2.40384615384615 1.49840475347814 0.201237041530849 1.01880349601124e-07 Inf 5.73786644864072e-08 680
0.01 0.025 0.416 1 0.5 0.25 0.113 0.293785310734463 1 0.1 0.112994350282486 0.0798022598870056 0.706214689265537 1.77906419932092 0.181968411613206 2.75941607758012e-08 Inf 3.70699488871917e-06 681
0.1 0.025 0.416 1 0.5 0.25 0.113 0.293785310734463 1 0.1 1.12994350282486 0.0798022598870056 0.706214689265537 1.50035051850847 0.201237041530849 1.19735139303412e-08 Inf 5.54205599190283e-08 682
0.01 0.025 0.416 12 0.5 0.25 0.113 0.0335051546391753 1 0.1 0.0128865979381443 0.00910115979381443 0.0805412371134021 1.99961231263375 0.181968411613206 5.80377586267833e-12 Inf 7.88971065257549e-07 683
0.1 0.025 0.416 12 0.5 0.25 0.113 0.0335051546391753 1 0.1 0.128865979381443 0.00910115979381443 0.0805412371134021 1.51922727627358 0.201237041530849 6.70739852548508e-11 Inf 3.85657774604198e-08 684
0.01 0.025 0.416 0 0.5 0.25 0.114 1 1 0.1 0.384615384615385 0.274038461538462 2.40384615384615 1.70785412001969 0.183114002791139 1.70460801718342e-06 Inf 1.96715504996448e-08 685
0.1 0.025 0.416 0 0.5 0.25 0.114 1 1 0.1 3.84615384615385 0.274038461538462 2.40384615384615 1.49408387954629 0.202636790792087 6.81283317538472e-08 Inf 5.79624834795567e-08 686
0.01 0.025 0.416 1 0.5 0.25 0.114 0.293785310734463 1 0.1 0.112994350282486 0.0805084745762712 0.706214689265537 1.77753576072461 0.183114002791139 2.21866157806838e-08 Inf 3.71904883678109e-06 687
0.1 0.025 0.416 1 0.5 0.25 0.114 0.293785310734463 1 0.1 1.12994350282486 0.0805084745762712 0.706214689265537 1.49604784883596 0.202636790792087 8.87666706805845e-09 Inf 5.59734992799932e-08 688
0.01 0.025 0.416 12 0.5 0.25 0.114 0.0335051546391753 1 0.1 0.0128865979381443 0.00918170103092784 0.0805412371134021 1.99955648001737 0.183114002791139 7.65106402886295e-07 Inf 1.50286299382962e-06 689
0.1 0.025 0.416 12 0.5 0.25 0.114 0.0335051546391753 1 0.1 0.128865979381443 0.00918170103092784 0.0805412371134021 1.51507883674677 0.202636790792087 7.24374171756637e-11 Inf 3.88830464492784e-08 690
0.01 0.025 0.416 0 0.5 0.25 0.115 1 1 0.1 0.384615384615385 0.276442307692308 2.40384615384615 1.70579787917724 0.184259593969073 3.30416627913888e-06 Inf 1.99547588453086e-08 691
0.1 0.025 0.416 0 0.5 0.25 0.115 1 1 0.1 3.84615384615385 0.276442307692308 2.40384615384615 1.48976500471899 0.204036540053325 4.53344192186123e-08 Inf 5.85304412714649e-08 692
0.01 0.025 0.416 1 0.5 0.25 0.115 0.293785310734463 1 0.1 0.112994350282486 0.0812146892655367 0.706214689265537 1.77601247127226 0.184259593969073 1.78744192086411e-08 Inf 3.73879356030393e-06 693
0.1 0.025 0.416 1 0.5 0.25 0.115 0.293785310734463 1 0.1 1.12994350282486 0.0812146892655367 0.706214689265537 1.49174714883809 0.204036540053325 6.53604323441748e-09 Inf 5.65110166439453e-08 694
0.01 0.025 0.416 12 0.5 0.25 0.115 0.0335051546391753 1 0.1 0.0128865979381443 0.00926224226804124 0.0805412371134021 1.99949905509527 0.184259593969073 5.47504107172719e-08 Inf 1.06157514823124e-06 695
0.1 0.025 0.416 12 0.5 0.25 0.115 0.0335051546391753 1 0.1 0.128865979381443 0.00926224226804124 0.0805412371134021 1.51093169454864 0.204036540053325 7.49460285498493e-11 Inf 3.91883632211432e-08 696
0.01 0.025 0.416 0 0.5 0.25 0.116 1 1 0.1 0.384615384615385 0.278846153846154 2.40384615384615 1.70374832848777 0.185376279205338 6.20389751548878e-06 Inf 2.02285886929943e-08 697
0.1 0.025 0.416 0 0.5 0.25 0.116 1 1 0.1 3.84615384615385 0.278846153846154 2.40384615384615 1.48544812735816 0.205409942951763 3.01360491006264e-08 Inf 5.90824259516509e-08 698
0.01 0.025 0.416 1 0.5 0.25 0.116 0.293785310734463 1 0.1 0.112994350282486 0.0819209039548023 0.706214689265537 1.77449420924178 0.185376279205338 1.44265625001694e-08 Inf 3.74899317701072e-06 699
0.1 0.025 0.416 1 0.5 0.25 0.116 0.293785310734463 1 0.1 1.12994350282486 0.0819209039548023 0.706214689265537 1.48744841568757 0.205409942951763 4.77448686142523e-09 Inf 5.70329148352755e-08 700
0.01 0.025 0.416 12 0.5 0.25 0.116 0.0335051546391753 1 0.1 0.0128865979381443 0.00934278350515464 0.0805412371134021 1.9994414257575 0.185376279205338 3.16183214905258e-08 Inf 1.07900559176421e-06 701
0.1 0.025 0.416 12 0.5 0.25 0.116 0.0335051546391753 1 0.1 0.128865979381443 0.00934278350515464 0.0805412371134021 1.506785838984 0.205409942951763 7.71352599848729e-11 Inf 3.94760507615999e-08 702
0.01 0.025 0.416 0 0.5 0.25 0.117 1 1 0.1 0.384615384615385 0.28125 2.40384615384615 1.70170542061137 0.186492964441604 1.05833240328645e-05 Inf 2.05322107094119e-08 703
0.1 0.025 0.416 0 0.5 0.25 0.117 1 1 0.1 3.84615384615385 0.28125 2.40384615384615 1.48113324578765 0.2067833458502 2.00767963365323e-08 Inf 5.96179813294739e-08 704
0.01 0.025 0.416 1 0.5 0.25 0.117 0.293785310734463 1 0.1 0.112994350282486 0.0826271186440678 0.706214689265537 1.77298102363039 0.186492964441604 1.16615525291852e-08 Inf 3.7673869667243e-06 705
0.1 0.025 0.416 1 0.5 0.25 0.117 0.293785310734463 1 0.1 1.12994350282486 0.0826271186440678 0.706214689265537 1.48315164656588 0.2067833458502 3.38472494476605e-09 Inf 5.75388682255706e-08 706
0.01 0.025 0.416 12 0.5 0.25 0.117 0.0335051546391753 1 0.1 0.0128865979381443 0.00942332474226804 0.0805412371134021 1.99938330974668 0.186492964441604 5.70708062752612e-08 Inf 1.09478145093878e-06 707
0.1 0.025 0.416 12 0.5 0.25 0.117 0.0335051546391753 1 0.1 0.128865979381443 0.00942332474226804 0.0805412371134021 1.5026412595565 0.2067833458502 7.56306042098975e-11 Inf 3.97597627044277e-08 708
0.01 0.025 0.416 0 0.5 0.25 0.118 1 1 0.1 0.384615384615385 0.283653846153846 2.40384615384615 1.69966916051937 0.187609649677869 1.55663018509555e-05 Inf 2.0822474411375e-08 709
0.1 0.025 0.416 0 0.5 0.25 0.118 1 1 0.1 3.84615384615385 0.283653846153846 2.40384615384615 1.4768203583189 0.208156748748638 1.32511510653188e-08 Inf 6.01371008546181e-08 710
0.01 0.025 0.416 1 0.5 0.25 0.118 0.293785310734463 1 0.1 0.112994350282486 0.0833333333333333 0.706214689265537 1.77147281253877 0.187609649677869 9.44159635196673e-09 Inf 3.78064880734996e-06 711
0.1 0.025 0.416 1 0.5 0.25 0.118 0.293785310734463 1 0.1 1.12994350282486 0.0833333333333333 0.706214689265537 1.47885683863198 0.208156748748638 2.39223998943494e-09 Inf 5.80287775608923e-08 712
0.01 0.025 0.416 12 0.5 0.25 0.118 0.0335051546391753 1 0.1 0.0128865979381443 0.00950386597938144 0.0805412371134021 1.99932459667359 0.187609649677869 4.57495198554619e-07 Inf 1.14406766904551e-06 713
0.1 0.025 0.416 12 0.5 0.25 0.118 0.0335051546391753 1 0.1 0.128865979381443 0.00950386597938144 0.0805412371134021 1.49849794575013 0.208156748748638 7.36343954560459e-11 Inf 4.00298387770448e-08 714
0.01 0.025 0.416 0 0.5 0.25 0.119 1 1 0.1 0.384615384615385 0.286057692307692 2.40384615384615 1.69763949896245 0.188726334914135 2.1361017012389e-05 Inf 2.11180659626109e-08 715
0.1 0.025 0.416 0 0.5 0.25 0.119 1 1 0.1 3.84615384615385 0.286057692307692 2.40384615384615 1.47250946322116 0.209530151647075 8.726211753185e-09 Inf 6.06395230695611e-08 716
0.01 0.025 0.416 1 0.5 0.25 0.119 0.293785310734463 1 0.1 0.112994350282486 0.0840395480225989 0.706214689265537 1.76996955260532 0.188726334914135 7.65271059022243e-09 Inf 3.79148196394397e-06 717
0.1 0.025 0.416 1 0.5 0.25 0.119 0.293785310734463 1 0.1 1.12994350282486 0.0840395480225989 0.706214689265537 1.47456398907044 0.209530151647075 1.67687003171935e-09 Inf 5.85023763877146e-08 718
0.01 0.025 0.416 12 0.5 0.25 0.119 0.0335051546391753 1 0.1 0.0128865979381443 0.00958440721649485 0.0805412371134021 1.99926496994539 0.188726334914135 1.03687320882062e-10 Inf 8.87981047692499e-07 719
0.1 0.025 0.416 12 0.5 0.25 0.119 0.0335051546391753 1 0.1 0.128865979381443 0.00958440721649485 0.0805412371134021 1.49435588719895 0.209530151647075 6.83733122203156e-11 Inf 4.02867726956302e-08 720
0.01 0.025 0.416 0 0.5 0.25 0.12 1 1 0.1 0.384615384615385 0.288461538461538 2.40384615384615 1.69561643013426 0.1898430201504 2.729671500179e-05 Inf 2.14575793799909e-08 721
0.1 0.025 0.416 0 0.5 0.25 0.12 1 1 0.1 3.84615384615385 0.288461538461538 2.40384615384615 1.46820055876666 0.210903554545513 5.82563741691189e-09 Inf 6.11250882132097e-08 722
0.01 0.025 0.416 1 0.5 0.25 0.12 0.293785310734463 1 0.1 0.112994350282486 0.0847457627118644 0.706214689265537 1.76847124387505 0.1898430201504 6.20989075439393e-09 Inf 3.80726747706284e-06 723
0.1 0.025 0.416 1 0.5 0.25 0.12 0.293785310734463 1 0.1 1.12994350282486 0.0847457627118644 0.706214689265537 1.47027309506804 0.210903554545513 1.17638740415593e-09 Inf 5.89594333355592e-08 724
0.01 0.025 0.416 12 0.5 0.25 0.12 0.0335051546391753 1 0.1 0.0128865979381443 0.00966494845360825 0.0805412371134021 1.99920675863684 0.1898430201504 3.7542892405984e-11 Inf 1.14555485875023e-06 725
0.1 0.025 0.416 12 0.5 0.25 0.12 0.0335051546391753 1 0.1 0.128865979381443 0.00966494845360825 0.0805412371134021 1.49021507363287 0.210903554545513 6.26330116243468e-11 Inf 4.05308298034868e-08 726
0.01 0.025 0.416 0 0.5 0.25 0.121 1 1 0.1 0.384615384615385 0.290865384615385 2.40384615384615 1.69360000508546 0.190931883021136 3.21367067458445e-05 Inf 2.7458679885406e-08 727
0.1 0.025 0.416 0 0.5 0.25 0.121 1 1 0.1 3.84615384615385 0.290865384615385 2.40384615384615 1.46389364321775 0.212251348588104 3.81032072560572e-09 Inf 6.15936179837462e-08 728
0.01 0.025 0.416 1 0.5 0.25 0.121 0.293785310734463 1 0.1 0.112994350282486 0.0854519774011299 0.706214689265537 1.76697783039394 0.190931883021136 5.04614736107634e-09 Inf 3.8238398551993e-06 729
0.1 0.025 0.416 1 0.5 0.25 0.121 0.293785310734463 1 0.1 1.12994350282486 0.0854519774011299 0.706214689265537 1.46598415381399 0.212251348588104 8.37224956029559e-10 Inf 5.93998727982381e-08 730
0.01 0.025 0.416 12 0.5 0.25 0.121 0.0335051546391753 1 0.1 0.0128865979381443 0.00974548969072165 0.0805412371134021 1.99914711174247 0.190931883021136 3.43339835728873e-11 Inf 1.16196519239775e-06 731
0.1 0.025 0.416 12 0.5 0.25 0.121 0.0335051546391753 1 0.1 0.128865979381443 0.00974548969072165 0.0805412371134021 1.48607549487647 0.212251348588104 5.75000828201278e-11 Inf 4.07621862930085e-08 732
0.01 0.025 0.416 0 0.5 0.25 0.122 1 1 0.1 0.384615384615385 0.293269230769231 2.40384615384615 1.69159187546879 0.192020745891872 2.03813632637662e-11 Inf 2.2022315415704e-08 733
0.1 0.025 0.416 0 0.5 0.25 0.122 1 1 0.1 3.84615384615385 0.293269230769231 2.40384615384615 1.45958871482888 0.213599142630695 2.53506626801681e-09 Inf 6.20449596144823e-08 734
0.01 0.025 0.416 1 0.5 0.25 0.122 0.293785310734463 1 0.1 0.112994350282486 0.0861581920903955 0.706214689265537 1.76548925393687 0.192020745891872 4.10500795855473e-09 Inf 3.83650232149702e-06 735
0.1 0.025 0.416 1 0.5 0.25 0.122 0.293785310734463 1 0.1 1.12994350282486 0.0861581920903955 0.706214689265537 1.46169716250585 0.213599142630695 5.89471957357368e-10 Inf 5.98234941584508e-08 736
0.01 0.025 0.416 12 0.5 0.25 0.122 0.0335051546391753 1 0.1 0.0128865979381443 0.00982603092783505 0.0805412371134021 1.9990870852914 0.192020745891872 1.42100654160204e-10 Inf 1.17749530981204e-06 737
0.1 0.025 0.416 12 0.5 0.25 0.122 0.0335051546391753 1 0.1 0.128865979381443 0.00982603092783505 0.0805412371134021 1.4819371408489 0.213599142630695 4.8653714737612e-11 Inf 4.09808493806452e-08 738
0.01 0.025 0.416 0 0.5 0.25 0.123 1 1 0.1 0.384615384615385 0.295673076923077 2.40384615384615 1.68958867801286 0.193109608762608 2.73846501031016e-11 Inf 2.23090718121099e-08 739
0.1 0.025 0.416 0 0.5 0.25 0.123 1 1 0.1 3.84615384615385 0.295673076923077 2.40384615384615 1.45528577185601 0.214946936673285 1.7054360146318e-09 Inf 6.24788959457945e-08 740
0.01 0.025 0.416 1 0.5 0.25 0.123 0.293785310734463 1 0.1 0.112994350282486 0.086864406779661 0.706214689265537 1.76400549692941 0.193109608762608 3.34158541115404e-09 Inf 3.84876801340361e-06 741
0.1 0.025 0.416 1 0.5 0.25 0.123 0.293785310734463 1 0.1 1.12994350282486 0.086864406779661 0.706214689265537 1.45741211834319 0.214946936673285 4.0171174719994e-10 Inf 6.02301741814415e-08 742
0.01 0.025 0.416 12 0.5 0.25 0.123 0.0335051546391753 1 0.1 0.0128865979381443 0.00990657216494845 0.0805412371134021 1.99902669850539 0.193109608762608 2.06522299261991e-12 Inf 1.19532851228232e-06 743
0.1 0.025 0.416 12 0.5 0.25 0.123 0.0335051546391753 1 0.1 0.128865979381443 0.00990657216494845 0.0805412371134021 1.47780000156308 0.214946936673285 4.3356219656121e-11 Inf 4.11868544825111e-08 744
0.01 0.025 0.416 0 0.5 0.25 0.124 1 1 0.1 0.384615384615385 0.298076923076923 2.40384615384615 1.68759193301641 0.194198471633344 2.96397351107203e-11 Inf 2.25965602895783e-08 745
0.1 0.025 0.416 0 0.5 0.25 0.124 1 1 0.1 3.84615384615385 0.298076923076923 2.40384615384615 1.45098481255471 0.216294730715876 1.13474740714992e-09 Inf 6.28953634729257e-08 746
0.01 0.025 0.416 1 0.5 0.25 0.124 0.293785310734463 1 0.1 0.112994350282486 0.0875706214689266 0.706214689265537 1.76252652484939 0.194198471633344 2.72395021816418e-09 Inf 3.860603806638e-06 747
0.1 0.025 0.416 1 0.5 0.25 0.124 0.293785310734463 1 0.1 1.12994350282486 0.0875706214689266 0.706214689265537 1.45312901853462 0.216294730715876 2.90417079273908e-10 Inf 6.06197829711164e-08 748
0.01 0.025 0.416 12 0.5 0.25 0.124 0.0335051546391753 1 0.1 0.0128865979381443 0.00998711340206185 0.0805412371134021 1.99896584636904 0.194198471633344 8.06713294481537e-08 Inf 1.2452568743937e-06 749
0.1 0.025 0.416 12 0.5 0.25 0.124 0.0335051546391753 1 0.1 0.128865979381443 0.00998711340206185 0.0805412371134021 1.4736640671248 0.216294730715876 3.71088021422494e-11 Inf 4.13801509724365e-08 750
0.01 0.025 0.416 0 0.5 0.25 0.125 1 1 0.1 0.384615384615385 0.300480769230769 2.40384615384615 1.68560160417508 0.195287334504081 3.29832827716814e-11 Inf 2.28819708736339e-08 751
0.1 0.025 0.416 0 0.5 0.25 0.125 1 1 0.1 3.84615384615385 0.300480769230769 2.40384615384615 1.44668583517955 0.217642524758467 7.83947018412334e-10 Inf 6.32942201983511e-08 752
0.01 0.025 0.416 1 0.5 0.25 0.125 0.293785310734463 1 0.1 0.112994350282486 0.0882768361581921 0.706214689265537 1.76105230382022 0.195287334504081 2.21984663983932e-09 Inf 3.87202498686179e-06 753
0.1 0.025 0.416 1 0.5 0.25 0.125 0.293785310734463 1 0.1 1.12994350282486 0.0882768361581921 0.706214689265537 1.44884786029239 0.217642524758467 1.96021185394635e-10 Inf 6.09921999572549e-08 754
0.01 0.025 0.416 12 0.5 0.25 0.125 0.0335051546391753 1 0.1 0.0128865979381443 0.0100676546391753 0.0805412371134021 1.998904819344 0.195287334504081 6.62551177116333e-11 Inf 1.22860823104087e-06 755
0.1 0.025 0.416 12 0.5 0.25 0.125 0.0335051546391753 1 0.1 0.128865979381443 0.0100676546391753 0.0805412371134021 1.46952932773133 0.217642524758467 3.05561149299693e-11 Inf 4.15607612769264e-08 756
0.01 0.025 0.416 0 0.5 0.25 0.126 1 1 0.1 0.384615384615385 0.302884615384615 2.40384615384615 1.68361765551714 0.196349405078439 2.9957480940368e-11 Inf 2.31669061712125e-08 757
0.1 0.025 0.416 0 0.5 0.25 0.126 1 1 0.1 3.84615384615385 0.302884615384615 2.40384615384615 1.44238883798735 0.218965420160048 5.43335043623472e-10 Inf 6.36753617611063e-08 758
0.01 0.025 0.416 1 0.5 0.25 0.126 0.293785310734463 1 0.1 0.112994350282486 0.0889830508474576 0.706214689265537 1.75958280032814 0.196349405078439 1.78866181588244e-09 Inf 3.8830374894383e-06 759
0.1 0.025 0.416 1 0.5 0.25 0.126 0.293785310734463 1 0.1 1.12994350282486 0.0889830508474576 0.706214689265537 1.44456864083704 0.218965420160048 1.48754175643973e-10 Inf 6.13473585264757e-08 760
0.01 0.025 0.416 12 0.5 0.25 0.126 0.0335051546391753 1 0.1 0.0128865979381443 0.0101481958762887 0.0805412371134021 1.99884333123372 0.196349405078439 3.04290655173123e-11 Inf 1.24286018210462e-06 761
0.1 0.025 0.416 12 0.5 0.25 0.126 0.0335051546391753 1 0.1 0.128865979381443 0.0101481958762887 0.0805412371134021 1.46539577366947 0.218965420160048 2.53470560512836e-11 Inf 4.17286550868923e-08 762
0.01 0.025 0.416 0 0.5 0.25 0.127 1 1 0.1 0.384615384615385 0.305288461538462 2.40384615384615 1.68164005148157 0.197411475652797 4.13298284485109e-11 Inf 2.34738152249392e-08 763
0.1 0.025 0.416 0 0.5 0.25 0.127 1 1 0.1 3.84615384615385 0.305288461538462 2.40384615384615 1.43809381923666 0.220288315561628 3.78016284940941e-10 Inf 6.40387080030891e-08 764
0.01 0.025 0.416 1 0.5 0.25 0.127 0.293785310734463 1 0.1 0.112994350282486 0.0896892655367232 0.706214689265537 1.75811798122125 0.197411475652797 1.4415758448072e-09 Inf 3.89364324016039e-06 765
0.1 0.025 0.416 1 0.5 0.25 0.127 0.293785310734463 1 0.1 1.12994350282486 0.0896892655367232 0.706214689265537 1.44029135739458 0.220288315561628 1.08573761092856e-10 Inf 6.16851807411223e-08 766
0.01 0.025 0.416 12 0.5 0.25 0.127 0.0335051546391753 1 0.1 0.0128865979381443 0.0102287371134021 0.0805412371134021 1.99878151038238 0.197411475652797 2.20644162662875e-11 Inf 1.26177842041386e-06 767
0.1 0.025 0.416 12 0.5 0.25 0.127 0.0335051546391753 1 0.1 0.128865979381443 0.0102287371134021 0.0805412371134021 1.46126339531677 0.220288315561628 2.03675375176626e-11 Inf 4.1883865042891e-08 768
0.01 0.025 0.416 0 0.5 0.25 0.128 1 1 0.1 0.384615384615385 0.307692307692308 2.40384615384615 1.67966875648704 0.198473546227155 4.10759204427791e-11 Inf 2.37600772390323e-08 769
0.1 0.025 0.416 0 0.5 0.25 0.128 1 1 0.1 3.84615384615385 0.307692307692308 2.40384615384615 1.43380077718799 0.221611210963209 2.93869706347039e-10 Inf 6.43841518987998e-08 770
0.01 0.025 0.416 1 0.5 0.25 0.128 0.293785310734463 1 0.1 0.112994350282486 0.0903954802259887 0.706214689265537 1.75665781375718 0.198473546227155 1.16165051189387e-09 Inf 3.90384668080834e-06 771
0.1 0.025 0.416 1 0.5 0.25 0.128 0.293785310734463 1 0.1 1.12994350282486 0.0903954802259887 0.706214689265537 1.43601600719792 0.221611210963209 7.80870507144371e-11 Inf 6.20055796707319e-08 772
0.01 0.025 0.416 12 0.5 0.25 0.128 0.0335051546391753 1 0.1 0.0128865979381443 0.0103092783505155 0.0805412371134021 1.99865154469086 0.198473546227155 0.250665142058139 9.99999999995796e-05 2.71695509101999e-06 773
0.1 0.025 0.416 12 0.5 0.25 0.128 0.0335051546391753 1 0.1 0.128865979381443 0.0103092783505155 0.0805412371134021 1.45713218313863 0.221611210963209 1.63682036674606e-11 Inf 4.20263764899786e-08 774
0.01 0.025 0.416 0 0.5 0.25 0.129 1 1 0.1 0.384615384615385 0.310096153846154 2.40384615384615 1.677703735562 0.199535616801513 2.85926837761963e-11 Inf 2.40454023359149e-08 775
0.1 0.025 0.416 0 0.5 0.25 0.129 1 1 0.1 3.84615384615385 0.310096153846154 2.40384615384615 1.42950971010406 0.22293410636479 2.28226659793052e-10 Inf 6.471167568467e-08 776
0.01 0.025 0.416 1 0.5 0.25 0.129 0.293785310734463 1 0.1 0.112994350282486 0.0911016949152542 0.706214689265537 1.75520226490297 0.199535616801513 9.3588070626538e-10 Inf 3.91351589368316e-06 777
0.1 0.025 0.416 1 0.5 0.25 0.129 0.293785310734463 1 0.1 1.12994350282486 0.0911016949152542 0.706214689265537 1.43174258748683 0.22293410636479 7.0996430956427e-11 Inf 6.23085218975916e-08 778
0.01 0.025 0.416 12 0.5 0.25 0.129 0.0335051546391753 1 0.1 0.0128865979381443 0.0103898195876289 0.0805412371134021 1.99865415231159 0.199535616801513 8.70433617752853e-08 Inf 7.77600878576479e-07 779
0.1 0.025 0.416 12 0.5 0.25 0.129 0.0335051546391753 1 0.1 0.128865979381443 0.0103898195876289 0.0805412371134021 1.45300212768792 0.22293410636479 1.34244074190271e-11 Inf 4.21562308394741e-08 780
0.01 0.025 0.416 0 0.5 0.25 0.13 1 1 0.1 0.384615384615385 0.3125 2.40384615384615 1.675744953933 0.200597687375872 3.3430147539093e-11 Inf 2.43297445523538e-08 781
0.1 0.025 0.416 0 0.5 0.25 0.13 1 1 0.1 3.84615384615385 0.3125 2.40384615384615 1.42522061624984 0.224257001766371 1.82215575961209e-10 Inf 6.50212150787866e-08 782
0.01 0.025 0.416 1 0.5 0.25 0.13 0.293785310734463 1 0.1 0.112994350282486 0.0918079096045198 0.706214689265537 1.75375130426324 0.200597687375872 7.55287832276963e-10 Inf 3.92297622964222e-06 783
0.1 0.025 0.416 1 0.5 0.25 0.13 0.293785310734463 1 0.1 1.12994350282486 0.0918079096045198 0.706214689265537 1.42747109550757 0.224257001766371 4.72967637277222e-11 Inf 6.25939610143789e-08 784
0.01 0.025 0.416 12 0.5 0.25 0.13 0.0335051546391753 1 0.1 0.0128865979381443 0.0104703608247423 0.0805412371134021 1.99859376442251 0.200597687375872 3.69033199901225e-08 Inf 1.30898302574955e-06 785
0.1 0.025 0.416 12 0.5 0.25 0.13 0.0335051546391753 1 0.1 0.128865979381443 0.0104703608247423 0.0805412371134021 1.44887321960417 0.224257001766371 9.91507570491379e-12 Inf 4.22734528493507e-08 786
0.01 0.025 0.416 0 0.5 0.25 0.131 1 1 0.1 0.384615384615385 0.314903846153846 2.40384615384615 1.67379237711947 0.201633945479156 4.1225689528801e-11 Inf 2.46130680281453e-08 787
0.1 0.025 0.416 0 0.5 0.25 0.131 1 1 0.1 3.84615384615385 0.314903846153846 2.40384615384615 1.42093349389285 0.225555682701451 1.91363591639515e-10 Inf 6.53127257832509e-08 788
0.01 0.025 0.416 1 0.5 0.25 0.131 0.293785310734463 1 0.1 0.112994350282486 0.0925141242937853 0.706214689265537 1.75230488008997 0.201633945479156 6.08627287457253e-10 Inf 3.92816855832034e-06 789
0.1 0.025 0.416 1 0.5 0.25 0.131 0.293785310734463 1 0.1 1.12994350282486 0.0925141242937853 0.706214689265537 1.42320152851339 0.225555682701451 3.95341120951187e-11 Inf 6.28618794795699e-08 790
0.01 0.025 0.416 12 0.5 0.25 0.131 0.0335051546391753 1 0.1 0.0128865979381443 0.0105509020618557 0.0805412371134021 1.99853072528293 0.201633945479156 1.42802750700832e-09 Inf 1.3265838157972e-06 791
0.1 0.025 0.416 12 0.5 0.25 0.131 0.0335051546391753 1 0.1 0.128865979381443 0.0105509020618557 0.0805412371134021 1.4447454496118 0.225555682701451 1.09922782681737e-11 Inf 4.23780902591986e-08 792
0.01 0.025 0.416 0 0.5 0.25 0.132 1 1 0.1 0.384615384615385 0.317307692307692 2.40384615384615 1.67184597093019 0.202670203582441 1.74872338831733e-11 Inf 2.48953294645915e-08 793
0.1 0.025 0.416 0 0.5 0.25 0.132 1 1 0.1 3.84615384615385 0.317307692307692 2.40384615384615 1.41664834130302 0.226854363636531 1.19139920151667e-10 Inf 6.55862036902377e-08 794
0.01 0.025 0.416 1 0.5 0.25 0.132 0.293785310734463 1 0.1 0.112994350282486 0.0932203389830509 0.706214689265537 1.75086301868459 0.202670203582441 4.89038379236639e-10 Inf 3.94070858300566e-06 795
0.1 0.025 0.416 1 0.5 0.25 0.132 0.293785310734463 1 0.1 1.12994350282486 0.0932203389830509 0.706214689265537 1.41893388376416 0.226854363636531 3.52177037532542e-11 Inf 6.31122600847078e-08 796
0.01 0.025 0.416 12 0.5 0.25 0.132 0.0335051546391753 1 0.1 0.0128865979381443 0.0106314432989691 0.0805412371134021 1.99846720183678 0.202670203582441 8.83748352276115e-11 Inf 1.34431745946184e-06 797
0.1 0.025 0.416 12 0.5 0.25 0.132 0.0335051546391753 1 0.1 0.128865979381443 0.0106314432989691 0.0805412371134021 1.4406188085201 0.226854363636531 6.42861978927822e-12 Inf 4.24701904755409e-08 798
0.01 0.025 0.416 0 0.5 0.25 0.133 1 1 0.1 0.384615384615385 0.319711538461538 2.40384615384615 1.66990567559069 0.203706461685726 2.2166490865061e-11 Inf 2.00139309569636e-08 799
0.1 0.025 0.416 0 0.5 0.25 0.133 1 1 0.1 3.84615384615385 0.319711538461538 2.40384615384615 1.4123651229288 0.228153044571611 1.39835476531402e-10 Inf 5.93905632451097e-08 800
0.01 0.025 0.416 1 0.5 0.25 0.133 0.293785310734463 1 0.1 0.112994350282486 0.0939265536723164 0.706214689265537 1.7494256314349 0.203706461685726 3.95287219623341e-10 Inf 3.94895399002948e-06 801
0.1 0.025 0.416 1 0.5 0.25 0.133 0.293785310734463 1 0.1 1.12994350282486 0.0939265536723164 0.706214689265537 1.41466812371964 0.228153044571611 4.72642758264641e-11 Inf 5.67097949710771e-08 802
0.01 0.025 0.416 12 0.5 0.25 0.133 0.0335051546391753 1 0.1 0.0128865979381443 0.0107119845360825 0.0805412371134021 1.99840331822784 0.203706461685726 4.29370792393025e-11 Inf 1.35624671027124e-06 803
0.1 0.025 0.416 12 0.5 0.25 0.133 0.0335051546391753 1 0.1 0.128865979381443 0.0107119845360825 0.0805412371134021 1.43649328722125 0.228153044571611 5.43874840996939e-12 Inf 4.2549803902503e-08 804
0.01 0.025 0.416 0 0.5 0.25 0.134 1 1 0.1 0.384615384615385 0.322115384615385 2.40384615384615 1.66797005768237 0.204742719789011 2.93447712699235e-05 Inf 2.54974402702501e-08 805
0.1 0.025 0.416 0 0.5 0.25 0.134 1 1 0.1 3.84615384615385 0.322115384615385 2.40384615384615 1.40808209834454 0.229451725506691 4.64293264927362e-05 Inf 6.60718482148326e-08 806
0.01 0.025 0.416 1 0.5 0.25 0.134 0.293785310734463 1 0.1 0.112994350282486 0.0946327683615819 0.706214689265537 1.74799270718044 0.204742719789011 3.20005993925676e-10 Inf 3.95681821052651e-06 807
0.1 0.025 0.416 1 0.5 0.25 0.134 0.293785310734463 1 0.1 1.12994350282486 0.0946327683615819 0.706214689265537 1.41040243836229 0.229451725506691 1.39375935094971e-05 Inf 6.36971779766071e-08 808
0.01 0.025 0.416 12 0.5 0.25 0.134 0.0335051546391753 1 0.1 0.0128865979381443 0.0107925257731959 0.0805412371134021 1.99833913307082 0.204742719789011 4.12427904328272e-11 Inf 1.37351951778886e-06 809
0.1 0.025 0.416 12 0.5 0.25 0.134 0.0335051546391753 1 0.1 0.128865979381443 0.0107925257731959 0.0805412371134021 1.43236887669034 0.229451725506691 6.63966277791861e-12 Inf 4.26170084777411e-08 810
0.01 0.025 0.416 0 0.5 0.25 0.135 1 1 0.1 0.384615384615385 0.324519230769231 2.40384615384615 1.66604212507756 0.205778977892296 2.6045458789814e-05 Inf 2.57728136610069e-08 811
0.1 0.025 0.416 0 0.5 0.25 0.135 1 1 0.1 3.84615384615385 0.324519230769231 2.40384615384615 1.40380318847052 0.230750406441771 3.77593686146649e-05 Inf 6.63429204905697e-08 812
0.01 0.025 0.416 1 0.5 0.25 0.135 0.293785310734463 1 0.1 0.112994350282486 0.0953389830508475 0.706214689265537 1.74656421573557 0.205778977892296 2.57563054217869e-10 Inf 3.96430599280961e-06 813
0.1 0.025 0.416 1 0.5 0.25 0.135 0.293785310734463 1 0.1 1.12994350282486 0.0953389830508475 0.706214689265537 1.40614089243696 0.230750406441771 1.13894633607808e-05 Inf 6.37401345038313e-08 814
0.01 0.025 0.416 12 0.5 0.25 0.135 0.0335051546391753 1 0.1 0.0128865979381443 0.0108730670103093 0.0805412371134021 1.99827464265394 0.205778977892296 3.91116548870141e-11 Inf 1.39438841029182e-06 815
0.1 0.025 0.416 12 0.5 0.25 0.135 0.0335051546391753 1 0.1 0.128865979381443 0.0108730670103093 0.0805412371134021 1.42824556798351 0.230750406441771 4.40854817929104e-12 Inf 4.26718724799713e-08 816
0.01 0.025 0.416 0 0.5 0.25 0.136 1 1 0.1 0.384615384615385 0.326923076923077 2.40384615384615 1.66412021164757 0.206790356133131 2.31039903279551e-05 Inf 2.60494734671823e-08 817
0.1 0.025 0.416 0 0.5 0.25 0.136 1 1 0.1 3.84615384615385 0.326923076923077 2.40384615384615 1.39952617636126 0.232025532228003 3.07397706409418e-05 Inf 6.66458962461647e-08 818
0.01 0.025 0.416 1 0.5 0.25 0.136 0.293785310734463 1 0.1 0.112994350282486 0.096045197740113 0.706214689265537 1.74514012724721 0.206790356133131 2.0776176612447e-10 Inf 3.97142018693231e-06 819
0.1 0.025 0.416 1 0.5 0.25 0.136 0.293785310734463 1 0.1 1.12994350282486 0.096045197740113 0.706214689265537 1.4018811924663 0.232025532228003 9.32389914704013e-06 Inf 6.38902950544917e-08 820
0.01 0.025 0.416 12 0.5 0.25 0.136 0.0335051546391753 1 0.1 0.0128865979381443 0.0109536082474227 0.0805412371134021 1.99820981592732 0.206790356133131 3.6600830005673e-11 Inf 1.41098059391886e-06 821
0.1 0.025 0.416 12 0.5 0.25 0.136 0.0335051546391753 1 0.1 0.128865979381443 0.0109536082474227 0.0805412371134021 1.42412335223778 0.232025532228003 5.1007670309744e-12 Inf 4.27144779546751e-08 822
0.01 0.025 0.416 0 0.5 0.25 0.137 1 1 0.1 0.384615384615385 0.329326923076923 2.40384615384615 1.6622042878972 0.207801734373965 2.04517997852149e-05 Inf 2.63225440333414e-08 823
0.1 0.025 0.416 0 0.5 0.25 0.137 1 1 0.1 3.84615384615385 0.329326923076923 2.40384615384615 1.3952510721137 0.233300658014235 2.50249445434836e-05 Inf 6.66234517554543e-08 824
0.01 0.025 0.416 1 0.5 0.25 0.137 0.293785310734463 1 0.1 0.112994350282486 0.0967514124293785 0.706214689265537 1.74372041182855 0.207801734373965 1.67571762021979e-10 Inf 3.97808938046307e-06 825
0.1 0.025 0.416 1 0.5 0.25 0.137 0.293785310734463 1 0.1 1.12994350282486 0.0967514124293785 0.706214689265537 1.39762334836594 0.233300658014235 7.64530941756159e-06 Inf 6.4068941707518e-08 826
0.01 0.025 0.416 12 0.5 0.25 0.137 0.0335051546391753 1 0.1 0.0128865979381443 0.0110341494845361 0.0805412371134021 1.99814466292162 0.207801734373965 3.42232388261809e-11 Inf 1.42474886033472e-06 827
0.1 0.025 0.416 12 0.5 0.25 0.137 0.0335051546391753 1 0.1 0.128865979381443 0.0110341494845361 0.0805412371134021 1.42000222066962 0.233300658014235 4.84347804918794e-12 Inf 4.27449078355124e-08 828
0.01 0.025 0.416 0 0.5 0.25 0.138 1 1 0.1 0.384615384615385 0.331730769230769 2.40384615384615 1.66029431944654 0.208813112614799 1.81261090497764e-05 Inf 2.65962397660857e-08 829
0.1 0.025 0.416 0 0.5 0.25 0.138 1 1 0.1 3.84615384615385 0.331730769230769 2.40384615384615 1.39097788526237 0.234575783800467 2.0403842510397e-05 Inf 6.68287363225772e-08 830
0.01 0.025 0.416 1 0.5 0.25 0.138 0.293785310734463 1 0.1 0.112994350282486 0.0974576271186441 0.706214689265537 1.74230504142573 0.208813112614799 1.35796748845785e-10 Inf 3.98454327765752e-06 831
0.1 0.025 0.416 1 0.5 0.25 0.138 0.293785310734463 1 0.1 1.12994350282486 0.0974576271186441 0.706214689265537 1.39336736723527 0.234575783800467 6.28301600620607e-06 Inf 6.43025116486839e-08 832
0.01 0.025 0.416 12 0.5 0.25 0.138 0.0335051546391753 1 0.1 0.0128865979381443 0.0111146907216495 0.0805412371134021 1.99807922250445 0.208813112614799 6.56449252595115e-11 Inf 1.44371163235402e-06 833
0.1 0.025 0.416 12 0.5 0.25 0.138 0.0335051546391753 1 0.1 0.128865979381443 0.0111146907216495 0.0805412371134021 1.4158821645743 0.234575783800467 3.94711346940468e-12 Inf 4.27632624866447e-08 834
0.01 0.025 0.416 0 0.5 0.25 0.139 1 1 0.1 0.384615384615385 0.334134615384615 2.40384615384615 1.6583902783741 0.209824490855634 1.60371206718857e-05 Inf 2.68663276070669e-08 835
0.1 0.025 0.416 0 0.5 0.25 0.139 1 1 0.1 3.84615384615385 0.334134615384615 2.40384615384615 1.38670662188759 0.235850909586699 1.66463742162781e-05 Inf 6.70057661578127e-08 836
0.01 0.025 0.416 1 0.5 0.25 0.139 0.293785310734463 1 0.1 0.112994350282486 0.0981638418079096 0.706214689265537 1.74089398605704 0.209824490855634 1.10242398543292e-10 Inf 3.99055973110407e-06 837
0.1 0.025 0.416 1 0.5 0.25 0.139 0.293785310734463 1 0.1 1.12994350282486 0.0981638418079096 0.706214689265537 1.38911325499533 0.235850909586699 5.16600278548107e-06 Inf 6.43709845427054e-08 838
0.01 0.025 0.416 12 0.5 0.25 0.139 0.0335051546391753 1 0.1 0.0128865979381443 0.0111952319587629 0.0805412371134021 1.99801346472588 0.209824490855634 7.7211661717036e-10 Inf 1.46095686170966e-06 839
0.1 0.025 0.416 12 0.5 0.25 0.139 0.0335051546391753 1 0.1 0.128865979381443 0.0111952319587629 0.0805412371134021 1.41176317532491 0.235850909586699 2.66373555157795e-12 Inf 4.27696190685722e-08 840
0.01 0.025 0.416 0 0.5 0.25 0.14 1 1 0.1 0.384615384615385 0.336538461538462 2.40384615384615 1.65649213630107 0.210835869096468 1.41124074800048e-05 Inf 2.71329574363932e-08 841
0.1 0.025 0.416 0 0.5 0.25 0.14 1 1 0.1 3.84615384615385 0.336538461538462 2.40384615384615 1.38243728640217 0.237126035372932 1.35975807203925e-05 Inf 6.71557331966e-08 842
0.01 0.025 0.416 1 0.5 0.25 0.14 0.293785310734463 1 0.1 0.112994350282486 0.0988700564971752 0.706214689265537 1.73948719510102 0.210835869096468 8.92408230646069e-11 Inf 3.99172877219023e-06 843
0.1 0.025 0.416 1 0.5 0.25 0.14 0.293785310734463 1 0.1 1.12994350282486 0.0988700564971752 0.706214689265537 1.38486102047061 0.237126035372932 4.21869988580237e-06 Inf 6.450136202929e-08 844
0.01 0.025 0.416 12 0.5 0.25 0.14 0.0335051546391753 1 0.1 0.0128865979381443 0.0112757731958763 0.0805412371134021 1.99794729438982 0.210835869096468 2.89903823204318e-08 Inf 1.48171480174319e-06 845
0.1 0.025 0.416 12 0.5 0.25 0.14 0.0335051546391753 1 0.1 0.128865979381443 0.0112757731958763 0.0805412371134021 1.40764524437151 0.237126035372932 3.31637321770994e-12 Inf 4.27640809430585e-08 846
0.01 0.025 0.416 0 0.5 0.25 0.141 1 1 0.1 0.384615384615385 0.338942307692308 2.40384615384615 1.65459986176056 0.211823255677659 1.2346457197332e-05 Inf 2.73836319175658e-08 847
0.1 0.025 0.416 0 0.5 0.25 0.141 1 1 0.1 3.84615384615385 0.338942307692308 2.40384615384615 1.37816988244522 0.238378241590578 1.11167420563385e-05 Inf 6.72360709330633e-08 848
0.01 0.025 0.416 1 0.5 0.25 0.141 0.293785310734463 1 0.1 0.112994350282486 0.0995762711864407 0.706214689265537 1.7380847077297 0.211823255677659 6.93874263602012e-11 Inf 4.00152148471999e-06 849
0.1 0.025 0.416 1 0.5 0.25 0.141 0.293785310734463 1 0.1 1.12994350282486 0.0995762711864407 0.706214689265537 1.38061065939604 0.238378241590578 3.44869114027313e-06 Inf 6.45894610018516e-08 850
0.01 0.025 0.416 12 0.5 0.25 0.141 0.0335051546391753 1 0.1 0.0128865979381443 0.0113563144329897 0.0805412371134021 1.99788073143734 0.211823255677659 8.65620667783729e-08 Inf 1.51050001218067e-06 851
0.1 0.025 0.416 12 0.5 0.25 0.141 0.0335051546391753 1 0.1 0.128865979381443 0.0113563144329897 0.0805412371134021 1.40352834605196 0.238378241590578 2.49175159672266e-12 Inf 3.95398742636388e-08 852
0.01 0.025 0.416 0 0.5 0.25 0.142 1 1 0.1 0.384615384615385 0.341346153846154 2.40384615384615 1.65271342149631 0.21281064225885 1.07770279154096e-05 Inf 2.7651862466449e-08 853
0.1 0.025 0.416 0 0.5 0.25 0.142 1 1 0.1 3.84615384615385 0.341346153846154 2.40384615384615 1.37390441289069 0.239630447808225 9.10157355549224e-06 Inf 6.73450238908302e-08 854
0.01 0.025 0.416 1 0.5 0.25 0.142 0.293785310734463 1 0.1 0.112994350282486 0.100282485875706 0.706214689265537 1.73668642864544 0.21281064225885 5.7549923160316e-11 Inf 4.00647430276457e-06 855
0.1 0.025 0.416 1 0.5 0.25 0.142 0.293785310734463 1 0.1 1.12994350282486 0.100282485875706 0.706214689265537 1.37636217406503 0.239630447808225 2.82145664655398e-06 Inf 6.46796299852426e-08 856
0.01 0.025 0.416 12 0.5 0.25 0.142 0.0335051546391753 1 0.1 0.0128865979381443 0.0114368556701031 0.0805412371134021 1.99781355247475 0.21281064225885 2.02097936819606e-07 Inf 1.52925431018414e-06 857
0.1 0.025 0.416 12 0.5 0.25 0.142 0.0335051546391753 1 0.1 0.128865979381443 0.0114368556701031 0.0805412371134021 1.39941145331447 0.239630447808225 7.96346942274345e-07 Inf 4.27246525935843e-08 858
0.01 0.025 0.416 0 0.5 0.25 0.143 1 1 0.1 0.384615384615385 0.34375 2.40384615384615 1.65083278509505 0.213798028840041 9.38632810315587e-06 Inf 2.79215911502817e-08 859
0.1 0.025 0.416 0 0.5 0.25 0.143 1 1 0.1 3.84615384615385 0.34375 2.40384615384615 1.3696408789476 0.240882654025872 7.46450463617876e-06 Inf 6.73779290139009e-08 860
0.01 0.025 0.416 1 0.5 0.25 0.143 0.293785310734463 1 0.1 0.112994350282486 0.100988700564972 0.706214689265537 1.73529235271166 0.213798028840041 4.55216975225881e-11 Inf 4.0110803226634e-06 861
0.1 0.025 0.416 1 0.5 0.25 0.143 0.293785310734463 1 0.1 1.12994350282486 0.100988700564972 0.706214689265537 1.37211556491649 0.240882654025872 2.31142281940933e-06 Inf 6.46990760966304e-08 862
0.01 0.025 0.416 12 0.5 0.25 0.143 0.0335051546391753 1 0.1 0.0128865979381443 0.0115173969072165 0.0805412371134021 1.99770659054014 0.213798028840041 0.248791727057952 9.99999999975621e-05 3.37185793963801e-06 863
0.1 0.025 0.416 12 0.5 0.25 0.143 0.0335051546391753 1 0.1 0.128865979381443 0.0115173969072165 0.0805412371134021 1.3952968253146 0.240882654025872 6.6514149711823e-07 Inf 4.27493480614771e-08 864
0.01 0.025 0.416 0 0.5 0.25 0.144 1 1 0.1 0.384615384615385 0.346153846153846 2.40384615384615 1.64895792258499 0.214785415421233 8.15386495528481e-06 Inf 2.81887730935182e-08 865
0.1 0.025 0.416 0 0.5 0.25 0.144 1 1 0.1 3.84615384615385 0.346153846153846 2.40384615384615 1.36537928353516 0.242134860243519 6.10236735010261e-06 Inf 6.74348200613295e-08 866
0.01 0.025 0.416 1 0.5 0.25 0.144 0.293785310734463 1 0.1 0.112994350282486 0.101694915254237 0.706214689265537 1.73390245262786 0.214785415421233 3.66524172124016e-11 Inf 4.01534325011887e-06 867
0.1 0.025 0.416 1 0.5 0.25 0.144 0.293785310734463 1 0.1 1.12994350282486 0.101694915254237 0.706214689265537 1.36787083278994 0.242134860243519 1.89623254782945e-06 Inf 6.47291704680697e-08 868
0.01 0.025 0.416 12 0.5 0.25 0.144 0.0335051546391753 1 0.1 0.0128865979381443 0.0115979381443299 0.0805412371134021 1.99768011452588 0.214785415421233 8.95875357821707e-08 Inf 1.6147203141248e-06 869
0.1 0.025 0.416 12 0.5 0.25 0.144 0.0335051546391753 1 0.1 0.128865979381443 0.0115979381443299 0.0805412371134021 1.3911831896393 0.242134860243519 5.57057897965924e-07 Inf 4.26195785330208e-08 870
0.01 0.025 0.416 0 0.5 0.25 0.145 1 1 0.1 0.384615384615385 0.348557692307692 2.40384615384615 1.64708880512625 0.215772802002423 7.04210725105403e-06 Inf 2.84531939120924e-08 871
0.1 0.025 0.416 0 0.5 0.25 0.145 1 1 0.1 3.84615384615385 0.348557692307692 2.40384615384615 1.36111962592744 0.243387066461165 4.98618287314567e-06 Inf 6.7483825860748e-08 872
0.01 0.025 0.416 1 0.5 0.25 0.145 0.293785310734463 1 0.1 0.112994350282486 0.102401129943503 0.706214689265537 1.73251670139078 0.215772802002423 2.86125984017005e-11 Inf 4.01926684867604e-06 873
0.1 0.025 0.416 1 0.5 0.25 0.145 0.293785310734463 1 0.1 1.12994350282486 0.102401129943503 0.706214689265537 1.3636279771904 0.243387066461165 1.56018669986158e-06 Inf 6.47726443592234e-08 874
0.01 0.025 0.416 12 0.5 0.25 0.145 0.0335051546391753 1 0.1 0.0128865979381443 0.0116784793814433 0.0805412371134021 1.9976126621764 0.215772802002423 3.18508414087759e-12 Inf 1.55794648459828e-06 875
0.1 0.025 0.416 12 0.5 0.25 0.145 0.0335051546391753 1 0.1 0.128865979381443 0.0116784793814433 0.0805412371134021 1.38707054479372 0.243387066461165 4.68265286881001e-07 Inf 4.25818458271721e-08 876
0.01 0.025 0.416 0 0.5 0.25 0.146 1 1 0.1 0.384615384615385 0.350961538461538 2.40384615384615 1.64522540255917 0.216737043333351 6.04470227305587e-06 Inf 2.87151561417787e-08 877
0.1 0.025 0.416 0 0.5 0.25 0.146 1 1 0.1 3.84615384615385 0.350961538461538 2.40384615384615 1.35686190595714 0.244616966012563 4.0763162660884e-06 Inf 6.7515358637138e-08 878
0.01 0.025 0.416 1 0.5 0.25 0.146 0.293785310734463 1 0.1 0.112994350282486 0.103107344632768 0.706214689265537 1.73113507229221 0.216737043333351 2.31616253953959e-11 Inf 4.02285547351777e-06 879
0.1 0.025 0.416 1 0.5 0.25 0.146 0.293785310734463 1 0.1 1.12994350282486 0.103107344632768 0.706214689265537 1.35938699817566 0.244616966012563 1.28159022599883e-06 Inf 6.47756535077093e-08 880
0.01 0.025 0.416 12 0.5 0.25 0.146 0.0335051546391753 1 0.1 0.0128865979381443 0.0117590206185567 0.0805412371134021 1.99754471506881 0.216737043333351 5.04747380003501e-09 Inf 1.54876363533951e-06 881
0.1 0.025 0.416 12 0.5 0.25 0.146 0.0335051546391753 1 0.1 0.128865979381443 0.0117590206185567 0.0805412371134021 1.38295889218624 0.244616966012563 3.91309101782991e-07 Inf 4.25199641052032e-08 882
0.01 0.025 0.416 0 0.5 0.25 0.147 1 1 0.1 0.384615384615385 0.353365384615385 2.40384615384615 1.64336768445654 0.217701284664278 5.16535767747239e-06 Inf 2.89802825070851e-08 883
0.1 0.025 0.416 0 0.5 0.25 0.147 1 1 0.1 3.84615384615385 0.353365384615385 2.40384615384615 1.35260612356706 0.24584686556396 3.33399340313179e-06 Inf 6.75492546342582e-08 884
0.01 0.025 0.416 1 0.5 0.25 0.147 0.293785310734463 1 0.1 0.112994350282486 0.103813559322034 0.706214689265537 1.72975753890638 0.217701284664278 1.86584914185772e-11 Inf 4.02611242966699e-06 885
0.1 0.025 0.416 1 0.5 0.25 0.147 0.293785310734463 1 0.1 1.12994350282486 0.103813559322034 0.706214689265537 1.35514789488458 0.24584686556396 1.04876863751824e-06 Inf 6.47741248416267e-08 886
0.01 0.025 0.416 12 0.5 0.25 0.147 0.0335051546391753 1 0.1 0.0128865979381443 0.0118395618556701 0.0805412371134021 1.99747675966915 0.217701284664278 3.80974245206556e-12 Inf 1.590740234092e-06 887
0.1 0.025 0.416 12 0.5 0.25 0.147 0.0335051546391753 1 0.1 0.128865979381443 0.0118395618556701 0.0805412371134021 1.378848226713 0.24584686556396 3.2401713512091e-07 Inf 4.24203830950987e-08 888
0.01 0.025 0.416 0 0.5 0.25 0.148 1 1 0.1 0.384615384615385 0.355769230769231 2.40384615384615 1.64151562146899 0.218665525995205 4.39054252143745e-06 Inf 2.9239151766447e-08 889
0.1 0.025 0.416 0 0.5 0.25 0.148 1 1 0.1 3.84615384615385 0.355769230769231 2.40384615384615 1.34835227906713 0.247076765115358 2.7280853508449e-06 Inf 6.77288893857764e-08 890
0.01 0.025 0.416 1 0.5 0.25 0.148 0.293785310734463 1 0.1 0.112994350282486 0.104519774011299 0.706214689265537 1.72838407509543 0.218665525995205 1.58197621669132e-11 Inf 4.02904194263254e-06 891
0.1 0.025 0.416 1 0.5 0.25 0.148 0.293785310734463 1 0.1 1.12994350282486 0.104519774011299 0.706214689265537 1.35091066084387 0.247076765115358 8.58661100097691e-07 Inf 6.39746779995676e-08 892
0.01 0.025 0.416 12 0.5 0.25 0.148 0.0335051546391753 1 0.1 0.0128865979381443 0.0119201030927835 0.0805412371134021 1.99740826562347 0.218665525995205 2.46752960893909e-08 Inf 1.5864821446554e-06 893
0.1 0.025 0.416 12 0.5 0.25 0.148 0.0335051546391753 1 0.1 0.128865979381443 0.0119201030927835 0.0805412371134021 1.37473853745505 0.247076765115358 2.68803016709868e-07 Inf 4.23245476444123e-08 894
0.01 0.025 0.416 0 0.5 0.25 0.149 1 1 0.1 0.384615384615385 0.358173076923077 2.40384615384615 1.63966918463211 0.219629767326132 3.7053280591004e-06 Inf 2.95009439099658e-08 895
0.1 0.025 0.416 0 0.5 0.25 0.149 1 1 0.1 3.84615384615385 0.358173076923077 2.40384615384615 1.34410038453635 0.248306664666755 1.34987096678252e-06 Inf 6.39104510424815e-08 896
0.01 0.025 0.416 1 0.5 0.25 0.149 0.293785310734463 1 0.1 0.112994350282486 0.105225988700565 0.706214689265537 1.72701465499732 0.219629767326132 1.29379701396815e-11 Inf 4.03164760398589e-06 897
0.1 0.025 0.416 1 0.5 0.25 0.149 0.293785310734463 1 0.1 1.12994350282486 0.105225988700565 0.706214689265537 1.34667530849765 0.248306664666755 7.03325368570096e-07 Inf 6.49781440875685e-08 898
0.01 0.025 0.416 12 0.5 0.25 0.149 0.0335051546391753 1 0.1 0.0128865979381443 0.0120006443298969 0.0805412371134021 1.9973397139299 0.219629767326132 1.04610906876204e-07 Inf 1.6309953513316e-06 899
0.1 0.025 0.416 12 0.5 0.25 0.149 0.0335051546391753 1 0.1 0.128865979381443 0.0120006443298969 0.0805412371134021 1.3706298194154 0.248306664666755 2.23378177113473e-07 Inf 4.21832028196789e-08 900
0.01 0.025 0.416 0 0.5 0.25 0.15 1 1 0.1 0.384615384615385 0.360576923076923 2.40384615384615 1.63782834525579 0.220594008657059 3.09310265400597e-06 Inf 2.97624033196442e-08 901
0.1 0.025 0.416 0 0.5 0.25 0.15 1 1 0.1 3.84615384615385 0.360576923076923 2.40384615384615 1.33985041011989 0.249536564218153 1.48219262097182e-06 Inf 6.76896168005925e-08 902
0.01 0.025 0.416 1 0.5 0.25 0.15 0.293785310734463 1 0.1 0.112994350282486 0.105932203389831 0.706214689265537 1.72564925211397 0.220594008657059 1.07696768170129e-11 Inf 4.03375284641072e-06 903
0.1 0.025 0.416 1 0.5 0.25 0.15 0.293785310734463 1 0.1 1.12994350282486 0.105932203389831 0.706214689265537 1.34244161428873 0.249536564218153 1.43709353582488e-06 Inf 4.86392093268506e-08 904
0.01 0.025 0.416 12 0.5 0.25 0.15 0.0335051546391753 1 0.1 0.0128865979381443 0.0120811855670103 0.0805412371134021 1.99727072921339 0.220594008657059 1.53913860823085e-12 Inf 1.61660346487125e-06 905
0.1 0.025 0.416 12 0.5 0.25 0.15 0.0335051546391753 1 0.1 0.128865979381443 0.0120811855670103 0.0805412371134021 1.36652206718007 0.249536564218153 1.86420515226049e-07 Inf 4.21051901122738e-08 906
0.01 0.025 0.416 0 0.5 0.25 0.151 1 1 0.1 0.384615384615385 0.362980769230769 2.40384615384615 1.63599307609601 0.221535911783749 2.51298033415726e-06 Inf 3.00078261128434e-08 907
0.1 0.025 0.416 0 0.5 0.25 0.151 1 1 0.1 3.84615384615385 0.362980769230769 2.40384615384615 1.33560237151471 0.250744748330895 1.1111624520499e-06 Inf 6.74517113274931e-08 908
0.01 0.025 0.416 1 0.5 0.25 0.151 0.293785310734463 1 0.1 0.112994350282486 0.106638418079096 0.706214689265537 1.72428784309594 0.221535911783749 9.52149470379027e-12 Inf 4.03575051166616e-06 909
0.1 0.025 0.416 1 0.5 0.25 0.151 0.293785310734463 1 0.1 1.12994350282486 0.106638418079096 0.706214689265537 1.3382097644272 0.250744748330895 2.55087954871558e-06 Inf 3.69975883263152e-08 910
0.01 0.025 0.416 12 0.5 0.25 0.151 0.0335051546391753 1 0.1 0.0128865979381443 0.0121617268041237 0.0805412371134021 1.99720164713007 0.221535911783749 5.17687975820635e-12 Inf 1.65568690879692e-06 911
0.1 0.025 0.416 12 0.5 0.25 0.151 0.0335051546391753 1 0.1 0.128865979381443 0.0121617268041237 0.0805412371134021 1.36241527418125 0.250744748330895 1.56539360779417e-07 Inf 4.19594572420579e-08 912
0.01 0.025 0.416 0 0.5 0.25 0.152 1 1 0.1 0.384615384615385 0.365384615384615 2.40384615384615 1.63416334469724 0.22247781491044 2.03184063563011e-06 Inf 3.0262075068066e-08 913
0.1 0.025 0.416 0 0.5 0.25 0.152 1 1 0.1 3.84615384615385 0.365384615384615 2.40384615384615 1.33135628739781 0.251952932443638 2.56221773686782e-07 Inf 6.71216738856728e-08 914
0.01 0.025 0.416 1 0.5 0.25 0.152 0.293785310734463 1 0.1 0.112994350282486 0.107344632768362 0.706214689265537 1.72293040247766 0.22247781491044 6.17311757267203e-12 Inf 4.03756152167478e-06 915
0.1 0.025 0.416 1 0.5 0.25 0.152 0.293785310734463 1 0.1 1.12994350282486 0.107344632768362 0.706214689265537 1.33398049948237 0.251952932443638 4.05031425065872e-11 Inf 6.44250016668124e-08 916
0.01 0.025 0.416 12 0.5 0.25 0.152 0.0335051546391753 1 0.1 0.0128865979381443 0.0122422680412371 0.0805412371134021 1.99713217589891 0.22247781491044 1.37037395320228e-11 Inf 1.66701312009909e-06 917
0.1 0.025 0.416 12 0.5 0.25 0.152 0.0335051546391753 1 0.1 0.128865979381443 0.0122422680412371 0.0805412371134021 1.35830943834653 0.251952932443638 1.29800001823221e-07 Inf 4.18118974998549e-08 918
0.01 0.025 0.416 0 0.5 0.25 0.153 1 1 0.1 0.384615384615385 0.367788461538462 2.40384615384615 1.63233912234871 0.22341971803713 1.64588451401215e-06 Inf 3.05160142710648e-08 919
0.1 0.025 0.416 0 0.5 0.25 0.153 1 1 0.1 3.84615384615385 0.367788461538462 2.40384615384615 1.32711211513671 0.25316111655638 2.34243850982807e-08 Inf 6.72430858772444e-08 920
0.01 0.025 0.416 1 0.5 0.25 0.153 0.293785310734463 1 0.1 0.112994350282486 0.108050847457627 0.706214689265537 1.72157690405718 0.22341971803713 6.61266874590893e-12 Inf 4.03891010580804e-06 921
0.1 0.025 0.416 1 0.5 0.25 0.153 0.293785310734463 1 0.1 1.12994350282486 0.108050847457627 0.706214689265537 1.32975260077154 0.25316111655638 5.72195883730142e-09 Inf 6.44680274719533e-08 922
0.01 0.025 0.416 12 0.5 0.25 0.153 0.0335051546391753 1 0.1 0.0128865979381443 0.0123228092783505 0.0805412371134021 1.99706247967837 0.22341971803713 1.09852525289819e-07 Inf 1.7158004703699e-06 923
0.1 0.025 0.416 12 0.5 0.25 0.153 0.0335051546391753 1 0.1 0.128865979381443 0.0123228092783505 0.0805412371134021 1.35420455014446 0.25316111655638 1.07391364722806e-07 Inf 4.15979068968397e-08 924
0.01 0.025 0.416 0 0.5 0.25 0.154 1 1 0.1 0.384615384615385 0.370192307692308 2.40384615384615 1.63052038144979 0.22436162116382 1.33570119753568e-06 Inf 3.07668504007097e-08 925
0.1 0.025 0.416 0 0.5 0.25 0.154 1 1 0.1 3.84615384615385 0.370192307692308 2.40384615384615 1.32286985790738 0.254369300669123 2.01620783069067e-07 Inf 6.71636746218951e-08 926
0.01 0.025 0.416 1 0.5 0.25 0.154 0.293785310734463 1 0.1 0.112994350282486 0.108757062146893 0.706214689265537 1.72022732409948 0.22436162116382 5.5953575106571e-12 Inf 4.03995664066681e-06 927
0.1 0.025 0.416 1 0.5 0.25 0.154 0.293785310734463 1 0.1 1.12994350282486 0.108757062146893 0.706214689265537 1.32552654723668 0.254369300669123 1.35193601438766e-07 Inf 6.42356972058167e-08 928
0.01 0.025 0.416 12 0.5 0.25 0.154 0.0335051546391753 1 0.1 0.0128865979381443 0.0124033505154639 0.0805412371134021 1.99699250043372 0.22436162116382 1.1819390428186e-08 Inf 1.70567812629585e-06 929
0.1 0.025 0.416 12 0.5 0.25 0.154 0.0335051546391753 1 0.1 0.128865979381443 0.0124033505154639 0.0805412371134021 1.35010060339313 0.254369300669123 8.88845428561463e-08 Inf 4.14603370524347e-08 930
0.01 0.025 0.416 0 0.5 0.25 0.155 1 1 0.1 0.384615384615385 0.372596153846154 2.40384615384615 1.62870709441244 0.22530352429051 1.08598098869095e-06 Inf 3.10175024553772e-08 931
0.1 0.025 0.416 0 0.5 0.25 0.155 1 1 0.1 3.84615384615385 0.372596153846154 2.40384615384615 1.31862953492156 0.255577484781865 2.85773369967934e-07 Inf 6.70389808110627e-08 932
0.01 0.025 0.416 1 0.5 0.25 0.155 0.293785310734463 1 0.1 0.112994350282486 0.109463276836158 0.706214689265537 1.71888074615024 0.22530352429051 5.17616505213425e-12 Inf 3.8651062949091e-06 933
0.1 0.025 0.416 1 0.5 0.25 0.155 0.293785310734463 1 0.1 1.12994350282486 0.109463276836158 0.706214689265537 1.32130239153226 0.255577484781865 4.28190027879083e-09 Inf 6.41516320065705e-08 934
0.01 0.025 0.416 12 0.5 0.25 0.155 0.0335051546391753 1 0.1 0.0128865979381443 0.0124838917525773 0.0805412371134021 1.99692227926315 0.22530352429051 2.45674487697745e-12 Inf 1.71952252292495e-06 935
0.1 0.025 0.416 12 0.5 0.25 0.155 0.0335051546391753 1 0.1 0.128865979381443 0.0124838917525773 0.0805412371134021 1.34599711138054 0.255577484781865 4.03968351825323e-12 Inf -6.35560855610784e-08 936
0.01 0.025 0.416 0 0.5 0.25 0.156 1 1 0.1 0.384615384615385 0.375 2.40384615384615 1.62689923371105 0.226223859158074 8.84548175594801e-07 Inf 3.12649749423244e-08 937
0.1 0.025 0.416 0 0.5 0.25 0.156 1 1 0.1 3.84615384615385 0.375 2.40384615384615 1.31439114359672 0.256764523959172 3.03305290660916e-07 Inf 6.690180309743e-08 938
0.01 0.025 0.416 1 0.5 0.25 0.156 0.293785310734463 1 0.1 0.112994350282486 0.110169491525424 0.706214689265537 1.71753912657499 0.226223859158074 3.57956359137157e-06 Inf 4.10406092254956e-06 939
0.1 0.025 0.416 1 0.5 0.25 0.156 0.293785310734463 1 0.1 1.12994350282486 0.110169491525424 0.706214689265537 1.31708007667412 0.256764523959172 8.50387052442336e-10 Inf 6.40416821795498e-08 940
0.01 0.025 0.416 12 0.5 0.25 0.156 0.0335051546391753 1 0.1 0.0128865979381443 0.0125644329896907 0.0805412371134021 1.99685173325193 0.226223859158074 5.67633324372041e-09 Inf 1.72244671314825e-06 941
0.1 0.025 0.416 12 0.5 0.25 0.156 0.0335051546391753 1 0.1 0.128865979381443 0.0125644329896907 0.0805412371134021 1.34189558416491 0.256764523959172 8.4823912267426e-08 Inf 6.1026034225975e-08 942
0.01 0.025 0.416 0 0.5 0.25 0.157 1 1 0.1 0.384615384615385 0.377403846153846 2.40384615384615 1.62509677191431 0.227144194025638 7.21776203693736e-07 Inf 3.15119343952119e-08 943
0.1 0.025 0.416 0 0.5 0.25 0.157 1 1 0.1 3.84615384615385 0.377403846153846 2.40384615384615 1.31015468080516 0.257951563136478 2.90951668091566e-07 Inf 6.67517889851865e-08 944
0.01 0.025 0.416 1 0.5 0.25 0.157 0.293785310734463 1 0.1 0.112994350282486 0.110875706214689 0.706214689265537 1.71620131009987 0.227144194025638 2.84110182401098e-06 Inf 4.09310314020139e-06 945
0.1 0.025 0.416 1 0.5 0.25 0.157 0.293785310734463 1 0.1 1.12994350282486 0.110875706214689 0.706214689265537 1.31285961711393 0.257951563136478 4.7540055225781e-11 Inf 6.38738955061058e-08 946
0.01 0.025 0.416 12 0.5 0.25 0.157 0.0335051546391753 1 0.1 0.0128865979381443 0.0126449742268041 0.0805412371134021 1.99678100020625 0.227144194025638 1.56279630035561e-09 Inf 1.74010727671536e-06 947
0.1 0.025 0.416 12 0.5 0.25 0.157 0.0335051546391753 1 0.1 0.128865979381443 0.0126449742268041 0.0805412371134021 1.33779426915125 0.257951563136478 1.36119221578329e-07 Inf 4.67926126734852e-08 948
0.01 0.025 0.416 0 0.5 0.25 0.158 1 1 0.1 0.384615384615385 0.379807692307692 2.40384615384615 1.62329968181661 0.228064528893202 5.87821918029974e-07 Inf 3.17567018237597e-08 949
0.1 0.025 0.416 0 0.5 0.25 0.158 1 1 0.1 3.84615384615385 0.379807692307692 2.40384615384615 1.30592014419187 0.259138602313784 2.65901499596488e-07 Inf 6.65873871597e-08 950
0.01 0.025 0.416 1 0.5 0.25 0.158 0.293785310734463 1 0.1 0.112994350282486 0.111581920903955 0.706214689265537 1.71486728514905 0.228064528893202 2.23459337284071e-06 Inf 4.08303091148365e-06 951
0.1 0.025 0.416 1 0.5 0.25 0.158 0.293785310734463 1 0.1 1.12994350282486 0.111581920903955 0.706214689265537 1.3086410106755 0.259138602313784 1.02404283663926e-09 Inf 6.36995509673e-08 952
0.01 0.025 0.416 12 0.5 0.25 0.158 0.0335051546391753 1 0.1 0.0128865979381443 0.0127255154639175 0.0805412371134021 1.99671004323314 0.228064528893202 1.01885166969851e-12 Inf 1.76115193784021e-06 953
0.1 0.025 0.416 12 0.5 0.25 0.158 0.0335051546391753 1 0.1 0.128865979381443 0.0127255154639175 0.0805412371134021 1.33369414570363 0.259138602313784 1.73973555873952e-09 Inf 4.0791798050499e-08 954
0.01 0.025 0.416 0 0.5 0.25 0.159 1 1 0.1 0.384615384615385 0.382211538461538 2.40384615384615 1.62150793616902 0.228984863760766 4.778432635133e-07 Inf 3.19994611919228e-08 955
0.1 0.025 0.416 0 0.5 0.25 0.159 1 1 0.1 3.84615384615385 0.382211538461538 2.40384615384615 1.30168753176573 0.26032564149109 2.36400573561113e-07 Inf 6.6408963772524e-08 956
0.01 0.025 0.416 1 0.5 0.25 0.159 0.293785310734463 1 0.1 0.112994350282486 0.11228813559322 0.706214689265537 1.71353703301091 0.228984863760766 1.74368618623133e-06 Inf 4.07384626588403e-06 957
0.1 0.025 0.416 1 0.5 0.25 0.159 0.293785310734463 1 0.1 1.12994350282486 0.11228813559322 0.706214689265537 1.30442425452204 0.26032564149109 5.56043874833101e-09 Inf 6.35125435577422e-08 958
0.01 0.025 0.416 12 0.5 0.25 0.159 0.0335051546391753 1 0.1 0.0128865979381443 0.0128060567010309 0.0805412371134021 1.99663866834821 0.228984863760766 5.68736811101117e-08 Inf 1.76141202568036e-06 959
0.1 0.025 0.416 12 0.5 0.25 0.159 0.0335051546391753 1 0.1 0.128865979381443 0.0128060567010309 0.0805412371134021 1.32959479529137 0.26032564149109 1.00477021513189e-06 Inf 2.94812740886385e-07 960
0.01 0.025 0.416 0 0.5 0.25 0.16 1 1 0.1 0.384615384615385 0.384615384615385 2.40384615384615 1.61972150781855 0.22990519862833 3.89097197350807e-07 Inf 3.22401150221197e-08 961
0.1 0.025 0.416 0 0.5 0.25 0.16 1 1 0.1 3.84615384615385 0.384615384615385 2.40384615384615 1.29745684170311 0.261512680668396 2.06605974883978e-07 Inf 6.62165690057392e-08 962
0.01 0.025 0.416 1 0.5 0.25 0.16 0.293785310734463 1 0.1 0.112994350282486 0.112994350282486 0.706214689265537 1.71221053654666 0.22990519862833 1.35816456814375e-06 Inf 4.06615262060761e-06 963
0.1 0.025 0.416 1 0.5 0.25 0.16 0.293785310734463 1 0.1 1.12994350282486 0.112994350282486 0.706214689265537 1.30020934595012 0.261512680668396 1.46171843240506e-08 Inf 6.3312241782576e-08 964
0.01 0.025 0.416 12 0.5 0.25 0.16 0.0335051546391753 1 0.1 0.0128865979381443 0.0128865979381443 0.0805412371134021 1.99656731144071 0.22990519862833 9.44571207535383e-09 Inf 1.79119649368342e-06 965
0.1 0.025 0.416 12 0.5 0.25 0.16 0.0335051546391753 1 0.1 0.128865979381443 0.0128865979381443 0.0805412371134021 1.32549634594809 0.261512680668396 4.37784947182607e-11 Inf 4.0146035051869e-08 966
0.01 0.025 0.416 0 0.5 0.25 0.161 1 1 0.1 0.384615384615385 0.387019230769231 2.40384615384615 1.6179403699112 0.230804700189103 3.1737170902435e-07 Inf 3.24795834671932e-08 967
0.1 0.025 0.416 0 0.5 0.25 0.161 1 1 0.1 3.84615384615385 0.387019230769231 2.40384615384615 1.29322807226895 0.262679125589869 1.78222737901024e-07 Inf 6.60103320893057e-08 968
0.01 0.025 0.416 1 0.5 0.25 0.161 0.293785310734463 1 0.1 0.112994350282486 0.113700564971751 0.706214689265537 1.71088777749546 0.230804700189103 1.05593751219268e-06 Inf 4.05962000615823e-06 969
0.1 0.025 0.416 1 0.5 0.25 0.161 0.293785310734463 1 0.1 1.12994350282486 0.113700564971751 0.706214689265537 1.29599628245492 0.262679125589869 2.78753001653476e-08 Inf 6.30985462768408e-08 970
0.01 0.025 0.416 12 0.5 0.25 0.161 0.0335051546391753 1 0.1 0.0128865979381443 0.0129671391752577 0.0805412371134021 1.99649563157401 0.230804700189103 1.63662073823789e-09 Inf 1.81323704429026e-06 971
0.1 0.025 0.416 12 0.5 0.25 0.161 0.0335051546391753 1 0.1 0.128865979381443 0.0129671391752577 0.0805412371134021 1.32139867576312 0.262679125589869 7.63070807270616e-08 Inf 3.68169010833697e-08 972
0.01 0.025 0.416 0 0.5 0.25 0.162 1 1 0.1 0.384615384615385 0.389423076923077 2.40384615384615 1.61616449574669 0.231704201749875 2.59293632232094e-07 Inf 3.27167375413495e-08 973
0.1 0.025 0.416 0 0.5 0.25 0.162 1 1 0.1 3.84615384615385 0.389423076923077 2.40384615384615 1.28900122177351 0.263845570511342 1.52321601665228e-07 Inf 6.57898738820606e-08 974
0.01 0.025 0.416 1 0.5 0.25 0.162 0.293785310734463 1 0.1 0.112994350282486 0.114406779661017 0.706214689265537 1.70956873680855 0.231704201749875 8.19301930160554e-07 Inf 4.05396570934968e-06 975
0.1 0.025 0.416 1 0.5 0.25 0.162 0.293785310734463 1 0.1 1.12994350282486 0.114406779661017 0.706214689265537 1.29178506156119 0.263845570511342 4.47970219807914e-08 Inf 6.28717362616271e-08 976
0.01 0.025 0.416 12 0.5 0.25 0.162 0.0335051546391753 1 0.1 0.0128865979381443 0.0130476804123711 0.0805412371134021 1.9964236763958 0.231704201749875 1.96026027007856e-10 Inf 1.82917940771965e-06 977
0.1 0.025 0.416 12 0.5 0.25 0.162 0.0335051546391753 1 0.1 0.128865979381443 0.0130476804123711 0.0805412371134021 1.31730198107692 0.263845570511342 1.09715136281663e-11 Inf 1.36517039894812e-08 978
0.01 0.025 0.416 0 0.5 0.25 0.163 1 1 0.1 0.384615384615385 0.391826923076923 2.40384615384615 1.61439385879993 0.232603703310647 2.12184790404635e-07 Inf 3.29524307840501e-08 979
0.1 0.025 0.416 0 0.5 0.25 0.163 1 1 0.1 3.84615384615385 0.391826923076923 2.40384615384615 1.28477628856139 0.265012015432815 1.28923835163164e-07 Inf 6.55564177387546e-08 980
0.01 0.025 0.416 1 0.5 0.25 0.163 0.293785310734463 1 0.1 0.112994350282486 0.115112994350282 0.706214689265537 1.70825339487408 0.232603703310647 6.3435997477157e-07 Inf 4.04896024319701e-06 981
0.1 0.025 0.416 1 0.5 0.25 0.163 0.293785310734463 1 0.1 1.12994350282486 0.115112994350282 0.706214689265537 1.28757568078287 0.265012015432815 6.49814777820001e-08 Inf 6.26311171814109e-08 982
0.01 0.025 0.416 12 0.5 0.25 0.163 0.0335051546391753 1 0.1 0.0128865979381443 0.0131282216494845 0.0805412371134021 1.99635809987429 0.232603703310647 4.21937883937629e-11 Inf 3.32109563916383e-06 983
0.1 0.025 0.416 12 0.5 0.25 0.163 0.0335051546391753 1 0.1 0.128865979381443 0.0131282216494845 0.0805412371134021 1.31320628583744 0.265012015432815 3.34676442323434e-08 Inf 3.71903217111225e-08 984
0.01 0.025 0.416 0 0.5 0.25 0.164 1 1 0.1 0.384615384615385 0.394230769230769 2.40384615384615 1.61262843271875 0.23350320487142 1.7394168227991e-07 Inf 3.31862051172749e-08 985
0.1 0.025 0.416 0 0.5 0.25 0.164 1 1 0.1 3.84615384615385 0.394230769230769 2.40384615384615 1.28055327099521 0.266178460354288 1.07719122954819e-07 Inf 6.53106017045602e-08 986
0.01 0.025 0.416 1 0.5 0.25 0.164 0.293785310734463 1 0.1 0.112994350282486 0.115819209039548 0.706214689265537 1.70694173173524 0.23350320487142 4.90097933236733e-07 Inf 4.04442213830514e-06 987
0.1 0.025 0.416 1 0.5 0.25 0.164 0.293785310734463 1 0.1 1.12994350282486 0.115819209039548 0.706214689265537 1.28336813760627 0.266178460354288 8.83660335737613e-08 Inf 6.23789229159399e-08 988
0.01 0.025 0.416 12 0.5 0.25 0.164 0.0335051546391753 1 0.1 0.0128865979381443 0.0132087628865979 0.0805412371134021 1.99627899204614 0.23350320487142 1.4533704101316e-11 Inf 1.84714984996504e-06 989
0.1 0.025 0.416 12 0.5 0.25 0.164 0.0335051546391753 1 0.1 0.128865979381443 0.0132087628865979 0.0805412371134021 1.30911135994253 0.266178460354288 5.33986805242165e-08 Inf 3.90130558969304e-08 990
0.01 0.025 0.416 0 0.5 0.25 0.165 1 1 0.1 0.384615384615385 0.396634615384615 2.40384615384615 1.61086819133082 0.234402706432192 1.42818664672362e-07 Inf 3.34180904060233e-08 991
0.1 0.025 0.416 0 0.5 0.25 0.165 1 1 0.1 3.84615384615385 0.396634615384615 2.40384615384615 1.27633216736475 0.267344905275761 9.01323745639004e-08 Inf 6.50502371968287e-08 992
0.01 0.025 0.416 1 0.5 0.25 0.165 0.293785310734463 1 0.1 0.112994350282486 0.116525423728814 0.706214689265537 1.70563372717857 0.234402706432192 3.77747197299882e-07 Inf 4.04020316091547e-06 993
0.1 0.025 0.416 1 0.5 0.25 0.165 0.293785310734463 1 0.1 1.12994350282486 0.116525423728814 0.706214689265537 1.27916242942511 0.267344905275761 1.15256375346484e-07 Inf 6.21092816066593e-08 994
0.01 0.025 0.416 12 0.5 0.25 0.165 0.0335051546391753 1 0.1 0.0128865979381443 0.0132893041237113 0.0805412371134021 1.996212630419 0.234402706432192 6.92907363430972e-12 Inf 3.26645513126778e-06 995
0.1 0.025 0.416 12 0.5 0.25 0.165 0.0335051546391753 1 0.1 0.128865979381443 0.0132893041237113 0.0805412371134021 1.30501738731409 0.267344905275761 1.57465065844103e-07 Inf 7.89596363848233e-08 996
0.01 0.025 0.416 0 0.5 0.25 0.166 1 1 0.1 0.384615384615385 0.399038461538462 2.40384615384615 1.60911310864248 0.235282076611714 1.17453733294859e-07 Inf 3.36474521578367e-08 997
0.1 0.025 0.416 0 0.5 0.25 0.166 1 1 0.1 3.84615384615385 0.399038461538462 2.40384615384615 1.272112976057 0.268491287651551 7.54038516070921e-08 Inf 6.47781778218004e-08 998
0.01 0.025 0.416 1 0.5 0.25 0.166 0.293785310734463 1 0.1 0.112994350282486 0.117231638418079 0.706214689265537 1.70432936084059 0.235282076611714 2.90440106714973e-07 Inf 4.03618720401511e-06 999
0.1 0.025 0.416 1 0.5 0.25 0.166 0.293785310734463 1 0.1 1.12994350282486 0.117231638418079 0.706214689265537 1.27495855372039 0.268491287651551 1.46069293979756e-07 Inf 6.18335040947215e-08 1000
0.01 0.025 0.416 12 0.5 0.25 0.166 0.0335051546391753 1 0.1 0.0128865979381443 0.0133698453608247 0.0805412371134021 1.99613975587477 0.235282076611714 3.94944840720335e-12 Inf 3.2849837162674e-06 1001
0.1 0.025 0.416 12 0.5 0.25 0.166 0.0335051546391753 1 0.1 0.128865979381443 0.0133698453608247 0.0805412371134021 1.30092413793235 0.268491287651551 5.189551338311e-08 Inf 3.95720537449407e-08 1002
0.01 0.025 0.416 0 0.5 0.25 0.167 1 1 0.1 0.384615384615385 0.401442307692308 2.40384615384615 1.60736315885771 0.236161446791236 9.65982044354163e-08 Inf 3.38757327744688e-08 1003
0.1 0.025 0.416 0 0.5 0.25 0.167 1 1 0.1 3.84615384615385 0.401442307692308 2.40384615384615 1.26789569544192 0.269637670027341 6.32243292164603e-08 Inf 6.44935389537693e-08 1004
0.01 0.025 0.416 1 0.5 0.25 0.167 0.293785310734463 1 0.1 0.112994350282486 0.117937853107345 0.706214689265537 1.70302861204653 0.236161446791236 2.22742975591883e-07 Inf 4.03223327782865e-06 1005
0.1 0.025 0.416 1 0.5 0.25 0.167 0.293785310734463 1 0.1 1.12994350282486 0.117937853107345 0.706214689265537 1.27075650865143 0.269637670027341 1.81324130793525e-07 Inf 6.16855848623032e-08 1006
0.01 0.025 0.416 12 0.5 0.25 0.167 0.0335051546391753 1 0.1 0.0128865979381443 0.0134503865979381 0.0805412371134021 1.99606037451036 0.236161446791236 2.56011531418743e-12 Inf 1.90580829906306e-06 1007
0.1 0.025 0.416 12 0.5 0.25 0.167 0.0335051546391753 1 0.1 0.128865979381443 0.0134503865979381 0.0805412371134021 1.29683183398228 0.269637670027341 3.2834338649021e-08 Inf 3.88689426200628e-08 1008
0.01 0.025 0.416 0 0.5 0.25 0.168 1 1 0.1 0.384615384615385 0.403846153846154 2.40384615384615 1.60561831635649 0.237040816970757 7.91894242402336e-08 Inf 3.41018864258302e-08 1009
0.1 0.025 0.416 0 0.5 0.25 0.168 1 1 0.1 3.84615384615385 0.403846153846154 2.40384615384615 1.26368032378171 0.270784052403131 5.31980693940781e-08 Inf 6.41759783093221e-08 1010
0.01 0.025 0.416 1 0.5 0.25 0.168 0.293785310734463 1 0.1 0.112994350282486 0.11864406779661 0.706214689265537 1.70173146061548 0.237040816970757 1.70355182516069e-07 Inf 4.02832157253563e-06 1011
0.1 0.025 0.416 1 0.5 0.25 0.168 0.293785310734463 1 0.1 1.12994350282486 0.11864406779661 0.706214689265537 1.26655629012 0.270784052403131 2.22364122171026e-07 Inf 6.14128399245573e-08 1012
0.01 0.025 0.416 12 0.5 0.25 0.168 0.0335051546391753 1 0.1 0.0128865979381443 0.0135309278350515 0.0805412371134021 1.99598696261907 0.237040816970757 1.7734650553658e-12 Inf 1.90608655148417e-06 1013
0.1 0.025 0.416 12 0.5 0.25 0.168 0.0335051546391753 1 0.1 0.128865979381443 0.0135309278350515 0.0805412371134021 1.2927403911288 0.270784052403131 4.77800822067109e-08 Inf 4.89716199814083e-08 1014
0.01 0.025 0.416 0 0.5 0.25 0.169 1 1 0.1 0.384615384615385 0.40625 2.40384615384615 1.60387855567114 0.237920187150279 6.50177964800491e-08 Inf 3.43258846902117e-08 1015
0.1 0.025 0.416 0 0.5 0.25 0.169 1 1 0.1 3.84615384615385 0.40625 2.40384615384615 1.25946685979837 0.271930434778921 4.48044276124548e-08 Inf 6.38881014758397e-08 1016
0.01 0.025 0.416 1 0.5 0.25 0.169 0.293785310734463 1 0.1 0.112994350282486 0.119350282485876 0.706214689265537 1.70043788687607 0.237920187150279 1.29915991520235e-07 Inf 4.02454034365007e-06 1017
0.1 0.025 0.416 1 0.5 0.25 0.169 0.293785310734463 1 0.1 1.12994350282486 0.119350282485876 0.706214689265537 1.2623578961606 0.271930434778921 7.85064249719802e-10 Inf 5.44409707314841e-08 1018
0.01 0.025 0.416 12 0.5 0.25 0.169 0.0335051546391753 1 0.1 0.0128865979381443 0.0136114690721649 0.0805412371134021 1.99591193128988 0.237920187150279 6.08004212917373e-07 Inf 1.88021704039532e-06 1019
0.1 0.025 0.416 12 0.5 0.25 0.169 0.0335051546391753 1 0.1 0.128865979381443 0.0136114690721649 0.0805412371134021 1.28864870762424 0.271930434778921 4.69451755316652e-08 Inf -1.33905595389727e-07 1020
0.01 0.025 0.416 0 0.5 0.25 0.17 1 1 0.1 0.384615384615385 0.408653846153846 2.40384615384615 1.60214385154601 0.238799557329801 5.34616001468535e-08 Inf 3.45483421870796e-08 1021
0.1 0.025 0.416 0 0.5 0.25 0.17 1 1 0.1 3.84615384615385 0.408653846153846 2.40384615384615 1.25525530152134 0.273076817154711 3.78101361331318e-08 Inf 6.35679102689579e-08 1022
0.01 0.025 0.416 1 0.5 0.25 0.17 0.293785310734463 1 0.1 0.112994350282486 0.120056497175141 0.706214689265537 1.69914786938612 0.238799557329801 9.87786380329814e-08 Inf 4.02063392934693e-06 1023
0.1 0.025 0.416 1 0.5 0.25 0.17 0.293785310734463 1 0.1 1.12994350282486 0.120056497175141 0.706214689265537 1.25816136790211 0.273076817154711 1.73795186575454e-10 Inf 6.06332446473345e-08 1024
0.01 0.025 0.416 12 0.5 0.25 0.17 0.0335051546391753 1 0.1 0.0128865979381443 0.0136920103092784 0.0805412371134021 1.99583872415244 0.238799557329801 4.47372357775463e-07 Inf 1.91034726759742e-06 1025
0.1 0.025 0.416 12 0.5 0.25 0.17 0.0335051546391753 1 0.1 0.128865979381443 0.0136920103092784 0.0805412371134021 1.28455994175421 0.273076817154711 5.03144465292815e-08 Inf 4.93102401133427e-08 1026
0.01 0.025 0.416 0 0.5 0.25 0.171 1 1 0.1 0.384615384615385 0.411057692307692 2.40384615384615 1.60041417890694 0.23965946686171 4.40223721920319e-08 Inf 3.47686519575063e-08 1027
0.1 0.025 0.416 0 0.5 0.25 0.171 1 1 0.1 3.84615384615385 0.411057692307692 2.40384615384615 1.25104564744134 0.274203650535853 3.20862244551634e-08 Inf 6.32364813846209e-08 1028
0.01 0.025 0.416 1 0.5 0.25 0.171 0.293785310734463 1 0.1 0.112994350282486 0.120762711864407 0.706214689265537 1.69786138627094 0.23965946686171 7.48667566274897e-08 Inf 4.0162546994793e-06 1029
0.1 0.025 0.416 1 0.5 0.25 0.171 0.293785310734463 1 0.1 1.12994350282486 0.120762711864407 0.706214689265537 1.25396662379865 0.274203650535853 5.02254626777443e-11 Inf 6.0296778015001e-08 1030
0.01 0.025 0.416 12 0.5 0.25 0.171 0.0335051546391753 1 0.1 0.0128865979381443 0.0137725515463918 0.0805412371134021 1.99576506533045 0.23965946686171 4.32815518213586e-07 Inf 1.96317746248287e-06 1031
0.1 0.025 0.416 12 0.5 0.25 0.171 0.0335051546391753 1 0.1 0.128865979381443 0.0137725515463918 0.0805412371134021 1.2804709526059 0.274203650535853 6.26505235884478e-09 Inf 3.75881317182802e-08 1032
0.01 0.025 0.416 0 0.5 0.25 0.172 1 1 0.1 0.384615384615385 0.413461538461538 2.40384615384615 1.59868951286194 0.240519376393619 3.63131607006295e-08 Inf 3.49871104310395e-08 1033
0.1 0.025 0.416 0 0.5 0.25 0.172 1 1 0.1 3.84615384615385 0.413461538461538 2.40384615384615 1.2468378959353 0.275330483916994 2.7241712885484e-08 Inf 6.28940758362617e-08 1034
0.01 0.025 0.416 1 0.5 0.25 0.172 0.293785310734463 1 0.1 0.112994350282486 0.121468926553672 0.706214689265537 1.69657842290996 0.240519376393619 5.64523916918303e-08 Inf 4.01244340397788e-06 1035
0.1 0.025 0.416 1 0.5 0.25 0.172 0.293785310734463 1 0.1 1.12994350282486 0.121468926553672 0.706214689265537 1.24977369766274 0.275330483916994 2.63744207029681e-10 Inf 5.99547906876552e-08 1036
0.01 0.025 0.416 12 0.5 0.25 0.172 0.0335051546391753 1 0.1 0.0128865979381443 0.0138530927835052 0.0805412371134021 1.99569076735943 0.240519376393619 1.18443969909787e-12 Inf 1.83105793849503e-06 1037
0.1 0.025 0.416 12 0.5 0.25 0.172 0.0335051546391753 1 0.1 0.128865979381443 0.0138530927835052 0.0805412371134021 1.27638279254158 0.275330483916994 6.07976701275104e-09 Inf 3.73112103435602e-08 1038
0.01 0.025 0.416 0 0.5 0.25 0.173 1 1 0.1 0.384615384615385 0.415865384615385 2.40384615384615 1.5969698287003 0.241379285925528 2.99949567406088e-08 Inf 3.52038735940141e-08 1039
0.1 0.025 0.416 0 0.5 0.25 0.173 1 1 0.1 3.84615384615385 0.415865384615385 2.40384615384615 1.24263204538091 0.276457317298136 2.32597289206993e-08 Inf 6.25410284671446e-08 1040
0.01 0.025 0.416 1 0.5 0.25 0.173 0.293785310734463 1 0.1 0.112994350282486 0.122175141242938 0.706214689265537 1.69529887429249 0.241379285925528 4.18882178665481e-08 Inf 3.99271409046165e-06 1041
0.1 0.025 0.416 1 0.5 0.25 0.173 0.293785310734463 1 0.1 1.12994350282486 0.122175141242938 0.706214689265537 1.24558258698885 0.276457317298136 2.41648617782531e-10 Inf 5.95878169029618e-08 1042
0.01 0.025 0.416 12 0.5 0.25 0.173 0.0335051546391753 1 0.1 0.0128865979381443 0.0139336340206186 0.0805412371134021 1.99561700278955 0.241379285925528 1.51652501112487e-08 Inf 2.01045822145751e-06 1043
0.1 0.025 0.416 12 0.5 0.25 0.173 0.0335051546391753 1 0.1 0.128865979381443 0.0139336340206186 0.0805412371134021 1.27229544459337 0.276457317298136 7.51316030223048e-09 Inf 3.69995186710881e-08 1044
0.01 0.025 0.416 0 0.5 0.25 0.174 1 1 0.1 0.384615384615385 0.418269230769231 2.40384615384615 1.59525510188839 0.242239195457437 2.48143094960795e-08 Inf 3.54184062079099e-08 1045
0.1 0.025 0.416 0 0.5 0.25 0.174 1 1 0.1 3.84615384615385 0.418269230769231 2.40384615384615 1.23842809415496 0.277584150679278 1.97958890391092e-08 Inf 6.21773731390718e-08 1046
0.01 0.025 0.416 1 0.5 0.25 0.174 0.293785310734463 1 0.1 0.112994350282486 0.122881355932203 0.706214689265537 1.69402288973847 0.242239195457437 3.0958360638933e-08 Inf 3.9898424639695e-06 1047
0.1 0.025 0.416 1 0.5 0.25 0.174 0.293785310734463 1 0.1 1.12994350282486 0.122881355932203 0.706214689265537 1.24139327306049 0.277584150679278 1.54892432213671e-10 Inf 5.63030051470292e-08 1048
0.01 0.025 0.416 12 0.5 0.25 0.174 0.0335051546391753 1 0.1 0.0128865979381443 0.014014175257732 0.0805412371134021 1.99554229068158 0.242239195457437 6.78513301342887e-08 Inf 2.06699882487893e-06 1049
0.1 0.025 0.416 12 0.5 0.25 0.174 0.0335051546391753 1 0.1 0.128865979381443 0.014014175257732 0.0805412371134021 1.26820890358916 0.277584150679278 9.660598163444e-09 Inf 3.66677432861451e-08 1050
0.01 0.025 0.416 0 0.5 0.25 0.175 1 1 0.1 0.384615384615385 0.420673076923077 2.40384615384615 1.59354530807859 0.243099104989347 2.04833976447105e-08 Inf 3.56311633531448e-08 1051
0.1 0.025 0.416 0 0.5 0.25 0.175 1 1 0.1 3.84615384615385 0.420673076923077 2.40384615384615 1.23422604063901 0.27871098406042 1.69625886670133e-08 Inf 6.18038449307079e-08 1052
0.01 0.025 0.416 1 0.5 0.25 0.175 0.293785310734463 1 0.1 0.112994350282486 0.123587570621469 0.706214689265537 1.69275036179073 0.243099104989347 2.27864524748878e-08 Inf 3.98682399582739e-06 1053
0.1 0.025 0.416 1 0.5 0.25 0.175 0.293785310734463 1 0.1 1.12994350282486 0.123587570621469 0.706214689265537 1.23720580253599 0.27871098406042 8.06525679575287e-11 Inf 5.88661269729229e-08 1054
0.01 0.025 0.416 12 0.5 0.25 0.175 0.0335051546391753 1 0.1 0.0128865979381443 0.0140947164948454 0.0805412371134021 1.99546746180564 0.243099104989347 4.94702074964326e-09 Inf 2.02302743557148e-06 1055
0.1 0.025 0.416 12 0.5 0.25 0.175 0.0335051546391753 1 0.1 0.128865979381443 0.0140947164948454 0.0805412371134021 1.26412316078204 0.27871098406042 1.51115442589833e-08 Inf 3.64051047085923e-08 1056
0.01 0.025 0.416 0 0.5 0.25 0.176 1 1 0.1 0.384615384615385 0.423076923076923 2.40384615384615 1.59184042309428 0.243940195129258 1.68092030294886e-08 Inf 3.58419236512475e-08 1057
0.1 0.025 0.416 0 0.5 0.25 0.176 1 1 0.1 3.84615384615385 0.423076923076923 2.40384615384615 1.23002588321357 0.279818764607967 1.45914667015745e-08 Inf 6.14203929938384e-08 1058
0.01 0.025 0.416 1 0.5 0.25 0.176 0.293785310734463 1 0.1 0.112994350282486 0.124293785310734 0.706214689265537 1.69148127870663 0.243940195129258 1.66983199906268e-08 Inf 3.98515730282156e-06 1059
0.1 0.025 0.416 1 0.5 0.25 0.176 0.293785310734463 1 0.1 1.12994350282486 0.124293785310734 0.706214689265537 1.2330201204055 0.279818764607967 3.37436606434594e-11 Inf 5.79053013316511e-08 1060
0.01 0.025 0.416 12 0.5 0.25 0.176 0.0335051546391753 1 0.1 0.0128865979381443 0.0141752577319588 0.0805412371134021 1.99545794800831 0.243940195129258 0.245605544693826 9.99999998450834e-05 -2.02504515460222e-05 1061
0.1 0.025 0.416 12 0.5 0.25 0.176 0.0335051546391753 1 0.1 0.128865979381443 0.0141752577319588 0.0805412371134021 1.2600382024279 0.279818764607967 3.06663465628187e-08 Inf 3.6278486437169e-08 1062
0.01 0.025 0.416 0 0.5 0.25 0.177 1 1 0.1 0.384615384615385 0.425480769230769 2.40384615384615 1.59014042292724 0.24478128526917 1.38249750536446e-08 Inf 3.60508770613777e-08 1063
0.1 0.025 0.416 0 0.5 0.25 0.177 1 1 0.1 3.84615384615385 0.425480769230769 2.40384615384615 1.22582762026179 0.280926545155514 1.25488412994201e-08 Inf 6.10275051604603e-08 1064
0.01 0.025 0.416 1 0.5 0.25 0.177 0.293785310734463 1 0.1 0.112994350282486 0.125 0.706214689265537 1.69021560494005 0.24478128526917 1.21800626806667e-08 Inf 3.98172083793114e-06 1065
0.1 0.025 0.416 1 0.5 0.25 0.177 0.293785310734463 1 0.1 1.12994350282486 0.125 0.706214689265537 1.22883612699915 0.280926545155514 6.89084820884589e-07 Inf 5.31184818353125e-08 1066
0.01 0.025 0.416 12 0.5 0.25 0.177 0.0335051546391753 1 0.1 0.0128865979381443 0.0142557989690722 0.0805412371134021 1.99547171121007 0.24478128526917 0.245525746375107 9.9999999874055e-05 1.04589328908666e-06 1067
0.1 0.025 0.416 12 0.5 0.25 0.177 0.0335051546391753 1 0.1 0.128865979381443 0.0142557989690722 0.0805412371134021 1.25595404148699 0.280926545155514 2.02021523953988e-08 Inf 3.30694052141922e-08 1068
0.01 0.025 0.416 0 0.5 0.25 0.178 1 1 0.1 0.384615384615385 0.427884615384615 2.40384615384615 1.58844528375189 0.245622375409082 1.13772948839852e-08 Inf 3.62578573831485e-08 1069
0.1 0.025 0.416 0 0.5 0.25 0.178 1 1 0.1 3.84615384615385 0.427884615384615 2.40384615384615 1.22163125016798 0.28203432570306 1.08855444658218e-08 Inf 6.06252535950702e-08 1070
0.01 0.025 0.416 1 0.5 0.25 0.178 0.293785310734463 1 0.1 0.112994350282486 0.125706214689266 0.706214689265537 1.68895332217995 0.245622375409082 8.84211942553392e-09 Inf 3.976694043617e-06 1071
0.1 0.025 0.416 1 0.5 0.25 0.178 0.293785310734463 1 0.1 1.12994350282486 0.125706214689266 0.706214689265537 1.22465417981822 0.28203432570306 5.72797917430812e-09 Inf 5.77290857339818e-08 1072
0.01 0.025 0.416 12 0.5 0.25 0.178 0.0335051546391753 1 0.1 0.0128865979381443 0.0143363402061856 0.0805412371134021 1.99539062225921 0.245622375409082 0.245446945096415 9.99999999863142e-05 -1.70816435690613e-06 1073
0.1 0.025 0.416 12 0.5 0.25 0.178 0.0335051546391753 1 0.1 0.128865979381443 0.0143363402061856 0.0805412371134021 1.25187069726198 0.28203432570306 1.38796322421419e-08 Inf 3.5709113332949e-08 1074
0.01 0.025 0.416 0 0.5 0.25 0.179 1 1 0.1 0.384615384615385 0.430288461538462 2.40384615384615 1.58675498191483 0.246463465548993 9.37859279126485e-09 Inf 3.64628973681391e-08 1075
0.1 0.025 0.416 0 0.5 0.25 0.179 1 1 0.1 3.84615384615385 0.430288461538462 2.40384615384615 1.21743677131898 0.283142106250607 9.4103124181899e-09 Inf 6.02140681760233e-08 1076
0.01 0.025 0.416 1 0.5 0.25 0.179 0.293785310734463 1 0.1 0.112994350282486 0.126412429378531 0.706214689265537 1.68769442362269 0.246463465548993 6.38720014378702e-09 Inf 3.97244047412038e-06 1077
0.1 0.025 0.416 1 0.5 0.25 0.179 0.293785310734463 1 0.1 1.12994350282486 0.126412429378531 0.706214689265537 1.22047336432432 0.283142106250607 4.44647105816987e-06 Inf 6.95659840843632e-08 1078
0.01 0.025 0.416 12 0.5 0.25 0.179 0.0335051546391753 1 0.1 0.0128865979381443 0.014416881443299 0.0805412371134021 1.99522886870222 0.246463465548993 4.07003077074197e-12 Inf 1.59888047885914e-05 1079
0.1 0.025 0.416 12 0.5 0.25 0.179 0.0335051546391753 1 0.1 0.128865979381443 0.014416881443299 0.0805412371134021 1.24778812114411 0.283142106250607 2.78061167841015e-11 Inf 3.5125077957332e-08 1080
0.01 0.025 0.416 0 0.5 0.25 0.18 1 1 0.1 0.384615384615385 0.432692307692308 2.40384615384615 1.58506949393566 0.247304555688905 7.71320174397516e-09 Inf 3.66659774764244e-08 1081
0.1 0.025 0.416 0 0.5 0.25 0.18 1 1 0.1 3.84615384615385 0.432692307692308 2.40384615384615 1.21324418210372 0.284249886798154 8.2124469447109e-09 Inf 5.97942317881461e-08 1082
0.01 0.025 0.416 1 0.5 0.25 0.18 0.293785310734463 1 0.1 0.112994350282486 0.127118644067797 0.706214689265537 1.68643888431496 0.247304555688905 4.58993149043962e-09 Inf 3.96779554012738e-06 1083
0.1 0.025 0.416 1 0.5 0.25 0.18 0.293785310734463 1 0.1 1.12994350282486 0.127118644067797 0.706214689265537 1.2162954402028 0.284249886798154 3.1507838005318e-11 Inf 5.68702674952348e-08 1084
0.01 0.025 0.416 12 0.5 0.25 0.18 0.0335051546391753 1 0.1 0.0128865979381443 0.0144974226804124 0.0805412371134021 1.99509011392715 0.247304555688905 8.43645349465211e-08 Inf 2.18737861479301e-06 1085
0.1 0.025 0.416 12 0.5 0.25 0.18 0.0335051546391753 1 0.1 0.128865979381443 0.0144974226804124 0.0805412371134021 1.24370555591567 0.284249886798154 8.66007612843056e-12 Inf -9.4903378877742e-08 1086
0.01 0.025 0.416 0 0.5 0.25 0.181 1 1 0.1 0.384615384615385 0.435096153846154 2.40384615384615 1.58338879650068 0.248127439816499 6.3392590066158e-09 Inf 3.68671523309771e-08 1087
0.1 0.025 0.416 0 0.5 0.25 0.181 1 1 0.1 3.84615384615385 0.435096153846154 2.40384615384615 1.20905348091247 0.28533909401352 7.18156112355928e-09 Inf 5.93659588155049e-08 1088
0.01 0.025 0.416 1 0.5 0.25 0.181 0.293785310734463 1 0.1 0.112994350282486 0.127824858757062 0.706214689265537 1.6851866856842 0.248127439816499 3.27891055973417e-09 Inf 3.96279337655514e-06 1089
0.1 0.025 0.416 1 0.5 0.25 0.181 0.293785310734463 1 0.1 1.12994350282486 0.127824858757062 0.706214689265537 1.2121187651465 0.28533909401352 5.16230669322937e-11 Inf 5.64463218388767e-08 1090
0.01 0.025 0.416 12 0.5 0.25 0.181 0.0335051546391753 1 0.1 0.0128865979381443 0.0145779639175258 0.0805412371134021 1.99501403323549 0.248127439816499 2.31807455175481e-11 Inf 2.11057322485608e-06 1091
0.1 0.025 0.416 12 0.5 0.25 0.181 0.0335051546391753 1 0.1 0.128865979381443 0.0145779639175258 0.0805412371134021 1.23962524143446 0.28533909401352 2.10702202213531e-11 Inf 3.44478027214379e-08 1092
0.01 0.025 0.416 0 0.5 0.25 0.182 1 1 0.1 0.384615384615385 0.4375 2.40384615384615 1.58171286646424 0.248950323944093 5.21405452147405e-09 Inf 3.70663622017986e-08 1093
0.1 0.025 0.416 0 0.5 0.25 0.182 1 1 0.1 3.84615384615385 0.4375 2.40384615384615 1.20486466613788 0.286428301228885 6.30613716801065e-09 Inf 5.89296970110453e-08 1094
0.01 0.025 0.416 1 0.5 0.25 0.182 0.293785310734463 1 0.1 0.112994350282486 0.128531073446328 0.706214689265537 1.68393781811823 0.248950323944093 2.32888849871493e-09 Inf 3.95915618711662e-06 1095
0.1 0.025 0.416 1 0.5 0.25 0.182 0.293785310734463 1 0.1 1.12994350282486 0.128531073446328 0.706214689265537 1.20794388355081 0.286428301228885 8.92965285048675e-11 Inf 5.60147810357847e-08 1096
0.01 0.025 0.416 12 0.5 0.25 0.182 0.0335051546391753 1 0.1 0.0128865979381443 0.0146585051546392 0.0805412371134021 1.99493730811894 0.248950323944093 1.89477174297736e-08 Inf 2.04537997228194e-06 1097
0.1 0.025 0.416 12 0.5 0.25 0.182 0.0335051546391753 1 0.1 0.128865979381443 0.0146585051546392 0.0805412371134021 1.23554473425139 0.286428301228885 1.76290282512606e-07 Inf 2.92298100168509e-08 1098
0.01 0.025 0.416 0 0.5 0.25 0.183 1 1 0.1 0.384615384615385 0.439903846153846 2.40384615384615 1.58004168084829 0.249773208071686 4.2914026776586e-09 Inf 3.72636147494276e-08 1099
0.1 0.025 0.416 0 0.5 0.25 0.183 1 1 0.1 3.84615384615385 0.439903846153846 2.40384615384615 1.20067773617448 0.28751750844425 5.52604839665349e-09 Inf 5.84855814889096e-08 1100
0.01 0.025 0.416 1 0.5 0.25 0.183 0.293785310734463 1 0.1 0.112994350282486 0.129237288135593 0.706214689265537 1.68269225027119 0.249773208071686 1.6436510902329e-09 Inf 3.95440219591592e-06 1101
0.1 0.025 0.416 1 0.5 0.25 0.183 0.293785310734463 1 0.1 1.12994350282486 0.129237288135593 0.706214689265537 1.20377079299433 0.28751750844425 1.33026742399345e-10 Inf 5.5575905322236e-08 1102
0.01 0.025 0.416 12 0.5 0.25 0.183 0.0335051546391753 1 0.1 0.0128865979381443 0.0147390463917526 0.0805412371134021 1.99486122527223 0.249773208071686 9.34345167208361e-10 Inf 2.1254201970633e-06 1103
0.1 0.025 0.416 12 0.5 0.25 0.183 0.0335051546391753 1 0.1 0.128865979381443 0.0147390463917526 0.0805412371134021 1.23146538138617 0.28751750844425 1.7882508980549e-09 Inf 3.15526648142495e-08 1104
0.01 0.025 0.416 0 0.5 0.25 0.184 1 1 0.1 0.384615384615385 0.442307692307692 2.40384615384615 1.57837521683995 0.25059609219928 3.53949547449162e-09 Inf 3.74589639307032e-08 1105
0.1 0.025 0.416 0 0.5 0.25 0.184 1 1 0.1 3.84615384615385 0.442307692307692 2.40384615384615 1.19649268941919 0.288606715659616 4.90050688917165e-09 Inf 5.80339228894999e-08 1106
0.01 0.025 0.416 1 0.5 0.25 0.184 0.293785310734463 1 0.1 0.112994350282486 0.129943502824859 0.706214689265537 1.6814499508057 0.25059609219928 1.15439749426294e-09 Inf 3.94602891407025e-06 1107
0.1 0.025 0.416 1 0.5 0.25 0.184 0.293785310734463 1 0.1 1.12994350282486 0.129943502824859 0.706214689265537 1.19959949106093 0.288606715659616 1.96817895314894e-10 Inf 5.512999845525e-08 1108
0.01 0.025 0.416 12 0.5 0.25 0.184 0.0335051546391753 1 0.1 0.0128865979381443 0.014819587628866 0.0805412371134021 1.99478462846748 0.25059609219928 2.11535592861689e-10 Inf 2.15287151050791e-06 1109
0.1 0.025 0.416 12 0.5 0.25 0.184 0.0335051546391753 1 0.1 0.128865979381443 0.014819587628866 0.0805412371134021 1.22738659579912 0.288606715659616 1.39490901468475e-11 Inf 3.30819217575495e-08 1110
0.01 0.025 0.416 0 0.5 0.25 0.185 1 1 0.1 0.384615384615385 0.444711538461538 2.40384615384615 1.57671345178932 0.251418976326874 2.91414770092757e-09 Inf 3.7652433060309e-08 1111
0.1 0.025 0.416 0 0.5 0.25 0.185 1 1 0.1 3.84615384615385 0.444711538461538 2.40384615384615 1.19230952427104 0.289695922874981 4.36880498444481e-09 Inf 5.75750901399275e-08 1112
0.01 0.025 0.416 1 0.5 0.25 0.185 0.293785310734463 1 0.1 0.112994350282486 0.130649717514124 0.706214689265537 1.68021094814911 0.251418976326874 8.04085659167342e-10 Inf 3.94294866279399e-06 1113
0.1 0.025 0.416 1 0.5 0.25 0.185 0.293785310734463 1 0.1 1.12994350282486 0.130649717514124 0.706214689265537 1.19542997533882 0.289695922874981 3.03321201489126e-10 Inf 5.46772797038741e-08 1114
0.01 0.025 0.416 12 0.5 0.25 0.185 0.0335051546391753 1 0.1 0.0128865979381443 0.0149001288659794 0.0805412371134021 1.99470777556912 0.251418976326874 3.88654805907884e-09 Inf 2.16979730360833e-06 1115
0.1 0.025 0.416 12 0.5 0.25 0.185 0.0335051546391753 1 0.1 0.128865979381443 0.0149001288659794 0.0805412371134021 1.22330753213241 0.289695922874981 6.78707185527636e-07 Inf 2.59056185392126e-08 1116
0.01 0.025 0.416 0 0.5 0.25 0.186 1 1 0.1 0.384615384615385 0.447115384615385 2.40384615384615 1.57505636320783 0.2522242414446 2.41641540110749e-09 Inf 3.78438685944005e-08 1117
0.1 0.025 0.416 0 0.5 0.25 0.186 1 1 0.1 3.84615384615385 0.447115384615385 2.40384615384615 1.18812823913111 0.290767020293759 3.90024246232912e-09 Inf 5.71092796386452e-08 1118
0.01 0.025 0.416 1 0.5 0.25 0.186 0.293785310734463 1 0.1 0.112994350282486 0.13135593220339 0.706214689265537 1.67897516652863 0.2522242414446 5.48532677613345e-10 Inf 3.93408801524497e-06 1119
0.1 0.025 0.416 1 0.5 0.25 0.186 0.293785310734463 1 0.1 1.12994350282486 0.13135593220339 0.706214689265537 1.19126224342066 0.290767020293759 4.83066586731695e-10 Inf 5.42180483842358e-08 1120
0.01 0.025 0.416 12 0.5 0.25 0.186 0.0335051546391753 1 0.1 0.0128865979381443 0.0149806701030928 0.0805412371134021 1.99463068777192 0.2522242414446 1.70760714596208e-11 Inf 2.16991595280991e-06 1121
0.1 0.025 0.416 12 0.5 0.25 0.186 0.0335051546391753 1 0.1 0.128865979381443 0.0149806701030928 0.0805412371134021 1.21923106101221 0.290767020293759 1.08699531264911e-07 Inf 3.200466436315e-08 1122
0.01 0.025 0.416 0 0.5 0.25 0.187 1 1 0.1 0.384615384615385 0.449519230769231 2.40384615384615 1.57340392876813 0.253029506562327 1.9891960301166e-09 Inf 3.80333993188486e-08 1123
0.1 0.025 0.416 0 0.5 0.25 0.187 1 1 0.1 3.84615384615385 0.449519230769231 2.40384615384615 1.18394883240222 0.291838117712537 3.50469109289264e-09 Inf 5.66367359677855e-08 1124
0.01 0.025 0.416 1 0.5 0.25 0.187 0.293785310734463 1 0.1 0.112994350282486 0.132062146892655 0.706214689265537 1.6777426299055 0.253029506562327 3.70242239644547e-10 Inf 3.9274351470997e-06 1125
0.1 0.025 0.416 1 0.5 0.25 0.187 0.293785310734463 1 0.1 1.12994350282486 0.132062146892655 0.706214689265537 1.18709629290089 0.291838117712537 7.39967420670951e-10 Inf 5.37524319499383e-08 1126
0.01 0.025 0.416 12 0.5 0.25 0.187 0.0335051546391753 1 0.1 0.0128865979381443 0.0150612113402062 0.0805412371134021 1.99455350641743 0.253029506562327 2.84146664530915e-12 Inf 2.1939823060535e-06 1127
0.1 0.025 0.416 12 0.5 0.25 0.187 0.0335051546391753 1 0.1 0.128865979381443 0.0150612113402062 0.0805412371134021 1.21515458736959 0.291838117712537 2.53164135453898e-08 Inf 3.21841968631276e-08 1128
0.01 0.025 0.416 0 0.5 0.25 0.188 1 1 0.1 0.384615384615385 0.451923076923077 2.40384615384615 1.57175612630106 0.253834771680053 1.65630309467701e-09 Inf 3.82210088023527e-08 1129
0.1 0.025 0.416 0 0.5 0.25 0.188 1 1 0.1 3.84615384615385 0.451923076923077 2.40384615384615 1.17977130249044 0.292909215131316 3.14887338426217e-09 Inf 5.61579167612791e-08 1130
0.01 0.025 0.416 1 0.5 0.25 0.188 0.293785310734463 1 0.1 0.112994350282486 0.132768361581921 0.706214689265537 1.67651330773175 0.253834771680053 2.48975146055486e-10 Inf 3.92051540831773e-06 1131
0.1 0.025 0.416 1 0.5 0.25 0.188 0.293785310734463 1 0.1 1.12994350282486 0.132768361581921 0.706214689265537 1.18293212137393 0.292909215131316 1.22954711689882e-09 Inf 5.3280638345754e-08 1132
0.01 0.025 0.416 12 0.5 0.25 0.188 0.0335051546391753 1 0.1 0.0128865979381443 0.0151417525773196 0.0805412371134021 1.99447510594528 0.253834771680053 2.58753537346612e-09 Inf 1.99307009907113e-06 1133
0.1 0.025 0.416 12 0.5 0.25 0.188 0.0335051546391753 1 0.1 0.128865979381443 0.0151417525773196 0.0805412371134021 1.21107875065967 0.292909215131316 3.2030210272288e-09 Inf 3.1984589421441e-08 1134
0.01 0.025 0.416 0 0.5 0.25 0.189 1 1 0.1 0.384615384615385 0.454326923076923 2.40384615384615 1.57011293381111 0.25464003679778 1.37212019524213e-09 Inf 3.84098240990838e-08 1135
0.1 0.025 0.416 0 0.5 0.25 0.189 1 1 0.1 3.84615384615385 0.454326923076923 2.40384615384615 1.17559564780286 0.293980312550094 2.86392365378418e-09 Inf 5.56729653489185e-08 1136
0.01 0.025 0.416 1 0.5 0.25 0.189 0.293785310734463 1 0.1 0.112994350282486 0.133474576271186 0.706214689265537 1.67528718273064 0.25464003679778 1.66478220098298e-10 Inf 3.91336341132309e-06 1137
0.1 0.025 0.416 1 0.5 0.25 0.189 0.293785310734463 1 0.1 1.12994350282486 0.133474576271186 0.706214689265537 1.17876972642508 0.293980312550094 2.06338204855605e-09 Inf 5.28021887324925e-08 1138
0.01 0.025 0.416 12 0.5 0.25 0.189 0.0335051546391753 1 0.1 0.0128865979381443 0.015222293814433 0.0805412371134021 1.99439844072488 0.25464003679778 3.34649920621932e-10 Inf 2.20955200858075e-06 1139
0.1 0.025 0.416 12 0.5 0.25 0.189 0.0335051546391753 1 0.1 0.128865979381443 0.015222293814433 0.0805412371134021 1.20700360389646 0.293980312550094 5.19744039473302e-10 Inf 3.16574334524589e-08 1140
0.01 0.025 0.416 0 0.5 0.25 0.19 1 1 0.1 0.384615384615385 0.456730769230769 2.40384615384615 1.56847432940874 0.255445301915506 1.13249898348045e-09 Inf 3.85935098323742e-08 1141
0.1 0.025 0.416 0 0.5 0.25 0.19 1 1 0.1 3.84615384615385 0.456730769230769 2.40384615384615 1.17142186674918 0.295051409968872 2.61845201077193e-09 Inf 5.51821137673159e-08 1142
0.01 0.025 0.416 1 0.5 0.25 0.19 0.293785310734463 1 0.1 0.112994350282486 0.134180790960452 0.706214689265537 1.67406423797364 0.255445301915506 1.10600043012887e-10 Inf 3.90605040900827e-06 1143
0.1 0.025 0.416 1 0.5 0.25 0.19 0.293785310734463 1 0.1 1.12994350282486 0.134180790960452 0.706214689265537 1.17460910562451 0.295051409968872 3.51829498868028e-09 Inf 5.2315422216509e-08 1144
0.01 0.025 0.416 12 0.5 0.25 0.19 0.0335051546391753 1 0.1 0.0128865979381443 0.0153028350515464 0.0805412371134021 1.99432071454761 0.255445301915506 4.3827469622254e-09 Inf 2.2390860000554e-06 1145
0.1 0.025 0.416 12 0.5 0.25 0.19 0.0335051546391753 1 0.1 0.128865979381443 0.0153028350515464 0.0805412371134021 1.20292916635807 0.295051409968872 1.64700005370055e-10 Inf 3.1299705050003e-08 1146
0.01 0.025 0.416 0 0.5 0.25 0.191 1 1 0.1 0.384615384615385 0.459134615384615 2.40384615384615 1.56684029140869 0.256233510051617 9.41907996043767e-10 Inf 3.87752515651485e-08 1147
0.1 0.025 0.416 0 0.5 0.25 0.191 1 1 0.1 3.84615384615385 0.459134615384615 2.40384615384615 1.16724995774208 0.296104845820251 2.37892516796734e-09 Inf 5.4685811989863e-08 1148
0.01 0.025 0.416 1 0.5 0.25 0.191 0.293785310734463 1 0.1 0.112994350282486 0.134887005649718 0.706214689265537 1.67284445570666 0.256233510051617 7.18974879632128e-11 Inf 3.89846082915479e-06 1149
0.1 0.025 0.416 1 0.5 0.25 0.191 0.293785310734463 1 0.1 1.12994350282486 0.134887005649718 0.706214689265537 1.17045025643713 0.296104845820251 6.51317595690148e-09 Inf 5.18141660688087e-08 1150
0.01 0.025 0.416 12 0.5 0.25 0.191 0.0335051546391753 1 0.1 0.0128865979381443 0.0153833762886598 0.0805412371134021 1.99424270636772 0.256233510051617 2.60003510492435e-07 Inf 2.44617339817399e-06 1151
0.1 0.025 0.416 12 0.5 0.25 0.191 0.0335051546391753 1 0.1 0.128865979381443 0.0153833762886598 0.0805412371134021 1.19885543548759 0.296104845820251 1.21793406956949e-10 Inf 3.09359190486802e-08 1152
0.01 0.025 0.416 0 0.5 0.25 0.192 1 1 0.1 0.384615384615385 0.461538461538462 2.40384615384615 1.56521079824489 0.257021718187727 7.87524268019979e-10 Inf 3.89519292376406e-08 1153
0.1 0.025 0.416 0 0.5 0.25 0.192 1 1 0.1 3.84615384615385 0.461538461538462 2.40384615384615 1.16307991919498 0.297158281671631 2.254773145971e-09 Inf 5.41841995715941e-08 1154
0.01 0.025 0.416 1 0.5 0.25 0.192 0.293785310734463 1 0.1 0.112994350282486 0.135593220338983 0.706214689265537 1.67162781978822 0.257021718187727 4.72745731450175e-11 Inf 3.89075726470178e-06 1155
0.1 0.025 0.416 1 0.5 0.25 0.192 0.293785310734463 1 0.1 1.12994350282486 0.135593220338983 0.706214689265537 1.16629316813518 0.297158281671631 1.34662658246576e-08 Inf 4.99072172477355e-08 1156
0.01 0.025 0.416 12 0.5 0.25 0.192 0.0335051546391753 1 0.1 0.0128865979381443 0.0154639175257732 0.0805412371134021 1.99416458814908 0.257021718187727 2.28106700195241e-11 Inf 2.2549063545263e-06 1157
0.1 0.025 0.416 12 0.5 0.25 0.192 0.0335051546391753 1 0.1 0.128865979381443 0.0154639175257732 0.0805412371134021 1.1947824060697 0.297158281671631 1.72654413335693e-10 Inf 3.05612468665117e-08 1158
0.01 0.025 0.416 0 0.5 0.25 0.193 1 1 0.1 0.384615384615385 0.463942307692308 2.40384615384615 1.56358582855295 0.257809926323838 6.5693539497147e-10 Inf 3.91298589086375e-08 1159
0.1 0.025 0.416 0 0.5 0.25 0.193 1 1 0.1 3.84615384615385 0.463942307692308 2.40384615384615 1.15891174952463 0.29821171752301 2.04625627553412e-09 Inf 5.36775640602727e-08 1160
0.01 0.025 0.416 1 0.5 0.25 0.193 0.293785310734463 1 0.1 0.112994350282486 0.136299435028249 0.706214689265537 1.67041432580526 0.257809926323838 3.29047622482648e-11 Inf 3.88530179873392e-06 1161
0.1 0.025 0.416 1 0.5 0.25 0.193 0.293785310734463 1 0.1 1.12994350282486 0.136299435028249 0.706214689265537 1.16213786170906 0.29821171752301 3.18962603690354e-08 Inf 5.08299404788914e-08 1162
0.01 0.025 0.416 12 0.5 0.25 0.193 0.0335051546391753 1 0.1 0.0128865979381443 0.0155444587628866 0.0805412371134021 1.99408626299303 0.257809926323838 2.23625284956341e-12 Inf 2.26596801400358e-06 1163
0.1 0.025 0.416 12 0.5 0.25 0.193 0.0335051546391753 1 0.1 0.128865979381443 0.0155444587628866 0.0805412371134021 1.19071007195621 0.29821171752301 5.12138834812825e-10 Inf 3.01042987205236e-08 1164
0.01 0.025 0.416 0 0.5 0.25 0.194 1 1 0.1 0.384615384615385 0.466346153846154 2.40384615384615 1.56196536106752 0.258598134459948 5.46577894056099e-10 Inf 3.93058328107543e-08 1165
0.1 0.025 0.416 0 0.5 0.25 0.194 1 1 0.1 3.84615384615385 0.466346153846154 2.40384615384615 1.15474544714938 0.29926515337439 1.95926963542092e-09 Inf 5.31662295299995e-08 1166
0.01 0.025 0.416 1 0.5 0.25 0.194 0.293785310734463 1 0.1 0.112994350282486 0.137005649717514 0.706214689265537 1.66920391861582 0.258598134459948 2.05175876288877e-11 Inf 3.87478850993883e-06 1167
0.1 0.025 0.416 1 0.5 0.25 0.194 0.293785310734463 1 0.1 1.12994350282486 0.137005649717514 0.706214689265537 1.15798400405108 0.29926515337439 3.16375535308611e-06 Inf 7.19649904112885e-08 1168
0.01 0.025 0.416 12 0.5 0.25 0.194 0.0335051546391753 1 0.1 0.0128865979381443 0.015625 0.0805412371134021 1.99400780094885 0.258598134459948 2.93528887890249e-07 Inf 2.53142983097643e-06 1169
0.1 0.025 0.416 12 0.5 0.25 0.194 0.0335051546391753 1 0.1 0.128865979381443 0.015625 0.0805412371134021 1.1866384225114 0.29926515337439 3.22756335026375e-09 Inf 2.91467958657421e-08 1170
0.01 0.025 0.416 0 0.5 0.25 0.195 1 1 0.1 0.384615384615385 0.46875 2.40384615384615 1.56034937468916 0.259386342596059 4.51679471602517e-10 Inf 3.94799095637666e-08 1171
0.1 0.025 0.416 0 0.5 0.25 0.195 1 1 0.1 3.84615384615385 0.46875 2.40384615384615 1.15058101049016 0.300318589225769 1.8397527945524e-09 Inf 5.26504357889479e-08 1172
0.01 0.025 0.416 1 0.5 0.25 0.195 0.293785310734463 1 0.1 0.112994350282486 0.13771186440678 0.706214689265537 1.66799662055869 0.259386342596059 1.33659056045232e-11 Inf 3.86660683504569e-06 1173
0.1 0.025 0.416 1 0.5 0.25 0.195 0.293785310734463 1 0.1 1.12994350282486 0.13771186440678 0.706214689265537 1.15383222824551 0.300318589225769 1.9981780635947e-06 Inf 4.49921964129629e-08 1174
0.01 0.025 0.416 12 0.5 0.25 0.195 0.0335051546391753 1 0.1 0.0128865979381443 0.0157055412371134 0.0805412371134021 1.99392851692196 0.259386342596059 7.6738893017847e-12 Inf 2.16258388185953e-06 1175
0.1 0.025 0.416 12 0.5 0.25 0.195 0.0335051546391753 1 0.1 0.128865979381443 0.0157055412371134 0.0805412371134021 1.18256743781702 0.300318589225769 2.74475381294853e-08 Inf 2.9285546876423e-08 1176
0.01 0.025 0.416 0 0.5 0.25 0.196 1 1 0.1 0.384615384615385 0.471153846153846 2.40384615384615 1.55873784846497 0.260158032119011 3.77774367343875e-10 Inf 3.96520741796635e-08 1177
0.1 0.025 0.416 0 0.5 0.25 0.196 1 1 0.1 3.84615384615385 0.471153846153846 2.40384615384615 1.14641843796973 0.30135479705951 1.68857983151582e-09 Inf 5.21304277523171e-08 1178
0.01 0.025 0.416 1 0.5 0.25 0.196 0.293785310734463 1 0.1 0.112994350282486 0.138418079096045 0.706214689265537 1.66679240179342 0.260158032119011 9.96505655770363e-12 Inf 3.8582033174972e-06 1179
0.1 0.025 0.416 1 0.5 0.25 0.196 0.293785310734463 1 0.1 1.12994350282486 0.138418079096045 0.706214689265537 1.14968229250111 0.30135479705951 1.88704606760015e-06 Inf 5.71985071529113e-08 1180
0.01 0.025 0.416 12 0.5 0.25 0.196 0.0335051546391753 1 0.1 0.0128865979381443 0.0157860824742268 0.0805412371134021 1.9938502992547 0.260158032119011 1.02663520046287e-11 Inf 2.31135178818676e-06 1181
0.1 0.025 0.416 12 0.5 0.25 0.196 0.0335051546391753 1 0.1 0.128865979381443 0.0157860824742268 0.0805412371134021 1.17849697938486 0.30135479705951 1.88791599482069e-07 Inf 3.12810842784117e-08 1182
0.01 0.025 0.416 0 0.5 0.25 0.197 1 1 0.1 0.384615384615385 0.473557692307692 2.40384615384615 1.55713076158751 0.260929721641962 3.20405368903209e-10 Inf 3.98223279907128e-08 1183
0.1 0.025 0.416 0 0.5 0.25 0.197 1 1 0.1 3.84615384615385 0.473557692307692 2.40384615384615 1.14225772801336 0.302391004893251 1.60944535476659e-09 Inf 5.1606509288149e-08 1184
0.01 0.025 0.416 1 0.5 0.25 0.197 0.293785310734463 1 0.1 0.112994350282486 0.139124293785311 0.706214689265537 1.66559124638179 0.260929721641962 9.237582920818e-12 Inf 3.84963879485056e-06 1185
0.1 0.025 0.416 1 0.5 0.25 0.197 0.293785310734463 1 0.1 1.12994350282486 0.139124293785311 0.706214689265537 1.14553424235527 0.302391004893251 4.51855219907316e-11 Inf 4.88152233080186e-08 1186
0.01 0.025 0.416 12 0.5 0.25 0.197 0.0335051546391753 1 0.1 0.0128865979381443 0.0158666237113402 0.0805412371134021 1.99376963157564 0.260929721641962 1.40725619351967e-09 Inf 1.9604904849535e-06 1187
0.1 0.025 0.416 12 0.5 0.25 0.197 0.0335051546391753 1 0.1 0.128865979381443 0.0158666237113402 0.0805412371134021 1.17442733831415 0.302391004893251 2.12922460284676e-07 Inf 2.77319277541821e-08 1188
0.01 0.025 0.416 0 0.5 0.25 0.198 1 1 0.1 0.384615384615385 0.475961538461538 2.40384615384615 1.55552809339365 0.261701411164914 2.68506772371779e-10 Inf 3.99906390224913e-08 1189
0.1 0.025 0.416 0 0.5 0.25 0.198 1 1 0.1 3.84615384615385 0.475961538461538 2.40384615384615 1.138098879048 0.303427212726991 1.58490198742811e-09 Inf 5.10788578100829e-08 1190
0.01 0.025 0.416 1 0.5 0.25 0.198 0.293785310734463 1 0.1 0.112994350282486 0.139830508474576 0.706214689265537 1.66439225242251 0.261701411164914 5.23267540408767e-12 Inf 3.67331187223208e-06 1191
0.1 0.025 0.416 1 0.5 0.25 0.198 0.293785310734463 1 0.1 1.12994350282486 0.139830508474576 0.706214689265537 1.14138772657258 0.303427212726991 7.79318970467457e-11 Inf 4.75835197910612e-08 1192
0.01 0.025 0.416 12 0.5 0.25 0.198 0.0335051546391753 1 0.1 0.0128865979381443 0.0159471649484536 0.0805412371134021 1.99369211398019 0.261701411164914 4.03186928288335e-11 Inf 2.33670151084109e-06 1193
0.1 0.025 0.416 12 0.5 0.25 0.198 0.0335051546391753 1 0.1 0.128865979381443 0.0159471649484536 0.0805412371134021 1.17035857825116 0.303427212726991 7.19746420831113e-08 Inf 2.80848782008292e-08 1194
0.01 0.025 0.416 0 0.5 0.25 0.199 1 1 0.1 0.384615384615385 0.478365384615385 2.40384615384615 1.55392982336306 0.262473100687866 2.26338836561979e-10 Inf 4.01569939523228e-08 1195
0.1 0.025 0.416 0 0.5 0.25 0.199 1 1 0.1 3.84615384615385 0.478365384615385 2.40384615384615 1.13394188950359 0.304463420560732 1.42797407232109e-09 Inf 5.05478170431672e-08 1196
0.01 0.025 0.416 1 0.5 0.25 0.199 0.293785310734463 1 0.1 0.112994350282486 0.140536723163842 0.706214689265537 1.66319740812246 0.262473100687866 5.2114146331661e-12 Inf 3.70854408782151e-06 1197
0.1 0.025 0.416 1 0.5 0.25 0.199 0.293785310734463 1 0.1 1.12994350282486 0.140536723163842 0.706214689265537 1.13724297195362 0.304463420560732 1.11364846511197e-09 Inf 4.77649844121686e-08 1198
0.01 0.025 0.416 12 0.5 0.25 0.199 0.0335051546391753 1 0.1 0.0128865979381443 0.016027706185567 0.0805412371134021 1.99361275723036 0.262473100687866 1.5601717161251e-08 Inf 2.36066676673197e-06 1199
0.1 0.025 0.416 12 0.5 0.25 0.199 0.0335051546391753 1 0.1 0.128865979381443 0.016027706185567 0.0805412371134021 1.16629034550207 0.304463420560732 3.76468349185671e-08 Inf 2.68424176219639e-08 1200
0.01 0.025 0.416 0 0.5 0.25 0.2 1 1 0.1 0.384615384615385 0.480769230769231 2.40384615384615 1.55233593111709 0.263244790210817 1.85709669864309e-10 Inf 4.03214139854668e-08 1201
0.1 0.025 0.416 0 0.5 0.25 0.2 1 1 0.1 3.84615384615385 0.480769230769231 2.40384615384615 1.12978675781145 0.305499628394473 1.42561740190672e-09 Inf 5.00136301262444e-08 1202
0.01 0.025 0.416 1 0.5 0.25 0.2 0.293785310734463 1 0.1 0.112994350282486 0.141242937853107 0.706214689265537 1.66200553682828 0.263244790210817 3.47147108785417e-06 Inf 3.92433844031981e-06 1203
0.1 0.025 0.416 1 0.5 0.25 0.2 0.293785310734463 1 0.1 1.12994350282486 0.141242937853107 0.706214689265537 1.13309994698236 0.305499628394473 4.95279304096874e-08 Inf 4.54544117900468e-08 1204
0.01 0.025 0.416 12 0.5 0.25 0.2 0.0335051546391753 1 0.1 0.0128865979381443 0.0161082474226804 0.0805412371134021 1.99353325777206 0.263244790210817 9.57072220433841e-08 Inf 2.45475894911085e-06 1205
0.1 0.025 0.416 12 0.5 0.25 0.2 0.0335051546391753 1 0.1 0.128865979381443 0.0161082474226804 0.0805412371134021 1.16222274472941 0.305499628394473 3.84129078614959e-08 Inf 2.7799466284506e-08 1206
0.01 0.025 0.416 0 0.5 0.25 0.201 1 1 0.1 0.384615384615385 0.483173076923077 2.40384615384615 1.55074639641717 0.264000477061516 1.59703583690884e-10 Inf 4.04839112233546e-08 1207
0.1 0.025 0.416 0 0.5 0.25 0.201 1 1 0.1 3.84615384615385 0.483173076923077 2.40384615384615 1.12563348240553 0.306519027677304 1.36740097023136e-09 Inf 4.94764945679904e-08 1208
0.01 0.025 0.416 1 0.5 0.25 0.201 0.293785310734463 1 0.1 0.112994350282486 0.141949152542373 0.706214689265537 1.66081659595298 0.264000477061516 2.57500673071787e-06 Inf 3.88918982618947e-06 1209
0.1 0.025 0.416 1 0.5 0.25 0.201 0.293785310734463 1 0.1 1.12994350282486 0.141949152542373 0.706214689265537 1.12895692687487 0.306519027677304 3.97935018270346e-11 Inf -2.57896388466961e-07 1210
0.01 0.025 0.416 12 0.5 0.25 0.201 0.0335051546391753 1 0.1 0.0128865979381443 0.0161887886597938 0.0805412371134021 1.99345358140689 0.264000477061516 4.25664983318488e-07 Inf 2.3855152168073e-06 1211
0.1 0.025 0.416 12 0.5 0.25 0.201 0.0335051546391753 1 0.1 0.128865979381443 0.0161887886597938 0.0805412371134021 1.15815568811162 0.306519027677304 1.50226226151504e-07 Inf 2.98217914806997e-08 1212
0.01 0.025 0.416 0 0.5 0.25 0.202 1 1 0.1 0.384615384615385 0.485576923076923 2.40384615384615 1.5491611991635 0.264756163912214 1.3816991994986e-10 Inf 4.06444851108745e-08 1213
0.1 0.025 0.416 0 0.5 0.25 0.202 1 1 0.1 3.84615384615385 0.485576923076923 2.40384615384615 1.12148206172166 0.307538426960136 1.38475675370842e-09 Inf 4.89366727141061e-08 1214
0.01 0.025 0.416 1 0.5 0.25 0.202 0.293785310734463 1 0.1 0.112994350282486 0.142655367231638 0.706214689265537 1.65963061820616 0.264756163912214 1.88849506567446e-06 Inf 3.8613323372072e-06 1215
0.1 0.025 0.416 1 0.5 0.25 0.202 0.293785310734463 1 0.1 1.12994350282486 0.142655367231638 0.706214689265537 1.124819080724 0.307538426960136 8.99437746504361e-10 Inf 2.72400102474535e-08 1216
0.01 0.025 0.416 12 0.5 0.25 0.202 0.0335051546391753 1 0.1 0.0128865979381443 0.0162693298969072 0.0805412371134021 1.99337374236194 0.264756163912214 1.01129528362609e-10 Inf 2.38584167377986e-06 1217
0.1 0.025 0.416 12 0.5 0.25 0.202 0.0335051546391753 1 0.1 0.128865979381443 0.0162693298969072 0.0805412371134021 1.15408952126642 0.307538426960136 4.84244386429744e-09 Inf 2.7360308574309e-08 1218
0.01 0.025 0.416 0 0.5 0.25 0.203 1 1 0.1 0.384615384615385 0.487980769230769 2.40384615384615 1.54758031939382 0.265511850762912 1.14288134511753e-10 Inf 4.08031294307776e-08 1219
0.1 0.025 0.416 0 0.5 0.25 0.203 1 1 0.1 3.84615384615385 0.487980769230769 2.40384615384615 1.1173324941981 0.308557826242967 1.43308176436818e-09 Inf 4.83944457840835e-08 1220
0.01 0.025 0.416 1 0.5 0.25 0.203 0.293785310734463 1 0.1 0.112994350282486 0.143361581920904 0.706214689265537 1.65844758281161 0.265511850762912 1.36796764875491e-06 Inf 3.83736530606971e-06 1221
0.1 0.025 0.416 1 0.5 0.25 0.203 0.293785310734463 1 0.1 1.12994350282486 0.143361581920904 0.706214689265537 1.12068135452839 0.308557826242967 5.1007865986552e-10 Inf 3.41247160529079e-08 1222
0.01 0.025 0.416 12 0.5 0.25 0.203 0.0335051546391753 1 0.1 0.0128865979381443 0.0163498711340206 0.0805412371134021 1.99329373794933 0.265511850762912 6.73224496271912e-08 Inf 2.46765329781073e-06 1223
0.1 0.025 0.416 12 0.5 0.25 0.203 0.0335051546391753 1 0.1 0.128865979381443 0.0163498711340206 0.0805412371134021 1.15002385759721 0.308557826242967 9.54720325366254e-10 Inf 2.60760448789199e-08 1224
0.01 0.025 0.416 0 0.5 0.25 0.204 1 1 0.1 0.384615384615385 0.490384615384615 2.40384615384615 1.54600373728215 0.26626753761361 9.69077040835487e-11 Inf 4.09598582828963e-08 1225
0.1 0.025 0.416 0 0.5 0.25 0.204 1 1 0.1 3.84615384615385 0.490384615384615 2.40384615384615 1.11318477827521 0.309577225525798 1.34952415908884e-09 Inf 4.78500472578247e-08 1226
0.01 0.025 0.416 1 0.5 0.25 0.204 0.293785310734463 1 0.1 0.112994350282486 0.144067796610169 0.706214689265537 1.65726748128293 0.26626753761361 9.77709758584466e-07 Inf 3.81663242177144e-06 1227
0.1 0.025 0.416 1 0.5 0.25 0.204 0.293785310734463 1 0.1 1.12994350282486 0.144067796610169 0.706214689265537 1.11654494281138 0.309577225525798 1.79876597766748e-06 Inf 1.08979384405572e-08 1228
0.01 0.025 0.416 12 0.5 0.25 0.204 0.0335051546391753 1 0.1 0.0128865979381443 0.016430412371134 0.0805412371134021 1.99321298842333 0.26626753761361 2.84957052391899e-07 Inf 2.58455498136634e-06 1229
0.1 0.025 0.416 12 0.5 0.25 0.204 0.0335051546391753 1 0.1 0.128865979381443 0.016430412371134 0.0805412371134021 1.14595883773338 0.309577225525798 1.81373926641526e-09 Inf 2.65290975853816e-08 1230
0.01 0.025 0.416 0 0.5 0.25 0.205 1 1 0.1 0.384615384615385 0.492788461538462 2.40384615384615 1.54443143313749 0.267023224464308 7.73717756530345e-11 Inf 4.11146737766543e-08 1231
0.1 0.025 0.416 0 0.5 0.25 0.205 1 1 0.1 3.84615384615385 0.492788461538462 2.40384615384615 1.10903891239534 0.31059662480863 1.37717459658404e-09 Inf 4.73036961823325e-08 1232
0.01 0.025 0.416 1 0.5 0.25 0.205 0.293785310734463 1 0.1 0.112994350282486 0.144774011299435 0.706214689265537 1.65609030310596 0.267023224464308 6.8852789880669e-07 Inf 3.79842569553368e-06 1233
0.1 0.025 0.416 1 0.5 0.25 0.205 0.293785310734463 1 0.1 1.12994350282486 0.144774011299435 0.706214689265537 1.11241110527303 0.31059662480863 4.13442474700432e-11 Inf 4.45906689350295e-08 1234
0.01 0.025 0.416 12 0.5 0.25 0.205 0.0335051546391753 1 0.1 0.0128865979381443 0.0165109536082474 0.0805412371134021 1.99313325889791 0.267023224464308 6.09951367191996e-10 Inf 2.4210857425544e-06 1235
0.1 0.025 0.416 12 0.5 0.25 0.205 0.0335051546391753 1 0.1 0.128865979381443 0.0165109536082474 0.0805412371134021 1.14189444318084 0.31059662480863 3.9935594223911e-09 Inf 2.56769407958046e-08 1236
0.01 0.025 0.416 0 0.5 0.25 0.206 1 1 0.1 0.384615384615385 0.495192307692308 2.40384615384615 1.54286338740249 0.267763403312119 7.13316072875614e-11 Inf 4.12675806860108e-08 1237
0.1 0.025 0.416 0 0.5 0.25 0.206 1 1 0.1 3.84615384615385 0.495192307692308 2.40384615384615 1.10489489500283 0.311599621491785 1.45833556342012e-09 Inf 4.67555755223614e-08 1238
0.01 0.025 0.416 1 0.5 0.25 0.206 0.293785310734463 1 0.1 0.112994350282486 0.145480225988701 0.706214689265537 1.65491603707584 0.267763403312119 4.77123713510386e-07 Inf 3.7822008319699e-06 1239
0.1 0.025 0.416 1 0.5 0.25 0.206 0.293785310734463 1 0.1 1.12994350282486 0.145480225988701 0.706214689265537 1.10827849686585 0.311599621491785 4.47758921010011e-07 Inf 4.50642779759036e-08 1240
0.01 0.025 0.416 12 0.5 0.25 0.206 0.0335051546391753 1 0.1 0.0128865979381443 0.0165914948453608 0.0805412371134021 1.99305264195372 0.267763403312119 2.44774593120486e-07 Inf 2.65957416556439e-06 1241
0.1 0.025 0.416 12 0.5 0.25 0.206 0.0335051546391753 1 0.1 0.128865979381443 0.0165914948453608 0.0805412371134021 1.13783068354152 0.311599621491785 3.75173900106496e-09 Inf 2.54496284046724e-08 1242
0.01 0.025 0.416 0 0.5 0.25 0.207 1 1 0.1 0.384615384615385 0.497596153846154 2.40384615384615 1.5412995806523 0.26850358215993 6.36013464117013e-11 Inf 4.14185862274152e-08 1243
0.1 0.025 0.416 0 0.5 0.25 0.207 1 1 0.1 3.84615384615385 0.497596153846154 2.40384615384615 1.1007527245448 0.31260261817494 1.47682788220749e-09 Inf 4.62060077977e-08 1244
0.01 0.025 0.416 1 0.5 0.25 0.207 0.293785310734463 1 0.1 0.112994350282486 0.146186440677966 0.706214689265537 1.65374467089961 0.26850358215993 3.2479160445853e-07 Inf 3.76743461349971e-06 1245
0.1 0.025 0.416 1 0.5 0.25 0.207 0.293785310734463 1 0.1 1.12994350282486 0.146186440677966 0.706214689265537 1.10414773516285 0.31260261817494 7.62223256733918e-10 Inf 4.33904967511722e-08 1246
0.01 0.025 0.416 12 0.5 0.25 0.207 0.0335051546391753 1 0.1 0.0128865979381443 0.0166720360824742 0.0805412371134021 1.99297184765332 0.26850358215993 5.23515994114293e-08 Inf 2.43087398366093e-06 1247
0.1 0.025 0.416 12 0.5 0.25 0.207 0.0335051546391753 1 0.1 0.128865979381443 0.0166720360824742 0.0805412371134021 1.13376754981275 0.31260261817494 1.78102084989751e-09 Inf 2.49931283446969e-08 1248
0.01 0.025 0.416 0 0.5 0.25 0.208 1 1 0.1 0.384615384615385 0.5 2.40384615384615 1.53973999359336 0.269243761007742 5.42120792701439e-11 Inf 4.15677054999009e-08 1249
0.1 0.025 0.416 0 0.5 0.25 0.208 1 1 0.1 3.84615384615385 0.5 2.40384615384615 1.09661239946976 0.313605614858095 1.54281643016674e-09 Inf 4.56551831895524e-08 1250
0.01 0.025 0.416 1 0.5 0.25 0.208 0.293785310734463 1 0.1 0.112994350282486 0.146892655367232 0.706214689265537 1.65257619230438 0.269243761007742 2.16616956205673e-07 Inf 3.75379058681347e-06 1251
0.1 0.025 0.416 1 0.5 0.25 0.208 0.293785310734463 1 0.1 1.12994350282486 0.146892655367232 0.706214689265537 1.10001865104671 0.313605614858095 4.03407030002967e-11 Inf 4.29863736828295e-08 1252
0.01 0.025 0.416 12 0.5 0.25 0.208 0.0335051546391753 1 0.1 0.0128865979381443 0.0167525773195876 0.0805412371134021 1.99289115629623 0.269243761007742 3.98241889916495e-08 Inf 2.45069588711289e-06 1253
0.1 0.025 0.416 12 0.5 0.25 0.208 0.0335051546391753 1 0.1 0.128865979381443 0.0167525773195876 0.0805412371134021 1.12970503457681 0.313605614858095 2.15643079781724e-10 Inf 2.46384147528644e-08 1254
0.01 0.025 0.416 0 0.5 0.25 0.209 1 1 0.1 0.384615384615385 0.502403846153846 2.40384615384615 1.53818460706205 0.269983939855553 4.68838301515007e-11 Inf 4.17149292886165e-08 1255
0.1 0.025 0.416 0 0.5 0.25 0.209 1 1 0.1 3.84615384615385 0.502403846153846 2.40384615384615 1.09247391822856 0.31460861154125 1.76933223627884e-09 Inf 4.5103273227376e-08 1256
0.01 0.025 0.416 1 0.5 0.25 0.209 0.293785310734463 1 0.1 0.112994350282486 0.147598870056497 0.706214689265537 1.65141058857884 0.269983939855553 1.40098608089612e-07 Inf 3.74095849520195e-06 1257
0.1 0.025 0.416 1 0.5 0.25 0.209 0.293785310734463 1 0.1 1.12994350282486 0.147598870056497 0.706214689265537 1.09589089581938 0.31460861154125 2.66172651613994e-06 Inf 3.75398713226005e-08 1258
0.01 0.025 0.416 12 0.5 0.25 0.209 0.0335051546391753 1 0.1 0.0128865979381443 0.016833118556701 0.0805412371134021 1.99281025820796 0.269983939855553 3.18317001524876e-08 Inf 2.46347117782708e-06 1259
0.1 0.025 0.416 12 0.5 0.25 0.209 0.0335051546391753 1 0.1 0.128865979381443 0.016833118556701 0.0805412371134021 1.12564313222892 0.31460861154125 3.70598534499278e-11 Inf 2.42711515330285e-08 1260
0.01 0.025 0.416 0 0.5 0.25 0.21 1 1 0.1 0.384615384615385 0.504807692307692 2.40384615384615 1.53663340202362 0.270724118703364 3.96961352677749e-11 Inf 4.18602774665544e-08 1261
0.1 0.025 0.416 0 0.5 0.25 0.21 1 1 0.1 3.84615384615385 0.504807692307692 2.40384615384615 1.08833727927449 0.315611608224405 1.80769921254154e-09 Inf 4.45505645707556e-08 1262
0.01 0.025 0.416 1 0.5 0.25 0.21 0.293785310734463 1 0.1 0.112994350282486 0.148305084745763 0.706214689265537 1.65024784635215 0.270724118703364 8.83718111188703e-08 Inf 3.72878363197326e-06 1263
0.1 0.025 0.416 1 0.5 0.25 0.21 0.293785310734463 1 0.1 1.12994350282486 0.148305084745763 0.706214689265537 1.09176566911624 0.315611608224405 1.27120566656425e-07 Inf 4.49480322961548e-08 1264
0.01 0.025 0.416 12 0.5 0.25 0.21 0.0335051546391753 1 0.1 0.0128865979381443 0.0169136597938144 0.0805412371134021 1.9927291840008 0.270724118703364 2.73049201079262e-08 Inf 2.47445075240993e-06 1265
0.1 0.025 0.416 12 0.5 0.25 0.21 0.0335051546391753 1 0.1 0.128865979381443 0.0169136597938144 0.0805412371134021 1.12158183940406 0.315611608224405 9.58499599135187e-12 Inf 2.39037613036786e-08 1266
0.01 0.025 0.416 0 0.5 0.25 0.211 1 1 0.1 0.384615384615385 0.507211538461538 2.40384615384615 1.53508635957097 0.271449264031345 3.66420227493336e-11 Inf 4.20037460369116e-08 1267
0.1 0.025 0.416 0 0.5 0.25 0.211 1 1 0.1 3.84615384615385 0.507211538461538 2.40384615384615 1.08420248106212 0.316598595283915 1.9732089295843e-09 Inf 4.39972055454874e-08 1268
0.01 0.025 0.416 1 0.5 0.25 0.211 0.293785310734463 1 0.1 0.112994350282486 0.149011299435028 0.706214689265537 1.64908795227648 0.271449264031345 5.41989179092539e-08 Inf 3.71707473389993e-06 1269
0.1 0.025 0.416 1 0.5 0.25 0.211 0.293785310734463 1 0.1 1.12994350282486 0.149011299435028 0.706214689265537 1.08764176456314 0.316598595283915 1.90596875365712e-08 Inf 4.13756366945961e-08 1270
0.01 0.025 0.416 12 0.5 0.25 0.211 0.0335051546391753 1 0.1 0.0128865979381443 0.0169942010309278 0.0805412371134021 1.99264795472068 0.271449264031345 2.28810490606607e-08 Inf 2.48440563987984e-06 1271
0.1 0.025 0.416 12 0.5 0.25 0.211 0.0335051546391753 1 0.1 0.128865979381443 0.0169942010309278 0.0805412371134021 1.11752113979077 0.316598595283915 5.13740265606355e-12 Inf 2.15919566670664e-08 1272
0.01 0.025 0.416 0 0.5 0.25 0.212 1 1 0.1 0.384615384615385 0.509615384615385 2.40384615384615 1.53354346092345 0.272174409359326 4.36835012607162e-11 Inf 4.21453506538327e-08 1273
0.1 0.025 0.416 0 0.5 0.25 0.212 1 1 0.1 3.84615384615385 0.509615384615385 2.40384615384615 1.08006952204899 0.317585582343425 2.2103736618817e-09 Inf 4.34434560547814e-08 1274
0.01 0.025 0.416 1 0.5 0.25 0.212 0.293785310734463 1 0.1 0.112994350282486 0.149717514124294 0.706214689265537 1.64793089276339 0.272174409359326 3.21985040296902e-08 Inf 3.70567378782383e-06 1275
0.1 0.025 0.416 1 0.5 0.25 0.212 0.293785310734463 1 0.1 1.12994350282486 0.149717514124294 0.706214689265537 1.08351958873253 0.317585582343425 1.69142705397363e-09 Inf 4.08719109667999e-08 1276
0.01 0.025 0.416 12 0.5 0.25 0.212 0.0335051546391753 1 0.1 0.0128865979381443 0.0170747422680412 0.0805412371134021 1.99256656952721 0.272174409359326 2.07879050587861e-08 Inf 2.49518638528734e-06 1277
0.1 0.025 0.416 12 0.5 0.25 0.212 0.0335051546391753 1 0.1 0.128865979381443 0.0170747422680412 0.0805412371134021 1.11346105696754 0.317585582343425 5.36958671970567e-12 Inf 2.20290167218806e-08 1278
0.01 0.025 0.416 0 0.5 0.25 0.213 1 1 0.1 0.384615384615385 0.512019230769231 2.40384615384615 1.53200468742571 0.272899554687307 3.32001093283907e-11 Inf 4.22850886527826e-08 1279
0.1 0.025 0.416 0 0.5 0.25 0.213 1 1 0.1 3.84615384615385 0.512019230769231 2.40384615384615 1.07593840069351 0.318572569402935 2.45539721888122e-09 Inf 4.28894877391173e-08 1280
0.01 0.025 0.416 1 0.5 0.25 0.213 0.293785310734463 1 0.1 0.112994350282486 0.150423728813559 0.706214689265537 1.64677665411163 0.272899554687307 1.84416618642658e-08 Inf 3.69445829773163e-06 1281
0.1 0.025 0.416 1 0.5 0.25 0.213 0.293785310734463 1 0.1 1.12994350282486 0.150423728813559 0.706214689265537 1.07939911329311 0.318572569402935 2.04438369011406e-10 Inf 3.72742208210042e-08 1282
0.01 0.025 0.416 12 0.5 0.25 0.213 0.0335051546391753 1 0.1 0.0128865979381443 0.0171552835051546 0.0805412371134021 1.99248502815777 0.272899554687307 1.8971528481862e-08 Inf 2.50432400128453e-06 1283
0.1 0.025 0.416 12 0.5 0.25 0.213 0.0335051546391753 1 0.1 0.128865979381443 0.0171552835051546 0.0805412371134021 1.10940156759463 0.318572569402935 4.12666602278566e-12 Inf 2.21109393017116e-08 1284
0.01 0.025 0.416 0 0.5 0.25 0.214 1 1 0.1 0.384615384615385 0.514423076923077 2.40384615384615 1.53047002054658 0.273624700015288 3.05755420981768e-11 Inf 4.24229714690583e-08 1285
0.1 0.025 0.416 0 0.5 0.25 0.214 1 1 0.1 3.84615384615385 0.514423076923077 2.40384615384615 1.07180911545691 0.319559556462445 2.88989598917766e-09 Inf 4.23355618339727e-08 1286
0.01 0.025 0.416 1 0.5 0.25 0.214 0.293785310734463 1 0.1 0.112994350282486 0.151129943502825 0.706214689265537 1.64562522258719 0.273624700015288 1.01325583201639e-08 Inf 3.68333825617739e-06 1287
0.1 0.025 0.416 1 0.5 0.25 0.214 0.293785310734463 1 0.1 1.12994350282486 0.151129943502825 0.706214689265537 1.07528038576211 0.319559556462445 5.3129209365288e-11 Inf 3.862439723612e-08 1288
0.01 0.025 0.416 12 0.5 0.25 0.214 0.0335051546391753 1 0.1 0.0128865979381443 0.017235824742268 0.0805412371134021 1.99240333922616 0.273624700015288 1.72735242290334e-08 Inf 2.51325461109175e-06 1289
0.1 0.025 0.416 12 0.5 0.25 0.214 0.0335051546391753 1 0.1 0.128865979381443 0.017235824742268 0.0805412371134021 1.10534206432835 0.319559556462445 5.71392673991838e-07 Inf 2.1938025285273e-08 1290
0.01 0.025 0.416 0 0.5 0.25 0.215 1 1 0.1 0.384615384615385 0.516826923076923 2.40384615384615 1.52893944187798 0.27434984534327 2.8395064077813e-11 Inf 4.25590073183102e-08 1291
0.1 0.025 0.416 0 0.5 0.25 0.215 1 1 0.1 3.84615384615385 0.516826923076923 2.40384615384615 1.06768166480167 0.320546543521954 3.36713446014159e-09 Inf 4.17818084574861e-08 1292
0.01 0.025 0.416 1 0.5 0.25 0.215 0.293785310734463 1 0.1 0.112994350282486 0.15183615819209 0.706214689265537 1.64447658425272 0.27434984534327 5.29968778584244e-09 Inf 3.67220992003592e-06 1293
0.1 0.025 0.416 1 0.5 0.25 0.215 0.293785310734463 1 0.1 1.12994350282486 0.15183615819209 0.706214689265537 1.07116336798726 0.320546543521954 4.07193306850573e-11 Inf 3.88445993149134e-08 1294
0.01 0.025 0.416 12 0.5 0.25 0.215 0.0335051546391753 1 0.1 0.0128865979381443 0.0173163659793814 0.0805412371134021 1.99232149844451 0.27434984534327 1.70408868249011e-08 Inf 2.52219215823857e-06 1295
0.1 0.025 0.416 12 0.5 0.25 0.215 0.0335051546391753 1 0.1 0.128865979381443 0.0173163659793814 0.0805412371134021 1.10128398872921 0.320546543521954 3.47128027329557e-07 Inf 2.18215578939862e-08 1296
0.01 0.025 0.416 0 0.5 0.25 0.216 1 1 0.1 0.384615384615385 0.519230769230769 2.40384615384615 1.52741293313369 0.275060412467619 2.12936335231007e-11 Inf 4.26932060815233e-08 1297
0.1 0.025 0.416 0 0.5 0.25 0.216 1 1 0.1 3.84615384615385 0.519230769230769 2.40384615384615 1.06355604719162 0.32151790147322 3.96491628418261e-09 Inf 4.12284462125712e-08 1298
0.01 0.025 0.416 1 0.5 0.25 0.216 0.293785310734463 1 0.1 0.112994350282486 0.152542372881356 0.706214689265537 1.6433307260318 0.275060412467619 2.61875730822592e-09 Inf 3.66114295069497e-06 1299
0.1 0.025 0.416 1 0.5 0.25 0.216 0.293785310734463 1 0.1 1.12994350282486 0.152542372881356 0.706214689265537 1.06704726575175 0.32151790147322 5.59324808568906e-06 Inf 3.61627553457922e-08 1300
0.01 0.025 0.416 12 0.5 0.25 0.216 0.0335051546391753 1 0.1 0.0128865979381443 0.0173969072164948 0.0805412371134021 1.99223950885392 0.275060412467619 1.67643233548592e-08 Inf 2.52994371630066e-06 1301
0.1 0.025 0.416 12 0.5 0.25 0.216 0.0335051546391753 1 0.1 0.128865979381443 0.0173969072164948 0.0805412371134021 1.09722639251214 0.32151790147322 2.18423796638154e-07 Inf 2.15829196736905e-08 1302
0.01 0.025 0.416 0 0.5 0.25 0.217 1 1 0.1 0.384615384615385 0.521634615384615 2.40384615384615 1.5258904761483 0.275770979591968 2.2653545705964e-11 Inf 4.28255684248313e-08 1303
0.1 0.025 0.416 0 0.5 0.25 0.217 1 1 0.1 3.84615384615385 0.521634615384615 2.40384615384615 1.05943226109181 0.322489259424485 4.90551599341416e-09 Inf 4.06755674697834e-08 1304
0.01 0.025 0.416 1 0.5 0.25 0.217 0.293785310734463 1 0.1 0.112994350282486 0.153248587570621 0.706214689265537 1.64218763283472 0.275770979591968 1.21066065505993e-09 Inf 3.64983522116447e-06 1305
0.1 0.025 0.416 1 0.5 0.25 0.217 0.293785310734463 1 0.1 1.12994350282486 0.153248587570621 0.706214689265537 1.06293416724016 0.322489259424485 2.09601860966246e-06 Inf 3.71426960299459e-08 1306
0.01 0.025 0.416 12 0.5 0.25 0.217 0.0335051546391753 1 0.1 0.0128865979381443 0.0174774484536082 0.0805412371134021 1.99215746064038 0.275770979591968 1.64289872192636e-08 Inf 2.55580459229687e-06 1307
0.1 0.025 0.416 12 0.5 0.25 0.217 0.0335051546391753 1 0.1 0.128865979381443 0.0174774484536082 0.0805412371134021 1.09316931785254 0.322489259424485 1.4196807125548e-07 Inf 2.12917962150172e-08 1308
0.01 0.025 0.416 0 0.5 0.25 0.218 1 1 0.1 0.384615384615385 0.524038461538462 2.40384615384615 1.52437202454812 0.276481546716317 2.78109757445577e-11 Inf 3.77092316261596e-08 1309
0.1 0.025 0.416 0 0.5 0.25 0.218 1 1 0.1 3.84615384615385 0.524038461538462 2.40384615384615 1.0553103049677 0.323460617375751 6.09917139016147e-09 Inf 4.01233772873155e-08 1310
0.01 0.025 0.416 1 0.5 0.25 0.218 0.293785310734463 1 0.1 0.112994350282486 0.153954802259887 0.706214689265537 1.64104729384743 0.276481546716317 5.1185780614027e-10 Inf 3.63877760312104e-06 1311
0.1 0.025 0.416 1 0.5 0.25 0.218 0.293785310734463 1 0.1 1.12994350282486 0.153954802259887 0.706214689265537 1.05882247571609 0.323460617375751 7.29136688526477e-07 Inf 3.72424329153631e-08 1312
0.01 0.025 0.416 12 0.5 0.25 0.218 0.0335051546391753 1 0.1 0.0128865979381443 0.0175579896907216 0.0805412371134021 1.9920751971811 0.276481546716317 1.73762591346854e-08 Inf 2.56694267430913e-06 1313
0.1 0.025 0.416 12 0.5 0.25 0.218 0.0335051546391753 1 0.1 0.128865979381443 0.0175579896907216 0.0805412371134021 1.08911278437436 0.323460617375751 9.52036089511832e-08 Inf 2.09660417915813e-08 1314
0.01 0.025 0.416 0 0.5 0.25 0.219 1 1 0.1 0.384615384615385 0.526442307692308 2.40384615384615 1.52285761924043 0.277192113840667 1.98017158226094e-11 Inf 3.82448934743707e-08 1315
0.1 0.025 0.416 0 0.5 0.25 0.219 1 1 0.1 3.84615384615385 0.526442307692308 2.40384615384615 1.05119017728502 0.324431975327016 7.9239481642901e-09 Inf 3.95719574886044e-08 1316
0.01 0.025 0.416 1 0.5 0.25 0.219 0.293785310734463 1 0.1 0.112994350282486 0.154661016949153 0.706214689265537 1.63990969305186 0.277192113840667 1.9451897037559e-10 Inf 3.62748338611496e-06 1317
0.1 0.025 0.416 1 0.5 0.25 0.219 0.293785310734463 1 0.1 1.12994350282486 0.154661016949153 0.706214689265537 1.05471237123116 0.324431975327016 2.0693302175967e-07 Inf 3.69241498487938e-08 1318
0.01 0.025 0.416 12 0.5 0.25 0.219 0.0335051546391753 1 0.1 0.0128865979381443 0.0176385309278351 0.0805412371134021 1.99199278877316 0.277192113840667 1.85275357486581e-08 Inf 2.5772214690134e-06 1319
0.1 0.025 0.416 12 0.5 0.25 0.219 0.0335051546391753 1 0.1 0.128865979381443 0.0176385309278351 0.0805412371134021 1.08505680071959 0.324431975327016 6.59469939073842e-08 Inf 2.06345053266332e-08 1320
0.01 0.025 0.416 0 0.5 0.25 0.22 1 1 0.1 0.384615384615385 0.528846153846154 2.40384615384615 1.52134576245694 0.277902680965016 2.60963849061935e-05 Inf 4.32463286292872e-08 1321
0.1 0.025 0.416 0 0.5 0.25 0.22 1 1 0.1 3.84615384615385 0.528846153846154 2.40384615384615 1.04707187650542 0.325403333278282 1.04280784007926e-08 Inf 3.90213716894294e-08 1322
0.01 0.025 0.416 1 0.5 0.25 0.22 0.293785310734463 1 0.1 0.112994350282486 0.155367231638418 0.706214689265537 1.63877343754012 0.277902680965016 6.85319301307885e-11 Inf 3.35961817876651e-06 1323
0.1 0.025 0.416 1 0.5 0.25 0.22 0.293785310734463 1 0.1 1.12994350282486 0.155367231638418 0.706214689265537 1.05060392514389 0.325403333278282 1.60479457916862e-08 Inf 3.65027958970643e-08 1324
0.01 0.025 0.416 12 0.5 0.25 0.22 0.0335051546391753 1 0.1 0.0128865979381443 0.0177190721649485 0.0805412371134021 1.99191024055923 0.277902680965016 1.97697594093993e-08 Inf 2.58737746150484e-06 1325
0.1 0.025 0.416 12 0.5 0.25 0.22 0.0335051546391753 1 0.1 0.128865979381443 0.0177190721649485 0.0805412371134021 1.08100136930326 0.325403333278282 4.77468482980303e-08 Inf 2.03018772904073e-08 1326
0.01 0.025 0.416 0 0.5 0.25 0.221 1 1 0.1 0.384615384615385 0.53125 2.40384615384615 1.51983944669213 0.278599106993352 2.40600583295558e-05 Inf 4.33689003598303e-08 1327
0.1 0.025 0.416 0 0.5 0.25 0.221 1 1 0.1 3.84615384615385 0.53125 2.40384615384615 1.04295540107117 0.326359430666329 1.41696414601711e-08 Inf 3.84689959886941e-08 1328
0.01 0.025 0.416 1 0.5 0.25 0.221 0.293785310734463 1 0.1 0.112994350282486 0.156073446327684 0.706214689265537 1.63764215199972 0.278599106993352 2.01961086743196e-11 Inf 3.51121342401228e-06 1329
0.1 0.025 0.416 1 0.5 0.25 0.221 0.293785310734463 1 0.1 1.12994350282486 0.156073446327684 0.706214689265537 1.0464971548197 0.326359430666329 2.34942637983293e-08 Inf 3.61487320077458e-08 1330
0.01 0.025 0.416 12 0.5 0.25 0.221 0.0335051546391753 1 0.1 0.0128865979381443 0.0177996134020619 0.0805412371134021 1.99182755375258 0.278599106993352 2.19707943765329e-08 Inf 2.59833347493466e-06 1331
0.1 0.025 0.416 12 0.5 0.25 0.221 0.0335051546391753 1 0.1 0.128865979381443 0.0177996134020619 0.0805412371134021 1.0769464911072 0.326359430666329 3.55262963526448e-08 Inf 1.99605457718022e-08 1332
0.01 0.025 0.416 0 0.5 0.25 0.222 1 1 0.1 0.384615384615385 0.533653846153846 2.40384615384615 1.51833708444402 0.279295533021688 2.21907252922482e-05 Inf 4.34909258606453e-08 1333
0.1 0.025 0.416 0 0.5 0.25 0.222 1 1 0.1 3.84615384615385 0.533653846153846 2.40384615384615 1.03884074951711 0.327315528054378 2.00698498931118e-08 Inf 3.79299712749415e-08 1334
0.01 0.025 0.416 1 0.5 0.25 0.222 0.293785310734463 1 0.1 0.112994350282486 0.156779661016949 0.706214689265537 1.6365130446702 0.279295533021688 8.31830437864056e-12 Inf 3.56580455873612e-06 1335
0.1 0.025 0.416 1 0.5 0.25 0.222 0.293785310734463 1 0.1 1.12994350282486 0.156779661016949 0.706214689265537 1.0423920880879 0.327315528054378 3.44191619650047e-11 Inf 3.55275604491112e-08 1336
0.01 0.025 0.416 12 0.5 0.25 0.222 0.0335051546391753 1 0.1 0.0128865979381443 0.0178801546391753 0.0805412371134021 1.99174472155987 0.279295533021688 2.5484087435787e-08 Inf 2.60876504998286e-06 1337
0.1 0.025 0.416 12 0.5 0.25 0.222 0.0335051546391753 1 0.1 0.128865979381443 0.0178801546391753 0.0805412371134021 1.07289216455248 0.327315528054378 2.67026089035421e-08 Inf 1.96139747776769e-08 1338
0.01 0.025 0.416 0 0.5 0.25 0.223 1 1 0.1 0.384615384615385 0.536057692307692 2.40384615384615 1.51683865901095 0.279991959050024 2.04741674011411e-05 Inf 4.36087823629805e-08 1339
0.1 0.025 0.416 0 0.5 0.25 0.223 1 1 0.1 3.84615384615385 0.536057692307692 2.40384615384615 1.03472792010345 0.328271625442425 2.93189611477729e-08 Inf 3.73766817496346e-08 1340
0.01 0.025 0.416 1 0.5 0.25 0.223 0.293785310734463 1 0.1 0.112994350282486 0.157485875706215 0.706214689265537 1.63538637517052 0.279991959050024 4.59184396833789e-06 Inf 3.74054101148769e-06 1341
0.1 0.025 0.416 1 0.5 0.25 0.223 0.293785310734463 1 0.1 1.12994350282486 0.157485875706215 0.706214689265537 1.03828871616108 0.328271625442425 8.59455830115596e-09 Inf 3.50099992330044e-08 1342
0.01 0.025 0.416 12 0.5 0.25 0.223 0.0335051546391753 1 0.1 0.0128865979381443 0.0179606958762887 0.0805412371134021 1.99166175011537 0.279991959050024 2.96369738403413e-08 Inf 2.61903991771728e-06 1343
0.1 0.025 0.416 12 0.5 0.25 0.223 0.0335051546391753 1 0.1 0.128865979381443 0.0179606958762887 0.0805412371134021 1.06883838643001 0.328271625442425 2.02490210016171e-08 Inf 1.92742843907467e-08 1344
0.01 0.025 0.416 0 0.5 0.25 0.224 1 1 0.1 0.384615384615385 0.538461538461539 2.40384615384615 1.51534415377933 0.28068838507836 1.88972964153544e-05 Inf 4.37288236732059e-08 1345
0.1 0.025 0.416 0 0.5 0.25 0.224 1 1 0.1 3.84615384615385 0.538461538461539 2.40384615384615 1.03061691134837 0.329227722830474 4.45987247132962e-08 Inf 3.6832492500416e-08 1346
0.01 0.025 0.416 1 0.5 0.25 0.224 0.293785310734463 1 0.1 0.112994350282486 0.15819209039548 0.706214689265537 1.63426230407356 0.28068838507836 1.92997260786698e-06 Inf 3.62251312435724e-06 1347
0.1 0.025 0.416 1 0.5 0.25 0.224 0.293785310734463 1 0.1 1.12994350282486 0.15819209039548 0.706214689265537 1.03418704267509 0.329227722830474 2.91231050386642e-09 Inf 3.44892965298271e-08 1348
0.01 0.025 0.416 12 0.5 0.25 0.224 0.0335051546391753 1 0.1 0.0128865979381443 0.0180412371134021 0.0805412371134021 1.99157864065607 0.28068838507836 3.45262704121163e-08 Inf 2.6292839157005e-06 1349
0.1 0.025 0.416 12 0.5 0.25 0.224 0.0335051546391753 1 0.1 0.128865979381443 0.0180412371134021 0.0805412371134021 1.06478515314463 0.329227722830474 1.54645706934575e-08 Inf 1.89342476142329e-08 1350
0.01 0.025 0.416 0 0.5 0.25 0.225 1 1 0.1 0.384615384615385 0.540865384615385 2.40384615384615 1.51385355213288 0.281384811106695 1.74482421695377e-05 Inf 4.3839261110179e-08 1351
0.1 0.025 0.416 0 0.5 0.25 0.225 1 1 0.1 3.84615384615385 0.540865384615385 2.40384615384615 1.02650772175433 0.330183820218521 5.54790204887468e-08 Inf 3.62314039881184e-08 1352
0.01 0.025 0.416 1 0.5 0.25 0.225 0.293785310734463 1 0.1 0.112994350282486 0.158898305084746 0.706214689265537 1.63314082996815 0.281384811106695 8.00122726643537e-07 Inf 3.56520846866992e-06 1353
0.1 0.025 0.416 1 0.5 0.25 0.225 0.293785310734463 1 0.1 1.12994350282486 0.158898305084746 0.706214689265537 1.03008706288232 0.330183820218521 1.01120041506864e-09 Inf 3.39628662970881e-08 1354
0.01 0.025 0.416 12 0.5 0.25 0.225 0.0335051546391753 1 0.1 0.0128865979381443 0.0181217783505155 0.0805412371134021 1.99149538980409 0.281384811106695 4.2892591867183e-08 Inf 2.64150008344455e-06 1355
0.1 0.025 0.416 12 0.5 0.25 0.225 0.0335051546391753 1 0.1 0.128865979381443 0.0181217783505155 0.0805412371134021 1.06073246084079 0.330183820218521 1.19743117886484e-08 Inf 1.85974169397696e-08 1356
0.01 0.025 0.416 0 0.5 0.25 0.226 1 1 0.1 0.384615384615385 0.543269230769231 2.40384615384615 1.51236683756467 0.282067515839404 1.61161122795295e-05 Inf 4.39558246467797e-08 1357
0.1 0.025 0.416 0 0.5 0.25 0.226 1 1 0.1 3.84615384615385 0.543269230769231 2.40384615384615 1.02240034983539 0.331125014085289 8.89361330136396e-08 Inf 3.57569343023556e-08 1358
0.01 0.025 0.416 1 0.5 0.25 0.226 0.293785310734463 1 0.1 0.112994350282486 0.159604519774011 0.706214689265537 1.63202190136148 0.282067515839404 3.8429112816929e-07 Inf 3.51893444472395e-06 1359
0.1 0.025 0.416 1 0.5 0.25 0.226 0.293785310734463 1 0.1 1.12994350282486 0.159604519774011 0.706214689265537 1.02598877505966 0.331125014085289 3.7128879137871e-10 Inf 3.34486673914114e-08 1360
0.01 0.025 0.416 12 0.5 0.25 0.226 0.0335051546391753 1 0.1 0.0128865979381443 0.0182023195876289 0.0805412371134021 1.99141199025498 0.282067515839404 5.36624806639352e-08 Inf 2.65273087363127e-06 1361
0.1 0.025 0.416 12 0.5 0.25 0.226 0.0335051546391753 1 0.1 0.128865979381443 0.0182023195876289 0.0805412371134021 1.05668030572722 0.331125014085289 9.3436185229917e-09 Inf 1.82602042375635e-08 1362
0.01 0.025 0.416 0 0.5 0.25 0.227 1 1 0.1 0.384615384615385 0.545673076923077 2.40384615384615 1.51088399359575 0.282750220572113 1.48911574543997e-05 Inf 4.40699450265924e-08 1363
0.1 0.025 0.416 0 0.5 0.25 0.227 1 1 0.1 3.84615384615385 0.545673076923077 2.40384615384615 1.01829479351795 0.332066207952057 1.28892019946036e-07 Inf 3.52100504308339e-08 1364
0.01 0.025 0.416 1 0.5 0.25 0.227 0.293785310734463 1 0.1 0.112994350282486 0.160310734463277 0.706214689265537 1.63090521153599 0.282750220572113 2.50090141068471e-07 Inf 3.40862186021251e-06 1365
0.1 0.025 0.416 1 0.5 0.25 0.227 0.293785310734463 1 0.1 1.12994350282486 0.160310734463277 0.706214689265537 1.02189217704759 0.332066207952057 1.5455989266222e-10 Inf 3.29324969516875e-08 1366
0.01 0.025 0.416 12 0.5 0.25 0.227 0.0335051546391753 1 0.1 0.0128865979381443 0.0182828608247423 0.0805412371134021 1.99132844748365 0.282750220572113 6.72206129769676e-08 Inf 2.66434667361981e-06 1367
0.1 0.025 0.416 12 0.5 0.25 0.227 0.0335051546391753 1 0.1 0.128865979381443 0.0182828608247423 0.0805412371134021 1.05262868405273 0.332066207952057 7.22043816750451e-09 Inf 1.7931586882014e-08 1368
0.01 0.025 0.416 0 0.5 0.25 0.228 1 1 0.1 0.384615384615385 0.548076923076923 2.40384615384615 1.5094050038021 0.283432925304822 1.37642039022556e-05 Inf 4.4181897473905e-08 1369
0.1 0.025 0.416 0 0.5 0.25 0.228 1 1 0.1 3.84615384615385 0.548076923076923 2.40384615384615 1.01419105218693 0.333007401818824 1.64568344396265e-07 Inf 3.46661992445263e-08 1370
0.01 0.025 0.416 1 0.5 0.25 0.228 0.293785310734463 1 0.1 0.112994350282486 0.161016949152542 0.706214689265537 1.6297923092882 0.283432925304822 3.72071892296155e-07 Inf 3.52453152152599e-06 1371
0.1 0.025 0.416 1 0.5 0.25 0.228 0.293785310734463 1 0.1 1.12994350282486 0.161016949152542 0.706214689265537 1.01779726672184 0.333007401818824 6.77431721829436e-11 Inf 3.24178511812434e-08 1372
0.01 0.025 0.416 12 0.5 0.25 0.228 0.0335051546391753 1 0.1 0.0128865979381443 0.0183634020618557 0.0805412371134021 1.99124475978147 0.283432925304822 8.3776986688211e-08 Inf 2.6759719231606e-06 1373
0.1 0.025 0.416 12 0.5 0.25 0.228 0.0335051546391753 1 0.1 0.128865979381443 0.0183634020618557 0.0805412371134021 1.0485775918126 0.333007401818824 5.39536018639986e-09 Inf 1.7601234580944e-08 1374
0.01 0.025 0.416 0 0.5 0.25 0.229 1 1 0.1 0.384615384615385 0.550480769230769 2.40384615384615 1.50792985183029 0.28411563003753 1.27271916645078e-05 Inf 4.42891056051664e-08 1375
0.1 0.025 0.416 0 0.5 0.25 0.229 1 1 0.1 3.84615384615385 0.550480769230769 2.40384615384615 1.01008912385507 0.333948595685592 2.07183855183146e-07 Inf 3.41217593069487e-08 1376
0.01 0.025 0.416 1 0.5 0.25 0.229 0.293785310734463 1 0.1 0.112994350282486 0.161723163841808 0.706214689265537 1.62868139475469 0.28411563003753 1.13836080385676e-06 Inf 3.56159256131861e-06 1377
0.1 0.025 0.416 1 0.5 0.25 0.229 0.293785310734463 1 0.1 1.12994350282486 0.161723163841808 0.706214689265537 1.01370401932854 0.333948595685592 6.42607633771775e-11 Inf 2.8185382472401e-08 1378
0.01 0.025 0.416 12 0.5 0.25 0.229 0.0335051546391753 1 0.1 0.0128865979381443 0.0184439432989691 0.0805412371134021 1.99116092958216 0.28411563003753 1.03504908477436e-07 Inf 2.68811919579282e-06 1379
0.1 0.025 0.416 12 0.5 0.25 0.229 0.0335051546391753 1 0.1 0.128865979381443 0.0184439432989691 0.0805412371134021 1.04452702515593 0.333948595685592 3.61623864360283e-09 Inf 1.72728857883442e-08 1380
0.01 0.025 0.416 0 0.5 0.25 0.23 1 1 0.1 0.384615384615385 0.552884615384615 2.40384615384615 1.50645852140469 0.284798334770239 1.17725133502167e-05 Inf 4.43981569286933e-08 1381
0.1 0.025 0.416 0 0.5 0.25 0.23 1 1 0.1 3.84615384615385 0.552884615384615 2.40384615384615 1.00598900636032 0.33488978955236 2.7218392950612e-07 Inf 3.35696238584759e-08 1382
0.01 0.025 0.416 1 0.5 0.25 0.23 0.293785310734463 1 0.1 0.112994350282486 0.162429378531073 0.706214689265537 1.62757307469676 0.284798334770239 3.52131667986921e-06 Inf 3.68349724810813e-06 1383
0.1 0.025 0.416 1 0.5 0.25 0.23 0.293785310734463 1 0.1 1.12994350282486 0.162429378531073 0.706214689265537 1.0096124858933 0.33488978955236 4.17547801889739e-11 Inf 2.89973960398981e-08 1384
0.01 0.025 0.416 12 0.5 0.25 0.23 0.0335051546391753 1 0.1 0.0128865979381443 0.0185244845360825 0.0805412371134021 1.99107695045048 0.284798334770239 1.28749901856171e-07 Inf 2.70175782990378e-06 1385
0.1 0.025 0.416 12 0.5 0.25 0.23 0.0335051546391753 1 0.1 0.128865979381443 0.0185244845360825 0.0805412371134021 1.04047697949515 0.33488978955236 2.36386168278591e-09 Inf 1.69501052083021e-08 1386
0.01 0.025 0.416 0 0.5 0.25 0.231 1 1 0.1 0.384615384615385 0.555288461538462 2.40384615384615 1.50499099633261 0.285467721548798 1.08934319144049e-05 Inf 4.45060760467797e-08 1387
0.1 0.025 0.416 0 0.5 0.25 0.231 1 1 0.1 3.84615384615385 0.555288461538462 2.40384615384615 1.0018906974345 0.335816425882246 3.75442557154493e-07 Inf 3.29886999939077e-08 1388
0.01 0.025 0.416 1 0.5 0.25 0.231 0.293785310734463 1 0.1 0.112994350282486 0.163135593220339 0.706214689265537 1.6264673379252 0.285467721548798 7.82864051362964e-12 Inf 3.48046673359637e-06 1389
0.1 0.025 0.416 1 0.5 0.25 0.231 0.293785310734463 1 0.1 1.12994350282486 0.163135593220339 0.706214689265537 1.00552263072745 0.335816425882246 4.1383757531932e-11 Inf 2.93286585018038e-08 1390
0.01 0.025 0.416 12 0.5 0.25 0.231 0.0335051546391753 1 0.1 0.0128865979381443 0.0186050257731959 0.0805412371134021 1.99099281421028 0.285467721548798 1.61089032772732e-07 Inf 2.71665486839545e-06 1391
0.1 0.025 0.416 12 0.5 0.25 0.231 0.0335051546391753 1 0.1 0.128865979381443 0.0186050257731959 0.0805412371134021 1.03642745083415 0.335816425882246 1.54917314393321e-09 Inf 1.66294398251665e-08 1392
0.01 0.025 0.416 0 0.5 0.25 0.232 1 1 0.1 0.384615384615385 0.557692307692308 2.40384615384615 1.50352726046409 0.286137108327357 1.00836842676366e-05 Inf 4.46106441787109e-08 1393
0.1 0.025 0.416 0 0.5 0.25 0.232 1 1 0.1 3.84615384615385 0.557692307692308 2.40384615384615 0.997794194032367 0.336743062212132 5.49261858440175e-07 Inf 3.2337083233358e-08 1394
0.01 0.025 0.416 1 0.5 0.25 0.232 0.293785310734463 1 0.1 0.112994350282486 0.163841807909605 0.706214689265537 1.6253641722233 0.286137108327357 2.38377512173926e-11 Inf 3.46941860296379e-06 1395
0.1 0.025 0.416 1 0.5 0.25 0.232 0.293785310734463 1 0.1 1.12994350282486 0.163841807909605 0.706214689265537 1.00143312492874 0.336743062212132 9.46758778612444e-06 Inf 2.92919608568809e-08 1396
0.01 0.025 0.416 12 0.5 0.25 0.232 0.0335051546391753 1 0.1 0.0128865979381443 0.0186855670103093 0.0805412371134021 1.99090851377749 0.286137108327357 1.96181774776705e-07 Inf 2.72632887410307e-06 1397
0.1 0.025 0.416 12 0.5 0.25 0.232 0.0335051546391753 1 0.1 0.128865979381443 0.0186855670103093 0.0805412371134021 1.03237843531022 0.336743062212132 1.01749162741138e-09 Inf 1.63121327556581e-08 1398
0.01 0.025 0.416 0 0.5 0.25 0.233 1 1 0.1 0.384615384615385 0.560096153846154 2.40384615384615 1.50206729775198 0.286806495105916 9.33740330455457e-06 Inf 4.4713188707135e-08 1399
0.1 0.025 0.416 0 0.5 0.25 0.233 1 1 0.1 3.84615384615385 0.560096153846154 2.40384615384615 0.993699491078469 0.337669698542018 8.62789516942186e-07 Inf 3.14829569081354e-08 1400
0.01 0.025 0.416 1 0.5 0.25 0.233 0.293785310734463 1 0.1 0.112994350282486 0.16454802259887 0.706214689265537 1.62426356593063 0.286806495105916 8.52246329063888e-11 Inf 3.4579921102118e-06 1401
0.1 0.025 0.416 1 0.5 0.25 0.233 0.293785310734463 1 0.1 1.12994350282486 0.16454802259887 0.706214689265537 0.997347087228339 0.337669698542018 6.15630025239955e-06 Inf 2.92143933489086e-08 1402
0.01 0.025 0.416 12 0.5 0.25 0.233 0.0335051546391753 1 0.1 0.0128865979381443 0.0187661082474227 0.0805412371134021 1.99082409215365 0.286806495105916 2.36113873241378e-07 Inf 2.74211995054952e-06 1403
0.1 0.025 0.416 12 0.5 0.25 0.233 0.0335051546391753 1 0.1 0.128865979381443 0.0187661082474227 0.0805412371134021 1.02832992902309 0.337669698542018 6.71854674325068e-10 Inf 1.5997635993692e-08 1404
0.01 0.025 0.416 0 0.5 0.25 0.234 1 1 0.1 0.384615384615385 0.5625 2.40384615384615 1.50061109220488 0.287475881884475 8.64953219664732e-06 Inf 4.48149457543678e-08 1405
0.1 0.025 0.416 0 0.5 0.25 0.234 1 1 0.1 3.84615384615385 0.5625 2.40384615384615 0.989606577237948 0.338596334871904 1.47249369009117e-06 Inf 2.98404113641126e-08 1406
0.01 0.025 0.416 1 0.5 0.25 0.234 0.293785310734463 1 0.1 0.112994350282486 0.165254237288136 0.706214689265537 1.62316550728493 0.287475881884475 2.5088131572204e-10 Inf 3.44623328230043e-06 1407
0.1 0.025 0.416 1 0.5 0.25 0.234 0.293785310734463 1 0.1 1.12994350282486 0.165254237288136 0.706214689265537 0.993262556382483 0.338596334871904 4.03557841416324e-06 Inf 2.8966489429294e-08 1408
0.01 0.025 0.416 12 0.5 0.25 0.234 0.0335051546391753 1 0.1 0.0128865979381443 0.0188466494845361 0.0805412371134021 1.9907395005199 0.287475881884475 2.87255713368739e-07 Inf 2.76033967772094e-06 1409
0.1 0.025 0.416 12 0.5 0.25 0.234 0.0335051546391753 1 0.1 0.128865979381443 0.0188466494845361 0.0805412371134021 1.02428192806789 0.338596334871904 4.39765647508583e-10 Inf 1.56864027323067e-08 1410
0.01 0.025 0.416 0 0.5 0.25 0.235 1 1 0.1 0.384615384615385 0.564903846153846 2.40384615384615 1.49915862791284 0.288145268663035 8.01529385596744e-06 Inf 4.49132844249078e-08 1411
0.1 0.025 0.416 0 0.5 0.25 0.235 1 1 0.1 3.84615384615385 0.564903846153846 2.40384615384615 0.98551546110582 0.339522971201791 2.8046666969983e-06 Inf 3.18517967556886e-08 1412
0.01 0.025 0.416 1 0.5 0.25 0.235 0.293785310734463 1 0.1 0.112994350282486 0.165960451977401 0.706214689265537 1.62206998446676 0.288145268663035 6.73400848971717e-10 Inf 3.43416481018988e-06 1413
0.1 0.025 0.416 1 0.5 0.25 0.235 0.293785310734463 1 0.1 1.12994350282486 0.165960451977401 0.706214689265537 0.989179592387574 0.339522971201791 2.66575513620249e-06 Inf 2.86343396771471e-08 1414
0.01 0.025 0.416 12 0.5 0.25 0.235 0.0335051546391753 1 0.1 0.0128865979381443 0.0189271907216495 0.0805412371134021 1.99065472468484 0.288145268663035 3.5287204465731e-07 Inf 2.781370371574e-06 1415
0.1 0.025 0.416 12 0.5 0.25 0.235 0.0335051546391753 1 0.1 0.128865979381443 0.0189271907216495 0.0805412371134021 1.02023442850167 0.339522971201791 2.91797365783997e-10 Inf 1.53716728235054e-08 1416
0.01 0.025 0.416 0 0.5 0.25 0.236 1 1 0.1 0.384615384615385 0.567307692307692 2.40384615384615 1.49770988907698 0.288801725168917 7.43030544825274e-06 Inf 4.50139255869786e-08 1417
0.1 0.025 0.416 0 0.5 0.25 0.236 1 1 0.1 3.84615384615385 0.567307692307692 2.40384615384615 0.981426060256271 0.340435385346645 6.11116335014206e-06 Inf 3.24567129839082e-08 1418
0.01 0.025 0.416 1 0.5 0.25 0.236 0.293785310734463 1 0.1 0.112994350282486 0.166666666666667 0.706214689265537 1.62097698556695 0.288801725168917 1.62632809996843e-09 Inf 3.4217833986272e-06 1419
0.1 0.025 0.416 1 0.5 0.25 0.236 0.293785310734463 1 0.1 1.12994350282486 0.166666666666667 0.706214689265537 0.985098231510926 0.340435385346645 1.77309094429035e-06 Inf 2.82367462745015e-08 1420
0.01 0.025 0.416 12 0.5 0.25 0.236 0.0335051546391753 1 0.1 0.0128865979381443 0.0190077319587629 0.0805412371134021 1.99056978925665 0.288801725168917 1.39090648720863e-12 Inf 2.33279001249365e-06 1421
0.1 0.025 0.416 12 0.5 0.25 0.236 0.0335051546391753 1 0.1 0.128865979381443 0.0190077319587629 0.0805412371134021 1.01618742653804 0.340435385346645 1.90825305210196e-10 Inf 1.50697244682974e-08 1422
0.01 0.025 0.416 0 0.5 0.25 0.237 1 1 0.1 0.384615384615385 0.569711538461539 2.40384615384615 1.49626485992144 0.2894581816748 6.8906246737388e-06 Inf 4.51084497532506e-08 1423
0.1 0.025 0.416 0 0.5 0.25 0.237 1 1 0.1 3.84615384615385 0.569711538461539 2.40384615384615 0.977338216244366 0.341347799491499 1.59825438326155e-05 Inf 3.60053016290607e-08 1424
0.01 0.025 0.416 1 0.5 0.25 0.237 0.293785310734463 1 0.1 0.112994350282486 0.167372881355932 0.706214689265537 1.61988649857114 0.2894581816748 3.6101732436844e-09 Inf 3.40906196982793e-06 1425
0.1 0.025 0.416 1 0.5 0.25 0.237 0.293785310734463 1 0.1 1.12994350282486 0.167372881355932 0.706214689265537 0.98101849571519 0.341347799491499 1.18718777249172e-06 Inf 2.78102009199088e-08 1426
0.01 0.025 0.416 12 0.5 0.25 0.237 0.0335051546391753 1 0.1 0.0128865979381443 0.0190882731958763 0.0805412371134021 1.99048689182326 0.2894581816748 2.0409247208919e-12 Inf 2.73660459504388e-06 1427
0.1 0.025 0.416 12 0.5 0.25 0.237 0.0335051546391753 1 0.1 0.128865979381443 0.0190882731958763 0.0805412371134021 1.01214091824266 0.341347799491499 1.29513157143268e-10 Inf 1.47697977181949e-08 1428
0.01 0.025 0.416 0 0.5 0.25 0.238 1 1 0.1 0.384615384615385 0.572115384615385 2.40384615384615 1.49482352482487 0.290114638180683 6.39235881350064e-06 Inf 4.52060712197166e-08 1429
0.1 0.025 0.416 0 0.5 0.25 0.238 1 1 0.1 3.84615384615385 0.572115384615385 2.40384615384615 0.973253143911969 0.342260213636353 1.43840384048133e-10 Inf 2.94588984317556e-08 1430
0.01 0.025 0.416 1 0.5 0.25 0.238 0.293785310734463 1 0.1 0.112994350282486 0.168079096045198 0.706214689265537 1.61879851114774 0.290114638180683 7.47334691353352e-09 Inf 3.39591825715413e-06 1431
0.1 0.025 0.416 1 0.5 0.25 0.238 0.293785310734463 1 0.1 1.12994350282486 0.168079096045198 0.706214689265537 0.976940398133803 0.342260213636353 7.99824865088672e-07 Inf 2.73703506525891e-08 1432
0.01 0.025 0.416 12 0.5 0.25 0.238 0.0335051546391753 1 0.1 0.0128865979381443 0.0191688144329897 0.0805412371134021 1.99040203229632 0.290114638180683 2.13226138134903e-12 Inf 2.74430555935457e-06 1433
0.1 0.025 0.416 12 0.5 0.25 0.238 0.0335051546391753 1 0.1 0.128865979381443 0.0191688144329897 0.0805412371134021 1.00809489977342 0.342260213636353 8.4477062498034e-11 Inf 1.4472525400322e-08 1434
0.01 0.025 0.416 0 0.5 0.25 0.239 1 1 0.1 0.384615384615385 0.574519230769231 2.40384615384615 1.49338586819615 0.290771094686565 5.93240990232058e-06 Inf 4.53007047429566e-08 1435
0.1 0.025 0.416 0 0.5 0.25 0.239 1 1 0.1 3.84615384615385 0.574519230769231 2.40384615384615 0.96916926814493 0.343172627781208 3.91858878678875e-10 Inf 2.899850082283e-08 1436
0.01 0.025 0.416 1 0.5 0.25 0.239 0.293785310734463 1 0.1 0.112994350282486 0.168785310734463 0.706214689265537 1.61771301030774 0.290771094686565 1.45899899800517e-08 Inf 3.38216220918675e-06 1437
0.1 0.025 0.416 1 0.5 0.25 0.239 0.293785310734463 1 0.1 1.12994350282486 0.168785310734463 0.706214689265537 0.972863946192772 0.343172627781208 5.41889933786122e-07 Inf 2.6896052274239e-08 1438
0.01 0.025 0.416 12 0.5 0.25 0.239 0.0335051546391753 1 0.1 0.0128865979381443 0.0192493556701031 0.0805412371134021 1.99031705389452 0.290771094686565 2.76861172876508e-12 Inf 2.75186857234822e-06 1439
0.1 0.025 0.416 12 0.5 0.25 0.239 0.0335051546391753 1 0.1 0.128865979381443 0.0192493556701031 0.0805412371134021 1.00404936731113 0.343172627781208 5.63110929413524e-11 Inf 1.41783063067891e-08 1440
0.01 0.025 0.416 0 0.5 0.25 0.24 1 1 0.1 0.384615384615385 0.576923076923077 2.40384615384615 1.49195187452101 0.291427551192448 5.50777685315307e-06 Inf 4.53935253830196e-08 1441
0.1 0.025 0.416 0 0.5 0.25 0.24 1 1 0.1 3.84615384615385 0.576923076923077 2.40384615384615 0.965087177371787 0.344085041926062 3.43088435439398e-09 Inf 2.66328760156753e-08 1442
0.01 0.025 0.416 1 0.5 0.25 0.24 0.293785310734463 1 0.1 0.112994350282486 0.169491525423729 0.706214689265537 1.61662998426054 0.291427551192448 2.71011422470213e-08 Inf 3.36784931775913e-06 1443
0.1 0.025 0.416 1 0.5 0.25 0.24 0.293785310734463 1 0.1 1.12994350282486 0.169491525423729 0.706214689265537 0.96878914434583 0.344085041926062 3.69174903785963e-07 Inf 2.6450343248996e-08 1444
0.01 0.025 0.416 12 0.5 0.25 0.24 0.0335051546391753 1 0.1 0.0128865979381443 0.0193298969072165 0.0805412371134021 1.99023195758364 0.291427551192448 3.71073657912113e-12 Inf 2.75929248327866e-06 1445
0.1 0.025 0.416 12 0.5 0.25 0.24 0.0335051546391753 1 0.1 0.128865979381443 0.0193298969072165 0.0805412371134021 1.00000431706125 0.344085041926062 3.8835925794678e-11 Inf 1.38873555988184e-08 1446
0.01 0.025 0.416 0 0.5 0.25 0.241 1 1 0.1 0.384615384615385 0.579326923076923 2.40384615384615 1.49052152876201 0.292071450199935 5.10871076264685e-06 Inf 4.54800274107825e-08 1447
0.1 0.025 0.416 0 0.5 0.25 0.241 1 1 0.1 3.84615384615385 0.579326923076923 2.40384615384615 0.961006897690776 0.344983559010715 2.27446242617724e-07 Inf 2.82612281354844e-08 1448
0.01 0.025 0.416 1 0.5 0.25 0.241 0.293785310734463 1 0.1 0.112994350282486 0.170197740112994 0.706214689265537 1.6155494180977 0.292071450199935 4.82542665269925e-08 Inf 3.35250984273561e-06 1449
0.1 0.025 0.416 1 0.5 0.25 0.241 0.293785310734463 1 0.1 1.12994350282486 0.170197740112994 0.706214689265537 0.964715994296245 0.344983559010715 2.52773258879735e-07 Inf 2.59953084613684e-08 1450
0.01 0.025 0.416 12 0.5 0.25 0.241 0.0335051546391753 1 0.1 0.0128865979381443 0.0194104381443299 0.0805412371134021 1.99014674431484 0.292071450199935 4.63123289717871e-12 Inf 2.76657528086588e-06 1451
0.1 0.025 0.416 12 0.5 0.25 0.241 0.0335051546391753 1 0.1 0.128865979381443 0.0194104381443299 0.0805412371134021 0.995959745254821 0.344983559010715 2.50517228489455e-11 Inf 1.35997296757395e-08 1452
0.01 0.025 0.416 0 0.5 0.25 0.242 1 1 0.1 0.384615384615385 0.581730769230769 2.40384615384615 1.48909481517928 0.292715349207421 4.73921690624657e-06 Inf 4.55492078499375e-08 1453
0.1 0.025 0.416 0 0.5 0.25 0.242 1 1 0.1 3.84615384615385 0.581730769230769 2.40384615384615 0.956928414321953 0.345882076095368 2.6908342221077e-10 Inf 2.73537247297284e-08 1454
0.01 0.025 0.416 1 0.5 0.25 0.242 0.293785310734463 1 0.1 0.112994350282486 0.17090395480226 0.706214689265537 1.61447129775282 0.292715349207421 8.27778633555321e-08 Inf 3.33589339207574e-06 1455
0.1 0.025 0.416 1 0.5 0.25 0.242 0.293785310734463 1 0.1 1.12994350282486 0.17090395480226 0.706214689265537 0.960644496601443 0.345882076095368 1.73877829814928e-07 Inf 2.5537035486245e-08 1456
0.01 0.025 0.416 12 0.5 0.25 0.242 0.0335051546391753 1 0.1 0.0128865979381443 0.0194909793814433 0.0805412371134021 1.990061415028 0.292715349207421 6.04120052594137e-12 Inf 2.77371438850427e-06 1457
0.1 0.025 0.416 12 0.5 0.25 0.242 0.0335051546391753 1 0.1 0.128865979381443 0.0194909793814433 0.0805412371134021 0.991915648149353 0.345882076095368 1.7812888317148e-11 Inf 1.33155424464348e-08 1458
0.01 0.025 0.416 0 0.5 0.25 0.243 1 1 0.1 0.384615384615385 0.584134615384615 2.40384615384615 1.48767171866075 0.293359248214908 4.39769367782672e-06 Inf 4.56394730896648e-08 1459
0.1 0.025 0.416 0 0.5 0.25 0.243 1 1 0.1 3.84615384615385 0.584134615384615 2.40384615384615 0.952851717856051 0.34678059318002 9.81739134431336e-11 Inf 2.70301290239416e-08 1460
0.01 0.025 0.416 1 0.5 0.25 0.243 0.293785310734463 1 0.1 0.112994350282486 0.171610169491525 0.706214689265537 1.61339560760815 0.293359248214908 1.37370974054307e-07 Inf 3.31755980431669e-06 1461
0.1 0.025 0.416 1 0.5 0.25 0.243 0.293785310734463 1 0.1 1.12994350282486 0.171610169491525 0.706214689265537 0.956574650909934 0.34678059318002 1.20144033846636e-07 Inf 2.50804431667362e-08 1462
0.01 0.025 0.416 12 0.5 0.25 0.243 0.0335051546391753 1 0.1 0.0128865979381443 0.0195715206185567 0.0805412371134021 1.98997597064911 0.293359248214908 8.05693879668556e-12 Inf 2.78070624770699e-06 1463
0.1 0.025 0.416 12 0.5 0.25 0.243 0.0335051546391753 1 0.1 0.128865979381443 0.0195715206185567 0.0805412371134021 0.987872022028719 0.34678059318002 1.2447728611753e-11 Inf 1.3034818002744e-08 1464
0.01 0.025 0.416 0 0.5 0.25 0.244 1 1 0.1 0.384615384615385 0.586538461538462 2.40384615384615 1.4862522239418 0.294003147222395 4.08200336632358e-06 Inf 4.57278546139861e-08 1465
0.1 0.025 0.416 0 0.5 0.25 0.244 1 1 0.1 3.84615384615385 0.586538461538462 2.40384615384615 0.948776811362094 0.347679110264673 2.94228308383992e-10 Inf 2.65564938928264e-08 1466
0.01 0.025 0.416 1 0.5 0.25 0.244 0.293785310734463 1 0.1 0.112994350282486 0.172316384180791 0.706214689265537 1.61232233070123 0.294003147222395 2.21417107648669e-07 Inf 3.29695482170766e-06 1467
0.1 0.025 0.416 1 0.5 0.25 0.244 0.293785310734463 1 0.1 1.12994350282486 0.172316384180791 0.706214689265537 0.952506456273873 0.347679110264673 8.33822499934911e-08 Inf 2.46260100089657e-08 1468
0.01 0.025 0.416 12 0.5 0.25 0.244 0.0335051546391753 1 0.1 0.0128865979381443 0.0196520618556701 0.0805412371134021 1.98989041208641 0.294003147222395 9.72450939218383e-12 Inf 2.78754616211963e-06 1469
0.1 0.025 0.416 12 0.5 0.25 0.244 0.0335051546391753 1 0.1 0.128865979381443 0.0196520618556701 0.0805412371134021 0.983828863204004 0.347679110264673 9.07213019984976e-12 Inf 1.27576286201858e-08 1470
0.01 0.025 0.416 0 0.5 0.25 0.245 1 1 0.1 0.384615384615385 0.588942307692308 2.40384615384615 1.48483631595039 0.294647046229882 3.78998040728717e-06 Inf 4.58124355118272e-08 1471
0.1 0.025 0.416 0 0.5 0.25 0.245 1 1 0.1 3.84615384615385 0.588942307692308 2.40384615384615 0.944703613013733 0.348577627349326 1.77833022341201e-06 Inf 2.44445303998475e-08 1472
0.01 0.025 0.416 1 0.5 0.25 0.245 0.293785310734463 1 0.1 0.112994350282486 0.173022598870056 0.706214689265537 1.61125144834007 0.294647046229882 3.4776797036562e-07 Inf 3.2733849000266e-06 1473
0.1 0.025 0.416 1 0.5 0.25 0.245 0.293785310734463 1 0.1 1.12994350282486 0.173022598870056 0.706214689265537 0.94843991137476 0.348577627349326 5.79734682620847e-08 Inf 2.41738098427646e-08 1474
0.01 0.025 0.416 12 0.5 0.25 0.245 0.0335051546391753 1 0.1 0.0128865979381443 0.0197326030927835 0.0805412371134021 1.98980474022458 0.294647046229882 1.21560227162032e-11 Inf 2.79422597115886e-06 1475
0.1 0.025 0.416 12 0.5 0.25 0.245 0.0335051546391753 1 0.1 0.128865979381443 0.0197326030927835 0.0805412371134021 0.979786168012644 0.348577627349326 1.06864534582529e-11 Inf 1.24839929505072e-08 1476
0.01 0.025 0.416 0 0.5 0.25 0.246 1 1 0.1 0.384615384615385 0.591346153846154 2.40384615384615 1.48342397971073 0.295278746315852 3.51996199915439e-06 Inf 4.589717705894e-08 1477
0.1 0.025 0.416 0 0.5 0.25 0.246 1 1 0.1 3.84615384615385 0.591346153846154 2.40384615384615 0.940608041332963 0.349462562658689 6.67009418808817e-08 Inf -3.89602002559553e-06 1478
0.01 0.025 0.416 1 0.5 0.25 0.246 0.293785310734463 1 0.1 0.112994350282486 0.173728813559322 0.706214689265537 1.61018293957566 0.295278746315852 5.33737296373737e-07 Inf 3.24597507850299e-06 1479
0.1 0.025 0.416 1 0.5 0.25 0.246 0.293785310734463 1 0.1 1.12994350282486 0.173728813559322 0.706214689265537 0.944375014647792 0.349462562658689 4.01970117747119e-08 Inf 2.37258259705442e-08 1480
0.01 0.025 0.416 12 0.5 0.25 0.246 0.0335051546391753 1 0.1 0.0128865979381443 0.0198131443298969 0.0805412371134021 1.98971895592061 0.295278746315852 1.50187553366044e-11 Inf 2.800733350794e-06 1481
0.1 0.025 0.416 12 0.5 0.25 0.246 0.0335051546391753 1 0.1 0.128865979381443 0.0198131443298969 0.0805412371134021 0.975743932818783 0.349462562658689 6.79541839465614e-12 Inf 1.22139306446556e-08 1482
0.01 0.025 0.416 0 0.5 0.25 0.247 1 1 0.1 0.384615384615385 0.59375 2.40384615384615 1.48201520030559 0.295910446401822 3.2700237214689e-06 Inf 4.59780477024552e-08 1483
0.1 0.025 0.416 0 0.5 0.25 0.247 1 1 0.1 3.84615384615385 0.59375 2.40384615384615 0.936538776869162 0.350347497968052 2.32901298247157e-09 Inf -3.84698686872742e-06 1484
0.01 0.025 0.416 1 0.5 0.25 0.247 0.293785310734463 1 0.1 0.112994350282486 0.174435028248588 0.706214689265537 1.60911678077101 0.295910446401822 8.0219594640607e-07 Inf 3.21364928201895e-06 1485
0.1 0.025 0.416 1 0.5 0.25 0.247 0.293785310734463 1 0.1 1.12994350282486 0.174435028248588 0.706214689265537 0.940290434557756 0.350347497968052 2.78231848116484e-08 Inf -3.40435474760481e-06 1486
0.01 0.025 0.416 12 0.5 0.25 0.247 0.0335051546391753 1 0.1 0.0128865979381443 0.0198936855670103 0.0805412371134021 1.98963305998287 0.295910446401822 1.84055392454807e-11 Inf 2.80704843713675e-06 1487
0.1 0.025 0.416 12 0.5 0.25 0.247 0.0335051546391753 1 0.1 0.128865979381443 0.0198936855670103 0.0805412371134021 0.971702154013114 0.350347497968052 6.79995990071625e-12 Inf 1.19474834470168e-08 1488
0.01 0.025 0.416 0 0.5 0.25 0.248 1 1 0.1 0.384615384615385 0.596153846153846 2.40384615384615 1.48060996293323 0.296542146487792 3.03871400908484e-06 Inf 4.60581343064703e-08 1489
0.1 0.025 0.416 0 0.5 0.25 0.248 1 1 0.1 3.84615384615385 0.596153846153846 2.40384615384615 0.932471279303174 0.351232433277416 1.16885462420058e-09 Inf -3.80059516974507e-06 1490
0.01 0.025 0.416 1 0.5 0.25 0.248 0.293785310734463 1 0.1 0.112994350282486 0.175141242937853 0.706214689265537 1.60805294345482 0.296542146487792 1.18274678329033e-06 Inf 3.17480934652892e-06 1491
0.1 0.025 0.416 1 0.5 0.25 0.248 0.293785310734463 1 0.1 1.12994350282486 0.175141242937853 0.706214689265537 0.936229071126198 0.351232433277416 1.92948850646912e-08 Inf -3.36134581713221e-06 1492
0.01 0.025 0.416 12 0.5 0.25 0.248 0.0335051546391753 1 0.1 0.0128865979381443 0.0199742268041237 0.0805412371134021 1.98954705316939 0.296542146487792 2.31417038309978e-11 Inf 2.81314191186155e-06 1493
0.1 0.025 0.416 12 0.5 0.25 0.248 0.0335051546391753 1 0.1 0.128865979381443 0.0199742268041237 0.0805412371134021 0.967660828012351 0.351232433277416 7.08653274950066e-12 Inf 1.16846452513641e-08 1494
0.01 0.025 0.416 0 0.5 0.25 0.249 1 1 0.1 0.384615384615385 0.598557692307692 2.40384615384615 1.47920825285632 0.297173846573763 2.82452743138872e-06 Inf 4.61371995053028e-08 1495
0.1 0.025 0.416 0 0.5 0.25 0.249 1 1 0.1 3.84615384615385 0.598557692307692 2.40384615384615 0.928405564305852 0.352117368586779 1.52361789851341e-10 Inf -3.75448677797374e-06 1496
0.01 0.025 0.416 1 0.5 0.25 0.249 0.293785310734463 1 0.1 0.112994350282486 0.175847457627119 0.706214689265537 1.60699260782703 0.297173846573763 1.71296891607331e-06 Inf 3.34791902278919e-06 1497
0.1 0.025 0.416 1 0.5 0.25 0.249 0.293785310734463 1 0.1 1.12994350282486 0.175847457627119 0.706214689265537 0.93216934956655 0.352117368586779 1.33936856744343e-08 Inf -3.31856958968313e-06 1498
0.01 0.025 0.416 12 0.5 0.25 0.249 0.0335051546391753 1 0.1 0.0128865979381443 0.0200547680412371 0.0805412371134021 1.98946093616125 0.297173846573763 2.81663165013768e-11 Inf 2.81897015608212e-06 1499
0.1 0.025 0.416 12 0.5 0.25 0.249 0.0335051546391753 1 0.1 0.128865979381443 0.0200547680412371 0.0805412371134021 0.963619951259538 0.352117368586779 4.29033891746755e-12 Inf 1.14254390393143e-08 1500
0.01 0.025 0.416 0 0.5 0.25 0.25 1 1 0.1 0.384615384615385 0.600961538461538 2.40384615384615 1.47781005543153 0.297805546659733 2.62616822654937e-06 Inf 4.62149082336438e-08 1501
0.1 0.025 0.416 0 0.5 0.25 0.25 1 1 0.1 3.84615384615385 0.600961538461538 2.40384615384615 0.924341631415057 0.353002303896142 2.44292859101214e-05 Inf -3.55163883458687e-06 1502
0.01 0.025 0.416 1 0.5 0.25 0.25 0.293785310734463 1 0.1 0.112994350282486 0.176553672316384 0.706214689265537 1.60593377511579 0.297805546659733 2.4425737583933e-06 Inf 3.37418678753032e-06 1503
0.1 0.025 0.416 1 0.5 0.25 0.25 0.293785310734463 1 0.1 1.12994350282486 0.176553672316384 0.706214689265537 0.928111268355488 0.353002303896142 9.3162557529558e-09 Inf -3.27595406490744e-06 1504
0.01 0.025 0.416 12 0.5 0.25 0.25 0.0335051546391753 1 0.1 0.0128865979381443 0.0201353092783505 0.0805412371134021 1.98937470949819 0.297805546659733 3.53041901268725e-11 Inf 2.8244618054396e-06 1505
0.1 0.025 0.416 12 0.5 0.25 0.25 0.0335051546391753 1 0.1 0.128865979381443 0.0201353092783505 0.0805412371134021 0.959579520223506 0.353002303896142 3.60086786777014e-12 Inf 1.11698811311456e-08 1506
0.01 0.025 0.416 0 0.5 0.25 0.251 1 1 0.1 0.384615384615385 0.603365384615385 2.40384615384615 1.47641535608282 0.298425392873282 2.44240066604728e-06 Inf 4.62899704123387e-08 1507
0.1 0.025 0.416 0 0.5 0.25 0.251 1 1 0.1 3.84615384615385 0.603365384615385 2.40384615384615 0.920278866784317 0.35387396324485 6.64580784215385e-06 Inf -3.71810291222019e-06 1508
0.01 0.025 0.416 1 0.5 0.25 0.251 0.293785310734463 1 0.1 0.112994350282486 0.17725988700565 0.706214689265537 1.60487730109184 0.298425392873282 3.43282123323185e-06 Inf 3.41445386864425e-06 1509
0.1 0.025 0.416 1 0.5 0.25 0.251 0.293785310734463 1 0.1 1.12994350282486 0.17725988700565 0.706214689265537 0.924054825458858 0.35387396324485 6.47957082433592e-09 Inf -3.23350493020014e-06 1510
0.01 0.025 0.416 12 0.5 0.25 0.251 0.0335051546391753 1 0.1 0.0128865979381443 0.0202158505154639 0.0805412371134021 1.98928837354297 0.298425392873282 4.36567986622505e-11 Inf 2.82950896823841e-06 1511
0.1 0.025 0.416 12 0.5 0.25 0.251 0.0335051546391753 1 0.1 0.128865979381443 0.0202158505154639 0.0805412371134021 0.955532387634368 0.35387396324485 4.93317713068375e-12 Inf -1.10437108696848e-06 1512
0.01 0.025 0.416 0 0.5 0.25 0.252 1 1 0.1 0.384615384615385 0.605769230769231 2.40384615384615 1.47502414033794 0.29904523908683 2.27212709302815e-06 Inf 4.6364094896667e-08 1513
0.1 0.025 0.416 0 0.5 0.25 0.252 1 1 0.1 3.84615384615385 0.605769230769231 2.40384615384615 0.916218932312095 0.354745622593558 2.02738501636768e-06 Inf -3.63169100919825e-06 1514
0.01 0.025 0.416 1 0.5 0.25 0.252 0.293785310734463 1 0.1 0.112994350282486 0.177966101694915 0.706214689265537 1.60382317532602 0.29904523908683 6.19335138729582e-12 Inf 3.21567742100903e-06 1515
0.1 0.025 0.416 1 0.5 0.25 0.252 0.293785310734463 1 0.1 1.12994350282486 0.177966101694915 0.706214689265537 0.920000018822478 0.354745622593558 4.5204333332105e-09 Inf -3.19122756387014e-06 1516
0.01 0.025 0.416 12 0.5 0.25 0.252 0.0335051546391753 1 0.1 0.0128865979381443 0.0202963917525773 0.0805412371134021 1.98920192835078 0.29904523908683 5.43665858859788e-11 Inf 2.83394164191098e-06 1517
0.1 0.025 0.416 12 0.5 0.25 0.252 0.0335051546391753 1 0.1 0.128865979381443 0.0202963917525773 0.0805412371134021 0.95149295359086 0.354745622593558 3.63946199566367e-12 Inf -1.08486554417642e-06 1518
0.01 0.025 0.416 0 0.5 0.25 0.253 1 1 0.1 0.384615384615385 0.608173076923077 2.40384615384615 1.47363639379874 0.299665085300379 2.11431785590577e-06 Inf 4.64365462748972e-08 1519
0.1 0.025 0.416 0 0.5 0.25 0.253 1 1 0.1 3.84615384615385 0.608173076923077 2.40384615384615 0.912160455418797 0.355617281942266 6.7913956841581e-07 Inf -3.57573929887778e-06 1520
0.01 0.025 0.416 1 0.5 0.25 0.253 0.293785310734463 1 0.1 0.112994350282486 0.178672316384181 0.706214689265537 1.60277130380855 0.299665085300379 5.83767756356934e-12 Inf 3.18724158432371e-06 1521
0.1 0.025 0.416 1 0.5 0.25 0.253 0.293785310734463 1 0.1 1.12994350282486 0.178672316384181 0.706214689265537 0.915946846378519 0.355617281942266 3.15320314303591e-09 Inf -3.14912760074337e-06 1522
0.01 0.025 0.416 12 0.5 0.25 0.253 0.0335051546391753 1 0.1 0.0128865979381443 0.0203769329896907 0.0805412371134021 1.98911537350226 0.299665085300379 6.74555168667101e-11 Inf 2.83748940133055e-06 1523
0.1 0.025 0.416 12 0.5 0.25 0.253 0.0335051546391753 1 0.1 0.128865979381443 0.0203769329896907 0.0805412371134021 0.947453074171972 0.355617281942266 6.47770781698337e-07 Inf -1.07885748690251e-06 1524
0.01 0.025 0.416 0 0.5 0.25 0.254 1 1 0.1 0.384615384615385 0.610576923076923 2.40384615384615 1.47225210215329 0.300284931513927 1.96795792395399e-06 Inf 4.65086917866842e-08 1525
0.1 0.025 0.416 0 0.5 0.25 0.254 1 1 0.1 3.84615384615385 0.610576923076923 2.40384615384615 0.908103671620497 0.356488941290974 2.44831610096696e-07 Inf -3.52736888320493e-06 1526
0.01 0.025 0.416 1 0.5 0.25 0.254 0.293785310734463 1 0.1 0.112994350282486 0.179378531073446 0.706214689265537 1.6017218978197 0.300284931513927 7.75668418384612e-12 Inf 3.18376638075435e-06 1527
0.1 0.025 0.416 1 0.5 0.25 0.254 0.293785310734463 1 0.1 1.12994350282486 0.179378531073446 0.706214689265537 0.911895306047423 0.356488941290974 2.19779482113491e-09 Inf -3.10721128082836e-06 1528
0.01 0.025 0.416 12 0.5 0.25 0.254 0.0335051546391753 1 0.1 0.0128865979381443 0.0204574742268041 0.0805412371134021 1.98902870784139 0.300284931513927 8.44732426369399e-11 Inf 2.8397288350801e-06 1529
0.1 0.025 0.416 12 0.5 0.25 0.254 0.0335051546391753 1 0.1 0.128865979381443 0.0204574742268041 0.0805412371134021 0.943414817783335 0.356488941290974 4.12812163287993e-07 Inf -1.05540695538586e-06 1530
0.01 0.025 0.416 0 0.5 0.25 0.255 1 1 0.1 0.384615384615385 0.612980769230769 2.40384615384615 1.47087125116582 0.300904777727476 1.83224416105965e-06 Inf 4.65774512292683e-08 1531
0.1 0.025 0.416 0 0.5 0.25 0.255 1 1 0.1 3.84615384615385 0.612980769230769 2.40384615384615 0.904048638247007 0.357360600639682 9.39097024588165e-08 Inf -3.48120198634394e-06 1532
0.01 0.025 0.416 1 0.5 0.25 0.255 0.293785310734463 1 0.1 0.112994350282486 0.180084745762712 0.706214689265537 1.60067477693529 0.300904777727476 1.18687004668772e-11 Inf 3.17440856623108e-06 1533
0.1 0.025 0.416 1 0.5 0.25 0.255 0.293785310734463 1 0.1 1.12994350282486 0.180084745762712 0.706214689265537 0.907845395771304 0.357360600639682 1.18834725393313e-09 Inf -3.06548882089697e-06 1534
0.01 0.025 0.416 12 0.5 0.25 0.255 0.0335051546391753 1 0.1 0.0128865979381443 0.0205380154639175 0.0805412371134021 1.98894192916552 0.300904777727476 1.06658969850626e-10 Inf 2.84001548900292e-06 1535
0.1 0.025 0.416 12 0.5 0.25 0.255 0.0335051546391753 1 0.1 0.128865979381443 0.0205380154639175 0.0805412371134021 0.939376885819233 0.357360600639682 2.58304562414727e-07 Inf -1.03325550288025e-06 1536
0.01 0.025 0.416 0 0.5 0.25 0.256 1 1 0.1 0.384615384615385 0.615384615384615 2.40384615384615 1.46949382669065 0.301513102221977 1.70631647622432e-06 Inf 4.66461730352918e-08 1537
0.1 0.025 0.416 0 0.5 0.25 0.256 1 1 0.1 3.84615384615385 0.615384615384615 2.40384615384615 0.899995370516767 0.358219280725188 3.79129961314284e-08 Inf -3.4357787674355e-06 1538
0.01 0.025 0.416 1 0.5 0.25 0.256 0.293785310734463 1 0.1 0.112994350282486 0.180790960451977 0.706214689265537 1.59962994748603 0.301513102221977 1.75947589831082e-11 Inf 3.1621650868896e-06 1539
0.1 0.025 0.416 1 0.5 0.25 0.256 0.293785310734463 1 0.1 1.12994350282486 0.180790960451977 0.706214689265537 0.90379715794391 0.358219280725188 6.24685594918795e-10 Inf -3.01689018222806e-06 1540
0.01 0.025 0.416 12 0.5 0.25 0.256 0.0335051546391753 1 0.1 0.0128865979381443 0.0206185567010309 0.0805412371134021 1.98885513647529 0.301513102221977 1.35179079735481e-10 Inf 2.8592541980732e-06 1541
0.1 0.025 0.416 12 0.5 0.25 0.256 0.0335051546391753 1 0.1 0.128865979381443 0.0206185567010309 0.0805412371134021 0.935339303750021 0.358219280725188 1.59639693809652e-07 Inf -1.01237836014345e-06 1542
0.01 0.025 0.416 0 0.5 0.25 0.257 1 1 0.1 0.384615384615385 0.617788461538462 2.40384615384615 1.46811981465363 0.302121426716477 1.58943481265439e-06 Inf 4.67124682268505e-08 1543
0.1 0.025 0.416 0 0.5 0.25 0.257 1 1 0.1 3.84615384615385 0.617788461538462 2.40384615384615 0.895943871387941 0.359077960810694 1.59872169946951e-08 Inf -3.39078198285936e-06 1544
0.01 0.025 0.416 1 0.5 0.25 0.257 0.293785310734463 1 0.1 0.112994350282486 0.181497175141243 0.706214689265537 1.59858740982167 0.302121426716477 2.78954775945195e-11 Inf 3.14893051078791e-06 1545
0.1 0.025 0.416 1 0.5 0.25 0.257 0.293785310734463 1 0.1 1.12994350282486 0.181497175141243 0.706214689265537 0.899750485810443 0.359077960810694 3.28560331719352e-10 Inf -2.97805210403013e-06 1546
0.01 0.025 0.416 12 0.5 0.25 0.257 0.0335051546391753 1 0.1 0.0128865979381443 0.0206990979381443 0.0805412371134021 1.98876817491129 0.302121426716477 1.7247990535818e-10 Inf 2.86429413298706e-06 1547
0.1 0.025 0.416 12 0.5 0.25 0.257 0.0335051546391753 1 0.1 0.128865979381443 0.0206990979381443 0.0805412371134021 0.931302092709435 0.359077960810694 9.77958749155683e-08 Inf -9.92493275786543e-07 1548
0.01 0.025 0.416 0 0.5 0.25 0.258 1 1 0.1 0.384615384615385 0.620192307692308 2.40384615384615 1.46674920107546 0.302729751210978 1.48099736274609e-06 Inf 4.67781240409693e-08 1549
0.1 0.025 0.416 0 0.5 0.25 0.258 1 1 0.1 3.84615384615385 0.620192307692308 2.40384615384615 0.891894141339751 0.3599366408962 7.02867608559643e-09 Inf -3.34603850715709e-06 1550
0.01 0.025 0.416 1 0.5 0.25 0.258 0.293785310734463 1 0.1 0.112994350282486 0.182203389830508 0.706214689265537 1.59754715797735 0.302729751210978 4.71593319950614e-11 Inf 3.13544095187357e-06 1551
0.1 0.025 0.416 1 0.5 0.25 0.258 0.293785310734463 1 0.1 1.12994350282486 0.182203389830508 0.706214689265537 0.895705443100932 0.3599366408962 1.7722777412299e-10 Inf -2.9385216512301e-06 1552
0.01 0.025 0.416 12 0.5 0.25 0.258 0.0335051546391753 1 0.1 0.0128865979381443 0.0207796391752577 0.0805412371134021 1.98868111126009 0.302729751210978 2.29918171307242e-10 Inf 2.86919860115198e-06 1553
0.1 0.025 0.416 12 0.5 0.25 0.258 0.0335051546391753 1 0.1 0.128865979381443 0.0207796391752577 0.0805412371134021 0.927265267112201 0.3599366408962 5.96171972917087e-08 Inf -9.73281366833945e-07 1554
0.01 0.025 0.416 0 0.5 0.25 0.259 1 1 0.1 0.384615384615385 0.622596153846154 2.40384615384615 1.465381972051 0.303338075705478 1.38027736873436e-06 Inf 4.6841356127203e-08 1555
0.1 0.025 0.416 0 0.5 0.25 0.259 1 1 0.1 3.84615384615385 0.622596153846154 2.40384615384615 0.887846179420002 0.360795320981706 2.13754614009076e-09 Inf -3.30152463967615e-06 1556
0.01 0.025 0.416 1 0.5 0.25 0.259 0.293785310734463 1 0.1 0.112994350282486 0.182909604519774 0.706214689265537 1.59650917922572 0.303338075705478 7.4007536210452e-11 Inf 3.1211976599943e-06 1557
0.1 0.025 0.416 1 0.5 0.25 0.259 0.293785310734463 1 0.1 1.12994350282486 0.182909604519774 0.706214689265537 0.89166202564692 0.360795320981706 1.27127849913755e-10 Inf -2.89864000324602e-06 1558
0.01 0.025 0.416 12 0.5 0.25 0.259 0.0335051546391753 1 0.1 0.0128865979381443 0.0208601804123711 0.0805412371134021 1.98859394626286 0.303338075705478 3.10635588432473e-10 Inf 2.87395987086381e-06 1559
0.1 0.025 0.416 12 0.5 0.25 0.259 0.0335051546391753 1 0.1 0.128865979381443 0.0208601804123711 0.0805412371134021 0.923228835253426 0.360795320981706 3.62254298242465e-08 Inf -9.54609502390458e-07 1560
0.01 0.025 0.416 0 0.5 0.25 0.26 1 1 0.1 0.384615384615385 0.625 2.40384615384615 1.46401811375839 0.303946400199979 1.28675645394427e-06 Inf 4.6904747641463e-08 1561
0.1 0.025 0.416 0 0.5 0.25 0.26 1 1 0.1 3.84615384615385 0.625 2.40384615384615 0.883799984410597 0.361654001067213 5.75651137868505e-10 Inf -3.25720812183183e-06 1562
0.01 0.025 0.416 1 0.5 0.25 0.26 0.293785310734463 1 0.1 0.112994350282486 0.18361581920904 0.706214689265537 1.59547345361649 0.303946400199979 1.18148352212799e-10 Inf 3.10438853479145e-06 1563
0.1 0.025 0.416 1 0.5 0.25 0.26 0.293785310734463 1 0.1 1.12994350282486 0.18361581920904 0.706214689265537 0.887620230083473 0.361654001067213 6.79310635520736e-11 Inf -2.85861954807398e-06 1564
0.01 0.025 0.416 12 0.5 0.25 0.26 0.0335051546391753 1 0.1 0.0128865979381443 0.0209407216494845 0.0805412371134021 1.98850668069676 0.303946400199979 4.23098871910055e-10 Inf 2.87858227487892e-06 1565
0.1 0.025 0.416 12 0.5 0.25 0.26 0.0335051546391753 1 0.1 0.128865979381443 0.0209407216494845 0.0805412371134021 0.919192801547981 0.361654001067213 2.19708102995597e-08 Inf -9.36345426694185e-07 1566
0.01 0.025 0.416 0 0.5 0.25 0.261 1 1 0.1 0.384615384615385 0.627403846153846 2.40384615384615 1.4626576124477 0.304543522830036 1.19985018365298e-06 Inf 4.6965339173255e-08 1567
0.1 0.025 0.416 0 0.5 0.25 0.261 1 1 0.1 3.84615384615385 0.627403846153846 2.40384615384615 0.879755554801661 0.362499989807192 3.40760419881292e-10 Inf -3.21311178874684e-06 1568
0.01 0.025 0.416 1 0.5 0.25 0.261 0.293785310734463 1 0.1 0.112994350282486 0.184322033898305 0.706214689265537 1.5944399535785 0.304543522830036 1.8891153918954e-10 Inf 3.08182141217639e-06 1569
0.1 0.025 0.416 1 0.5 0.25 0.261 0.293785310734463 1 0.1 1.12994350282486 0.184322033898305 0.706214689265537 0.883580053528523 0.362499989807192 6.13754047584791e-11 Inf -2.81859571626963e-06 1570
0.01 0.025 0.416 12 0.5 0.25 0.261 0.0335051546391753 1 0.1 0.0128865979381443 0.0210212628865979 0.0805412371134021 1.98841931530093 0.304543522830036 5.79014947099665e-10 Inf 2.88306896867319e-06 1571
0.1 0.025 0.416 12 0.5 0.25 0.261 0.0335051546391753 1 0.1 0.128865979381443 0.0210212628865979 0.0805412371134021 0.915157167563619 0.362499989807192 1.32928009034111e-08 Inf -9.18411570682842e-07 1572
0.01 0.025 0.416 0 0.5 0.25 0.262 1 1 0.1 0.384615384615385 0.629807692307692 2.40384615384615 1.46130045445765 0.305140645460093 1.11912281797188e-06 Inf 4.7025740967932e-08 1573
0.1 0.025 0.416 0 0.5 0.25 0.262 1 1 0.1 3.84615384615385 0.629807692307692 2.40384615384615 0.875712889203686 0.363345978547172 1.64323499252106e-10 Inf -3.16923248416812e-06 1574
0.01 0.025 0.416 1 0.5 0.25 0.262 0.293785310734463 1 0.1 0.112994350282486 0.185028248587571 0.706214689265537 1.59340882546782 0.305140645460093 2.97898358758708e-10 Inf 3.08161048878652e-06 1575
0.1 0.025 0.416 1 0.5 0.25 0.262 0.293785310734463 1 0.1 1.12994350282486 0.185028248587571 0.706214689265537 0.879541493404678 0.363345978547172 4.5260947767467e-11 Inf -2.77865575759595e-06 1576
0.01 0.025 0.416 12 0.5 0.25 0.262 0.0335051546391753 1 0.1 0.0128865979381443 0.0211018041237113 0.0805412371134021 1.98833185079911 0.305140645460093 7.96342226536129e-10 Inf 2.88742901122241e-06 1577
0.1 0.025 0.416 12 0.5 0.25 0.262 0.0335051546391753 1 0.1 0.128865979381443 0.0211018041237113 0.0805412371134021 0.911121933017868 0.363345978547172 8.05918350457735e-09 Inf -9.00757017030518e-07 1578
0.01 0.025 0.416 0 0.5 0.25 0.263 1 1 0.1 0.384615384615385 0.632211538461539 2.40384615384615 1.45994662620404 0.30573776809015 1.04408150813917e-06 Inf 4.70837588917306e-08 1579
0.1 0.025 0.416 0 0.5 0.25 0.263 1 1 0.1 3.84615384615385 0.632211538461539 2.40384615384615 0.871669997906409 0.364191967287152 3.23385784817276e-09 Inf -3.43919703937878e-06 1580
0.01 0.025 0.416 1 0.5 0.25 0.263 0.293785310734463 1 0.1 0.112994350282486 0.185734463276836 0.706214689265537 1.59237986150656 0.30573776809015 4.67482011434761e-10 Inf 3.06807379868435e-06 1581
0.1 0.025 0.416 1 0.5 0.25 0.263 0.293785310734463 1 0.1 1.12994350282486 0.185734463276836 0.706214689265537 0.875504547325422 0.364191967287152 4.41573444476262e-11 Inf -2.73885702212207e-06 1582
0.01 0.025 0.416 12 0.5 0.25 0.263 0.0335051546391753 1 0.1 0.0128865979381443 0.0211823453608247 0.0805412371134021 1.98824428779695 0.30573776809015 1.10117092180784e-09 Inf 2.89165614741904e-06 1583
0.1 0.025 0.416 12 0.5 0.25 0.263 0.0335051546391753 1 0.1 0.128865979381443 0.0211823453608247 0.0805412371134021 0.907087096573088 0.364191967287152 4.90345420170457e-09 Inf -8.83355640524108e-07 1584
0.01 0.025 0.416 0 0.5 0.25 0.264 1 1 0.1 0.384615384615385 0.634615384615385 2.40384615384615 1.45859611417884 0.306334890720207 9.74330849889959e-07 Inf 4.71397915147165e-08 1585
0.1 0.025 0.416 0 0.5 0.25 0.264 1 1 0.1 3.84615384615385 0.634615384615385 2.40384615384615 0.867632844132437 0.365037956027132 1.12445514011128e-09 Inf -3.08214215788416e-06 1586
0.01 0.025 0.416 1 0.5 0.25 0.264 0.293785310734463 1 0.1 0.112994350282486 0.186440677966102 0.706214689265537 1.59135312591643 0.306334890720207 7.20586992852823e-10 Inf 3.05451360538278e-06 1587
0.1 0.025 0.416 1 0.5 0.25 0.264 0.293785310734463 1 0.1 1.12994350282486 0.186440677966102 0.706214689265537 0.871469213024866 0.365037956027132 3.7223862880964e-11 Inf -2.69923824680607e-06 1588
0.01 0.025 0.416 12 0.5 0.25 0.264 0.0335051546391753 1 0.1 0.0128865979381443 0.0212628865979381 0.0805412371134021 1.98815662703079 0.306334890720207 1.53165031352431e-09 Inf 2.89578731360596e-06 1589
0.1 0.025 0.416 12 0.5 0.25 0.264 0.0335051546391753 1 0.1 0.128865979381443 0.0212628865979381 0.0805412371134021 0.903052656205123 0.365037956027132 2.99313647131316e-09 Inf -8.66187271908458e-07 1590
0.01 0.025 0.416 0 0.5 0.25 0.265 1 1 0.1 0.384615384615385 0.637019230769231 2.40384615384615 1.45724890496199 0.306932013350265 9.09422518957648e-07 Inf 4.71959863412863e-08 1591
0.1 0.025 0.416 0 0.5 0.25 0.265 1 1 0.1 3.84615384615385 0.637019230769231 2.40384615384615 0.863595461924763 0.365883944767112 4.84253137589263e-10 Inf -3.03891895075958e-06 1592
0.01 0.025 0.416 1 0.5 0.25 0.265 0.293785310734463 1 0.1 0.112994350282486 0.187146892655367 0.706214689265537 1.59032860906664 0.306932013350265 1.1028382235212e-09 Inf 3.04091671443629e-06 1593
0.1 0.025 0.416 1 0.5 0.25 0.265 0.293785310734463 1 0.1 1.12994350282486 0.187146892655367 0.706214689265537 0.867435488317008 0.365883944767112 1.20683143916694e-05 Inf -2.39229134346708e-06 1594
0.01 0.025 0.416 12 0.5 0.25 0.265 0.0335051546391753 1 0.1 0.0128865979381443 0.0213434278350515 0.0805412371134021 1.98806886633195 0.306932013350265 2.14389113406543e-09 Inf 2.89926562202503e-06 1595
0.1 0.025 0.416 12 0.5 0.25 0.265 0.0335051546391753 1 0.1 0.128865979381443 0.0213434278350515 0.0805412371134021 0.899018609435596 0.365883944767112 1.83251208478452e-09 Inf -8.49240233635751e-07 1596
0.01 0.025 0.416 0 0.5 0.25 0.266 1 1 0.1 0.384615384615385 0.639423076923077 2.40384615384615 1.45590498519469 0.307518242235804 8.49069976327499e-07 Inf 4.72498247194864e-08 1597
0.1 0.025 0.416 0 0.5 0.25 0.266 1 1 0.1 3.84615384615385 0.639423076923077 2.40384615384615 0.859559838078663 0.366717521621992 2.44727460518845e-10 Inf -2.99589241659071e-06 1598
0.01 0.025 0.416 1 0.5 0.25 0.266 0.293785310734463 1 0.1 0.112994350282486 0.187853107344633 0.706214689265537 1.58930630164698 0.307518242235804 1.66996616535187e-09 Inf 3.02731647627841e-06 1599
0.1 0.025 0.416 1 0.5 0.25 0.266 0.293785310734463 1 0.1 1.12994350282486 0.187853107344633 0.706214689265537 0.863401882338862 0.366717521621992 8.70593621743465e-06 Inf -2.66121682973575e-06 1600
0.01 0.025 0.416 12 0.5 0.25 0.266 0.0335051546391753 1 0.1 0.0128865979381443 0.0214239690721649 0.0805412371134021 1.98798101370101 0.307518242235804 3.02027075745059e-09 Inf 2.9037221086492e-06 1601
0.1 0.025 0.416 12 0.5 0.25 0.266 0.0335051546391753 1 0.1 0.128865979381443 0.0214239690721649 0.0805412371134021 0.894984953534638 0.366717521621992 1.12339667082684e-09 Inf -8.32508299131174e-07 1602
0.01 0.025 0.416 0 0.5 0.25 0.267 1 1 0.1 0.384615384615385 0.641826923076923 2.40384615384615 1.45456434187396 0.308104471121344 7.92928087856026e-07 Inf 4.7350537046853e-08 1603
0.1 0.025 0.416 0 0.5 0.25 0.267 1 1 0.1 3.84615384615385 0.641826923076923 2.40384615384615 0.85552597186448 0.367551098476872 1.39674938282042e-10 Inf -2.95295335001056e-06 1604
0.01 0.025 0.416 1 0.5 0.25 0.267 0.293785310734463 1 0.1 0.112994350282486 0.188559322033898 0.706214689265537 1.5882861932373 0.308104471121344 2.49973768073897e-09 Inf 3.01353658849202e-06 1605
0.1 0.025 0.416 1 0.5 0.25 0.267 0.293785310734463 1 0.1 1.12994350282486 0.188559322033898 0.706214689265537 0.859371786552243 0.367551098476872 6.2721487134737e-06 Inf -2.61086762054497e-06 1606
0.01 0.025 0.416 12 0.5 0.25 0.267 0.0335051546391753 1 0.1 0.0128865979381443 0.0215045103092784 0.0805412371134021 1.98789304720976 0.308104471121344 4.28652417727715e-09 Inf 2.90449536344273e-06 1607
0.1 0.025 0.416 12 0.5 0.25 0.267 0.0335051546391753 1 0.1 0.128865979381443 0.0215045103092784 0.0805412371134021 0.890951685626643 0.367551098476872 6.92071237123892e-10 Inf -8.15987993674216e-07 1608
0.01 0.025 0.416 0 0.5 0.25 0.268 1 1 0.1 0.384615384615385 0.644230769230769 2.40384615384615 1.45322696121483 0.308690700006883 7.40648946617739e-07 Inf 4.73908501330556e-08 1609
0.1 0.025 0.416 0 0.5 0.25 0.268 1 1 0.1 3.84615384615385 0.644230769230769 2.40384615384615 0.851493865370081 0.368384675331752 2.31400010264338e-10 Inf -2.90955044557339e-06 1610
0.01 0.025 0.416 1 0.5 0.25 0.268 0.293785310734463 1 0.1 0.112994350282486 0.189265536723164 0.706214689265537 1.58726827647375 0.308690700006883 3.71273710386699e-09 Inf 2.99993935415355e-06 1611
0.1 0.025 0.416 1 0.5 0.25 0.268 0.293785310734463 1 0.1 1.12994350282486 0.189265536723164 0.706214689265537 0.855343178629341 0.368384675331752 4.51175618540467e-06 Inf -2.5639914358333e-06 1612
0.01 0.025 0.416 12 0.5 0.25 0.268 0.0335051546391753 1 0.1 0.0128865979381443 0.0215850515463918 0.0805412371134021 1.98780500012105 0.308690700006883 6.13844804674135e-09 Inf 2.90870076657956e-06 1613
0.1 0.025 0.416 12 0.5 0.25 0.268 0.0335051546391753 1 0.1 0.128865979381443 0.0215850515463918 0.0805412371134021 0.886918802762209 0.368384675331752 4.27469412297987e-10 Inf -7.99676532270421e-07 1614
0.01 0.025 0.416 0 0.5 0.25 0.269 1 1 0.1 0.384615384615385 0.646634615384615 2.40384615384615 1.4518928304992 0.309276928892423 6.9199736585368e-07 Inf 4.74452240828427e-08 1615
0.1 0.025 0.416 0 0.5 0.25 0.269 1 1 0.1 3.84615384615385 0.646634615384615 2.40384615384615 0.847463542745519 0.369218252186632 4.78711713993163e-05 Inf -2.5611656029878e-06 1616
0.01 0.025 0.416 1 0.5 0.25 0.269 0.293785310734463 1 0.1 0.112994350282486 0.189971751412429 0.706214689265537 1.58625254034244 0.309276928892423 5.47641229586837e-09 Inf 2.98622345884514e-06 1617
0.1 0.025 0.416 1 0.5 0.25 0.269 0.293785310734463 1 0.1 1.12994350282486 0.189971751412429 0.706214689265537 0.851316088595001 0.369218252186632 3.24104813929915e-06 Inf -2.51961783909183e-06 1618
0.01 0.025 0.416 12 0.5 0.25 0.269 0.0335051546391753 1 0.1 0.0128865979381443 0.0216655927835052 0.0805412371134021 1.98771686860589 0.309276928892423 8.89326605933716e-09 Inf 2.91572695498843e-06 1619
0.1 0.025 0.416 12 0.5 0.25 0.269 0.0335051546391753 1 0.1 0.128865979381443 0.0216655927835052 0.0805412371134021 0.88288630194935 0.369218252186632 2.63850873441496e-10 Inf -7.83572794205156e-07 1620
0.01 0.025 0.416 0 0.5 0.25 0.27 1 1 0.1 0.384615384615385 0.649038461538462 2.40384615384615 1.45056193659584 0.309863157777963 6.46709222507091e-07 Inf 4.7495999799807e-08 1621
0.1 0.025 0.416 0 0.5 0.25 0.27 1 1 0.1 3.84615384615385 0.649038461538462 2.40384615384615 0.843433270053521 0.370051829041512 3.02624868668833e-05 Inf -2.8905062658402e-06 1622
0.01 0.025 0.416 1 0.5 0.25 0.27 0.293785310734463 1 0.1 0.112994350282486 0.190677966101695 0.706214689265537 1.58523897575486 0.309863157777963 7.99928701056274e-09 Inf 2.97242378322071e-06 1623
0.1 0.025 0.416 1 0.5 0.25 0.27 0.293785310734463 1 0.1 1.12994350282486 0.190677966101695 0.706214689265537 0.847290537167784 0.370051829041512 2.32365541882884e-06 Inf -2.47719535051427e-06 1624
0.01 0.025 0.416 12 0.5 0.25 0.27 0.0335051546391753 1 0.1 0.0128865979381443 0.0217461340206186 0.0805412371134021 1.98762862480975 0.309863157777963 1.29671660718117e-08 Inf 2.92000250656788e-06 1625
0.1 0.025 0.416 12 0.5 0.25 0.27 0.0335051546391753 1 0.1 0.128865979381443 0.0217461340206186 0.0805412371134021 0.878854180183992 0.370051829041512 1.64538204242004e-10 Inf -7.67675990109851e-07 1626
0.01 0.025 0.416 0 0.5 0.25 0.271 1 1 0.1 0.384615384615385 0.651442307692308 2.40384615384615 1.4492342773883 0.310438789837555 4.39089925197145e-07 Inf 4.76989726605481e-08 1627
0.1 0.025 0.416 0 0.5 0.25 0.271 1 1 0.1 3.84615384615385 0.651442307692308 2.40384615384615 0.839407007597072 0.370873265322875 1.93359507256741e-05 Inf -2.82450279420754e-06 1628
0.01 0.025 0.416 1 0.5 0.25 0.271 0.293785310734463 1 0.1 0.112994350282486 0.19138418079096 0.706214689265537 1.58422757338235 0.310438789837555 1.15675526657366e-08 Inf 2.95852527498752e-06 1629
0.1 0.025 0.416 1 0.5 0.25 0.271 0.293785310734463 1 0.1 1.12994350282486 0.19138418079096 0.706214689265537 0.84326653912376 0.370873265322875 1.66276207458349e-06 Inf -2.43623171281016e-06 1630
0.01 0.025 0.416 12 0.5 0.25 0.271 0.0335051546391753 1 0.1 0.0128865979381443 0.021826675257732 0.0805412371134021 1.98754028148911 0.310438789837555 1.89864814356677e-08 Inf 2.92478830343779e-06 1631
0.1 0.025 0.416 12 0.5 0.25 0.271 0.0335051546391753 1 0.1 0.128865979381443 0.021826675257732 0.0805412371134021 0.87482243445971 0.370873265322875 1.03824455977009e-10 Inf -7.51985612612582e-07 1632
0.01 0.025 0.416 0 0.5 0.25 0.272 1 1 0.1 0.384615384615385 0.653846153846154 2.40384615384615 1.44790982078517 0.311014421897147 3.49945878830304e-07 Inf 4.76682235905912e-08 1633
0.1 0.025 0.416 0 0.5 0.25 0.272 1 1 0.1 3.84615384615385 0.653846153846154 2.40384615384615 0.835382270509291 0.371694701604238 1.24699564099662e-05 Inf -2.76836402085534e-06 1634
0.01 0.025 0.416 1 0.5 0.25 0.272 0.293785310734463 1 0.1 0.112994350282486 0.192090395480226 0.706214689265537 1.58321832364931 0.311014421897147 1.65676440899709e-08 Inf 2.94446300996842e-06 1635
0.1 0.025 0.416 1 0.5 0.25 0.272 0.293785310734463 1 0.1 1.12994350282486 0.192090395480226 0.706214689265537 0.839244104577509 0.371694701604238 1.18718418558317e-06 Inf -2.39640470023339e-06 1636
0.01 0.025 0.416 12 0.5 0.25 0.272 0.0335051546391753 1 0.1 0.0128865979381443 0.0219072164948454 0.0805412371134021 1.98745183493208 0.311014421897147 2.78921238258678e-08 Inf 2.93022330710713e-06 1637
0.1 0.025 0.416 12 0.5 0.25 0.272 0.0335051546391753 1 0.1 0.128865979381443 0.0219072164948454 0.0805412371134021 0.870791061778769 0.371694701604238 6.57972044904032e-11 Inf -7.36501455322891e-07 1638
0.01 0.025 0.416 0 0.5 0.25 0.273 1 1 0.1 0.384615384615385 0.65625 2.40384615384615 1.44658856004341 0.311590053956739 1.44375837951571e-07 Inf 4.59664813989846e-08 1639
0.1 0.025 0.416 0 0.5 0.25 0.273 1 1 0.1 3.84615384615385 0.65625 2.40384615384615 0.83135914446615 0.3725161378856 8.10917911675535e-06 Inf -2.71820172892401e-06 1640
0.01 0.025 0.416 1 0.5 0.25 0.273 0.293785310734463 1 0.1 0.112994350282486 0.192796610169492 0.706214689265537 1.58221121778159 0.311590053956739 2.35196293274509e-08 Inf 2.93031125286891e-06 1641
0.1 0.025 0.416 1 0.5 0.25 0.273 0.293785310734463 1 0.1 1.12994350282486 0.192796610169492 0.706214689265537 0.835223240312052 0.3725161378856 8.45259488388428e-07 Inf -2.35748110277711e-06 1642
0.01 0.025 0.416 12 0.5 0.25 0.273 0.0335051546391753 1 0.1 0.0128865979381443 0.0219877577319588 0.0805412371134021 1.98736328091705 0.311590053956739 4.10356469811302e-08 Inf 2.93680653440376e-06 1643
0.1 0.025 0.416 12 0.5 0.25 0.273 0.0335051546391753 1 0.1 0.128865979381443 0.0219877577319588 0.0805412371134021 0.866760059157698 0.3725161378856 4.3418789397176e-11 Inf -7.21223019917172e-07 1644
0.01 0.025 0.416 0 0.5 0.25 0.274 1 1 0.1 0.384615384615385 0.658653846153846 2.40384615384615 1.4452705001171 0.312165686016332 1.54967029430964e-07 Inf 4.92771260462987e-08 1645
0.1 0.025 0.416 0 0.5 0.25 0.274 1 1 0.1 3.84615384615385 0.658653846153846 2.40384615384615 0.82733768714825 0.373337574166963 5.31621047761277e-06 Inf -2.67064927561567e-06 1646
0.01 0.025 0.416 1 0.5 0.25 0.274 0.293785310734463 1 0.1 0.112994350282486 0.193502824858757 0.706214689265537 1.58120624580619 0.312165686016332 3.30998389808101e-08 Inf 2.91592851442424e-06 1647
0.1 0.025 0.416 1 0.5 0.25 0.274 0.293785310734463 1 0.1 1.12994350282486 0.193502824858757 0.706214689265537 0.831203950621416 0.373337574166963 6.00227521463381e-07 Inf -2.31928949728788e-06 1648
0.01 0.025 0.416 12 0.5 0.25 0.274 0.0335051546391753 1 0.1 0.0128865979381443 0.0220682989690722 0.0805412371134021 1.9872746068944 0.312165686016332 6.04638971078708e-08 Inf 2.94407943091102e-06 1649
0.1 0.025 0.416 12 0.5 0.25 0.274 0.0335051546391753 1 0.1 0.128865979381443 0.0220682989690722 0.0805412371134021 0.862729423628475 0.373337574166963 2.75854981218737e-11 Inf -7.06150189488941e-07 1650
0.01 0.025 0.416 0 0.5 0.25 0.275 1 1 0.1 0.384615384615385 0.661057692307692 2.40384615384615 1.44395558215199 0.312741318075924 2.08852442673546e-07 Inf 4.75279944289753e-08 1651
0.1 0.025 0.416 0 0.5 0.25 0.275 1 1 0.1 3.84615384615385 0.661057692307692 2.40384615384615 0.823317907754083 0.374159010448326 3.51283376870404e-06 Inf -2.62764061781384e-06 1652
0.01 0.025 0.416 1 0.5 0.25 0.275 0.293785310734463 1 0.1 0.112994350282486 0.194209039548023 0.706214689265537 1.58020339803071 0.312741318075924 4.62014383001419e-08 Inf 2.90122380897095e-06 1653
0.1 0.025 0.416 1 0.5 0.25 0.275 0.293785310734463 1 0.1 1.12994350282486 0.194209039548023 0.706214689265537 0.827186238130969 0.374159010448326 4.24436765164571e-07 Inf -2.28172137789473e-06 1654
0.01 0.025 0.416 12 0.5 0.25 0.275 0.0335051546391753 1 0.1 0.0128865979381443 0.0221488402061856 0.0805412371134021 1.98718581620374 0.312741318075924 8.9247129230266e-08 Inf 2.95610245604205e-06 1655
0.1 0.025 0.416 12 0.5 0.25 0.275 0.0335051546391753 1 0.1 0.128865979381443 0.0221488402061856 0.0805412371134021 0.858699164306452 0.374159010448326 2.0269379924498e-11 Inf -6.89464286884878e-07 1656
0.01 0.025 0.416 0 0.5 0.25 0.276 1 1 0.1 0.384615384615385 0.663461538461539 2.40384615384615 1.44264383970916 0.313306639531279 1.92002649335166e-07 Inf 4.77564198186897e-08 1657
0.1 0.025 0.416 0 0.5 0.25 0.276 1 1 0.1 3.84615384615385 0.663461538461539 2.40384615384615 0.819299845178976 0.37496856961391 2.33749209133105e-06 Inf -2.58515849016483e-06 1658
0.01 0.025 0.416 1 0.5 0.25 0.276 0.293785310734463 1 0.1 0.112994350282486 0.194915254237288 0.706214689265537 1.57920266514505 0.313306639531279 6.39790669609841e-08 Inf 2.88617911958777e-06 1659
0.1 0.025 0.416 1 0.5 0.25 0.276 0.293785310734463 1 0.1 1.12994350282486 0.194915254237288 0.706214689265537 0.82317010416576 0.37496856961391 2.99026131175828e-07 Inf -2.24467773779491e-06 1660
0.01 0.025 0.416 12 0.5 0.25 0.276 0.0335051546391753 1 0.1 0.0128865979381443 0.022229381443299 0.0805412371134021 1.987096817033 0.313306639531279 1.32006969723319e-07 Inf 2.95863571675437e-06 1661
0.1 0.025 0.416 12 0.5 0.25 0.276 0.0335051546391753 1 0.1 0.128865979381443 0.022229381443299 0.0805412371134021 0.85466925041004 0.37496856961391 1.49054189130249e-11 Inf -6.75364276503387e-07 1662
0.01 0.025 0.416 0 0.5 0.25 0.277 1 1 0.1 0.384615384615385 0.665865384615385 2.40384615384615 1.44133524569822 0.313871960986633 1.33993360074136e-07 Inf 4.7675648429113e-08 1663
0.1 0.025 0.416 0 0.5 0.25 0.277 1 1 0.1 3.84615384615385 0.665865384615385 2.40384615384615 0.815283503272455 0.375778128779493 1.56556809460806e-06 Inf -2.54377910013925e-06 1664
0.01 0.025 0.416 1 0.5 0.25 0.277 0.293785310734463 1 0.1 0.112994350282486 0.195621468926554 0.706214689265537 1.57820403696393 0.313871960986633 8.79363924038978e-08 Inf 2.87062777115654e-06 1665
0.1 0.025 0.416 1 0.5 0.25 0.277 0.293785310734463 1 0.1 1.12994350282486 0.195621468926554 0.706214689265537 0.819155549169488 0.375778128779493 2.09772387196883e-07 Inf -2.20809436074498e-06 1666
0.01 0.025 0.416 12 0.5 0.25 0.277 0.0335051546391753 1 0.1 0.0128865979381443 0.0223099226804124 0.0805412371134021 1.98700776666973 0.313871960986633 1.95633233383841e-07 Inf 2.99258012959047e-06 1667
0.1 0.025 0.416 12 0.5 0.25 0.277 0.0335051546391753 1 0.1 0.128865979381443 0.0223099226804124 0.0805412371134021 0.850639695669362 0.375778128779493 1.19448166635561e-11 Inf -6.6133882092867e-07 1668
0.01 0.025 0.416 0 0.5 0.25 0.278 1 1 0.1 0.384615384615385 0.668269230769231 2.40384615384615 1.44002979125175 0.314437282441988 3.74628551513823e-08 Inf 4.7952006365648e-08 1669
0.1 0.025 0.416 0 0.5 0.25 0.278 1 1 0.1 3.84615384615385 0.668269230769231 2.40384615384615 0.81126888821582 0.376587687945077 1.05442337045014e-06 Inf -2.50320865669007e-06 1670
0.01 0.025 0.416 1 0.5 0.25 0.278 0.293785310734463 1 0.1 0.112994350282486 0.196327683615819 0.706214689265537 1.57720750360513 0.314437282441988 1.2000112466215e-07 Inf 2.85447157311047e-06 1671
0.1 0.025 0.416 1 0.5 0.25 0.278 0.293785310734463 1 0.1 1.12994350282486 0.196327683615819 0.706214689265537 0.815142572897259 0.376587687945077 1.46195645187031e-07 Inf -2.17193370399826e-06 1672
0.01 0.025 0.416 12 0.5 0.25 0.278 0.0335051546391753 1 0.1 0.0128865979381443 0.0223904639175258 0.0805412371134021 1.98691844648565 0.314437282441988 2.90054043167523e-07 Inf 3.02301568633201e-06 1673
0.1 0.025 0.416 12 0.5 0.25 0.278 0.0335051546391753 1 0.1 0.128865979381443 0.0223904639175258 0.0805412371134021 0.846610497219907 0.376587687945077 8.11003347811479e-12 Inf -6.47384150120889e-07 1674
0.01 0.025 0.416 0 0.5 0.25 0.279 1 1 0.1 0.384615384615385 0.670673076923077 2.40384615384615 1.43872744765336 0.315002603897342 1.07251681535914e-07 Inf 4.78563232375606e-08 1675
0.1 0.025 0.416 0 0.5 0.25 0.279 1 1 0.1 3.84615384615385 0.670673076923077 2.40384615384615 0.807256018962187 0.37739724711066 7.14713671579048e-07 Inf -2.46084853017248e-06 1676
0.01 0.025 0.416 1 0.5 0.25 0.279 0.293785310734463 1 0.1 0.112994350282486 0.197033898305085 0.706214689265537 1.57621305413108 0.315002603897342 1.62626354729967e-07 Inf 2.83744280149545e-06 1677
0.1 0.025 0.416 1 0.5 0.25 0.279 0.293785310734463 1 0.1 1.12994350282486 0.197033898305085 0.706214689265537 0.811131174614482 0.37739724711066 1.01207771371903e-07 Inf -2.13616372490844e-06 1678
0.01 0.025 0.416 12 0.5 0.25 0.279 0.0335051546391753 1 0.1 0.0128865979381443 0.0224710051546392 0.0805412371134021 1.98682884125276 0.315002603897342 1.32151234399913e-12 Inf 2.57445760210029e-06 1679
0.1 0.025 0.416 12 0.5 0.25 0.279 0.0335051546391753 1 0.1 0.128865979381443 0.0224710051546392 0.0805412371134021 0.842581651989049 0.37739724711066 8.53733923833477e-12 Inf -6.3353068374683e-07 1680
0.01 0.025 0.416 0 0.5 0.25 0.28 1 1 0.1 0.384615384615385 0.673076923076923 2.40384615384615 1.43742822041304 0.315567925352697 8.828813846673e-08 Inf 4.78542442339247e-08 1681
0.1 0.025 0.416 0 0.5 0.25 0.28 1 1 0.1 3.84615384615385 0.673076923076923 2.40384615384615 0.803244854022905 0.378206806276244 4.87118269221209e-07 Inf -2.42326581917363e-06 1682
0.01 0.025 0.416 1 0.5 0.25 0.28 0.293785310734463 1 0.1 0.112994350282486 0.19774011299435 0.706214689265537 1.57522067782656 0.315567925352697 2.18938180487904e-07 Inf 2.8193399219667e-06 1683
0.1 0.025 0.416 1 0.5 0.25 0.28 0.293785310734463 1 0.1 1.12994350282486 0.19774011299435 0.706214689265537 0.807121353248454 0.378206806276244 6.93437899601523e-08 Inf -2.10076454876251e-06 1684
0.01 0.025 0.416 12 0.5 0.25 0.28 0.0335051546391753 1 0.1 0.0128865979381443 0.0225515463917526 0.0805412371134021 1.9867414477253 0.315567925352697 2.60034181687185e-12 Inf 2.93927458250298e-06 1685
0.1 0.025 0.416 12 0.5 0.25 0.28 0.0335051546391753 1 0.1 0.128865979381443 0.0225515463917526 0.0805412371134021 0.838553156921785 0.378206806276244 5.63836650979699e-12 Inf -6.19809024104967e-07 1686
0.01 0.025 0.416 0 0.5 0.25 0.281 1 1 0.1 0.384615384615385 0.675480769230769 2.40384615384615 1.43613209331193 0.316123212206131 3.88929646266689e-08 Inf 4.78581743124096e-08 1687
0.1 0.025 0.416 0 0.5 0.25 0.281 1 1 0.1 3.84615384615385 0.675480769230769 2.40384615384615 0.799235430713269 0.379004744212216 3.33550366937718e-07 Inf -2.38470230212728e-06 1688
0.01 0.025 0.416 1 0.5 0.25 0.281 0.293785310734463 1 0.1 0.112994350282486 0.198446327683616 0.706214689265537 1.57423036319836 0.316123212206131 2.92883800837029e-07 Inf 2.79985941220584e-06 1689
0.1 0.025 0.416 1 0.5 0.25 0.281 0.293785310734463 1 0.1 1.12994350282486 0.198446327683616 0.706214689265537 0.803113107506571 0.379004744212216 4.65526418524931e-08 Inf -2.06572344868539e-06 1690
0.01 0.025 0.416 12 0.5 0.25 0.281 0.0335051546391753 1 0.1 0.0128865979381443 0.022632087628866 0.0805412371134021 1.98665224427621 0.316123212206131 4.7264067659647e-12 Inf 2.94074523721211e-06 1691
0.1 0.025 0.416 12 0.5 0.25 0.281 0.0335051546391753 1 0.1 0.128865979381443 0.022632087628866 0.0805412371134021 0.83452500902992 0.379004744212216 7.30256480285796e-12 Inf -6.06242522627198e-07 1692
0.01 0.025 0.416 0 0.5 0.25 0.282 1 1 0.1 0.384615384615385 0.677884615384616 2.40384615384615 1.43483905206005 0.316678499059566 5.16563458674568e-11 Inf 4.79276450748856e-08 1693
0.1 0.025 0.416 0 0.5 0.25 0.282 1 1 0.1 3.84615384615385 0.677884615384616 2.40384615384615 0.795227741658486 0.379802682148188 2.29646888227908e-07 Inf -2.34623392664224e-06 1694
0.01 0.025 0.416 1 0.5 0.25 0.282 0.293785310734463 1 0.1 0.112994350282486 0.199152542372881 0.706214689265537 1.57324209802435 0.316678499059566 3.89411684384444e-07 Inf 2.77861356512421e-06 1695
0.1 0.025 0.416 1 0.5 0.25 0.282 0.293785310734463 1 0.1 1.12994350282486 0.199152542372881 0.706214689265537 0.799106435891996 0.379802682148188 3.10330197650366e-08 Inf -2.03101134288453e-06 1696
0.01 0.025 0.416 12 0.5 0.25 0.282 0.0335051546391753 1 0.1 0.0128865979381443 0.0227126288659794 0.0805412371134021 1.98656295607873 0.316678499059566 9.06269330414045e-12 Inf 2.94206300321953e-06 1697
0.1 0.025 0.416 12 0.5 0.25 0.282 0.0335051546391753 1 0.1 0.128865979381443 0.0227126288659794 0.0805412371134021 0.830497205388496 0.379802682148188 5.65283063413968e-12 Inf -5.92847924418827e-07 1698
0.01 0.025 0.416 0 0.5 0.25 0.283 1 1 0.1 0.384615384615385 0.680288461538462 2.40384615384615 1.43354908174106 0.317233785913001 1.09199317366304e-08 Inf 4.79840612799265e-08 1699
0.1 0.025 0.416 0 0.5 0.25 0.283 1 1 0.1 3.84615384615385 0.680288461538462 2.40384615384615 0.79122178478729 0.38060062008416 1.58672636529911e-07 Inf -2.30806565049146e-06 1700
0.01 0.025 0.416 1 0.5 0.25 0.283 0.293785310734463 1 0.1 0.112994350282486 0.199858757062147 0.706214689265537 1.57225586931032 0.317233785913001 5.14733924469879e-07 Inf 2.75513794512072e-06 1701
0.1 0.025 0.416 1 0.5 0.25 0.283 0.293785310734463 1 0.1 1.12994350282486 0.199858757062147 0.706214689265537 0.795101336646483 0.38060062008416 2.07035218829921e-08 Inf -1.99664443933933e-06 1702
0.01 0.025 0.416 12 0.5 0.25 0.283 0.0335051546391753 1 0.1 0.0128865979381443 0.0227931701030928 0.0805412371134021 1.98647358378149 0.317233785913001 1.7445298677865e-11 Inf 2.9432312473876e-06 1703
0.1 0.025 0.416 12 0.5 0.25 0.283 0.0335051546391753 1 0.1 0.128865979381443 0.0227931701030928 0.0805412371134021 0.82646974313364 0.38060062008416 7.21450330032347e-12 Inf -5.79635687336655e-07 1704
0.01 0.025 0.416 0 0.5 0.25 0.284 1 1 0.1 0.384615384615385 0.682692307692308 2.40384615384615 1.4322621727331 0.317789072766436 2.94537234601933e-08 Inf 4.80092817722877e-08 1705
0.1 0.025 0.416 0 0.5 0.25 0.284 1 1 0.1 3.84615384615385 0.682692307692308 2.40384615384615 0.787217558871908 0.381398558020132 1.10258162600019e-07 Inf -2.27023463950093e-06 1706
0.01 0.025 0.416 1 0.5 0.25 0.284 0.293785310734463 1 0.1 0.112994350282486 0.200564971751412 0.706214689265537 1.57127176911321 0.317789072766436 6.76521223708093e-07 Inf 2.74766456720421e-06 1707
0.1 0.025 0.416 1 0.5 0.25 0.284 0.293785310734463 1 0.1 1.12994350282486 0.200564971751412 0.706214689265537 0.791097808130922 0.381398558020132 1.37992505200302e-08 Inf -1.9626143390461e-06 1708
0.01 0.025 0.416 12 0.5 0.25 0.284 0.0335051546391753 1 0.1 0.0128865979381443 0.0228737113402062 0.0805412371134021 1.98638412103529 0.317789072766436 3.26896426594558e-11 Inf 2.94278540580173e-06 1709
0.1 0.025 0.416 12 0.5 0.25 0.284 0.0335051546391753 1 0.1 0.128865979381443 0.0228737113402062 0.0805412371134021 0.822440172761887 0.381398558020132 1.94611310228368e-06 Inf -5.82349969524554e-07 1710
0.01 0.025 0.416 0 0.5 0.25 0.285 1 1 0.1 0.384615384615385 0.685096153846154 2.40384615384615 1.43097831460085 0.318344359619871 3.2853144316114e-08 Inf 4.80336371788681e-08 1711
0.1 0.025 0.416 0 0.5 0.25 0.285 1 1 0.1 3.84615384615385 0.685096153846154 2.40384615384615 0.783215062762119 0.382196495956105 7.67650933375386e-08 Inf -2.23274717414679e-06 1712
0.01 0.025 0.416 1 0.5 0.25 0.285 0.293785310734463 1 0.1 0.112994350282486 0.201271186440678 0.706214689265537 1.57028960865515 0.318344359619871 8.84351459423671e-07 Inf 2.72471462003931e-06 1713
0.1 0.025 0.416 1 0.5 0.25 0.285 0.293785310734463 1 0.1 1.12994350282486 0.201271186440678 0.706214689265537 0.787095848594824 0.382196495956105 9.22945778136786e-09 Inf -1.9289179918891e-06 1714
0.01 0.025 0.416 12 0.5 0.25 0.285 0.0335051546391753 1 0.1 0.0128865979381443 0.0229542525773196 0.0805412371134021 1.9862945893785 0.318344359619871 5.63359185690171e-11 Inf 2.94512103937716e-06 1715
0.1 0.025 0.416 12 0.5 0.25 0.285 0.0335051546391753 1 0.1 0.128865979381443 0.0229542525773196 0.0805412371134021 0.818413858783623 0.382196495956105 1.59307727204752e-06 Inf -5.66285884795459e-07 1716
0.01 0.025 0.416 0 0.5 0.25 0.286 1 1 0.1 0.384615384615385 0.6875 2.40384615384615 1.42969749496345 0.31888987810643 2.92081430153246e-08 Inf 4.80590864881947e-08 1717
0.1 0.025 0.416 0 0.5 0.25 0.286 1 1 0.1 3.84615384615385 0.6875 2.40384615384615 0.779214295248557 0.382983061247243 5.37010985679487e-08 Inf -2.19560260328322e-06 1718
0.01 0.025 0.416 1 0.5 0.25 0.286 0.293785310734463 1 0.1 0.112994350282486 0.201977401129944 0.706214689265537 1.5693094571535 0.31888987810643 1.15001131932579e-06 Inf 2.70068282548497e-06 1719
0.1 0.025 0.416 1 0.5 0.25 0.286 0.293785310734463 1 0.1 1.12994350282486 0.201977401129944 0.706214689265537 0.783095456233954 0.382983061247243 6.17300952021616e-09 Inf -1.89555261487229e-06 1720
0.01 0.025 0.416 12 0.5 0.25 0.286 0.0335051546391753 1 0.1 0.0128865979381443 0.023034793814433 0.0805412371134021 1.98620496851043 0.31888987810643 5.14323306166631e-12 Inf 2.94574520032231e-06 1721
0.1 0.025 0.416 12 0.5 0.25 0.286 0.0335051546391753 1 0.1 0.128865979381443 0.023034793814433 0.0805412371134021 0.814387784332887 0.382983061247243 1.30455938769994e-06 Inf -5.51177801233482e-07 1722
0.01 0.025 0.416 0 0.5 0.25 0.287 1 1 0.1 0.384615384615385 0.689903846153846 2.40384615384615 1.42841970174885 0.319435396592989 2.21899910668455e-08 Inf 4.80835089522458e-08 1723
0.1 0.025 0.416 0 0.5 0.25 0.287 1 1 0.1 3.84615384615385 0.689903846153846 2.40384615384615 0.775215255068742 0.383769626538381 3.77173952625931e-08 Inf -2.15879862569546e-06 1724
0.01 0.025 0.416 1 0.5 0.25 0.287 0.293785310734463 1 0.1 0.112994350282486 0.202683615819209 0.706214689265537 1.56833132466078 0.319435396592989 1.48787679936369e-06 Inf 2.67959549493657e-06 1725
0.1 0.025 0.416 1 0.5 0.25 0.287 0.293785310734463 1 0.1 1.12994350282486 0.202683615819209 0.706214689265537 0.779096629198448 0.383769626538381 4.11715431192228e-09 Inf -1.86251775902146e-06 1726
0.01 0.025 0.416 12 0.5 0.25 0.287 0.0335051546391753 1 0.1 0.0128865979381443 0.0231153350515464 0.0805412371134021 1.98611526651831 0.319435396592989 2.28422385173399e-11 Inf 2.94639253128892e-06 1727
0.1 0.025 0.416 12 0.5 0.25 0.287 0.0335051546391753 1 0.1 0.128865979381443 0.0231153350515464 0.0805412371134021 0.810361966285522 0.383769626538381 1.06908405516498e-06 Inf -5.36621006907989e-07 1728
0.01 0.025 0.416 0 0.5 0.25 0.288 1 1 0.1 0.384615384615385 0.692307692307692 2.40384615384615 1.42714492305656 0.319980915079548 1.40566935868947e-08 Inf 4.81079213132674e-08 1729
0.1 0.025 0.416 0 0.5 0.25 0.288 1 1 0.1 3.84615384615385 0.692307692307692 2.40384615384615 0.771217940913852 0.384556191829519 2.65134658117283e-08 Inf -2.12233591351252e-06 1730
0.01 0.025 0.416 1 0.5 0.25 0.288 0.293785310734463 1 0.1 0.112994350282486 0.203389830508475 0.706214689265537 1.5673551981657 0.319980915079548 1.91563994034194e-06 Inf 2.66155294548209e-06 1731
0.1 0.025 0.416 1 0.5 0.25 0.288 0.293785310734463 1 0.1 1.12994350282486 0.203389830508475 0.706214689265537 0.775099365614669 0.384556191829519 2.7649860318002e-09 Inf -1.8298132260508e-06 1732
0.01 0.025 0.416 12 0.5 0.25 0.288 0.0335051546391753 1 0.1 0.0128865979381443 0.0231958762886598 0.0805412371134021 1.98602548324434 0.319980915079548 2.63601224875787e-08 Inf 2.97520330960754e-06 1733
0.1 0.025 0.416 12 0.5 0.25 0.288 0.0335051546391753 1 0.1 0.128865979381443 0.0231958762886598 0.0805412371134021 0.806336415812285 0.384556191829519 8.76309015468077e-07 Inf -5.22775758682315e-07 1734
0.01 0.025 0.416 0 0.5 0.25 0.289 1 1 0.1 0.384615384615385 0.694711538461538 2.40384615384615 1.42587314707834 0.320526433566107 6.51994325195915e-09 Inf 4.81327463441872e-08 1735
0.1 0.025 0.416 0 0.5 0.25 0.289 1 1 0.1 3.84615384615385 0.694711538461538 2.40384615384615 0.767222351443324 0.385342757120656 1.88326486627588e-08 Inf -2.08621374531148e-06 1736
0.01 0.025 0.416 1 0.5 0.25 0.289 0.293785310734463 1 0.1 0.112994350282486 0.20409604519774 0.706214689265537 1.56638220429156 0.320526433566107 2.38657177863144e-06 Inf 2.84452367205201e-06 1737
0.1 0.025 0.416 1 0.5 0.25 0.289 0.293785310734463 1 0.1 1.12994350282486 0.20409604519774 0.706214689265537 0.771103663592228 0.385342757120656 1.84560593197158e-09 Inf -1.7974397596987e-06 1738
0.01 0.025 0.416 12 0.5 0.25 0.289 0.0335051546391753 1 0.1 0.0128865979381443 0.0232764175257732 0.0805412371134021 1.98593561957732 0.320526433566107 2.32359791130232e-12 Inf 2.94702491765442e-06 1739
0.1 0.025 0.416 12 0.5 0.25 0.289 0.0335051546391753 1 0.1 0.128865979381443 0.0232764175257732 0.0805412371134021 0.802311142266345 0.385342757120656 7.1867678205946e-07 Inf -5.09444332164044e-07 1740
0.01 0.025 0.416 0 0.5 0.25 0.29 1 1 0.1 0.384615384615385 0.697115384615385 2.40384615384615 1.42460436205475 0.321071952052665 1.5728998103981e-09 Inf 4.81583484202019e-08 1741
0.1 0.025 0.416 0 0.5 0.25 0.29 1 1 0.1 3.84615384615385 0.697115384615385 2.40384615384615 0.763228485293888 0.386129322411794 1.32819011344765e-08 Inf -2.05043387102588e-06 1742
0.01 0.025 0.416 1 0.5 0.25 0.29 0.293785310734463 1 0.1 0.112994350282486 0.204802259887006 0.706214689265537 1.5654102446616 0.321071952052665 2.88726646228976e-06 Inf 2.85828041257652e-06 1743
0.1 0.025 0.416 1 0.5 0.25 0.29 0.293785310734463 1 0.1 1.12994350282486 0.204802259887006 0.706214689265537 0.767109521233464 0.386129322411794 1.24396611067557e-09 Inf -1.76539807222875e-06 1744
0.01 0.025 0.416 12 0.5 0.25 0.29 0.0335051546391753 1 0.1 0.0128865979381443 0.0233569587628866 0.0805412371134021 1.98584530463544 0.321071952052665 1.59799604104727e-12 Inf 2.86927526460534e-06 1745
0.1 0.025 0.416 12 0.5 0.25 0.29 0.0335051546391753 1 0.1 0.128865979381443 0.0233569587628866 0.0805412371134021 0.798286152733418 0.386129322411794 5.8953000973104e-07 Inf -4.96556894657996e-07 1746
0.01 0.025 0.416 0 0.5 0.25 0.291 1 1 0.1 0.384615384615385 0.699519230769231 2.40384615384615 1.42333855634969 0.321607959068442 1.04222408481291e-10 Inf 4.81833111187768e-08 1747
0.1 0.025 0.416 0 0.5 0.25 0.291 1 1 0.1 3.84615384615385 0.699519230769231 2.40384615384615 0.759236341093096 0.38690475660017 9.43643890805035e-09 Inf -2.01499658164517e-06 1748
0.01 0.025 0.416 1 0.5 0.25 0.291 0.293785310734463 1 0.1 0.112994350282486 0.205508474576271 0.706214689265537 1.56444027702579 0.321607959068442 3.42180728213348e-06 Inf 2.87379900920648e-06 1749
0.1 0.025 0.416 1 0.5 0.25 0.291 0.293785310734463 1 0.1 1.12994350282486 0.205508474576271 0.706214689265537 0.763116936635742 0.38690475660017 8.43599148869778e-10 Inf -1.73368925349138e-06 1750
0.01 0.025 0.416 12 0.5 0.25 0.291 0.0335051546391753 1 0.1 0.0128865979381443 0.0234375 0.0805412371134021 1.98575564855487 0.321607959068442 1.96639631661055e-11 Inf 2.94603548633976e-06 1751
0.1 0.025 0.416 12 0.5 0.25 0.291 0.0335051546391753 1 0.1 0.128865979381443 0.0234375 0.0805412371134021 0.79426145169664 0.38690475660017 4.83948571302142e-07 Inf -4.84072357032073e-07 1752
0.01 0.025 0.416 0 0.5 0.25 0.292 1 1 0.1 0.384615384615385 0.701923076923077 2.40384615384615 1.4220757016574 0.322143966084219 2.61672057355611e-08 Inf 4.54977757691211e-08 1753
0.1 0.025 0.416 0 0.5 0.25 0.292 1 1 0.1 3.84615384615385 0.701923076923077 2.40384615384615 0.755245942887939 0.387680190788546 6.71428407317265e-09 Inf -1.97603273599523e-06 1754
0.01 0.025 0.416 1 0.5 0.25 0.292 0.293785310734463 1 0.1 0.112994350282486 0.206214689265537 0.706214689265537 1.56347229358678 0.322143966084219 5.69962133045721e-12 Inf 2.67430176992267e-06 1755
0.1 0.025 0.416 1 0.5 0.25 0.292 0.293785310734463 1 0.1 1.12994350282486 0.206214689265537 0.706214689265537 0.759125941730854 0.387680190788546 5.70091196472333e-10 Inf -1.69718052395185e-06 1756
0.01 0.025 0.416 12 0.5 0.25 0.292 0.0335051546391753 1 0.1 0.0128865979381443 0.0235180412371134 0.0805412371134021 1.98566555178319 0.322143966084219 3.46224652496285e-07 Inf 3.31521870167162e-06 1757
0.1 0.025 0.416 12 0.5 0.25 0.292 0.0335051546391753 1 0.1 0.128865979381443 0.0235180412371134 0.0805412371134021 0.790237042959378 0.387680190788546 3.97237590489888e-07 Inf -4.71965271808816e-07 1758
0.01 0.025 0.416 0 0.5 0.25 0.293 1 1 0.1 0.384615384615385 0.704326923076923 2.40384615384615 1.42081583733956 0.322679973099996 5.45486988912103e-11 Inf 4.82263101675429e-08 1759
0.1 0.025 0.416 0 0.5 0.25 0.293 1 1 0.1 3.84615384615385 0.704326923076923 2.40384615384615 0.751257212997159 0.388455624976922 4.86482715222891e-09 Inf -1.94515653134664e-06 1760
0.01 0.025 0.416 1 0.5 0.25 0.293 0.293785310734463 1 0.1 0.112994350282486 0.206920903954802 0.706214689265537 1.56250628729135 0.322679973099996 5.87643822491657e-12 Inf 2.66086406353061e-06 1761
0.1 0.025 0.416 1 0.5 0.25 0.293 0.293785310734463 1 0.1 1.12994350282486 0.206920903954802 0.706214689265537 0.755136457499004 0.388455624976922 3.9007197472074e-10 Inf -1.66757843278464e-06 1762
0.01 0.025 0.416 12 0.5 0.25 0.293 0.0335051546391753 1 0.1 0.0128865979381443 0.0235985824742268 0.0805412371134021 1.98557528623941 0.322679973099996 2.32308771282164e-08 Inf 2.95504065672691e-06 1763
0.1 0.025 0.416 12 0.5 0.25 0.293 0.0335051546391753 1 0.1 0.128865979381443 0.0235985824742268 0.0805412371134021 0.786212928627841 0.388455624976922 3.26208904360969e-07 Inf -4.60166528104544e-07 1764
0.01 0.025 0.416 0 0.5 0.25 0.294 1 1 0.1 0.384615384615385 0.706730769230769 2.40384615384615 1.41955890128469 0.323215980115772 3.98179711424973e-10 Inf 4.82466477880195e-08 1765
0.1 0.025 0.416 0 0.5 0.25 0.294 1 1 0.1 3.84615384615385 0.706730769230769 2.40384615384615 0.747270226322334 0.389231059165297 3.50265122461835e-09 Inf -1.9107567730825e-06 1766
0.01 0.025 0.416 1 0.5 0.25 0.294 0.293785310734463 1 0.1 0.112994350282486 0.207627118644068 0.706214689265537 1.56154224957647 0.323215980115772 7.96844534800556e-12 Inf 2.64741157463e-06 1767
0.1 0.025 0.416 1 0.5 0.25 0.294 0.293785310734463 1 0.1 1.12994350282486 0.207627118644068 0.706214689265537 0.751148527932134 0.389231059165297 2.7145972969489e-10 Inf -1.63791374824251e-06 1768
0.01 0.025 0.416 12 0.5 0.25 0.294 0.0335051546391753 1 0.1 0.0128865979381443 0.0236791237113402 0.0805412371134021 1.98548503970963 0.323215980115772 1.33100822030663e-12 Inf 2.92986500405323e-06 1769
0.1 0.025 0.416 12 0.5 0.25 0.294 0.0335051546391753 1 0.1 0.128865979381443 0.0236791237113402 0.0805412371134021 0.782189110048659 0.389231059165297 2.6791328274281e-07 Inf -4.48668867780722e-07 1770
0.01 0.025 0.416 0 0.5 0.25 0.295 1 1 0.1 0.384615384615385 0.709134615384615 2.40384615384615 1.41830489906786 0.323751987131549 1.23542476249128e-09 Inf 4.82659999745394e-08 1771
0.1 0.025 0.416 0 0.5 0.25 0.295 1 1 0.1 3.84615384615385 0.709134615384615 2.40384615384615 0.743284956042367 0.390006493353673 2.49430026633135e-09 Inf -1.87670572976417e-06 1772
0.01 0.025 0.416 1 0.5 0.25 0.295 0.293785310734463 1 0.1 0.112994350282486 0.208333333333333 0.706214689265537 1.56058017272535 0.323751987131549 7.30818183747317e-12 Inf 2.63395979560599e-06 1773
0.1 0.025 0.416 1 0.5 0.25 0.295 0.293785310734463 1 0.1 1.12994350282486 0.208333333333333 0.706214689265537 0.747162150423877 0.390006493353673 1.88222298858065e-10 Inf -1.60829604628487e-06 1774
0.01 0.025 0.416 12 0.5 0.25 0.295 0.0335051546391753 1 0.1 0.0128865979381443 0.0237596649484536 0.0805412371134021 1.98539327726773 0.323751987131549 2.74703523817088e-12 Inf 2.6304470336358e-06 1775
0.1 0.025 0.416 12 0.5 0.25 0.295 0.0335051546391753 1 0.1 0.128865979381443 0.0237596649484536 0.0805412371134021 0.778165587756088 0.390006493353673 2.20122607613726e-07 Inf -4.37436720179818e-07 1776
0.01 0.025 0.416 0 0.5 0.25 0.296 1 1 0.1 0.384615384615385 0.711538461538462 2.40384615384615 1.4170538194541 0.324278730639662 2.18666629248077e-09 Inf 4.82839268567403e-08 1777
0.1 0.025 0.416 0 0.5 0.25 0.296 1 1 0.1 3.84615384615385 0.711538461538462 2.40384615384615 0.739301400765247 0.390771031186419 1.82549975136226e-09 Inf -1.84300491856693e-06 1778
0.01 0.025 0.416 1 0.5 0.25 0.296 0.293785310734463 1 0.1 0.112994350282486 0.209039548022599 0.706214689265537 1.55962004875797 0.324278730639662 6.09047534627649e-12 Inf 2.62046909904612e-06 1779
0.1 0.025 0.416 1 0.5 0.25 0.296 0.293785310734463 1 0.1 1.12994350282486 0.209039548022599 0.706214689265537 0.743177322556323 0.390771031186419 1.36597969047081e-10 Inf -1.5788064119393e-06 1780
0.01 0.025 0.416 12 0.5 0.25 0.296 0.0335051546391753 1 0.1 0.0128865979381443 0.023840206185567 0.0805412371134021 1.98530433346038 0.324278730639662 1.24493511506618e-09 Inf 2.93749820090561e-06 1781
0.1 0.025 0.416 12 0.5 0.25 0.296 0.0335051546391753 1 0.1 0.128865979381443 0.023840206185567 0.0805412371134021 0.774142361709122 0.390771031186419 1.80877081115e-07 Inf -4.26464702552032e-07 1782
0.01 0.025 0.416 0 0.5 0.25 0.297 1 1 0.1 0.384615384615385 0.713942307692308 2.40384615384615 1.41580565127019 0.324805474147776 2.91557722409408e-09 Inf 4.8300644928112e-08 1783
0.1 0.025 0.416 0 0.5 0.25 0.297 1 1 0.1 3.84615384615385 0.713942307692308 2.40384615384615 0.735319559100301 0.391535569019165 1.28293026202542e-09 Inf -1.80965565305113e-06 1784
0.01 0.025 0.416 1 0.5 0.25 0.297 0.293785310734463 1 0.1 0.112994350282486 0.209745762711864 0.706214689265537 1.55866187100649 0.324805474147776 5.54888079928872e-12 Inf 2.60712189470436e-06 1785
0.1 0.025 0.416 1 0.5 0.25 0.297 0.293785310734463 1 0.1 1.12994350282486 0.209745762711864 0.706214689265537 0.739194042060942 0.391535569019165 9.10151398691994e-11 Inf -1.549503504783e-06 1786
0.01 0.025 0.416 12 0.5 0.25 0.297 0.0335051546391753 1 0.1 0.0128865979381443 0.0239207474226804 0.0805412371134021 1.98521388830867 0.324805474147776 9.40578547339865e-10 Inf 2.94361168085011e-06 1787
0.1 0.025 0.416 12 0.5 0.25 0.297 0.0335051546391753 1 0.1 0.128865979381443 0.0239207474226804 0.0805412371134021 0.770119431414654 0.391535569019165 1.48651315319548e-07 Inf -4.15731556846488e-07 1788
0.01 0.025 0.416 0 0.5 0.25 0.298 1 1 0.1 0.384615384615385 0.716346153846154 2.40384615384615 1.41456038339094 0.325332217655889 3.33088978621277e-09 Inf 4.83161608499927e-08 1789
0.1 0.025 0.416 0 0.5 0.25 0.298 1 1 0.1 3.84615384615385 0.716346153846154 2.40384615384615 0.73133945548589 0.392300106851911 9.60433677033024e-10 Inf -1.77275606921823e-06 1790
0.01 0.025 0.416 1 0.5 0.25 0.298 0.293785310734463 1 0.1 0.112994350282486 0.21045197740113 0.706214689265537 1.55770563052258 0.325332217655889 7.81980036279606e-12 Inf 2.59369093202899e-06 1791
0.1 0.025 0.416 1 0.5 0.25 0.298 0.293785310734463 1 0.1 1.12994350282486 0.21045197740113 0.706214689265537 0.735212306775268 0.392300106851911 8.00255556265839e-11 Inf -1.52043027490389e-06 1792
0.01 0.025 0.416 12 0.5 0.25 0.298 0.0335051546391753 1 0.1 0.0128865979381443 0.0240012886597938 0.0805412371134021 1.98512332767883 0.325332217655889 3.27154246401729e-10 Inf 2.9426639487351e-06 1793
0.1 0.025 0.416 12 0.5 0.25 0.298 0.0335051546391753 1 0.1 0.128865979381443 0.0240012886597938 0.0805412371134021 0.766096795989947 0.392300106851911 1.22201078520123e-07 Inf -4.05221788457588e-07 1794
0.01 0.025 0.416 0 0.5 0.25 0.299 1 1 0.1 0.384615384615385 0.71875 2.40384615384615 1.41331800475149 0.325858961164003 3.35167016363158e-09 Inf 4.83305848675286e-08 1795
0.1 0.025 0.416 0 0.5 0.25 0.299 1 1 0.1 3.84615384615385 0.71875 2.40384615384615 0.727361026967289 0.393064644684657 6.67018829059174e-10 Inf -1.74161466798273e-06 1796
0.01 0.025 0.416 1 0.5 0.25 0.299 0.293785310734463 1 0.1 0.112994350282486 0.211158192090395 0.706214689265537 1.55675132072122 0.325858961164003 7.83907661006111e-12 Inf 2.58035586764294e-06 1797
0.1 0.025 0.416 1 0.5 0.25 0.299 0.293785310734463 1 0.1 1.12994350282486 0.211158192090395 0.706214689265537 0.731232114616933 0.393064644684657 4.6297021771835e-11 Inf -1.49161795276465e-06 1798
0.01 0.025 0.416 12 0.5 0.25 0.299 0.0335051546391753 1 0.1 0.0128865979381443 0.0240818298969072 0.0805412371134021 1.98503026079665 0.325858961164003 1.95697451299548e-12 Inf 2.43354513729255e-06 1799
0.1 0.025 0.416 12 0.5 0.25 0.299 0.0335051546391753 1 0.1 0.128865979381443 0.0240818298969072 0.0805412371134021 0.762074454266745 0.393064644684657 1.0045660113478e-07 Inf -3.94929526303933e-07 1800
0.01 0.025 0.416 0 0.5 0.25 0.3 1 1 0.1 0.384615384615385 0.721153846153846 2.40384615384615 1.4120785043304 0.326385704672116 3.20414172971795e-09 Inf 4.83440717458095e-08 1801
0.1 0.025 0.416 0 0.5 0.25 0.3 1 1 0.1 3.84615384615385 0.721153846153846 2.40384615384615 0.72338431181263 0.393829182517403 6.26143636939247e-10 Inf -1.71023483092059e-06 1802
0.01 0.025 0.416 1 0.5 0.25 0.3 0.293785310734463 1 0.1 0.112994350282486 0.211864406779661 0.706214689265537 1.55579894483146 0.326385704672116 8.8690860211571e-12 Inf 2.56900904149759e-06 1803
0.1 0.025 0.416 1 0.5 0.25 0.3 0.293785310734463 1 0.1 1.12994350282486 0.211864406779661 0.706214689265537 0.727253463565794 0.393829182517403 4.86096163321292e-11 Inf -1.46308884824142e-06 1804
0.01 0.025 0.416 12 0.5 0.25 0.3 0.0335051546391753 1 0.1 0.0128865979381443 0.0241623711340206 0.0805412371134021 1.98494196125799 0.326385704672116 3.90505114456624e-07 Inf 3.37453995502557e-06 1805
0.1 0.025 0.416 12 0.5 0.25 0.3 0.0335051546391753 1 0.1 0.128865979381443 0.0241623711340206 0.0805412371134021 0.758052404781739 0.393829182517403 8.26530999753494e-08 Inf -3.84844534573325e-07 1806
0.01 0.025 0.416 0 0.5 0.25 0.301 1 1 0.1 0.384615384615385 0.723557692307692 2.40384615384615 1.41084187117417 0.32690342408769 2.96179081260561e-09 Inf 4.83566537923252e-08 1807
0.1 0.025 0.416 0 0.5 0.25 0.301 1 1 0.1 3.84615384615385 0.723557692307692 2.40384615384615 0.719409307043072 0.394583052184081 4.3833309204544e-10 Inf -1.67885989188488e-06 1808
0.01 0.025 0.416 1 0.5 0.25 0.301 0.293785310734463 1 0.1 0.112994350282486 0.212570621468927 0.706214689265537 1.55484846120309 0.32690342408769 9.90989235116757e-12 Inf 2.55366184032102e-06 1809
0.1 0.025 0.416 1 0.5 0.25 0.301 0.293785310734463 1 0.1 1.12994350282486 0.212570621468927 0.706214689265537 0.723276351644013 0.394583052184081 4.47505921208347e-11 Inf -1.43485937764698e-06 1810
0.01 0.025 0.416 12 0.5 0.25 0.301 0.0335051546391753 1 0.1 0.0128865979381443 0.024242912371134 0.0805412371134021 1.98485120195713 0.32690342408769 6.50775787425228e-12 Inf 2.93814765917055e-06 1811
0.1 0.025 0.416 12 0.5 0.25 0.301 0.0335051546391753 1 0.1 0.128865979381443 0.024242912371134 0.0805412371134021 0.754030645959035 0.394583052184081 6.80710475590984e-08 Inf -3.74961978300004e-07 1812
0.01 0.025 0.416 0 0.5 0.25 0.302 1 1 0.1 0.384615384615385 0.725961538461538 2.40384615384615 1.40960809439266 0.327421143503264 2.62766353120725e-09 Inf 4.83681633633992e-08 1813
0.1 0.025 0.416 0 0.5 0.25 0.302 1 1 0.1 3.84615384615385 0.725961538461538 2.40384615384615 0.715436010366777 0.39533692185076 3.34179128813616e-10 Inf -1.6476289917966e-06 1814
0.01 0.025 0.416 1 0.5 0.25 0.302 0.293785310734463 1 0.1 0.112994350282486 0.213276836158192 0.706214689265537 1.55389989674229 0.327421143503264 9.73221503386412e-12 Inf 2.54034355684496e-06 1815
0.1 0.025 0.416 1 0.5 0.25 0.302 0.293785310734463 1 0.1 1.12994350282486 0.213276836158192 0.706214689265537 0.719300776909498 0.39533692185076 3.64088204030111e-11 Inf -1.40694111450124e-06 1816
0.01 0.025 0.416 12 0.5 0.25 0.302 0.0335051546391753 1 0.1 0.0128865979381443 0.0243234536082474 0.0805412371134021 1.98476031443434 0.327421143503264 5.6211077459345e-12 Inf 2.92970324922148e-06 1817
0.1 0.025 0.416 12 0.5 0.25 0.302 0.0335051546391753 1 0.1 0.128865979381443 0.0243234536082474 0.0805412371134021 0.750009176030574 0.39533692185076 5.60788075039398e-08 Inf -3.65277097957861e-07 1818
0.01 0.025 0.416 0 0.5 0.25 0.303 1 1 0.1 0.384615384615385 0.728365384615385 2.40384615384615 1.40837716315378 0.327938862918838 2.28425800496979e-09 Inf 4.8378683614736e-08 1819
0.1 0.025 0.416 0 0.5 0.25 0.303 1 1 0.1 3.84615384615385 0.728365384615385 2.40384615384615 0.711464419850495 0.396090791517438 2.47271203512867e-10 Inf -1.61662693515252e-06 1820
0.01 0.025 0.416 1 0.5 0.25 0.303 0.293785310734463 1 0.1 0.112994350282486 0.213983050847458 0.706214689265537 1.55295323256825 0.327938862918838 1.10918912943347e-11 Inf 2.52704324610331e-06 1821
0.1 0.025 0.416 1 0.5 0.25 0.303 0.293785310734463 1 0.1 1.12994350282486 0.213983050847458 0.706214689265537 0.715326737444166 0.396090791517438 5.31968219474876e-11 Inf -1.37934255378669e-06 1822
0.01 0.025 0.416 12 0.5 0.25 0.303 0.0335051546391753 1 0.1 0.0128865979381443 0.0244039948453608 0.0805412371134021 1.9846694198453 0.327938862918838 4.74491830149831e-08 Inf 2.98943718735067e-06 1823
0.1 0.025 0.416 12 0.5 0.25 0.303 0.0335051546391753 1 0.1 0.128865979381443 0.0244039948453608 0.0805412371134021 0.745987993147819 0.396090791517438 4.61983098928864e-08 Inf -3.55781145711109e-07 1824
0.01 0.025 0.416 0 0.5 0.25 0.304 1 1 0.1 0.384615384615385 0.730769230769231 2.40384615384615 1.40714906668673 0.328456582334412 1.94265203923294e-09 Inf 4.83882791613155e-08 1825
0.1 0.025 0.416 0 0.5 0.25 0.304 1 1 0.1 3.84615384615385 0.730769230769231 2.40384615384615 0.70749453379333 0.396844661184117 1.67737213008223e-10 Inf -1.58590372673073e-06 1826
0.01 0.025 0.416 1 0.5 0.25 0.304 0.293785310734463 1 0.1 0.112994350282486 0.214689265536723 0.706214689265537 1.55200846130143 0.328456582334412 1.1133538535546e-11 Inf 2.51375938731258e-06 1827
0.1 0.025 0.416 1 0.5 0.25 0.304 0.293785310734463 1 0.1 1.12994350282486 0.214689265536723 0.706214689265537 0.711354231349415 0.396844661184117 4.0617967322909e-11 Inf -1.35206981305425e-06 1828
0.01 0.025 0.416 12 0.5 0.25 0.304 0.0335051546391753 1 0.1 0.0128865979381443 0.0244845360824742 0.0805412371134021 1.98457819104801 0.328456582334412 3.56525191314017e-11 Inf 2.88498363576473e-06 1829
0.1 0.025 0.416 12 0.5 0.25 0.304 0.0335051546391753 1 0.1 0.128865979381443 0.0244845360824742 0.0805412371134021 0.741967095325853 0.396844661184117 3.80644543055558e-08 Inf -3.46473131351832e-07 1830
0.01 0.025 0.416 0 0.5 0.25 0.305 1 1 0.1 0.384615384615385 0.733173076923077 2.40384615384615 1.40592379428028 0.328974301749986 1.61007596144458e-09 Inf 4.83968711773031e-08 1831
0.1 0.025 0.416 0 0.5 0.25 0.305 1 1 0.1 3.84615384615385 0.733173076923077 2.40384615384615 0.70352635062119 0.397598530850795 2.41455910821031e-10 Inf -1.55548999686284e-06 1832
0.01 0.025 0.416 1 0.5 0.25 0.305 0.293785310734463 1 0.1 0.112994350282486 0.215395480225989 0.706214689265537 1.55106557559736 0.328974301749986 1.02700903337194e-11 Inf 2.50048853389639e-06 1833
0.1 0.025 0.416 1 0.5 0.25 0.305 0.293785310734463 1 0.1 1.12994350282486 0.215395480225989 0.706214689265537 0.707383256743454 0.397598530850795 3.14940712398126e-11 Inf -1.32512705741661e-06 1834
0.01 0.025 0.416 12 0.5 0.25 0.305 0.0335051546391753 1 0.1 0.0128865979381443 0.0245650773195876 0.0805412371134021 1.98448734971423 0.328974301749986 2.74510280652562e-09 Inf 2.93330641842893e-06 1835
0.1 0.025 0.416 12 0.5 0.25 0.305 0.0335051546391753 1 0.1 0.128865979381443 0.0245650773195876 0.0805412371134021 0.737946480561642 0.397598530850795 3.1354634829478e-08 Inf -3.37346552747864e-07 1836
0.01 0.025 0.416 0 0.5 0.25 0.306 1 1 0.1 0.384615384615385 0.735576923076923 2.40384615384615 1.40470133528069 0.329483228305387 1.29483201938285e-09 Inf 4.84045006299283e-08 1837
0.1 0.025 0.416 0 0.5 0.25 0.306 1 1 0.1 3.84615384615385 0.735576923076923 2.40384615384615 0.699559868841046 0.398341954210883 1.16191056775961e-10 Inf -1.52540457498684e-06 1838
0.01 0.025 0.416 1 0.5 0.25 0.306 0.293785310734463 1 0.1 0.112994350282486 0.216101694915254 0.706214689265537 1.55012456813726 0.329483228305387 1.33860977857836e-11 Inf 2.48722376838817e-06 1839
0.1 0.025 0.416 1 0.5 0.25 0.306 0.293785310734463 1 0.1 1.12994350282486 0.216101694915254 0.706214689265537 0.703413811755929 0.398341954210883 3.53748003112386e-11 Inf -1.29851730090724e-06 1840
0.01 0.025 0.416 12 0.5 0.25 0.306 0.0335051546391753 1 0.1 0.0128865979381443 0.024645618556701 0.0805412371134021 1.98439620789717 0.329483228305387 1.46656783939214e-10 Inf 2.92834361181882e-06 1841
0.1 0.025 0.416 12 0.5 0.25 0.306 0.0335051546391753 1 0.1 0.128865979381443 0.024645618556701 0.0805412371134021 0.733926169086196 0.398341954210883 2.58318089748494e-08 Inf -3.25180139038039e-07 1842
0.01 0.025 0.416 0 0.5 0.25 0.307 1 1 0.1 0.384615384615385 0.737980769230769 2.40384615384615 1.40348167909318 0.329992154860787 1.02928343626019e-09 Inf 4.84111896126294e-08 1843
0.1 0.025 0.416 0 0.5 0.25 0.307 1 1 0.1 3.84615384615385 0.737980769230769 2.40384615384615 0.695595087008686 0.399085377570971 1.88957571811699e-10 Inf -1.49565918866612e-06 1844
0.01 0.025 0.416 1 0.5 0.25 0.307 0.293785310734463 1 0.1 0.112994350282486 0.21680790960452 0.706214689265537 1.54918543159787 0.329992154860787 1.14582510146732e-11 Inf 2.47394953378777e-06 1845
0.1 0.025 0.416 1 0.5 0.25 0.307 0.293785310734463 1 0.1 1.12994350282486 0.21680790960452 0.706214689265537 0.699445894527288 0.399085377570971 1.22418836569077e-05 Inf -1.01222653159372e-06 1846
0.01 0.025 0.416 12 0.5 0.25 0.307 0.0335051546391753 1 0.1 0.0128865979381443 0.0247261597938144 0.0805412371134021 1.9843044000054 0.329992154860787 2.26279932291629e-12 Inf 2.80177346367871e-06 1847
0.1 0.025 0.416 12 0.5 0.25 0.307 0.0335051546391753 1 0.1 0.128865979381443 0.0247261597938144 0.0805412371134021 0.729906109446986 0.399085377570971 2.12752045078424e-08 Inf -3.17091412294079e-07 1848
0.01 0.025 0.416 0 0.5 0.25 0.308 1 1 0.1 0.384615384615385 0.740384615384615 2.40384615384615 1.40226481518088 0.330501081416188 7.94518451030513e-10 Inf 4.84169297987336e-08 1849
0.1 0.025 0.416 0 0.5 0.25 0.308 1 1 0.1 3.84615384615385 0.740384615384615 2.40384615384615 0.691632003711074 0.399828800931059 6.2285121504857e-11 Inf -1.46626111513504e-06 1850
0.01 0.025 0.416 1 0.5 0.25 0.308 0.293785310734463 1 0.1 0.112994350282486 0.217514124293785 0.706214689265537 1.54824815859165 0.330501081416188 9.37105948395356e-12 Inf 2.46063126285723e-06 1851
0.1 0.025 0.416 1 0.5 0.25 0.308 0.293785310734463 1 0.1 1.12994350282486 0.217514124293785 0.706214689265537 0.695477925339972 0.399828800931059 1.00058181096291e-05 Inf -1.26881108419852e-06 1852
0.01 0.025 0.416 12 0.5 0.25 0.308 0.0335051546391753 1 0.1 0.0128865979381443 0.0248067010309278 0.0805412371134021 1.98421367799448 0.330501081416188 2.15993889440824e-12 Inf 2.91549375819322e-06 1853
0.1 0.025 0.416 12 0.5 0.25 0.308 0.0335051546391753 1 0.1 0.128865979381443 0.0248067010309278 0.0805412371134021 0.725886327504378 0.399828800931059 1.75207882507911e-08 Inf -3.09030699308099e-07 1854
0.01 0.025 0.416 0 0.5 0.25 0.309 1 1 0.1 0.384615384615385 0.742788461538462 2.40384615384615 1.40105073306385 0.331010007971589 5.95938742797841e-10 Inf 4.84217321794489e-08 1855
0.1 0.025 0.416 0 0.5 0.25 0.309 1 1 0.1 3.84615384615385 0.742788461538462 2.40384615384615 0.687670617554637 0.400572224291147 2.46845266449469e-10 Inf -1.43721494194615e-06 1856
0.01 0.025 0.416 1 0.5 0.25 0.309 0.293785310734463 1 0.1 0.112994350282486 0.218220338983051 0.706214689265537 1.54731274348485 0.331010007971589 1.06127190369065e-11 Inf 2.447532589267e-06 1857
0.1 0.025 0.416 1 0.5 0.25 0.309 0.293785310734463 1 0.1 1.12994350282486 0.218220338983051 0.706214689265537 0.691513347518586 0.400572224291147 8.17437137458354e-06 Inf -1.23893998060787e-06 1858
0.01 0.025 0.416 12 0.5 0.25 0.309 0.0335051546391753 1 0.1 0.0128865979381443 0.0248872422680412 0.0805412371134021 1.984122308604 0.331010007971589 8.08569636592815e-10 Inf 2.90930263502354e-06 1859
0.1 0.025 0.416 12 0.5 0.25 0.309 0.0335051546391753 1 0.1 0.128865979381443 0.0248872422680412 0.0805412371134021 0.721866820883313 0.400572224291147 1.44271354914766e-08 Inf -3.01027729465719e-07 1860
0.01 0.025 0.416 0 0.5 0.25 0.31 1 1 0.1 0.384615384615385 0.745192307692308 2.40384615384615 1.39983942231854 0.331518934526989 4.45198766740873e-10 Inf 4.84256009736228e-08 1861
0.1 0.025 0.416 0 0.5 0.25 0.31 1 1 0.1 3.84615384615385 0.745192307692308 2.40384615384615 0.683710927159264 0.401315647651235 4.48732176608346e-05 Inf -1.13940695001258e-06 1862
0.01 0.025 0.416 1 0.5 0.25 0.31 0.293785310734463 1 0.1 0.112994350282486 0.218926553672316 0.706214689265537 1.54637917710508 0.331518934526989 9.01152763521651e-12 Inf 2.4342920320608e-06 1863
0.1 0.025 0.416 1 0.5 0.25 0.31 0.293785310734463 1 0.1 1.12994350282486 0.218926553672316 0.706214689265537 0.687550239156617 0.401315647651235 6.67337109418187e-06 Inf -1.21026587029949e-06 1864
0.01 0.025 0.416 12 0.5 0.25 0.31 0.0335051546391753 1 0.1 0.0128865979381443 0.0249677835051546 0.0805412371134021 1.98403092667535 0.331518934526989 2.55553041627471e-08 Inf 2.91915403805021e-06 1865
0.1 0.025 0.416 12 0.5 0.25 0.31 0.0335051546391753 1 0.1 0.128865979381443 0.0249677835051546 0.0805412371134021 0.717847587236731 0.401315647651235 1.18849621047468e-08 Inf -2.93103778858939e-07 1866
0.01 0.025 0.416 0 0.5 0.25 0.311 1 1 0.1 0.384615384615385 0.747596153846154 2.40384615384615 1.39863087257872 0.332019291618493 3.21950133219673e-10 Inf 4.84286274415879e-08 1867
0.1 0.025 0.416 0 0.5 0.25 0.311 1 1 0.1 3.84615384615385 0.747596153846154 2.40384615384615 0.679751329278725 0.402048840452203 3.45767413564846e-05 Inf -1.41147413057485e-06 1868
0.01 0.025 0.416 1 0.5 0.25 0.311 0.293785310734463 1 0.1 0.112994350282486 0.219632768361582 0.706214689265537 1.5454474531127 0.332019291618493 1.02297476045621e-11 Inf 2.42103484526801e-06 1869
0.1 0.025 0.416 1 0.5 0.25 0.311 0.293785310734463 1 0.1 1.12994350282486 0.219632768361582 0.706214689265537 0.683588608341459 0.402048840452203 5.44593614648647e-06 Inf -1.18252075176351e-06 1870
0.01 0.025 0.416 12 0.5 0.25 0.311 0.0335051546391753 1 0.1 0.0128865979381443 0.025048324742268 0.0805412371134021 1.98393936877043 0.332019291618493 9.84920409119461e-11 Inf 2.89622472438023e-06 1871
0.1 0.025 0.416 12 0.5 0.25 0.311 0.0335051546391753 1 0.1 0.128865979381443 0.025048324742268 0.0805412371134021 0.713828624236781 0.402048840452203 9.7939658917634e-09 Inf -2.85276911371479e-07 1872
0.01 0.025 0.416 0 0.5 0.25 0.312 1 1 0.1 0.384615384615385 0.75 2.40384615384615 1.39742507353279 0.332519648709997 2.15788498181269e-10 Inf 4.84306879044993e-08 1873
0.1 0.025 0.416 0 0.5 0.25 0.312 1 1 0.1 3.84615384615385 0.75 2.40384615384615 0.675795394204472 0.402782033253172 2.6677565523936e-05 Inf -1.37601910638052e-06 1874
0.01 0.025 0.416 1 0.5 0.25 0.312 0.293785310734463 1 0.1 0.112994350282486 0.220338983050847 0.706214689265537 1.54451756441599 0.332519648709997 8.56904824875215e-12 Inf 2.40774751836259e-06 1875
0.1 0.025 0.416 1 0.5 0.25 0.312 0.293785310734463 1 0.1 1.12994350282486 0.220338983050847 0.706214689265537 0.679628460716767 0.402782033253172 4.44103965058229e-06 Inf -1.15566354924601e-06 1876
0.01 0.025 0.416 12 0.5 0.25 0.312 0.0335051546391753 1 0.1 0.0128865979381443 0.0251288659793814 0.0805412371134021 1.98384697519866 0.332519648709997 7.08948177940982e-12 Inf 2.71904160376035e-06 1877
0.1 0.025 0.416 12 0.5 0.25 0.312 0.0335051546391753 1 0.1 0.128865979381443 0.0251288659793814 0.0805412371134021 0.709809929598431 0.402782033253172 8.0783640228621e-09 Inf -2.77557599348555e-07 1878
0.01 0.025 0.416 0 0.5 0.25 0.313 1 1 0.1 0.384615384615385 0.752403846153846 2.40384615384615 1.39622201492502 0.333020005801501 1.56129442707709e-10 Inf 4.84317330684547e-08 1879
0.1 0.025 0.416 0 0.5 0.25 0.313 1 1 0.1 3.84615384615385 0.752403846153846 2.40384615384615 0.67184106559051 0.40351522605414 2.06000143633811e-05 Inf -1.34270670021364e-06 1880
0.01 0.025 0.416 1 0.5 0.25 0.313 0.293785310734463 1 0.1 0.112994350282486 0.221045197740113 0.706214689265537 1.54358950389016 0.333020005801501 7.8926865043627e-12 Inf 2.39440335092489e-06 1881
0.1 0.025 0.416 1 0.5 0.25 0.313 0.293785310734463 1 0.1 1.12994350282486 0.221045197740113 0.706214689265537 0.675669801213518 0.40351522605414 3.61832602358003e-06 Inf -1.12954722175651e-06 1882
0.01 0.025 0.416 12 0.5 0.25 0.313 0.0335051546391753 1 0.1 0.0128865979381443 0.0252094072164948 0.0805412371134021 1.98375621129765 0.333020005801501 1.69948083383886e-12 Inf 2.89381896467766e-06 1883
0.1 0.025 0.416 12 0.5 0.25 0.313 0.0335051546391753 1 0.1 0.128865979381443 0.0252094072164948 0.0805412371134021 0.705791501039034 0.40351522605414 6.68194160245716e-09 Inf -2.69958429832684e-07 1884
0.01 0.025 0.416 0 0.5 0.25 0.314 1 1 0.1 0.384615384615385 0.754807692307692 2.40384615384615 1.39502168653817 0.333520362893004 1.06057274074089e-10 Inf 4.84288639190922e-08 1885
0.1 0.025 0.416 0 0.5 0.25 0.314 1 1 0.1 3.84615384615385 0.754807692307692 2.40384615384615 0.667888361587875 0.404248418855108 1.59206162945735e-05 Inf -1.31117225815602e-06 1886
0.01 0.025 0.416 1 0.5 0.25 0.314 0.293785310734463 1 0.1 0.112994350282486 0.221751412429379 0.706214689265537 1.54266326467456 0.333520362893004 9.87571135979692e-12 Inf 2.381014240882e-06 1887
0.1 0.025 0.416 1 0.5 0.25 0.314 0.293785310734463 1 0.1 1.12994350282486 0.221751412429379 0.706214689265537 0.671712632796022 0.404248418855108 2.94703046517519e-06 Inf -1.10410519693627e-06 1888
0.01 0.025 0.416 12 0.5 0.25 0.314 0.0335051546391753 1 0.1 0.0128865979381443 0.0252899484536082 0.0805412371134021 1.98366458862019 0.333520362893004 6.33403399175059e-12 Inf 2.90413936010481e-06 1889
0.1 0.025 0.416 12 0.5 0.25 0.314 0.0335051546391753 1 0.1 0.128865979381443 0.0252899484536082 0.0805412371134021 0.701773336309933 0.404248418855108 5.5343486165399e-09 Inf -2.62484193325196e-07 1890
0.01 0.025 0.416 0 0.5 0.25 0.315 1 1 0.1 0.384615384615385 0.757211538461539 2.40384615384615 1.39382407828032 0.334020719984508 8.1299411647251e-11 Inf 4.84314517379403e-08 1891
0.1 0.025 0.416 0 0.5 0.25 0.315 1 1 0.1 3.84615384615385 0.757211538461539 2.40384615384615 0.663937296644593 0.404981611656077 1.23165342209575e-05 Inf -1.28098553575651e-06 1892
0.01 0.025 0.416 1 0.5 0.25 0.315 0.293785310734463 1 0.1 0.112994350282486 0.222457627118644 0.706214689265537 1.54173883952458 0.334020719984508 8.28287438636721e-12 Inf 2.36751802318302e-06 1893
0.1 0.025 0.416 1 0.5 0.25 0.315 0.293785310734463 1 0.1 1.12994350282486 0.222457627118644 0.706214689265537 0.667756958115195 0.404981611656077 2.39782998980032e-06 Inf -1.0793008186627e-06 1894
0.01 0.025 0.416 12 0.5 0.25 0.315 0.0335051546391753 1 0.1 0.0128865979381443 0.0253704896907216 0.0805412371134021 1.98357283385499 0.334020719984508 2.49649497255366e-10 Inf 2.90093247523604e-06 1895
0.1 0.025 0.416 12 0.5 0.25 0.315 0.0335051546391753 1 0.1 0.128865979381443 0.0253704896907216 0.0805412371134021 0.697755433173917 0.404981611656077 4.59262846676245e-09 Inf -2.55141881233545e-07 1896
0.01 0.025 0.416 0 0.5 0.25 0.316 1 1 0.1 0.384615384615385 0.759615384615385 2.40384615384615 1.39262917596839 0.33451272350149 7.02401470320524e-11 Inf 4.77254380459868e-08 1897
0.1 0.025 0.416 0 0.5 0.25 0.316 1 1 0.1 3.84615384615385 0.759615384615385 2.40384615384615 0.659987880939899 0.405704783742509 9.53471259135252e-06 Inf -1.25194774192039e-06 1898
0.01 0.025 0.416 1 0.5 0.25 0.316 0.293785310734463 1 0.1 0.112994350282486 0.22316384180791 0.706214689265537 1.54081622146126 0.33451272350149 6.52095044628709e-12 Inf 2.35389155844867e-06 1899
0.1 0.025 0.416 1 0.5 0.25 0.316 0.293785310734463 1 0.1 1.12994350282486 0.22316384180791 0.706214689265537 0.66380277875027 0.405704783742509 1.9500536134337e-06 Inf -1.05506223646579e-06 1900
0.01 0.025 0.416 12 0.5 0.25 0.316 0.0335051546391753 1 0.1 0.0128865979381443 0.0254510309278351 0.0805412371134021 1.98348032211031 0.33451272350149 1.80808586193459e-08 Inf 2.77458674458053e-06 1901
0.1 0.025 0.416 12 0.5 0.25 0.316 0.0335051546391753 1 0.1 0.128865979381443 0.0254510309278351 0.0805412371134021 0.693737789417254 0.405704783742509 3.81611705950469e-09 Inf -2.47933829244928e-07 1902
0.01 0.025 0.416 0 0.5 0.25 0.317 1 1 0.1 0.384615384615385 0.762019230769231 2.40384615384615 1.3914369816917 0.335004727018473 8.91245965917165e-11 Inf 4.84274705891963e-08 1903
0.1 0.025 0.416 0 0.5 0.25 0.317 1 1 0.1 3.84615384615385 0.762019230769231 2.40384615384615 0.656040121966859 0.40642795582894 7.38865178462333e-06 Inf -1.22385455669782e-06 1904
0.01 0.025 0.416 1 0.5 0.25 0.317 0.293785310734463 1 0.1 0.112994350282486 0.223870056497175 0.706214689265537 1.53989540352868 0.335004727018473 7.39086569723213e-12 Inf 2.34010857036449e-06 1905
0.1 0.025 0.416 1 0.5 0.25 0.317 0.293785310734463 1 0.1 1.12994350282486 0.223870056497175 0.706214689265537 0.659850095956404 0.40642795582894 1.58358522726887e-06 Inf -1.03135771328811e-06 1906
0.01 0.025 0.416 12 0.5 0.25 0.317 0.0335051546391753 1 0.1 0.0128865979381443 0.0255315721649485 0.0805412371134021 1.9833887486979 0.335004727018473 1.73165631139893e-10 Inf 2.81500918342115e-06 1907
0.1 0.025 0.416 12 0.5 0.25 0.317 0.0335051546391753 1 0.1 0.128865979381443 0.0255315721649485 0.0805412371134021 0.689720402835502 0.40642795582894 3.18220568298888e-09 Inf -2.40863211153908e-07 1908
0.01 0.025 0.416 0 0.5 0.25 0.318 1 1 0.1 0.384615384615385 0.764423076923077 2.40384615384615 1.39024747321436 0.335496730535455 2.25362173367216e-10 Inf 4.84005077128202e-08 1909
0.1 0.025 0.416 0 0.5 0.25 0.318 1 1 0.1 3.84615384615385 0.764423076923077 2.40384615384615 0.652094025296678 0.407151127915372 5.72994522562986e-06 Inf -1.19657047714661e-06 1910
0.01 0.025 0.416 1 0.5 0.25 0.318 0.293785310734463 1 0.1 0.112994350282486 0.224576271186441 0.706214689265537 1.53897637959106 0.335496730535455 8.93446427951972e-12 Inf 2.32627795226925e-06 1911
0.1 0.025 0.416 1 0.5 0.25 0.318 0.293785310734463 1 0.1 1.12994350282486 0.224576271186441 0.706214689265537 0.655898910189185 0.407151127915372 1.28589679355973e-06 Inf -1.00811866449169e-06 1912
0.01 0.025 0.416 12 0.5 0.25 0.318 0.0335051546391753 1 0.1 0.0128865979381443 0.0256121134020619 0.0805412371134021 1.98329713774351 0.335496730535455 3.05096919950287e-12 Inf 2.88118762170608e-06 1913
0.1 0.025 0.416 12 0.5 0.25 0.318 0.0335051546391753 1 0.1 0.128865979381443 0.0256121134020619 0.0805412371134021 0.685703271243102 0.407151127915372 2.65402093531375e-09 Inf -2.33931772064544e-07 1914
0.01 0.025 0.416 0 0.5 0.25 0.319 1 1 0.1 0.384615384615385 0.766826923076923 2.40384615384615 1.38906064494723 0.335988734052437 3.08763181688931e-09 Inf 4.84304640835376e-08 1915
0.1 0.025 0.416 0 0.5 0.25 0.319 1 1 0.1 3.84615384615385 0.766826923076923 2.40384615384615 0.648149594763169 0.407874300001804 4.4459299865518e-06 Inf -1.16999061688938e-06 1916
0.01 0.025 0.416 1 0.5 0.25 0.319 0.293785310734463 1 0.1 0.112994350282486 0.225282485875706 0.706214689265537 1.53805914281126 0.335988734052437 7.47540918055734e-12 Inf 2.31237971637377e-06 1917
0.1 0.025 0.416 1 0.5 0.25 0.319 0.293785310734463 1 0.1 1.12994350282486 0.225282485875706 0.706214689265537 0.651949221681261 0.407874300001804 1.04294295666385e-06 Inf -9.85337999748204e-07 1918
0.01 0.025 0.416 12 0.5 0.25 0.319 0.0335051546391753 1 0.1 0.0128865979381443 0.0256926546391753 0.0805412371134021 1.98320515904118 0.335988734052437 2.81259824458369e-11 Inf 2.8846314356068e-06 1919
0.1 0.025 0.416 12 0.5 0.25 0.319 0.0335051546391753 1 0.1 0.128865979381443 0.0256926546391753 0.0805412371134021 0.681686392470734 0.407874300001804 2.2213153469397e-09 Inf -2.27140426301009e-07 1920
0.01 0.025 0.416 0 0.5 0.25 0.32 1 1 0.1 0.384615384615385 0.769230769230769 2.40384615384615 1.38787648693247 0.33648073756942 3.61272893822928e-08 Inf 4.87988418562679e-08 1921
0.1 0.025 0.416 0 0.5 0.25 0.32 1 1 0.1 3.84615384615385 0.769230769230769 2.40384615384615 0.644206833081583 0.408597472088235 3.45140735202865e-06 Inf -1.14402752848797e-06 1922
0.01 0.025 0.416 1 0.5 0.25 0.32 0.293785310734463 1 0.1 0.112994350282486 0.225988700564972 0.706214689265537 1.53714368638957 0.33648073756942 7.51031181689399e-12 Inf 2.29839341048255e-06 1923
0.1 0.025 0.416 1 0.5 0.25 0.32 0.293785310734463 1 0.1 1.12994350282486 0.225988700564972 0.706214689265537 0.648001030184069 0.408597472088235 8.44931578508623e-07 Inf -9.62993700392989e-07 1924
0.01 0.025 0.416 12 0.5 0.25 0.32 0.0335051546391753 1 0.1 0.0128865979381443 0.0257731958762887 0.0805412371134021 1.98311307927013 0.33648073756942 3.25638101570519e-08 Inf 2.91712140143563e-06 1925
0.1 0.025 0.416 12 0.5 0.25 0.32 0.0335051546391753 1 0.1 0.128865979381443 0.0257731958762887 0.0805412371134021 0.677669764367032 0.408597472088235 1.86698331447466e-09 Inf -2.20488988011969e-07 1926
0.01 0.025 0.416 0 0.5 0.25 0.321 1 1 0.1 0.384615384615385 0.771634615384615 2.40384615384615 1.38669498916705 0.336964596207087 1.51265399331302e-05 Inf 1.87885247360242e-07 1927
0.1 0.025 0.416 0 0.5 0.25 0.321 1 1 0.1 3.84615384615385 0.771634615384615 2.40384615384615 0.640265741961905 0.409310827602414 2.68092498462158e-06 Inf -1.11861235024824e-06 1928
0.01 0.025 0.416 1 0.5 0.25 0.321 0.293785310734463 1 0.1 0.112994350282486 0.226694915254237 0.706214689265537 1.53623000423294 0.336964596207087 7.83510756274808e-12 Inf 2.2844140333822e-06 1929
0.1 0.025 0.416 1 0.5 0.25 0.321 0.293785310734463 1 0.1 1.12994350282486 0.226694915254237 0.706214689265537 0.644054335209199 0.409310827602414 6.83987102387262e-07 Inf -9.41059706827119e-07 1930
0.01 0.025 0.416 12 0.5 0.25 0.321 0.0335051546391753 1 0.1 0.0128865979381443 0.0258537371134021 0.0805412371134021 1.98295580396201 0.336964596207087 1.63742833571637e-07 Inf -1.05333266540719e-05 1931
0.1 0.025 0.416 12 0.5 0.25 0.321 0.0335051546391753 1 0.1 0.128865979381443 0.0258537371134021 0.0805412371134021 0.673653384789837 0.409310827602414 1.57425300573166e-09 Inf -2.13977597252057e-07 1932
0.01 0.025 0.416 0 0.5 0.25 0.322 1 1 0.1 0.384615384615385 0.774038461538462 2.40384615384615 1.38551614196869 0.337448454844754 4.24793714981497e-07 Inf 5.29536148263787e-08 1933
0.1 0.025 0.416 0 0.5 0.25 0.322 1 1 0.1 3.84615384615385 0.774038461538462 2.40384615384615 0.636326322427615 0.410024183116593 2.08396725742688e-06 Inf -1.09370300382938e-06 1934
0.01 0.025 0.416 1 0.5 0.25 0.322 0.293785310734463 1 0.1 0.112994350282486 0.227401129943503 0.706214689265537 1.5353180891178 0.337448454844754 4.34478841793151e-12 Inf 2.27033390132192e-06 1935
0.1 0.025 0.416 1 0.5 0.25 0.322 0.293785310734463 1 0.1 1.12994350282486 0.227401129943503 0.706214689265537 0.640109136110844 0.410024183116593 5.53035837846938e-07 Inf -9.19514728192627e-07 1936
0.01 0.025 0.416 12 0.5 0.25 0.322 0.0335051546391753 1 0.1 0.0128865979381443 0.0259342783505155 0.0805412371134021 1.98292872366017 0.337448454844754 1.17254450246462e-09 Inf 2.87088244776967e-06 1937
0.1 0.025 0.416 12 0.5 0.25 0.322 0.0335051546391753 1 0.1 0.128865979381443 0.0259342783505155 0.0805412371134021 0.669637251614383 0.410024183116593 1.33339345641248e-09 Inf -2.07605591939775e-07 1938
0.01 0.025 0.416 0 0.5 0.25 0.323 1 1 0.1 0.384615384615385 0.776442307692308 2.40384615384615 1.38433993561456 0.337932313482421 3.67428309999696e-11 Inf 4.83925153282883e-08 1939
0.1 0.025 0.416 0 0.5 0.25 0.323 1 1 0.1 3.84615384615385 0.776442307692308 2.40384615384615 0.632388574996827 0.410737538630772 1.62072627940546e-06 Inf -1.06925499965271e-06 1940
0.01 0.025 0.416 1 0.5 0.25 0.323 0.293785310734463 1 0.1 0.112994350282486 0.228107344632768 0.706214689265537 1.53440793456976 0.337932313482421 7.14063530526943e-12 Inf 2.25616832372211e-06 1941
0.1 0.025 0.416 1 0.5 0.25 0.323 0.293785310734463 1 0.1 1.12994350282486 0.228107344632768 0.706214689265537 0.636165431919568 0.410737538630772 4.47033434061717e-07 Inf -8.98344333033485e-07 1942
0.01 0.025 0.416 12 0.5 0.25 0.323 0.0335051546391753 1 0.1 0.0128865979381443 0.0260148195876289 0.0805412371134021 1.98283440624126 0.337932313482421 6.9275033279248e-10 Inf 2.44250417202885e-06 1943
0.1 0.025 0.416 12 0.5 0.25 0.323 0.0335051546391753 1 0.1 0.128865979381443 0.0260148195876289 0.0805412371134021 0.665621362730996 0.410737538630772 1.134236269143e-09 Inf -2.013722068539e-07 1944
0.01 0.025 0.416 0 0.5 0.25 0.324 1 1 0.1 0.384615384615385 0.778846153846154 2.40384615384615 1.3831663594096 0.338416172120088 1.00601986741111e-08 Inf 4.8314754752532e-08 1945
0.1 0.025 0.416 0 0.5 0.25 0.324 1 1 0.1 3.84615384615385 0.778846153846154 2.40384615384615 0.628452499685462 0.411450894144951 1.2607042501056e-06 Inf -1.04525355115737e-06 1946
0.01 0.025 0.416 1 0.5 0.25 0.324 0.293785310734463 1 0.1 0.112994350282486 0.228813559322034 0.706214689265537 1.53349953485758 0.338416172120088 7.65723595641532e-12 Inf 2.24205422660884e-06 1947
0.1 0.025 0.416 1 0.5 0.25 0.324 0.293785310734463 1 0.1 1.12994350282486 0.228813559322034 0.706214689265537 0.632223221611516 0.411450894144951 3.60631225868047e-07 Inf -8.77549447386716e-07 1948
0.01 0.025 0.416 12 0.5 0.25 0.324 0.0335051546391753 1 0.1 0.0128865979381443 0.0260953608247423 0.0805412371134021 1.98274412936619 0.338416172120088 8.75467018324194e-10 Inf 2.86161396212403e-06 1949
0.1 0.025 0.416 12 0.5 0.25 0.324 0.0335051546391753 1 0.1 0.128865979381443 0.0260953608247423 0.0805412371134021 0.661605716042723 0.411450894144951 9.71864866361472e-10 Inf -1.95276291192759e-07 1950
0.01 0.025 0.416 0 0.5 0.25 0.325 1 1 0.1 0.384615384615385 0.78125 2.40384615384615 1.38199540679749 0.338900030757755 2.91803581298211e-10 Inf 4.83772127912729e-08 1951
0.1 0.025 0.416 0 0.5 0.25 0.325 1 1 0.1 3.84615384615385 0.78125 2.40384615384615 0.624518096302255 0.412164249659129 9.81264714483565e-07 Inf -1.02166353299626e-06 1952
0.01 0.025 0.416 1 0.5 0.25 0.325 0.293785310734463 1 0.1 0.112994350282486 0.229519774011299 0.706214689265537 1.53259288295023 0.338900030757755 6.24764129319999e-12 Inf 2.22789708370641e-06 1953
0.1 0.025 0.416 1 0.5 0.25 0.325 0.293785310734463 1 0.1 1.12994350282486 0.229519774011299 0.706214689265537 0.628282504015036 0.412164249659129 2.90669963265433e-07 Inf -8.57107369578447e-07 1954
0.01 0.025 0.416 12 0.5 0.25 0.325 0.0335051546391753 1 0.1 0.0128865979381443 0.0261759020618557 0.0805412371134021 1.98265173960658 0.338900030757755 2.06193055685144e-10 Inf 2.85623048235095e-06 1955
0.1 0.025 0.416 12 0.5 0.25 0.325 0.0335051546391753 1 0.1 0.128865979381443 0.0261759020618557 0.0805412371134021 0.657590309467476 0.412164249659129 8.36109704041577e-10 Inf -1.89316706367126e-07 1956
0.01 0.025 0.416 0 0.5 0.25 0.326 1 1 0.1 0.384615384615385 0.783653846153846 2.40384615384615 1.38082706517167 0.33937594631437 5.25494092684653e-11 Inf 4.83682144336584e-08 1957
0.1 0.025 0.416 0 0.5 0.25 0.326 1 1 0.1 3.84615384615385 0.783653846153846 2.40384615384615 0.620585364315345 0.412867987233502 7.64100924754985e-07 Inf -9.98474765978585e-07 1958
0.01 0.025 0.416 1 0.5 0.25 0.326 0.293785310734463 1 0.1 0.112994350282486 0.230225988700565 0.706214689265537 1.53168797172091 0.33937594631437 7.25362825360065e-12 Inf 2.21357944707457e-06 1959
0.1 0.025 0.416 1 0.5 0.25 0.326 0.293785310734463 1 0.1 1.12994350282486 0.230225988700565 0.706214689265537 0.624343277816734 0.412867987233502 2.34053982320348e-07 Inf -8.37014332732977e-07 1960
0.01 0.025 0.416 12 0.5 0.25 0.326 0.0335051546391753 1 0.1 0.0128865979381443 0.0262564432989691 0.0805412371134021 1.98255794295499 0.33937594631437 2.38431670240846e-12 Inf 2.57378189161273e-06 1961
0.1 0.025 0.416 12 0.5 0.25 0.326 0.0335051546391753 1 0.1 0.128865979381443 0.0262564432989691 0.0805412371134021 0.653575140937085 0.412867987233502 7.23951515055332e-10 Inf -1.83491861871499e-07 1962
0.01 0.025 0.416 0 0.5 0.25 0.327 1 1 0.1 0.384615384615385 0.786057692307692 2.40384615384615 1.37966132599077 0.339851861870985 1.97803995405366e-11 Inf 4.83576582110956e-08 1963
0.1 0.025 0.416 0 0.5 0.25 0.327 1 1 0.1 3.84615384615385 0.786057692307692 2.40384615384615 0.61665430306295 0.413571724807874 5.95030228145443e-07 Inf -9.75672716452269e-07 1964
0.01 0.025 0.416 1 0.5 0.25 0.327 0.293785310734463 1 0.1 0.112994350282486 0.230932203389831 0.706214689265537 1.53078489515999 0.339851861870985 4.30336322132518e-12 Inf 2.21641644204684e-06 1965
0.1 0.025 0.416 1 0.5 0.25 0.327 0.293785310734463 1 0.1 1.12994350282486 0.230932203389831 0.706214689265537 0.620405541673223 0.413571724807874 1.88261728192862e-07 Inf -8.17261542884751e-07 1966
0.01 0.025 0.416 12 0.5 0.25 0.327 0.0335051546391753 1 0.1 0.0128865979381443 0.0263369845360825 0.0805412371134021 1.98246677149079 0.339851861870985 8.33237809860776e-08 Inf 2.93784973159905e-06 1967
0.1 0.025 0.416 12 0.5 0.25 0.327 0.0335051546391753 1 0.1 0.128865979381443 0.0263369845360825 0.0805412371134021 0.649560208395139 0.413571724807874 6.33626363183426e-10 Inf -1.77800573930575e-07 1968
0.01 0.025 0.416 0 0.5 0.25 0.328 1 1 0.1 0.384615384615385 0.788461538461539 2.40384615384615 1.37849817980096 0.3403277774276 1.31351596266427e-11 Inf 4.83462773148702e-08 1969
0.1 0.025 0.416 0 0.5 0.25 0.328 1 1 0.1 3.84615384615385 0.788461538461539 2.40384615384615 0.612724911729349 0.414275462382246 4.6359064792556e-07 Inf -9.53243686097061e-07 1970
0.01 0.025 0.416 1 0.5 0.25 0.328 0.293785310734463 1 0.1 0.112994350282486 0.231638418079096 0.706214689265537 1.52988345830387 0.3403277774276 6.1311511423412e-12 Inf 2.20387133753608e-06 1971
0.1 0.025 0.416 1 0.5 0.25 0.328 0.293785310734463 1 0.1 1.12994350282486 0.231638418079096 0.706214689265537 0.616469294135039 0.414275462382246 1.5122682012203e-07 Inf -7.97844500910472e-07 1972
0.01 0.025 0.416 12 0.5 0.25 0.328 0.0335051546391753 1 0.1 0.0128865979381443 0.0264175257731959 0.0805412371134021 1.98237419663184 0.3403277774276 2.44656898906737e-12 Inf 2.83935354172815e-06 1973
0.1 0.025 0.416 12 0.5 0.25 0.328 0.0335051546391753 1 0.1 0.128865979381443 0.0264175257731959 0.0805412371134021 0.64554550980177 0.414275462382246 5.57331850808973e-10 Inf -1.72241164553277e-07 1974
0.01 0.025 0.416 0 0.5 0.25 0.329 1 1 0.1 0.384615384615385 0.790865384615385 2.40384615384615 1.37733761718261 0.340803692984215 1.17768017560138e-11 Inf 4.83341117130109e-08 1975
0.1 0.025 0.416 0 0.5 0.25 0.329 1 1 0.1 3.84615384615385 0.790865384615385 2.40384615384615 0.608797189374645 0.414979199956619 3.61324754116765e-07 Inf -9.31181289187677e-07 1976
0.01 0.025 0.416 1 0.5 0.25 0.329 0.293785310734463 1 0.1 0.112994350282486 0.232344632768362 0.706214689265537 1.52898374414872 0.340803692984215 6.53610499057322e-12 Inf 2.1913593020173e-06 1977
0.1 0.025 0.416 1 0.5 0.25 0.329 0.293785310734463 1 0.1 1.12994350282486 0.232344632768362 0.706214689265537 0.612534533709998 0.414979199956619 1.21354610957414e-07 Inf -7.78757670460983e-07 1978
0.01 0.025 0.416 12 0.5 0.25 0.329 0.0335051546391753 1 0.1 0.0128865979381443 0.0264980670103093 0.0805412371134021 1.98228155572846 0.340803692984215 1.62005303790125e-09 Inf 2.83393099875795e-06 1979
0.1 0.025 0.416 12 0.5 0.25 0.329 0.0335051546391753 1 0.1 0.128865979381443 0.0264980670103093 0.0805412371134021 0.641531043130716 0.414979199956619 4.97478686717345e-10 Inf -1.66811874258155e-07 1980
0.01 0.025 0.416 0 0.5 0.25 0.33 1 1 0.1 0.384615384615385 0.793269230769231 2.40384615384615 1.37617962876418 0.34127960854083 1.04262154465573e-11 Inf 4.83211830548669e-08 1981
0.1 0.025 0.416 0 0.5 0.25 0.33 1 1 0.1 3.84615384615385 0.793269230769231 2.40384615384615 0.604871134977916 0.415682937530991 2.81725944906164e-07 Inf -9.09479460076135e-07 1982
0.01 0.025 0.416 1 0.5 0.25 0.33 0.293785310734463 1 0.1 0.112994350282486 0.233050847457627 0.706214689265537 1.52808574641437 0.34127960854083 5.63736557435135e-12 Inf 2.17888292219914e-06 1983
0.1 0.025 0.416 1 0.5 0.25 0.33 0.293785310734463 1 0.1 1.12994350282486 0.233050847457627 0.706214689265537 0.608601258874811 0.415682937530991 9.72122290721078e-08 Inf -7.59995280819048e-07 1984
0.01 0.025 0.416 12 0.5 0.25 0.33 0.0335051546391753 1 0.1 0.0128865979381443 0.0265786082474227 0.0805412371134021 1.98218881983353 0.34127960854083 6.38881655912193e-12 Inf 2.81757404529959e-06 1985
0.1 0.025 0.416 12 0.5 0.25 0.33 0.0335051546391753 1 0.1 0.128865979381443 0.0265786082474227 0.0805412371134021 0.63751680636713 0.415682937530991 4.62808477305621e-10 Inf -1.61511069296516e-07 1986
0.01 0.025 0.416 0 0.5 0.25 0.331 1 1 0.1 0.384615384615385 0.795673076923077 2.40384615384615 1.3750242052226 0.341747776200319 1.83436599243691e-11 Inf 4.83074951151963e-08 1987
0.1 0.025 0.416 0 0.5 0.25 0.331 1 1 0.1 3.84615384615385 0.795673076923077 2.40384615384615 0.600946747471117 0.41637725047288 2.19654833766292e-07 Inf -8.88129263798554e-07 1988
0.01 0.025 0.416 1 0.5 0.25 0.331 0.293785310734463 1 0.1 0.112994350282486 0.233757062146893 0.706214689265537 1.52718945876643 0.341747776200319 7.2526429306663e-12 Inf 2.16642912320708e-06 1989
0.1 0.025 0.416 1 0.5 0.25 0.331 0.293785310734463 1 0.1 1.12994350282486 0.233757062146893 0.706214689265537 0.604669468050222 0.41637725047288 7.77774936816522e-08 Inf -7.41553796701488e-07 1990
0.01 0.025 0.416 12 0.5 0.25 0.331 0.0335051546391753 1 0.1 0.0128865979381443 0.0266591494845361 0.0805412371134021 1.98209594072982 0.341747776200319 1.07076813464502e-07 Inf 2.89342765791289e-06 1991
0.1 0.025 0.416 12 0.5 0.25 0.331 0.0335051546391753 1 0.1 0.128865979381443 0.0266591494845361 0.0805412371134021 0.633502797510283 0.41637725047288 4.46836819281704e-10 Inf -1.56336976309124e-07 1992
0.01 0.025 0.416 0 0.5 0.25 0.332 1 1 0.1 0.384615384615385 0.798076923076923 2.40384615384615 1.37387133728324 0.342215943859809 1.39310785129965e-11 Inf 4.82930679890359e-08 1993
0.1 0.025 0.416 0 0.5 0.25 0.332 1 1 0.1 3.84615384615385 0.798076923076923 2.40384615384615 0.597024025709275 0.41707156341477 1.71277537652781e-07 Inf -8.67128409798301e-07 1994
0.01 0.025 0.416 1 0.5 0.25 0.332 0.293785310734463 1 0.1 0.112994350282486 0.234463276836158 0.706214689265537 1.52629487518918 0.342215943859809 5.35806121693128e-12 Inf 2.1540333808856e-06 1995
0.1 0.025 0.416 1 0.5 0.25 0.332 0.293785310734463 1 0.1 1.12994350282486 0.234463276836158 0.706214689265537 0.600739159646335 0.41707156341477 6.21760768843016e-08 Inf -7.23428460691622e-07 1996
0.01 0.025 0.416 12 0.5 0.25 0.332 0.0335051546391753 1 0.1 0.0128865979381443 0.0267396907216495 0.0805412371134021 1.98200330913381 0.342215943859809 5.43977276400848e-08 Inf 2.87804829945948e-06 1997
0.1 0.025 0.416 12 0.5 0.25 0.332 0.0335051546391753 1 0.1 0.128865979381443 0.0267396907216495 0.0805412371134021 0.629489014573223 0.41707156341477 4.42843033077178e-10 Inf -1.51287869953887e-07 1998
0.01 0.025 0.416 0 0.5 0.25 0.333 1 1 0.1 0.384615384615385 0.800480769230769 2.40384615384615 1.37272101571943 0.342684111519299 1.88488114005736e-11 Inf 4.82779044519432e-08 1999
0.1 0.025 0.416 0 0.5 0.25 0.333 1 1 0.1 3.84615384615385 0.800480769230769 2.40384615384615 0.59310296852953 0.417765876356659 1.33530750012767e-07 Inf -8.46472448745583e-07 2000
0.01 0.025 0.416 1 0.5 0.25 0.333 0.293785310734463 1 0.1 0.112994350282486 0.235169491525424 0.706214689265537 1.52540198935429 0.342684111519299 4.3179487763112e-12 Inf 2.14167115097919e-06 2001
0.1 0.025 0.416 1 0.5 0.25 0.333 0.293785310734463 1 0.1 1.12994350282486 0.235169491525424 0.706214689265537 0.596810332039601 0.417765876356659 4.9600784438053e-08 Inf -7.05615943008553e-07 2002
0.01 0.025 0.416 12 0.5 0.25 0.333 0.0335051546391753 1 0.1 0.0128865979381443 0.0268202319587629 0.0805412371134021 1.98191020520942 0.342684111519299 5.95684017216935e-09 Inf 2.76855346248439e-06 2003
0.1 0.025 0.416 12 0.5 0.25 0.333 0.0335051546391753 1 0.1 0.128865979381443 0.0268202319587629 0.0805412371134021 0.625475455580897 0.417765876356659 4.47522562410652e-10 Inf -1.46362128250477e-07 2004
0.01 0.025 0.416 0 0.5 0.25 0.334 1 1 0.1 0.384615384615385 0.802884615384615 2.40384615384615 1.37157323135228 0.343152279178789 1.6846968264872e-11 Inf 4.82620119424126e-08 2005
0.1 0.025 0.416 0 0.5 0.25 0.334 1 1 0.1 3.84615384615385 0.802884615384615 2.40384615384615 0.589183574735776 0.418460189298548 1.04232247111202e-07 Inf -8.26155646393989e-07 2006
0.01 0.025 0.416 1 0.5 0.25 0.334 0.293785310734463 1 0.1 0.112994350282486 0.235875706214689 0.706214689265537 1.52451079512423 0.343152279178789 4.25605384268835e-12 Inf 2.12934455789959e-06 2007
0.1 0.025 0.416 1 0.5 0.25 0.334 0.293785310734463 1 0.1 1.12994350282486 0.235875706214689 0.706214689265537 0.592883007357923 0.418460189298548 3.95255417146023e-08 Inf -6.84681833618139e-07 2008
0.01 0.025 0.416 12 0.5 0.25 0.334 0.0335051546391753 1 0.1 0.0128865979381443 0.0269007731958763 0.0805412371134021 1.9818174836958 0.343152279178789 3.78929235477291e-07 Inf 3.04735725009664e-06 2009
0.1 0.025 0.416 12 0.5 0.25 0.334 0.0335051546391753 1 0.1 0.128865979381443 0.0269007731958763 0.0805412371134021 0.621462118574407 0.418460189298548 4.58253334584269e-10 Inf -1.41557487176591e-07 2010
0.01 0.025 0.416 0 0.5 0.25 0.335 1 1 0.1 0.384615384615385 0.805288461538462 2.40384615384615 1.37042797505029 0.343620446838279 1.26003651956808e-11 Inf 4.82453991201837e-08 2011
0.1 0.025 0.416 0 0.5 0.25 0.335 1 1 0.1 3.84615384615385 0.805288461538462 2.40384615384615 0.585265843107592 0.419154502240437 8.12801528859985e-08 Inf -8.0617621295298e-07 2012
0.01 0.025 0.416 1 0.5 0.25 0.335 0.293785310734463 1 0.1 0.112994350282486 0.236581920903955 0.706214689265537 1.52362128639191 0.343620446838279 5.72404623699896e-12 Inf 2.11705483132985e-06 2013
0.1 0.025 0.416 1 0.5 0.25 0.335 0.293785310734463 1 0.1 1.12994350282486 0.236581920903955 0.706214689265537 0.588957131671707 0.419154502240437 3.14380117077961e-08 Inf -6.68173991580367e-07 2014
0.01 0.025 0.416 12 0.5 0.25 0.335 0.0335051546391753 1 0.1 0.0128865979381443 0.0269813144329897 0.0805412371134021 1.98172453004801 0.343620446838279 6.40251364078526e-10 Inf 2.7976291744336e-06 2015
0.1 0.025 0.416 12 0.5 0.25 0.335 0.0335051546391753 1 0.1 0.128865979381443 0.0269813144329897 0.0805412371134021 0.617449001604631 0.419154502240437 4.72750578267567e-10 Inf -1.36872500111629e-07 2016
0.01 0.025 0.416 0 0.5 0.25 0.336 1 1 0.1 0.384615384615385 0.807692307692308 2.40384615384615 1.36928523772901 0.344081055439061 1.45035095044932e-11 Inf 4.82280738678398e-08 2017
0.1 0.025 0.416 0 0.5 0.25 0.336 1 1 0.1 3.84615384615385 0.807692307692308 2.40384615384615 0.581349772404938 0.419839578709376 6.33187468013219e-08 Inf -7.86530612417735e-07 2018
0.01 0.025 0.416 1 0.5 0.25 0.336 0.293785310734463 1 0.1 0.112994350282486 0.23728813559322 0.706214689265537 1.5227334570825 0.344081055439061 6.49771902949681e-12 Inf 2.10480268769686e-06 2019
0.1 0.025 0.416 1 0.5 0.25 0.336 0.293785310734463 1 0.1 1.12994350282486 0.23728813559322 0.706214689265537 0.585032732765389 0.419839578709376 2.49698579590785e-08 Inf -6.51833380438394e-07 2020
0.01 0.025 0.416 12 0.5 0.25 0.336 0.0335051546391753 1 0.1 0.0128865979381443 0.0270618556701031 0.0805412371134021 1.98163076579905 0.344081055439061 3.43116382032355e-07 Inf 3.04216885926856e-06 2021
0.1 0.025 0.416 12 0.5 0.25 0.336 0.0335051546391753 1 0.1 0.128865979381443 0.0270618556701031 0.0805412371134021 0.613436102736736 0.419839578709376 4.90990668261526e-10 Inf -1.32305121691711e-07 2022
0.01 0.025 0.416 0 0.5 0.25 0.337 1 1 0.1 0.384615384615385 0.810096153846154 2.40384615384615 1.36814501035072 0.344541664039843 2.5274782267104e-11 Inf 4.82100392940055e-08 2023
0.1 0.025 0.416 0 0.5 0.25 0.337 1 1 0.1 3.84615384615385 0.810096153846154 2.40384615384615 0.577435361381452 0.420524655178315 4.94141078610788e-08 Inf -7.67215785346664e-07 2024
0.01 0.025 0.416 1 0.5 0.25 0.337 0.293785310734463 1 0.1 0.112994350282486 0.237994350282486 0.706214689265537 1.5218473011548 0.344541664039843 5.7120419505452e-12 Inf 2.09258860306427e-06 2025
0.1 0.025 0.416 1 0.5 0.25 0.337 0.293785310734463 1 0.1 1.12994350282486 0.237994350282486 0.706214689265537 0.581109808786511 0.420524655178315 1.98009794533105e-08 Inf -6.35684197336506e-07 2026
0.01 0.025 0.416 12 0.5 0.25 0.337 0.0335051546391753 1 0.1 0.0128865979381443 0.0271423969072165 0.0805412371134021 1.98153838661119 0.344541664039843 2.03746065158272e-11 Inf 2.78216949101129e-06 2027
0.1 0.025 0.416 12 0.5 0.25 0.337 0.0335051546391753 1 0.1 0.128865979381443 0.0271423969072165 0.0805412371134021 0.60942342004937 0.420524655178315 5.09737654863507e-10 Inf -1.27853557074786e-07 2028
0.01 0.025 0.416 0 0.5 0.25 0.338 1 1 0.1 0.384615384615385 0.8125 2.40384615384615 1.36700728392416 0.345002272640625 1.96171967559167e-11 Inf 4.81913081662455e-08 2029
0.1 0.025 0.416 0 0.5 0.25 0.338 1 1 0.1 3.84615384615385 0.8125 2.40384615384615 0.573522630894018 0.421209731647254 3.85541902847564e-08 Inf -7.45035723170862e-07 2030
0.01 0.025 0.416 1 0.5 0.25 0.338 0.293785310734463 1 0.1 0.112994350282486 0.238700564971751 0.706214689265537 1.52096281260188 0.345002272640625 5.15747167195713e-12 Inf 2.08041297233841e-06 2031
0.1 0.025 0.416 1 0.5 0.25 0.338 0.293785310734463 1 0.1 1.12994350282486 0.238700564971751 0.706214689265537 0.577188357923913 0.421209731647254 1.56911343085486e-08 Inf -6.19743334540068e-07 2032
0.01 0.025 0.416 12 0.5 0.25 0.338 0.0335051546391753 1 0.1 0.0128865979381443 0.0272229381443299 0.0805412371134021 1.98144523998085 0.345002272640625 2.74324139792892e-12 Inf 2.77648176760792e-06 2033
0.1 0.025 0.416 12 0.5 0.25 0.338 0.0335051546391753 1 0.1 0.128865979381443 0.0272229381443299 0.0805412371134021 0.605410951631435 0.421209731647254 5.31825550612042e-10 Inf -1.23515908445615e-07 2034
0.01 0.025 0.416 0 0.5 0.25 0.339 1 1 0.1 0.384615384615385 0.814903846153846 2.40384615384615 1.36587204950411 0.345462881241407 2.1183055309848e-11 Inf 4.81718843703405e-08 2035
0.1 0.025 0.416 0 0.5 0.25 0.339 1 1 0.1 3.84615384615385 0.814903846153846 2.40384615384615 0.569611529865462 0.421894808116192 3.00592300495062e-08 Inf -7.27182998871978e-07 2036
0.01 0.025 0.416 1 0.5 0.25 0.339 0.293785310734463 1 0.1 0.112994350282486 0.239406779661017 0.706214689265537 1.52007998545082 0.345462881241407 3.4584141106464e-12 Inf 2.06827612647675e-06 2037
0.1 0.025 0.416 1 0.5 0.25 0.339 0.293785310734463 1 0.1 1.12994350282486 0.239406779661017 0.706214689265537 0.573268378372935 0.421894808116192 1.23988341538261e-08 Inf -6.04027009132313e-07 2038
0.01 0.025 0.416 12 0.5 0.25 0.339 0.0335051546391753 1 0.1 0.0128865979381443 0.0273034793814433 0.0805412371134021 1.98135203138171 0.345462881241407 4.97002092259002e-12 Inf 2.76937557319723e-06 2039
0.1 0.025 0.416 12 0.5 0.25 0.339 0.0335051546391753 1 0.1 0.128865979381443 0.0273034793814433 0.0805412371134021 0.601398695586756 0.421894808116192 5.5383476103843e-10 Inf -1.19290603062261e-07 2040
0.01 0.025 0.416 0 0.5 0.25 0.34 1 1 0.1 0.384615384615385 0.817307692307692 2.40384615384615 1.3647392981912 0.345923489842188 3.14495096631617e-11 Inf 4.81517785644314e-08 2041
0.1 0.025 0.416 0 0.5 0.25 0.34 1 1 0.1 3.84615384615385 0.817307692307692 2.40384615384615 0.565702086143767 0.422579884585131 2.34377595664803e-08 Inf -7.09446815239101e-07 2042
0.01 0.025 0.416 1 0.5 0.25 0.34 0.293785310734463 1 0.1 0.112994350282486 0.240112994350283 0.706214689265537 1.51919776633282 0.345923489842188 4.80430972782386e-12 Inf 1.87694692466156e-06 2043
0.1 0.025 0.416 1 0.5 0.25 0.34 0.293785310734463 1 0.1 1.12994350282486 0.240112994350283 0.706214689265537 0.569349868362455 0.422579884585131 9.79070979845176e-09 Inf -5.88545340851621e-07 2044
0.01 0.025 0.416 12 0.5 0.25 0.34 0.0335051546391753 1 0.1 0.0128865979381443 0.0273840206185567 0.0805412371134021 1.98125876730048 0.345923489842188 6.66753247093033e-08 Inf 2.83784336374548e-06 2045
0.1 0.025 0.416 12 0.5 0.25 0.34 0.0335051546391753 1 0.1 0.128865979381443 0.0273840206185567 0.0805412371134021 0.597386650032559 0.422579884585131 5.80017919110665e-10 Inf -1.15175415815738e-07 2046
0.01 0.025 0.416 0 0.5 0.25 0.341 1 1 0.1 0.384615384615385 0.819711538461539 2.40384615384615 1.36360902113146 0.346376722132987 2.18859375067382e-11 Inf 4.8130994301232e-08 2047
0.1 0.025 0.416 0 0.5 0.25 0.341 1 1 0.1 3.84615384615385 0.819711538461539 2.40384615384615 0.561794298095115 0.423255907763149 1.82729426034811e-08 Inf -6.91877157343868e-07 2048
0.01 0.025 0.416 1 0.5 0.25 0.341 0.293785310734463 1 0.1 0.112994350282486 0.240819209039548 0.706214689265537 1.5183182817746 0.346376722132987 3.61561497194685e-06 Inf 2.06682391334922e-06 2049
0.1 0.025 0.416 1 0.5 0.25 0.341 0.293785310734463 1 0.1 1.12994350282486 0.240819209039548 0.706214689265537 0.565432826132105 0.423255907763149 7.71546999900341e-09 Inf -5.73307175677495e-07 2050
0.01 0.025 0.416 12 0.5 0.25 0.341 0.0335051546391753 1 0.1 0.0128865979381443 0.0274645618556701 0.0805412371134021 1.981165429484 0.346376722132987 3.63050332557319e-08 Inf 2.78348223603508e-06 2051
0.1 0.025 0.416 12 0.5 0.25 0.341 0.0335051546391753 1 0.1 0.128865979381443 0.0274645618556701 0.0805412371134021 0.593374813094983 0.423255907763149 6.06672167363653e-10 Inf -1.11168585725796e-07 2052
0.01 0.025 0.416 0 0.5 0.25 0.342 1 1 0.1 0.384615384615385 0.822115384615385 2.40384615384615 1.36248120951611 0.346829954423785 2.17611484387703e-11 Inf 4.81095451254632e-08 2053
0.1 0.025 0.416 0 0.5 0.25 0.342 1 1 0.1 3.84615384615385 0.822115384615385 2.40384615384615 0.557888164172365 0.423931930941167 1.42270679126533e-08 Inf -6.74511381693055e-07 2054
0.01 0.025 0.416 1 0.5 0.25 0.342 0.293785310734463 1 0.1 0.112994350282486 0.241525423728814 0.706214689265537 1.51744043927615 0.346829954423785 3.48763668553409e-06 Inf 2.05411507836484e-06 2055
0.1 0.025 0.416 1 0.5 0.25 0.342 0.293785310734463 1 0.1 1.12994350282486 0.241525423728814 0.706214689265537 0.561517249939926 0.423931930941167 6.06674672998242e-09 Inf -5.58318428822702e-07 2056
0.01 0.025 0.416 12 0.5 0.25 0.342 0.0335051546391753 1 0.1 0.0128865979381443 0.0275451030927835 0.0805412371134021 1.98107207239125 0.346829954423785 1.45719547539613e-12 Inf 2.74651369602807e-06 2057
0.1 0.025 0.416 12 0.5 0.25 0.342 0.0335051546391753 1 0.1 0.128865979381443 0.0275451030927835 0.0805412371134021 0.589363182915186 0.423931930941167 6.3833423963322e-10 Inf -1.07268399773819e-07 2058
0.01 0.025 0.416 0 0.5 0.25 0.343 1 1 0.1 0.384615384615385 0.824519230769231 2.40384615384615 1.3613558545812 0.347283186714584 1.49605883237314e-11 Inf 4.80874299269018e-08 2059
[truncated: 685,180 more chars]
