# Supplementary material for: A little goes a long way: Weak vaccine transmission facilitates oral vaccination campaigns against zoonotic pathogens
Source: PLoS Negl Trop Dis. 2019 Mar 8;13(3):e0007251. doi: 10.1371/journal.pntd.0007251 (PMC6426267; doi:10.1371/journal.pntd.0007251)
Supplement: S4 Appendix — This zip file contains R scripts that simulate and plot the numerical results presented in the manuscript. (ZIP) [file pntd.0007251.s004.zip › S4_RCode/Figure_4/Data/4_NonTrans.dat]

"d" "k" "delv" "xi" "L" "sig" "Rv" "kap" "xih" "dh" "sigh" "Lh" "TScale" "err1" "err2" "npar" "savg" "vavg"
0.416 0.01 0 0.0025 0.25 0 0 0.384615384615385 0.01 1 0 1 2.40384615384615 0 Inf 1 1 0
0.416 0.1 0 0.0025 0.25 0 0 3.84615384615385 0.01 1 0 1 2.40384615384615 0 Inf 2 1 0
0.416 0.01 0 0.025 0.25 0 0 0.384615384615385 0.1 1 0 1 2.40384615384615 0 Inf 3 1 0
0.416 0.1 0 0.025 0.25 0 0 3.84615384615385 0.1 1 0 1 2.40384615384615 0 Inf 4 1 0
0.416 0.01 0 0.0025 0.25 0.005 0 0.384615384615385 0.01 1 0.0120192307692308 1 2.40384615384615 1.22077755890238e-11 Inf 5 0.989376410462348 0.0106235895376517
0.416 0.1 0 0.0025 0.25 0.005 0 3.84615384615385 0.01 1 0.0120192307692308 1 2.40384615384615 6.74822003832176e-11 Inf 6 0.989304365437211 0.0106956345627892
0.416 0.01 0 0.025 0.25 0.005 0 0.384615384615385 0.1 1 0.0120192307692308 1 2.40384615384615 1.39558486295099e-11 Inf 7 0.988321974067786 0.0116780259322141
0.416 0.1 0 0.025 0.25 0.005 0 3.84615384615385 0.1 1 0.0120192307692308 1 2.40384615384615 1.16860767590543e-10 Inf 8 0.988262438240079 0.0117375617599206
0.416 0.01 0 0.0025 0.25 0.01 0 0.384615384615385 0.01 1 0.0240384615384615 1 2.40384615384615 1.42110784945304e-11 Inf 9 0.979133580038566 0.0208664199614338
0.416 0.1 0 0.0025 0.25 0.01 0 3.84615384615385 0.01 1 0.0240384615384615 1 2.40384615384615 1.22009988917648e-10 Inf 10 0.978853532590415 0.0211464674095851
0.416 0.01 0 0.025 0.25 0.01 0 0.384615384615385 0.1 1 0.0240384615384615 1 2.40384615384615 5.8800395108527e-12 Inf 11 0.977044287252594 0.0229557127474059
0.416 0.1 0 0.025 0.25 0.01 0 3.84615384615385 0.1 1 0.0240384615384615 1 2.40384615384615 6.43886402529326e-11 Inf 12 0.976812998326582 0.0231870016734178
0.416 0.01 0 0.0025 0.25 0.015 0 0.384615384615385 0.01 1 0.0360576923076923 1 2.40384615384615 9.52045386970468e-12 Inf 13 0.969251398249813 0.0307486017501872
0.416 0.1 0 0.0025 0.25 0.015 0 3.84615384615385 0.01 1 0.0360576923076923 1 2.40384615384615 5.38398561844566e-11 Inf 14 0.968639192011528 0.031360807988472
0.416 0.01 0 0.025 0.25 0.015 0 0.384615384615385 0.1 1 0.0360576923076923 1 2.40384615384615 1.03469594003869e-11 Inf 15 0.96614664539418 0.0338533546058197
0.416 0.1 0 0.025 0.25 0.015 0 3.84615384615385 0.1 1 0.0360576923076923 1 2.40384615384615 1.15319850890749e-10 Inf 16 0.965641199412718 0.0343588005872819
0.416 0.01 0 0.0025 0.25 0.02 0 0.384615384615385 0.01 1 0.0480769230769231 1 2.40384615384615 1.43186330847644e-11 Inf 17 0.95971114634345 0.0402888536565496
0.416 0.1 0 0.0025 0.25 0.02 0 3.84615384615385 0.01 1 0.0480769230769231 1 2.40384615384615 1.29148566840875e-10 Inf 18 0.958653406114971 0.041346593885029
0.416 0.01 0 0.025 0.25 0.02 0 0.384615384615385 0.1 1 0.0480769230769231 1 2.40384615384615 7.7099437945094e-12 Inf 19 0.955610103313095 0.0443898966869053
0.416 0.1 0 0.025 0.25 0.02 0 3.84615384615385 0.1 1 0.0480769230769231 1 2.40384615384615 9.81542902511734e-11 Inf 20 0.954737062902973 0.0452629370970272
0.416 0.01 0 0.0025 0.25 0.025 0 0.384615384615385 0.01 1 0.0600961538461539 1 2.40384615384615 9.99667709722374e-12 Inf 21 0.950495378949184 0.0495046210508158
0.416 0.1 0 0.0025 0.25 0.025 0 3.84615384615385 0.01 1 0.0600961538461539 1 2.40384615384615 9.2091605174982e-11 Inf 22 0.948888588605943 0.0511114113940572
0.416 0.01 0 0.025 0.25 0.025 0 0.384615384615385 0.1 1 0.0600961538461539 1 2.40384615384615 6.52353171481934e-12 Inf 23 0.945416954556871 0.0545830454431294
0.416 0.1 0 0.025 0.25 0.025 0 3.84615384615385 0.1 1 0.0600961538461539 1 2.40384615384615 7.7202626236339e-11 Inf 24 0.944091082723874 0.0559089172761261
0.416 0.01 0 0.0025 0.25 0.03 0 0.384615384615385 0.01 1 0.0721153846153846 1 2.40384615384615 1.53232912469825e-11 Inf 25 0.941587817609146 0.0584121823908539
0.416 0.1 0 0.0025 0.25 0.03 0 3.84615384615385 0.01 1 0.0721153846153846 1 2.40384615384615 1.08434865253582e-10 Inf 26 0.939337485259403 0.0606625147405966
0.416 0.01 0 0.025 0.25 0.03 0 0.384615384615385 0.1 1 0.0721153846153846 1 2.40384615384615 8.254077976666e-12 Inf 27 0.935550631785708 0.0644493682142925
0.416 0.1 0 0.025 0.25 0.03 0 3.84615384615385 0.1 1 0.0721153846153846 1 2.40384615384615 1.04684316770687e-10 Inf 28 0.933694197681729 0.0663058023182708
0.416 0.01 0 0.0025 0.25 0.035 0 0.384615384615385 0.01 1 0.0841346153846154 1 2.40384615384615 5.8287194515394e-12 Inf 29 0.932974453569242 0.0670255464307583
0.416 0.1 0 0.0025 0.25 0.035 0 3.84615384615385 0.01 1 0.0841346153846154 1 2.40384615384615 1.61240867879719e-10 Inf 30 0.929993155947419 0.070006844052581
0.416 0.01 0 0.025 0.25 0.035 0 0.384615384615385 0.1 1 0.0841346153846154 1 2.40384615384615 9.20161863371405e-12 Inf 31 0.925995616618781 0.0740043833812194
0.416 0.1 0 0.025 0.25 0.035 0 3.84615384615385 0.1 1 0.0841346153846154 1 2.40384615384615 5.19769643991808e-11 Inf 32 0.92353776573839 0.0764622342616103
0.416 0.01 0 0.0025 0.25 0.04 0 0.384615384615385 0.01 1 0.0961538461538462 1 2.40384615384615 1.28359753381879e-11 Inf 33 0.924638815195256 0.0753611848047439
0.416 0.1 0 0.0025 0.25 0.04 0 3.84615384615385 0.01 1 0.0961538461538462 1 2.40384615384615 1.1872423877346e-10 Inf 34 0.920848957821288 0.0791510421787119
0.416 0.01 0 0.025 0.25 0.04 0 0.384615384615385 0.1 1 0.0961538461538462 1 2.40384615384615 9.0148929987599e-12 Inf 35 0.916737357909261 0.0832626420907386
0.416 0.1 0 0.025 0.25 0.04 0 3.84615384615385 0.1 1 0.0961538461538462 1 2.40384615384615 2.18119994288557e-10 Inf 36 0.913613540051548 0.0863864599484515
0.416 0.01 0 0.0025 0.25 0.045 0 0.384615384615385 0.01 1 0.108173076923077 1 2.40384615384615 1.38850111963684e-11 Inf 37 0.916568630143195 0.0834313698568045
0.416 0.1 0 0.0025 0.25 0.045 0 3.84615384615385 0.01 1 0.108173076923077 1 2.40384615384615 8.10076172808039e-11 Inf 38 0.911898529562808 0.0881014704371923
0.416 0.01 0 0.025 0.25 0.045 0 0.384615384615385 0.1 1 0.108173076923077 1 2.40384615384615 1.35802619150027e-11 Inf 39 0.907762197542792 0.0922378024572078
0.416 0.1 0 0.025 0.25 0.045 0 3.84615384615385 0.1 1 0.108173076923077 1 2.40384615384615 1.50512394214708e-10 Inf 40 0.903913646639958 0.0960863533600423
0.416 0.01 0 0.0025 0.25 0.05 0 0.384615384615385 0.01 1 0.120192307692308 1 2.40384615384615 1.30901123274185e-11 Inf 41 0.908751416303434 0.0912485836965656
0.416 0.1 0 0.0025 0.25 0.05 0 3.84615384615385 0.01 1 0.120192307692308 1 2.40384615384615 8.03651450942411e-11 Inf 42 0.903135776626214 0.0968642233737864
0.416 0.01 0 0.025 0.25 0.05 0 0.384615384615385 0.1 1 0.120192307692308 1 2.40384615384615 1.33461713902605e-11 Inf 43 0.8990573029636 0.1009426970364
0.416 0.1 0 0.025 0.25 0.05 0 3.84615384615385 0.1 1 0.120192307692308 1 2.40384615384615 1.35391947653218e-10 Inf 44 0.894430563546437 0.105569436453563
0.416 0.01 0 0.0025 0.25 0.055 0 0.384615384615385 0.01 1 0.132211538461538 1 2.40384615384615 1.04323077954049e-11 Inf 45 0.90117546206574 0.0988245379342605
0.416 0.1 0 0.0025 0.25 0.055 0 3.84615384615385 0.01 1 0.132211538461538 1 2.40384615384615 1.03696620734617e-10 Inf 46 0.89455485739884 0.10544514260116
0.416 0.01 0 0.025 0.25 0.055 0 0.384615384615385 0.1 1 0.132211538461538 1 2.40384615384615 1.5752760207377e-11 Inf 47 0.890610605727204 0.109389394272796
0.416 0.1 0 0.025 0.25 0.055 0 3.84615384615385 0.1 1 0.132211538461538 1 2.40384615384615 8.78370570722709e-11 Inf 48 0.885157101382786 0.114842898617214
0.416 0.01 0 0.0025 0.25 0.06 0 0.384615384615385 0.01 1 0.144230769230769 1 2.40384615384615 1.47541284745145e-11 Inf 49 0.893829767770772 0.106170232229228
0.416 0.1 0 0.0025 0.25 0.06 0 3.84615384615385 0.01 1 0.144230769230769 1 2.40384615384615 1.00640537570307e-10 Inf 50 0.886150170214468 0.113849829785532
0.416 0.01 0 0.025 0.25 0.06 0 0.384615384615385 0.1 1 0.144230769230769 1 2.40384615384615 1.0298858987845e-11 Inf 51 0.882410745460929 0.117589254539071
0.416 0.1 0 0.025 0.25 0.06 0 3.84615384615385 0.1 1 0.144230769230769 1 2.40384615384615 1.10926878793549e-10 Inf 52 0.876086385150837 0.123913614849163
0.416 0.01 0 0.0025 0.25 0.065 0 0.384615384615385 0.01 1 0.15625 1 2.40384615384615 1.16146259276917e-11 Inf 53 0.886703992420433 0.113296007579567
0.416 0.1 0 0.0025 0.25 0.065 0 3.84615384615385 0.01 1 0.15625 1 2.40384615384615 1.5759452076658e-10 Inf 54 0.877916341158691 0.122083658841309
0.416 0.01 0 0.025 0.25 0.065 0 0.384615384615385 0.1 1 0.15625 1 2.40384615384615 1.90780446995831e-11 Inf 55 0.87444701868502 0.12555298131498
0.416 0.1 0 0.025 0.25 0.065 0 3.84615384615385 0.1 1 0.15625 1 2.40384615384615 2.0071058703941e-10 Inf 56 0.867211837243063 0.132788162756937
0.416 0.01 0 0.0025 0.25 0.07 0 0.384615384615385 0.01 1 0.168269230769231 1 2.40384615384615 9.23097709382148e-12 Inf 57 0.879788405104095 0.120211594895905
0.416 0.1 0 0.0025 0.25 0.07 0 3.84615384615385 0.01 1 0.168269230769231 1 2.40384615384615 8.57922205499406e-11 Inf 58 0.869848212610495 0.130151787389505
0.416 0.01 0 0.025 0.25 0.07 0 0.384615384615385 0.1 1 0.168269230769231 1 2.40384615384615 9.82489090084471e-12 Inf 59 0.866709332009497 0.133290667990503
0.416 0.1 0 0.025 0.25 0.07 0 3.84615384615385 0.1 1 0.168269230769231 1 2.40384615384615 1.29719374131199e-10 Inf 60 0.858527161534393 0.141472838465607
0.416 0.01 0 0.0025 0.25 0.075 0 0.384615384615385 0.01 1 0.180288461538462 1 2.40384615384615 1.57048957172279e-11 Inf 61 0.873073840660916 0.126926159339084
0.416 0.1 0 0.0025 0.25 0.075 0 3.84615384615385 0.01 1 0.180288461538462 1 2.40384615384615 7.43772265998643e-11 Inf 62 0.861940832468742 0.138059167531258
0.416 0.01 0 0.025 0.25 0.075 0 0.384615384615385 0.1 1 0.180288461538462 1 2.40384615384615 8.45448711039865e-12 Inf 63 0.859188159276422 0.140811840723578
0.416 0.1 0 0.025 0.25 0.075 0 3.84615384615385 0.1 1 0.180288461538462 1 2.40384615384615 1.30529753672448e-10 Inf 64 0.850026328484373 0.149973671515627
0.416 0.01 0 0.0025 0.25 0.08 0 0.384615384615385 0.01 1 0.192307692307692 1 2.40384615384615 1.46508777332244e-11 Inf 65 0.866551659153411 0.133448340846589
0.416 0.1 0 0.0025 0.25 0.08 0 3.84615384615385 0.01 1 0.192307692307692 1 2.40384615384615 2.15902407063595e-10 Inf 66 0.854189444016255 0.145810555983745
0.416 0.01 0 0.025 0.25 0.08 0 0.384615384615385 0.1 1 0.192307692307692 1 2.40384615384615 1.09054154595611e-11 Inf 67 0.851874502264924 0.148125497735076
0.416 0.1 0 0.025 0.25 0.08 0 3.84615384615385 0.1 1 0.192307692307692 1 2.40384615384615 1.87365817305718e-10 Inf 68 0.841703561175614 0.158296438824386
0.416 0.01 0 0.0025 0.25 0.085 0 0.384615384615385 0.01 1 0.204326923076923 1 2.40384615384615 1.02806790858168e-11 Inf 69 0.860213708775459 0.139786291224541
0.416 0.1 0 0.0025 0.25 0.085 0 3.84615384615385 0.01 1 0.204326923076923 1 2.40384615384615 2.24409851812268e-10 Inf 70 0.846589476377891 0.153410523622109
0.416 0.01 0 0.025 0.25 0.085 0 0.384615384615385 0.1 1 0.204326923076923 1 2.40384615384615 9.0314006273573e-12 Inf 71 0.844759854618177 0.155240145381823
0.416 0.1 0 0.025 0.25 0.085 0 3.84615384615385 0.1 1 0.204326923076923 1 2.40384615384615 1.29800697967752e-10 Inf 72 0.833553322220568 0.166446677779432
0.416 0.01 0 0.0025 0.25 0.09 0 0.384615384615385 0.01 1 0.216346153846154 1 2.40384615384615 1.47006712358788e-11 Inf 73 0.854052291859913 0.145947708140087
0.416 0.1 0 0.0025 0.25 0.09 0 3.84615384615385 0.01 1 0.216346153846154 1 2.40384615384615 9.04660513167954e-11 Inf 74 0.839136535532424 0.160863464467576
0.416 0.01 0 0.025 0.25 0.09 0 0.384615384615385 0.1 1 0.216346153846154 1 2.40384615384615 1.55229856746431e-11 Inf 75 0.837836168688273 0.162163831311727
0.416 0.1 0 0.025 0.25 0.09 0 3.84615384615385 0.1 1 0.216346153846154 1 2.40384615384615 8.51823611647262e-11 Inf 76 0.825570301474286 0.174429698525714
0.416 0.01 0 0.0025 0.25 0.095 0 0.384615384615385 0.01 1 0.228365384615385 1 2.40384615384615 1.44583650607544e-11 Inf 77 0.848060133687785 0.151939866312215
0.416 0.1 0 0.0025 0.25 0.095 0 3.84615384615385 0.01 1 0.228365384615385 1 2.40384615384615 1.45737283352432e-10 Inf 78 0.831826395841053 0.168173604158947
0.416 0.01 0 0.025 0.25 0.095 0 0.384615384615385 0.1 1 0.228365384615385 1 2.40384615384615 1.52046986112708e-11 Inf 79 0.831095825027282 0.168904174972718
0.416 0.1 0 0.025 0.25 0.095 0 3.84615384615385 0.1 1 0.228365384615385 1 2.40384615384615 1.91045096409326e-10 Inf 80 0.817749404495856 0.182250595504144
0.416 0.01 0 0.0025 0.25 0.1 0 0.384615384615385 0.01 1 0.240384615384615 1 2.40384615384615 1.82014681104903e-11 Inf 81 0.842230353833258 0.157769646166742
0.416 0.1 0 0.0025 0.25 0.1 0 3.84615384615385 0.01 1 0.240384615384615 1 2.40384615384615 1.22259646850864e-10 Inf 82 0.824654992058258 0.175345007941742
0.416 0.01 0 0.025 0.25 0.1 0 0.384615384615385 0.1 1 0.240384615384615 1 2.40384615384615 8.72693584064166e-12 Inf 83 0.824531604281353 0.175468395718647
0.416 0.1 0 0.025 0.25 0.1 0 3.84615384615385 0.1 1 0.240384615384615 1 2.40384615384615 1.23952931252447e-10 Inf 84 0.810085741705838 0.189914258294162
0.416 0.01 0 0.0025 0.25 0.105 0 0.384615384615385 0.01 1 0.252403846153846 1 2.40384615384615 2.21068163774873e-11 Inf 85 0.836556439807226 0.163443560192774
0.416 0.1 0 0.0025 0.25 0.105 0 3.84615384615385 0.01 1 0.252403846153846 1 2.40384615384615 8.66762217555106e-11 Inf 86 0.817618411793252 0.182381588206748
0.416 0.01 0 0.025 0.25 0.105 0 0.384615384615385 0.1 1 0.252403846153846 1 2.40384615384615 1.67190705724352e-11 Inf 87 0.818136661269882 0.181863338730118
0.416 0.1 0 0.025 0.25 0.105 0 3.84615384615385 0.1 1 0.252403846153846 1 2.40384615384615 7.77559405751305e-11 Inf 88 0.802574618191205 0.197425381808795
0.416 0.01 0 0.0025 0.25 0.11 0 0.384615384615385 0.01 1 0.264423076923077 1 2.40384615384615 1.71236358426086e-11 Inf 89 0.831032222787097 0.168967777212903
0.416 0.1 0 0.0025 0.25 0.11 0 3.84615384615385 0.01 1 0.264423076923077 1 2.40384615384615 1.3867149095681e-10 Inf 90 0.810712888392618 0.189287111607382
0.416 0.01 0 0.025 0.25 0.11 0 0.384615384615385 0.1 1 0.264423076923077 1 2.40384615384615 8.45015724060261e-12 Inf 91 0.811904501054092 0.188095498945908
0.416 0.1 0 0.025 0.25 0.11 0 3.84615384615385 0.1 1 0.264423076923077 1 2.40384615384615 1.53957208093303e-10 Inf 92 0.795211524113114 0.204788475886886
0.416 0.01 0 0.0025 0.25 0.115 0 0.384615384615385 0.01 1 0.276442307692308 1 2.40384615384615 1.26877397477188e-11 Inf 93 0.825651855242696 0.174348144757304
0.416 0.1 0 0.0025 0.25 0.115 0 3.84615384615385 0.01 1 0.276442307692308 1 2.40384615384615 1.82912907042976e-10 Inf 94 0.80393479421701 0.19606520578299
0.416 0.01 0 0.025 0.25 0.115 0 0.384615384615385 0.1 1 0.276442307692308 1 2.40384615384615 1.1259909671324e-11 Inf 95 0.805828956819158 0.194171043180842
0.416 0.1 0 0.025 0.25 0.115 0 3.84615384615385 0.1 1 0.276442307692308 1 2.40384615384615 1.16231940738842e-10 Inf 96 0.78799212567634 0.21200787432366
0.416 0.01 0 0.0025 0.25 0.12 0 0.384615384615385 0.01 1 0.288461538461538 1 2.40384615384615 1.35448180449416e-11 Inf 97 0.820409790287684 0.179590209712316
0.416 0.1 0 0.0025 0.25 0.12 0 3.84615384615385 0.01 1 0.288461538461538 1 2.40384615384615 1.32365784999422e-10 Inf 98 0.797280634286608 0.202719365713392
0.416 0.01 0 0.025 0.25 0.12 0 0.384615384615385 0.1 1 0.288461538461538 1 2.40384615384615 1.18228760115358e-11 Inf 99 0.799904169411516 0.200095830588484
0.416 0.1 0 0.025 0.25 0.12 0 3.84615384615385 0.1 1 0.288461538461538 1 2.40384615384615 9.87854520406728e-11 Inf 100 0.780912256622366 0.219087743377634
0.416 0.01 0 0.0025 0.25 0.125 0 0.384615384615385 0.01 1 0.300480769230769 1 2.40384615384615 1.88561249947483e-11 Inf 101 0.815300762603194 0.184699237396806
0.416 0.1 0 0.0025 0.25 0.125 0 3.84615384615385 0.01 1 0.300480769230769 1 2.40384615384615 1.77303088877423e-10 Inf 102 0.790747040272025 0.209252959727975
0.416 0.01 0 0.025 0.25 0.125 0 0.384615384615385 0.1 1 0.300480769230769 1 2.40384615384615 1.72599157188813e-11 Inf 103 0.794124568388645 0.205875431611355
0.416 0.1 0 0.025 0.25 0.125 0 3.84615384615385 0.1 1 0.300480769230769 1 2.40384615384615 1.94325222580005e-10 Inf 104 0.773967910211041 0.226032089788959
0.416 0.01 0 0.0025 0.25 0.13 0 0.384615384615385 0.01 1 0.3125 1 2.40384615384615 1.51343382270852e-11 Inf 105 0.810319770795784 0.189680229204216
0.416 0.1 0 0.0025 0.25 0.13 0 3.84615384615385 0.01 1 0.3125 1 2.40384615384615 9.81731917981676e-11 Inf 106 0.784330764808873 0.215669235191127
0.416 0.01 0 0.025 0.25 0.13 0 0.384615384615385 0.1 1 0.3125 1 2.40384615384615 7.44934669505426e-12 Inf 107 0.788484854452473 0.211515145547527
0.416 0.1 0 0.025 0.25 0.13 0 3.84615384615385 0.1 1 0.3125 1 2.40384615384615 1.54068674484975e-10 Inf 108 0.767155231658386 0.232844768341614
0.416 0.01 0 0.0025 0.25 0.135 0 0.384615384615385 0.01 1 0.324519230769231 1 2.40384615384615 1.42662270885552e-11 Inf 109 0.805462061065432 0.194537938934568
0.416 0.1 0 0.0025 0.25 0.135 0 3.84615384615385 0.01 1 0.324519230769231 1 2.40384615384615 1.12262393825446e-10 Inf 110 0.778028676115908 0.221971323884092
0.416 0.01 0 0.025 0.25 0.135 0 0.384615384615385 0.1 1 0.324519230769231 1 2.40384615384615 2.07823480646852e-11 Inf 111 0.782979983149976 0.217020016850024
0.416 0.1 0 0.025 0.25 0.135 0 3.84615384615385 0.1 1 0.324519230769231 1 2.40384615384615 1.31198801822663e-10 Inf 112 0.76047051100055 0.23952948899945
0.416 0.01 0 0.0025 0.25 0.14 0 0.384615384615385 0.01 1 0.336538461538462 1 2.40384615384615 1.32543143127606e-11 Inf 113 0.800723112071492 0.199276887928508
0.416 0.1 0 0.0025 0.25 0.14 0 3.84615384615385 0.01 1 0.336538461538462 1 2.40384615384615 1.93277976956452e-10 Inf 114 0.771837752897958 0.228162247102042
0.416 0.01 0 0.025 0.25 0.14 0 0.384615384615385 0.1 1 0.336538461538462 1 2.40384615384615 1.54558033038654e-11 Inf 115 0.777605149735571 0.222394850264429
0.416 0.1 0 0.025 0.25 0.14 0 3.84615384615385 0.1 1 0.336538461538462 1 2.40384615384615 8.70400140851046e-11 Inf 116 0.753910176356179 0.246089823643821
0.416 0.01 0 0.0025 0.25 0.145 0 0.384615384615385 0.01 1 0.348557692307692 1 2.40384615384615 2.22179219466767e-11 Inf 117 0.796098620895301 0.203901379104699
0.416 0.1 0 0.0025 0.25 0.145 0 3.84615384615385 0.01 1 0.348557692307692 1 2.40384615384615 1.34298738796446e-10 Inf 118 0.765755079516216 0.234244920483784
0.416 0.01 0 0.025 0.25 0.145 0 0.384615384615385 0.1 1 0.348557692307692 1 2.40384615384615 1.64636915211958e-11 Inf 119 0.772355775099852 0.227644224900148
0.416 0.1 0 0.025 0.25 0.145 0 3.84615384615385 0.1 1 0.348557692307692 1 2.40384615384615 8.44424807855404e-11 Inf 120 0.747470787561453 0.252529212438547
0.416 0.01 0 0.0025 0.25 0.15 0 0.384615384615385 0.01 1 0.360576923076923 1 2.40384615384615 1.16748832823532e-11 Inf 121 0.791584490007863 0.208415509992137
0.416 0.1 0 0.0025 0.25 0.15 0 3.84615384615385 0.01 1 0.360576923076923 1 2.40384615384615 1.70153890977076e-10 Inf 122 0.759777841409702 0.240222158590298
0.416 0.01 0 0.025 0.25 0.15 0 0.384615384615385 0.1 1 0.360576923076923 1 2.40384615384615 1.24099341913819e-11 Inf 123 0.767227492678019 0.232772507321981
0.416 0.1 0 0.025 0.25 0.15 0 3.84615384615385 0.1 1 0.360576923076923 1 2.40384615384615 1.99141203527375e-10 Inf 124 0.741149030153993 0.258850969846007
0.416 0.01 0 0.0025 0.25 0.155 0 0.384615384615385 0.01 1 0.372596153846154 1 2.40384615384615 1.61895497008402e-11 Inf 125 0.787176815159617 0.212823184840383
0.416 0.1 0 0.0025 0.25 0.155 0 3.84615384615385 0.01 1 0.372596153846154 1 2.40384615384615 1.57808988099362e-10 Inf 126 0.753903320752749 0.246096679247251
0.416 0.01 0 0.025 0.25 0.155 0 0.384615384615385 0.1 1 0.372596153846154 1 2.40384615384615 1.26275101486328e-11 Inf 127 0.762216136259362 0.237783863740638
0.416 0.1 0 0.025 0.25 0.155 0 3.84615384615385 0.1 1 0.372596153846154 1 2.40384615384615 1.9183898913866e-10 Inf 128 0.73494170968352 0.26505829031648
0.416 0.01 0 0.0025 0.25 0.16 0 0.384615384615385 0.01 1 0.384615384615385 1 2.40384615384615 1.61907987017429e-11 Inf 129 0.782871874117088 0.217128125882912
0.416 0.1 0 0.0025 0.25 0.16 0 3.84615384615385 0.01 1 0.384615384615385 1 2.40384615384615 2.13699002937773e-10 Inf 130 0.74812889233447 0.25187110766553
0.416 0.01 0 0.025 0.25 0.16 0 0.384615384615385 0.1 1 0.384615384615385 1 2.40384615384615 9.35826416359475e-12 Inf 131 0.757317728626251 0.242682271373749
0.416 0.1 0 0.025 0.25 0.16 0 3.84615384615385 0.1 1 0.384615384615385 1 2.40384615384615 2.14373019336023e-10 Inf 132 0.728845746328738 0.271154253671262
0.416 0.01 0 0.0025 0.25 0.165 0 0.384615384615385 0.01 1 0.396634615384615 1 2.40384615384615 1.62359570232695e-11 Inf 133 0.778666116178093 0.221333883821907
0.416 0.1 0 0.0025 0.25 0.165 0 3.84615384615385 0.01 1 0.396634615384615 1 2.40384615384615 1.41123085439787e-10 Inf 134 0.742452019647074 0.257547980352926
0.416 0.01 0 0.025 0.25 0.165 0 0.384615384615385 0.1 1 0.396634615384615 1 2.40384615384615 1.39795952591726e-11 Inf 135 0.752528470957523 0.247471529042477
0.416 0.1 0 0.025 0.25 0.165 0 3.84615384615385 0.1 1 0.396634615384615 1 2.40384615384615 2.27308560862838e-10 Inf 136 0.722858169801403 0.277141830198597
0.416 0.01 0 0.0025 0.25 0.17 0 0.384615384615385 0.01 1 0.408653846153846 1 2.40384615384615 1.75037484506646e-11 Inf 137 0.774556152403465 0.225443847596535
0.416 0.1 0 0.0025 0.25 0.17 0 3.84615384615385 0.01 1 0.408653846153846 1 2.40384615384615 1.50495393924643e-10 Inf 138 0.736870251170743 0.263129748829257
0.416 0.01 0 0.025 0.25 0.17 0 0.384615384615385 0.1 1 0.408653846153846 1 2.40384615384615 1.95064797647859e-11 Inf 139 0.747844732936933 0.252155267063067
0.416 0.1 0 0.025 0.25 0.17 0 3.84615384615385 0.1 1 0.408653846153846 1 2.40384615384615 1.81474058003062e-10 Inf 140 0.716976114519835 0.283023885480165
0.416 0.01 0 0.0025 0.25 0.175 0 0.384615384615385 0.01 1 0.420673076923077 1 2.40384615384615 1.72169223322527e-11 Inf 141 0.770538746508775 0.229461253491225
0.416 0.1 0 0.0025 0.25 0.175 0 3.84615384615385 0.01 1 0.420673076923077 1 2.40384615384615 9.77605774110657e-11 Inf 142 0.731381216843732 0.268618783156268
0.416 0.01 0 0.025 0.25 0.175 0 0.384615384615385 0.1 1 0.420673076923077 1 2.40384615384615 1.62249103041745e-11 Inf 143 0.743263043512532 0.256736956487468
0.416 0.1 0 0.025 0.25 0.175 0 3.84615384615385 0.1 1 0.420673076923077 1 2.40384615384615 2.28324636974975e-10 Inf 144 0.711196815035429 0.288803184964571
0.416 0.01 0 0.0025 0.25 0.18 0 0.384615384615385 0.01 1 0.432692307692308 1 2.40384615384615 2.43491060647472e-11 Inf 145 0.766610806364643 0.233389193635357
0.416 0.1 0 0.0025 0.25 0.18 0 3.84615384615385 0.01 1 0.432692307692308 1 2.40384615384615 1.07055142528623e-10 Inf 146 0.725982624706907 0.274017375293093
0.416 0.01 0 0.025 0.25 0.18 0 0.384615384615385 0.1 1 0.432692307692308 1 2.40384615384615 1.78689008034638e-11 Inf 147 0.738780082257547 0.261219917742453
0.416 0.1 0 0.025 0.25 0.18 0 3.84615384615385 0.1 1 0.432692307692308 1 2.40384615384615 1.89514570703153e-10 Inf 148 0.705517601696784 0.294482398303216
0.416 0.01 0 0.0025 0.25 0.185 0 0.384615384615385 0.01 1 0.444711538461538 1 2.40384615384615 1.41657519048266e-11 Inf 149 0.76276937605869 0.23723062394131
0.416 0.1 0 0.0025 0.25 0.185 0 3.84615384615385 0.01 1 0.444711538461538 1 2.40384615384615 1.38991207432326e-10 Inf 150 0.720672257712815 0.279327742287185
0.416 0.01 0 0.025 0.25 0.185 0 0.384615384615385 0.1 1 0.444711538461538 1 2.40384615384615 1.41730793767891e-11 Inf 151 0.734392671287562 0.265607328712438
0.416 0.1 0 0.025 0.25 0.185 0 3.84615384615385 0.1 1 0.444711538461538 1 2.40384615384615 1.55311430383165e-10 Inf 152 0.699935896537223 0.300064103462777
0.416 0.01 0 0.0025 0.25 0.19 0 0.384615384615385 0.01 1 0.456730769230769 1 2.40384615384615 1.28290711387535e-11 Inf 153 0.759011628476319 0.240988371523681
0.416 0.1 0 0.0025 0.25 0.19 0 3.84615384615385 0.01 1 0.456730769230769 1 2.40384615384615 1.26723520565974e-10 Inf 154 0.71544797068991 0.28455202931009
0.416 0.01 0 0.025 0.25 0.19 0 0.384615384615385 0.1 1 0.456730769230769 1 2.40384615384615 2.16013318343755e-11 Inf 155 0.730097767692669 0.269902232307331
0.416 0.1 0 0.025 0.25 0.19 0 3.84615384615385 0.1 1 0.456730769230769 1 2.40384615384615 1.18541898519453e-10 Inf 156 0.694449209372346 0.305550790627654
0.416 0.01 0 0.0025 0.25 0.195 0 0.384615384615385 0.01 1 0.46875 1 2.40384615384615 1.56324120315077e-11 Inf 157 0.755334858361188 0.244665141638812
0.416 0.1 0 0.0025 0.25 0.195 0 3.84615384615385 0.01 1 0.46875 1 2.40384615384615 1.77409698043363e-10 Inf 158 0.710307687453238 0.289692312546762
0.416 0.01 0 0.025 0.25 0.195 0 0.384615384615385 0.1 1 0.46875 1 2.40384615384615 2.27325658297417e-11 Inf 159 0.725892456446694 0.274107543553306
0.416 0.1 0 0.025 0.25 0.195 0 3.84615384615385 0.1 1 0.46875 1 2.40384615384615 2.19734508366543e-10 Inf 160 0.689055134095224 0.310944865904776
0.416 0.01 0 0.0025 0.25 0.2 0 0.384615384615385 0.01 1 0.480769230769231 1 2.40384615384615 1.4724055308335e-11 Inf 161 0.751736475819575 0.248263524180425
0.416 0.1 0 0.0025 0.25 0.2 0 3.84615384615385 0.01 1 0.480769230769231 1 2.40384615384615 1.53181967110783e-10 Inf 162 0.705249398053393 0.294750601946607
0.416 0.01 0 0.025 0.25 0.2 0 0.384615384615385 0.1 1 0.480769230769231 1 2.40384615384615 1.42784950529773e-11 Inf 163 0.72177394375879 0.27822605624121
0.416 0.1 0 0.025 0.25 0.2 0 3.84615384615385 0.1 1 0.480769230769231 1 2.40384615384615 1.63864477542575e-10 Inf 164 0.683751345157661 0.316248654842339
0.416 0.01 0 0.0025 0.25 0.205 0 0.384615384615385 0.01 1 0.492788461538462 1 2.40384615384615 1.35015054691934e-11 Inf 165 0.748214000235856 0.251785999764144
0.416 0.1 0 0.0025 0.25 0.205 0 3.84615384615385 0.01 1 0.492788461538462 1 2.40384615384615 7.61131713211682e-11 Inf 166 0.700271156156037 0.299728843843963
0.416 0.01 0 0.025 0.25 0.205 0 0.384615384615385 0.1 1 0.492788461538462 1 2.40384615384615 1.48808743105633e-11 Inf 167 0.717739550835528 0.282260449164472
0.416 0.1 0 0.025 0.25 0.205 0 3.84615384615385 0.1 1 0.492788461538462 1 2.40384615384615 1.6876006148081e-10 Inf 168 0.678535594226704 0.321464405773296
0.416 0.01 0 0.0025 0.25 0.21 0 0.384615384615385 0.01 1 0.504807692307692 1 2.40384615384615 2.3648749625238e-11 Inf 169 0.744765054569064 0.255234945430936
0.416 0.1 0 0.0025 0.25 0.21 0 3.84615384615385 0.01 1 0.504807692307692 1 2.40384615384615 1.16135601135881e-10 Inf 170 0.695371076544897 0.304628923455103
0.416 0.01 0 0.025 0.25 0.21 0 0.384615384615385 0.1 1 0.504807692307692 1 2.40384615384615 1.7813500674535e-11 Inf 171 0.713786708024208 0.286213291975792
0.416 0.1 0 0.025 0.25 0.21 0 3.84615384615385 0.1 1 0.504807692307692 1 2.40384615384615 2.44974374119522e-10 Inf 172 0.673405707006292 0.326594292993708
0.416 0.01 0 0.0025 0.25 0.215 0 0.384615384615385 0.01 1 0.516826923076923 1 2.40384615384615 1.1361217522321e-11 Inf 173 0.741387360002961 0.258612639997039
0.416 0.1 0 0.0025 0.25 0.215 0 3.84615384615385 0.01 1 0.516826923076923 1 2.40384615384615 2.43160491741889e-10 Inf 174 0.690547332741451 0.309452667258549
0.416 0.01 0 0.025 0.25 0.215 0 0.384615384615385 0.1 1 0.516826923076923 1 2.40384615384615 1.58763002744422e-11 Inf 175 0.7099129493105 0.2900870506895
0.416 0.1 0 0.025 0.25 0.215 0 3.84615384615385 0.1 1 0.516826923076923 1 2.40384615384615 2.47781850593043e-10 Inf 176 0.66835958021464 0.33164041978536
0.416 0.01 0 0.0025 0.25 0.22 0 0.384615384615385 0.01 1 0.528846153846154 1 2.40384615384615 2.97340485566622e-11 Inf 177 0.738078730924331 0.261921269075669
0.416 0.1 0 0.0025 0.25 0.22 0 3.84615384615385 0.01 1 0.528846153846154 1 2.40384615384615 1.58937918381952e-10 Inf 178 0.685798154734963 0.314201845265037
0.416 0.01 0 0.025 0.25 0.22 0 0.384615384615385 0.1 1 0.528846153846154 1 2.40384615384615 8.59495807858934e-12 Inf 179 0.706115907145637 0.293884092854363
0.416 0.1 0 0.025 0.25 0.22 0 3.84615384615385 0.1 1 0.528846153846154 1 2.40384615384615 1.18633769474741e-10 Inf 180 0.663395178708474 0.336604821291526
0.416 0.01 0 0.0025 0.25 0.225 0 0.384615384615385 0.01 1 0.540865384615385 1 2.40384615384615 1.69435299124387e-11 Inf 181 0.734837070206232 0.265162929793768
0.416 0.1 0 0.0025 0.25 0.225 0 3.84615384615385 0.01 1 0.540865384615385 1 2.40384615384615 1.20352006138802e-10 Inf 182 0.681121826817039 0.318878173182961
0.416 0.01 0 0.025 0.25 0.225 0 0.384615384615385 0.1 1 0.540865384615385 1 2.40384615384615 1.48798195986899e-11 Inf 183 0.702393307580377 0.297606692419623
0.416 0.1 0 0.025 0.25 0.225 0 3.84615384615385 0.1 1 0.540865384615385 1 2.40384615384615 2.07610428848426e-10 Inf 184 0.658510532745918 0.341489467254082
0.416 0.01 0 0.0025 0.25 0.23 0 0.384615384615385 0.01 1 0.552884615384615 1 2.40384615384615 1.66055502681672e-11 Inf 185 0.731660364774822 0.268339635225178
0.416 0.1 0 0.0025 0.25 0.23 0 3.84615384615385 0.01 1 0.552884615384615 1 2.40384615384615 1.92454774339268e-10 Inf 186 0.676516685515031 0.323483314484969
0.416 0.01 0 0.025 0.25 0.23 0 0.384615384615385 0.1 1 0.552884615384615 1 2.40384615384615 2.59640642319425e-11 Inf 187 0.6987429656847 0.3012570343153
0.416 0.1 0 0.025 0.25 0.23 0 3.84615384615385 0.1 1 0.552884615384615 1 2.40384615384615 1.59292135037958e-10 Inf 188 0.65370373538025 0.34629626461975
0.416 0.01 0 0.0025 0.25 0.235 0 0.384615384615385 0.01 1 0.564903846153846 1 2.40384615384615 2.79462841756839e-11 Inf 189 0.728546681440059 0.271453318559941
0.416 0.1 0 0.0025 0.25 0.235 0 3.84615384615385 0.01 1 0.564903846153846 1 2.40384615384615 1.56597401712588e-10 Inf 190 0.671981117619105 0.328018882380895
0.416 0.01 0 0.025 0.25 0.235 0 0.384615384615385 0.1 1 0.564903846153846 1 2.40384615384615 1.34158240072679e-11 Inf 191 0.695162781233872 0.304837218766128
0.416 0.1 0 0.025 0.25 0.235 0 3.84615384615385 0.1 1 0.564903846153846 1 2.40384615384615 1.41859968216806e-10 Inf 192 0.648972939977314 0.351027060022686
0.416 0.01 0 0.0025 0.25 0.24 0 0.384615384615385 0.01 1 0.576923076923077 1 2.40384615384615 1.64851743367223e-11 Inf 193 0.725494162972144 0.274505837027856
0.416 0.1 0 0.0025 0.25 0.24 0 3.84615384615385 0.01 1 0.576923076923077 1 2.40384615384615 1.60153557082765e-10 Inf 194 0.667513558298096 0.332486441701904
0.416 0.01 0 0.025 0.25 0.24 0 0.384615384615385 0.1 1 0.576923076923077 1 2.40384615384615 1.76815229124827e-11 Inf 195 0.69165073464296 0.30834926535704
0.416 0.1 0 0.025 0.25 0.24 0 3.84615384615385 0.1 1 0.576923076923077 1 2.40384615384615 1.32839794719786e-10 Inf 196 0.64431635784978 0.35568364215022
0.416 0.01 0 0.0025 0.25 0.245 0 0.384615384615385 0.01 1 0.588942307692308 1 2.40384615384615 3.67408048429496e-11 Inf 197 0.722501024406954 0.277498975593046
0.416 0.1 0 0.0025 0.25 0.245 0 3.84615384615385 0.01 1 0.588942307692308 1 2.40384615384615 1.62793667435324e-10 Inf 198 0.663112489299453 0.336887510700547
0.416 0.01 0 0.025 0.25 0.245 0 0.384615384615385 0.1 1 0.588942307692308 1 2.40384615384615 1.59261770438235e-11 Inf 199 0.688204883133283 0.311795116866717
0.416 0.1 0 0.025 0.25 0.245 0 3.84615384615385 0.1 1 0.588942307692308 1 2.40384615384615 9.30290289247182e-11 Inf 200 0.639732256001895 0.360267743998105
0.416 0.01 0 0.0025 0.25 0.25 0 0.384615384615385 0.01 1 0.600961538461538 1 2.40384615384615 2.09523232097553e-11 Inf 201 0.719565549565048 0.280434450434952
0.416 0.1 0 0.0025 0.25 0.25 0 3.84615384615385 0.01 1 0.600961538461538 1 2.40384615384615 1.77525050215621e-10 Inf 202 0.658776437228972 0.341223562771028
0.416 0.01 0 0.025 0.25 0.25 0 0.384615384615385 0.1 1 0.600961538461538 1 2.40384615384615 1.49663614834594e-11 Inf 203 0.684823357115486 0.315176642884514
0.416 0.1 0 0.025 0.25 0.25 0 3.84615384615385 0.1 1 0.600961538461538 1 2.40384615384615 1.54177726141569e-10 Inf 204 0.635218954978744 0.364781045021256
0.416 0.01 0 0.0025 0.25 0.255 0 0.384615384615385 0.01 1 0.612980769230769 1 2.40384615384615 3.17243176173321e-11 Inf 205 0.716686087769949 0.283313912230051
0.416 0.1 0 0.0025 0.25 0.255 0 3.84615384615385 0.01 1 0.612980769230769 1 2.40384615384615 1.83798254393963e-10 Inf 206 0.654503971906213 0.345496028093787
0.416 0.01 0 0.025 0.25 0.255 0 0.384615384615385 0.1 1 0.612980769230769 1 2.40384615384615 1.61763658024228e-11 Inf 207 0.681504356775099 0.318495643224901
0.416 0.1 0 0.025 0.25 0.255 0 3.84615384615385 0.1 1 0.612980769230769 1 2.40384615384615 1.53979995420883e-10 Inf 208 0.630774826814423 0.369225173185577
0.416 0.01 0 0.0025 0.25 0.26 0 0.384615384615385 0.01 1 0.625 1 2.40384615384615 1.69434188901363e-11 Inf 209 0.713861050752552 0.286138949247448
0.416 0.1 0 0.0025 0.25 0.26 0 3.84615384615385 0.01 1 0.625 1 2.40384615384615 2.39920361355672e-10 Inf 210 0.650293704791726 0.349706295208274
0.416 0.01 0 0.025 0.25 0.26 0 0.384615384615385 0.1 1 0.625 1 2.40384615384615 1.24182053529154e-11 Inf 211 0.67824614884749 0.32175385115251
0.416 0.1 0 0.025 0.25 0.26 0 3.84615384615385 0.1 1 0.625 1 2.40384615384615 1.35292277381183e-10 Inf 212 0.626398293073849 0.373601706926151
0.416 0.01 0 0.0025 0.25 0.265 0 0.384615384615385 0.01 1 0.637019230769231 1 2.40384615384615 2.0765389407984e-11 Inf 213 0.711088909729427 0.288911090270573
0.416 0.1 0 0.0025 0.25 0.265 0 3.84615384615385 0.01 1 0.637019230769231 1 2.40384615384615 2.68706334960456e-10 Inf 214 0.646144287482517 0.353855712517483
0.416 0.01 0 0.025 0.25 0.265 0 0.384615384615385 0.1 1 0.637019230769231 1 2.40384615384615 1.64362690124875e-11 Inf 215 0.675047063570044 0.324952936429956
0.416 0.1 0 0.025 0.25 0.265 0 3.84615384615385 0.1 1 0.637019230769231 1 2.40384615384615 1.20734811037693e-10 Inf 216 0.622087822983259 0.377912177016741
0.416 0.01 0 0.0025 0.25 0.27 0 0.384615384615385 0.01 1 0.649038461538462 1 2.40384615384615 1.64102065269844e-11 Inf 217 0.708368192643751 0.291631807356249
0.416 0.1 0 0.0025 0.25 0.27 0 3.84615384615385 0.01 1 0.649038461538462 1 2.40384615384615 3.20880044757388e-10 Inf 218 0.642054410272217 0.357945589727783
0.416 0.01 0 0.025 0.25 0.27 0 0.384615384615385 0.1 1 0.649038461538462 1 2.40384615384615 1.33254796086391e-11 Inf 219 0.671905491800324 0.328094508199676
0.416 0.1 0 0.025 0.25 0.27 0 3.84615384615385 0.1 1 0.649038461538462 1 2.40384615384615 1.63835611743934e-10 Inf 220 0.617841931644759 0.382158068355241
0.416 0.01 0 0.0025 0.25 0.275 0 0.384615384615385 0.01 1 0.661057692307692 1 2.40384615384615 1.83585369128991e-11 Inf 221 0.705697481558385 0.294302518441615
0.416 0.1 0 0.0025 0.25 0.275 0 3.84615384615385 0.01 1 0.661057692307692 1 2.40384615384615 1.10123354879477e-10 Inf 222 0.638022800772822 0.361977199227178
0.416 0.01 0 0.025 0.25 0.275 0 0.384615384615385 0.1 1 0.661057692307692 1 2.40384615384615 1.6357526444466e-11 Inf 223 0.668819882289767 0.331180117710233
0.416 0.1 0 0.025 0.25 0.275 0 3.84615384615385 0.1 1 0.661057692307692 1 2.40384615384615 1.56811008622526e-10 Inf 224 0.613659178330526 0.386340821669474
0.416 0.01 0 0.0025 0.25 0.28 0 0.384615384615385 0.01 1 0.673076923076923 1 2.40384615384615 1.40907840950888e-11 Inf 225 0.703075410191411 0.296924589808589
0.416 0.1 0 0.0025 0.25 0.28 0 3.84615384615385 0.01 1 0.673076923076923 1 2.40384615384615 2.80255763041026e-10 Inf 226 0.63404822259494 0.36595177740506
0.416 0.01 0 0.025 0.25 0.28 0 0.384615384615385 0.1 1 0.673076923076923 1 2.40384615384615 1.17569565194486e-11 Inf 227 0.665788739103196 0.334211260896804
0.416 0.1 0 0.025 0.25 0.28 0 3.84615384615385 0.1 1 0.673076923076923 1 2.40384615384615 2.11392292559509e-10 Inf 228 0.609538164852572 0.390461835147428
0.416 0.01 0 0.0025 0.25 0.285 0 0.384615384615385 0.01 1 0.685096153846154 1 2.40384615384615 2.4555135702542e-11 Inf 229 0.700500661585123 0.299499338414877
0.416 0.1 0 0.0025 0.25 0.285 0 3.84615384615385 0.01 1 0.685096153846154 1 2.40384615384615 1.8854418026848e-10 Inf 230 0.630129474083617 0.369870525916383
0.416 0.01 0 0.025 0.25 0.285 0 0.384615384615385 0.1 1 0.685096153846154 1 2.40384615384615 1.53191903606853e-11 Inf 231 0.662810619175135 0.337189380824865
0.416 0.1 0 0.025 0.25 0.285 0 3.84615384615385 0.1 1 0.685096153846154 1 2.40384615384615 2.06495320842492e-10 Inf 232 0.605477534004174 0.394522465995826
0.416 0.01 0 0.0025 0.25 0.29 0 0.384615384615385 0.01 1 0.697115384615385 1 2.40384615384615 1.9540341567037e-11 Inf 233 0.697971965900119 0.302028034099881
0.416 0.1 0 0.0025 0.25 0.29 0 3.84615384615385 0.01 1 0.697115384615385 1 2.40384615384615 1.59701418755986e-10 Inf 234 0.62626538710708 0.37373461289292
0.416 0.01 0 0.025 0.25 0.29 0 0.384615384615385 0.1 1 0.697115384615385 1 2.40384615384615 1.53094759092198e-11 Inf 235 0.65988412999455 0.34011587000545
0.416 0.1 0 0.025 0.25 0.29 0 3.84615384615385 0.1 1 0.697115384615385 1 2.40384615384615 1.10980280521034e-10 Inf 236 0.601475968069331 0.398524031930669
0.416 0.01 0 0.0025 0.25 0.295 0 0.384615384615385 0.01 1 0.709134615384615 1 2.40384615384615 1.91487659062517e-11 Inf 237 0.695488098326717 0.304511901673283
0.416 0.1 0 0.0025 0.25 0.295 0 3.84615384615385 0.01 1 0.709134615384615 1 2.40384615384615 1.40432387940592e-10 Inf 238 0.622454825895844 0.377545174104156
0.416 0.01 0 0.025 0.25 0.295 0 0.384615384615385 0.1 1 0.709134615384615 1 2.40384615384615 1.06650244191542e-11 Inf 239 0.657007927410185 0.342992072589815
0.416 0.1 0 0.025 0.25 0.295 0 3.84615384615385 0.1 1 0.709134615384615 1 2.40384615384615 2.39599617923858e-10 Inf 240 0.59753218739681 0.40246781260319
0.416 0.01 0 0.0025 0.25 0.3 0 0.384615384615385 0.01 1 0.721153846153846 1 2.40384615384615 3.23473747787517e-11 Inf 241 0.693047877106507 0.306952122893493
0.416 0.1 0 0.0025 0.25 0.3 0 3.84615384615385 0.01 1 0.721153846153846 1 2.40384615384615 2.35255925851163e-10 Inf 242 0.618696685929666 0.381303314070334
0.416 0.01 0 0.025 0.25 0.3 0 0.384615384615385 0.1 1 0.721153846153846 1 2.40384615384615 1.56799850881129e-11 Inf 243 0.654180713549261 0.345819286450739
0.416 0.1 0 0.025 0.25 0.3 0 3.84615384615385 0.1 1 0.721153846153846 1 2.40384615384615 7.05254743493811e-11 Inf 244 0.593644949035528 0.406355050964472
0.416 0.01 0 0.0025 0.25 0.305 0 0.384615384615385 0.01 1 0.733173076923077 1 2.40384615384615 2.69805566777137e-11 Inf 245 0.690650161657293 0.309349838342707
0.416 0.1 0 0.0025 0.25 0.305 0 3.84615384615385 0.01 1 0.733173076923077 1 2.40384615384615 1.23767052162549e-10 Inf 246 0.614989892870181 0.385010107129819
0.416 0.01 0 0.025 0.25 0.305 0 0.384615384615385 0.1 1 0.733173076923077 1 2.40384615384615 1.6469159369592e-11 Inf 247 0.651401234842735 0.348598765157265
0.416 0.1 0 0.025 0.25 0.305 0 3.84615384615385 0.1 1 0.733173076923077 1 2.40384615384615 1.86366033716467e-10 Inf 248 0.589813045428229 0.410186954571771
0.416 0.01 0 0.0025 0.25 0.31 0 0.384615384615385 0.01 1 0.745192307692308 1 2.40384615384615 2.5304675022042e-11 Inf 249 0.688293850795194 0.311706149204806
0.416 0.1 0 0.0025 0.25 0.31 0 3.84615384615385 0.01 1 0.745192307692308 1 2.40384615384615 1.29148303162907e-10 Inf 250 0.611333401536964 0.388666598463036
0.416 0.01 0 0.025 0.25 0.31 0 0.384615384615385 0.1 1 0.745192307692308 1 2.40384615384615 2.29108676474965e-11 Inf 251 0.648668280150827 0.351331719849173
0.416 0.1 0 0.025 0.25 0.31 0 3.84615384615385 0.1 1 0.745192307692308 1 2.40384615384615 2.31359931213149e-10 Inf 252 0.586035303160567 0.413964696839433
0.416 0.01 0 0.0025 0.25 0.315 0 0.384615384615385 0.01 1 0.757211538461539 1 2.40384615384615 2.69371469574509e-11 Inf 253 0.685977881048071 0.314022118951929
0.416 0.1 0 0.0025 0.25 0.315 0 3.84615384615385 0.01 1 0.757211538461539 1 2.40384615384615 2.40227837622342e-10 Inf 254 0.607726194924991 0.392273805075009
0.416 0.01 0 0.025 0.25 0.315 0 0.384615384615385 0.1 1 0.757211538461539 1 2.40384615384615 1.69256553217423e-11 Inf 255 0.645980678982913 0.354019321017087
0.416 0.1 0 0.025 0.25 0.315 0 3.84615384615385 0.1 1 0.757211538461539 1 2.40384615384615 1.55389867639855e-10 Inf 256 0.582310581762855 0.417689418237145
0.416 0.01 0 0.0025 0.25 0.32 0 0.384615384615385 0.01 1 0.769230769230769 1 2.40384615384615 2.43922659848295e-11 Inf 257 0.683701225054863 0.316298774945137
0.416 0.1 0 0.0025 0.25 0.32 0 3.84615384615385 0.01 1 0.769230769230769 1 2.40384615384615 2.7952962167177e-10 Inf 258 0.604167283261588 0.395832716738412
0.416 0.01 0 0.025 0.25 0.32 0 0.384615384615385 0.1 1 0.769230769230769 1 2.40384615384615 1.49579792996235e-11 Inf 259 0.643337299806298 0.356662700193702
0.416 0.1 0 0.025 0.25 0.32 0 3.84615384615385 0.1 1 0.769230769230769 1 2.40384615384615 2.20516715998542e-10 Inf 260 0.578637772561941 0.421362227438059
0.416 0.01 0 0.0025 0.25 0.325 0 0.384615384615385 0.01 1 0.78125 1 2.40384615384615 1.65127633788842e-11 Inf 261 0.681462890045762 0.318537109954238
0.416 0.1 0 0.0025 0.25 0.325 0 3.84615384615385 0.01 1 0.78125 1 2.40384615384615 1.77685699487284e-10 Inf 262 0.600655703100978 0.399344296899022
0.416 0.01 0 0.025 0.25 0.325 0 0.384615384615385 0.1 1 0.78125 1 2.40384615384615 1.14396270234352e-11 Inf 263 0.640737048438727 0.359262951561273
0.416 0.1 0 0.025 0.25 0.325 0 3.84615384615385 0.1 1 0.78125 1 2.40384615384615 1.75616632347442e-10 Inf 264 0.575015797580763 0.424984202419237
0.416 0.01 0 0.0025 0.25 0.33 0 0.384615384615385 0.01 1 0.793269230769231 1 2.40384615384615 2.09950945517789e-11 Inf 265 0.679261916398502 0.320738083601498
0.416 0.1 0 0.0025 0.25 0.33 0 3.84615384615385 0.01 1 0.793269230769231 1 2.40384615384615 2.74220923746071e-10 Inf 266 0.597190516454735 0.402809483545265
0.416 0.01 0 0.025 0.25 0.33 0 0.384615384615385 0.1 1 0.793269230769231 1 2.40384615384615 1.57524548960453e-11 Inf 267 0.638178866519839 0.361821133480161
0.416 0.1 0 0.025 0.25 0.33 0 3.84615384615385 0.1 1 0.793269230769231 1 2.40384615384615 1.54273538388594e-10 Inf 268 0.571443608483283 0.428556391516717
0.416 0.01 0 0.0025 0.25 0.335 0 0.384615384615385 0.01 1 0.805288461538462 1 2.40384615384615 8.31959501290669e-12 Inf 269 0.677097376266365 0.322902623733635
0.416 0.1 0 0.0025 0.25 0.335 0 3.84615384615385 0.01 1 0.805288461538462 1 2.40384615384615 2.10823303259389e-10 Inf 270 0.593770809956472 0.406229190043528
0.416 0.01 0 0.025 0.25 0.335 0 0.384615384615385 0.1 1 0.805288461538462 1 2.40384615384615 1.58863200372394e-11 Inf 271 0.635661730057077 0.364338269942923
0.416 0.1 0 0.025 0.25 0.335 0 3.84615384615385 0.1 1 0.805288461538462 1 2.40384615384615 1.48586309922649e-10 Inf 272 0.567920185562653 0.432079814437347
0.416 0.01 0 0.0025 0.25 0.34 0 0.384615384615385 0.01 1 0.817307692307692 1 2.40384615384615 3.63607755016204e-11 Inf 273 0.674968372273762 0.325031627726238
0.416 0.1 0 0.0025 0.25 0.34 0 3.84615384615385 0.01 1 0.817307692307692 1 2.40384615384615 2.1307128283965e-10 Inf 274 0.5903956940592 0.4096043059408
0.416 0.01 0 0.025 0.25 0.34 0 0.384615384615385 0.1 1 0.817307692307692 1 2.40384615384615 1.78022319108351e-11 Inf 275 0.633184648041861 0.366815351958139
0.416 0.1 0 0.025 0.25 0.34 0 3.84615384615385 0.1 1 0.817307692307692 1 2.40384615384615 1.40047584640257e-10 Inf 276 0.564444536770538 0.435555463229462
0.416 0.01 0 0.0025 0.25 0.345 0 0.384615384615385 0.01 1 0.829326923076923 1 2.40384615384615 2.43659259435702e-11 Inf 277 0.672874036275557 0.327125963724443
0.416 0.1 0 0.0025 0.25 0.345 0 3.84615384615385 0.01 1 0.829326923076923 1 2.40384615384615 1.74727232682415e-10 Inf 278 0.587064302263881 0.412935697736119
0.416 0.01 0 0.025 0.25 0.345 0 0.384615384615385 0.1 1 0.829326923076923 1 2.40384615384615 2.12645456798555e-11 Inf 279 0.630746661132082 0.369253338867918
0.416 0.1 0 0.025 0.25 0.345 0 3.84615384615385 0.1 1 0.829326923076923 1 2.40384615384615 1.45064460443933e-10 Inf 280 0.561015696785676 0.438984303214324
0.416 0.01 0 0.0025 0.25 0.35 0 0.384615384615385 0.01 1 0.841346153846154 1 2.40384615384615 2.65567567936387e-11 Inf 281 0.670813528176512 0.329186471823488
0.416 0.1 0 0.0025 0.25 0.35 0 3.84615384615385 0.01 1 0.841346153846154 1 2.40384615384615 1.78551395890736e-10 Inf 282 0.583775790377782 0.416224209622218
0.416 0.01 0 0.025 0.25 0.35 0 0.384615384615385 0.1 1 0.841346153846154 1 2.40384615384615 1.55239709975774e-11 Inf 283 0.628346840397264 0.371653159602736
0.416 0.1 0 0.025 0.25 0.35 0 3.84615384615385 0.1 1 0.841346153846154 1 2.40384615384615 1.6862300444842e-10 Inf 284 0.557632726119818 0.442367273880182
0.416 0.01 0 0.0025 0.25 0.355 0 0.384615384615385 0.01 1 0.853365384615385 1 2.40384615384615 1.76889891623233e-11 Inf 285 0.668786034807497 0.331213965192503
0.416 0.1 0 0.0025 0.25 0.355 0 3.84615384615385 0.01 1 0.853365384615385 1 2.40384615384615 1.42602318842222e-10 Inf 286 0.580529335801266 0.419470664198734
0.416 0.01 0 0.025 0.25 0.355 0 0.384615384615385 0.1 1 0.853365384615385 1 2.40384615384615 1.5226708782734e-11 Inf 287 0.625984286122904 0.374015713877096
0.416 0.1 0 0.025 0.25 0.355 0 3.84615384615385 0.1 1 0.853365384615385 1 2.40384615384615 2.39067599050458e-10 Inf 288 0.554294710259324 0.445705289740676
0.416 0.01 0 0.0025 0.25 0.36 0 0.384615384615385 0.01 1 0.865384615384615 1 2.40384615384615 2.55779564195535e-11 Inf 289 0.666790768855295 0.333209231144705
0.416 0.1 0 0.0025 0.25 0.36 0 3.84615384615385 0.01 1 0.865384615384615 1 2.40384615384615 1.76069936408396e-10 Inf 290 0.577324136841789 0.422675863158211
0.416 0.01 0 0.025 0.25 0.36 0 0.384615384615385 0.1 1 0.865384615384615 1 2.40384615384615 1.61808899612481e-11 Inf 291 0.623658126670804 0.376341873329196
0.416 0.1 0 0.025 0.25 0.36 0 3.84615384615385 0.1 1 0.865384615384615 1 2.40384615384615 1.31196720154492e-10 Inf 292 0.551000758840761 0.448999241159239
0.416 0.01 0 0.0025 0.25 0.365 0 0.384615384615385 0.01 1 0.877403846153846 1 2.40384615384615 2.21380414000549e-11 Inf 293 0.664826967843053 0.335173032156947
0.416 0.1 0 0.0025 0.25 0.365 0 3.84615384615385 0.01 1 0.877403846153846 1 2.40384615384615 2.95954705187285e-10 Inf 294 0.574159412053875 0.425840587946125
0.416 0.01 0 0.025 0.25 0.365 0 0.384615384615385 0.1 1 0.877403846153846 1 2.40384615384615 1.55108703658868e-11 Inf 295 0.621367517392326 0.378632482607674
0.416 0.1 0 0.025 0.25 0.365 0 3.84615384615385 0.1 1 0.877403846153846 1 2.40384615384615 1.08286879463293e-10 Inf 296 0.54775000485894 0.45224999514106
0.416 0.01 0 0.0025 0.25 0.37 0 0.384615384615385 0.01 1 0.889423076923077 1 2.40384615384615 3.84350051785276e-11 Inf 297 0.662893893158581 0.337106106841419
0.416 0.1 0 0.0025 0.25 0.37 0 3.84615384615385 0.01 1 0.889423076923077 1 2.40384615384615 2.00809646688782e-10 Inf 298 0.571034399603947 0.428965600396053
0.416 0.01 0 0.025 0.25 0.37 0 0.384615384615385 0.1 1 0.889423076923077 1 2.40384615384615 1.85120807572048e-11 Inf 299 0.619111639591737 0.380888360408263
0.416 0.1 0 0.025 0.25 0.37 0 3.84615384615385 0.1 1 0.889423076923077 1 2.40384615384615 2.13426221140622e-10 Inf 300 0.544541603905921 0.455458396094079
0.416 0.01 0 0.0025 0.25 0.375 0 0.384615384615385 0.01 1 0.901442307692308 1 2.40384615384615 2.0902446440374e-11 Inf 301 0.660990829127944 0.339009170872056
0.416 0.1 0 0.0025 0.25 0.375 0 3.84615384615385 0.01 1 0.901442307692308 1 2.40384615384615 3.32891547660807e-10 Inf 302 0.567948356658908 0.432051643341092
0.416 0.01 0 0.025 0.25 0.375 0 0.384615384615385 0.1 1 0.901442307692308 1 2.40384615384615 1.23084320513556e-11 Inf 303 0.616889699536976 0.383110300463024
0.416 0.1 0 0.025 0.25 0.375 0 3.84615384615385 0.1 1 0.901442307692308 1 2.40384615384615 1.58223933954815e-10 Inf 304 0.541374733439568 0.458625266560432
0.416 0.01 0 0.0025 0.25 0.38 0 0.384615384615385 0.01 1 0.913461538461539 1 2.40384615384615 5.74472969194773e-11 Inf 305 0.659117082131854 0.340882917868146
0.416 0.1 0 0.0025 0.25 0.38 0 3.84615384615385 0.01 1 0.913461538461539 1 2.40384615384615 2.30401753231746e-10 Inf 306 0.564900558797461 0.435099441202539
0.416 0.01 0 0.025 0.25 0.38 0 0.384615384615385 0.1 1 0.913461538461539 1 2.40384615384615 2.55669374560341e-11 Inf 307 0.614700927515321 0.385299072484679
0.416 0.1 0 0.025 0.25 0.38 0 3.84615384615385 0.1 1 0.913461538461539 1 2.40384615384615 1.08187236946833e-10 Inf 308 0.538248592080341 0.461751407919659
0.416 0.01 0 0.0025 0.25 0.385 0 0.384615384615385 0.01 1 0.925480769230769 1 2.40384615384615 2.69761712967664e-11 Inf 309 0.657271979762603 0.342728020237397
0.416 0.1 0 0.0025 0.25 0.385 0 3.84615384615385 0.01 1 0.925480769230769 1 2.40384615384615 3.1726388183273e-10 Inf 310 0.561890299443185 0.438109700556815
0.416 0.01 0 0.025 0.25 0.385 0 0.384615384615385 0.1 1 0.925480769230769 1 2.40384615384615 1.52011181420164e-11 Inf 311 0.612544576931605 0.387455423068395
0.416 0.1 0 0.025 0.25 0.385 0 3.84615384615385 0.1 1 0.925480769230769 1 2.40384615384615 1.67549418783608e-10 Inf 312 0.535162398935046 0.464837601064954
0.416 0.01 0 0.0025 0.25 0.39 0 0.384615384615385 0.01 1 0.9375 1 2.40384615384615 1.12699294341212e-11 Inf 313 0.655454870019383 0.344545129980617
0.416 0.1 0 0.0025 0.25 0.39 0 3.84615384615385 0.01 1 0.9375 1 2.40384615384615 2.65522770437343e-10 Inf 314 0.558916889318427 0.441083110681573
0.416 0.01 0 0.025 0.25 0.39 0 0.384615384615385 0.1 1 0.9375 1 2.40384615384615 1.69892433454777e-11 Inf 315 0.610419923446755 0.389580076553245
0.416 0.1 0 0.025 0.25 0.39 0 3.84615384615385 0.1 1 0.9375 1 2.40384615384615 1.67106162241026e-10 Inf 316 0.532115392946358 0.467884607053642
0.416 0.01 0 0.0025 0.25 0.395 0 0.384615384615385 0.01 1 0.949519230769231 1 2.40384615384615 1.68870750716366e-11 Inf 317 0.653665120539944 0.346334879460056
0.416 0.1 0 0.0025 0.25 0.395 0 3.84615384615385 0.01 1 0.949519230769231 1 2.40384615384615 2.29861463196812e-10 Inf 318 0.555979655918117 0.444020344081883
0.416 0.01 0 0.025 0.25 0.395 0 0.384615384615385 0.1 1 0.949519230769231 1 2.40384615384615 1.01867403401457e-11 Inf 319 0.60832626415457 0.39167373584543
0.416 0.1 0 0.025 0.25 0.395 0 3.84615384615385 0.1 1 0.949519230769231 1 2.40384615384615 1.01632480209446e-10 Inf 320 0.529106832266967 0.470893167733033
0.416 0.01 0 0.0025 0.25 0.4 0 0.384615384615385 0.01 1 0.961538461538462 1 2.40384615384615 3.38367389662864e-11 Inf 321 0.651902117866728 0.348097882133272
0.416 0.1 0 0.0025 0.25 0.4 0 3.84615384615385 0.01 1 0.961538461538462 1 2.40384615384615 3.71821295974684e-10 Inf 322 0.553077943002685 0.446922056997315
0.416 0.01 0 0.025 0.25 0.4 0 0.384615384615385 0.1 1 0.961538461538462 1 2.40384615384615 1.48492329543615e-11 Inf 323 0.606262916794767 0.393737083205233
0.416 0.1 0 0.025 0.25 0.4 0 3.84615384615385 0.1 1 0.961538461538462 1 2.40384615384615 2.81428269577333e-10 Inf 324 0.526135993657274 0.473864006342726
0.416 0.01 0 0.0025 0.25 0.405 0 0.384615384615385 0.01 1 0.973557692307692 1 2.40384615384615 2.98528424202971e-11 Inf 325 0.650165266745649 0.349834733254351
0.416 0.1 0 0.0025 0.25 0.405 0 3.84615384615385 0.01 1 0.973557692307692 1 2.40384615384615 1.9534029949142e-10 Inf 326 0.55021111010927 0.44978888989073
0.416 0.01 0 0.025 0.25 0.405 0 0.384615384615385 0.1 1 0.973557692307692 1 2.40384615384615 1.67832969744097e-11 Inf 327 0.604229219000453 0.395770780999547
0.416 0.1 0 0.025 0.25 0.405 0 3.84615384615385 0.1 1 0.973557692307692 1 2.40384615384615 1.91357818479787e-10 Inf 328 0.523202171905606 0.476797828094394
0.416 0.01 0 0.0025 0.25 0.41 0 0.384615384615385 0.01 1 0.985576923076923 1 2.40384615384615 2.84609280587489e-11 Inf 329 0.648453989455863 0.351546010544137
0.416 0.1 0 0.0025 0.25 0.41 0 3.84615384615385 0.01 1 0.985576923076923 1 2.40384615384615 1.68292879632048e-10 Inf 330 0.54737853208043 0.45262146791957
0.416 0.01 0 0.025 0.25 0.41 0 0.384615384615385 0.1 1 0.985576923076923 1 2.40384615384615 2.05720440682455e-11 Inf 331 0.602224527578271 0.397775472421729
0.416 0.1 0 0.025 0.25 0.41 0 3.84615384615385 0.1 1 0.985576923076923 1 2.40384615384615 1.51600176856448e-10 Inf 332 0.520304679269976 0.479695320730024
0.416 0.01 0 0.0025 0.25 0.415 0 0.384615384615385 0.01 1 0.997596153846154 1 2.40384615384615 1.99056049421387e-11 Inf 333 0.646767725168938 0.353232274831062
0.416 0.1 0 0.0025 0.25 0.415 0 3.84615384615385 0.01 1 0.997596153846154 1 2.40384615384615 1.6370915734143e-10 Inf 334 0.54457959860966 0.45542040139034
0.416 0.01 0 0.025 0.25 0.415 0 0.384615384615385 0.1 1 0.997596153846154 1 2.40384615384615 1.37582722992136e-11 Inf 335 0.600248217819579 0.399751782180421
0.416 0.1 0 0.025 0.25 0.415 0 3.84615384615385 0.1 1 0.997596153846154 1 2.40384615384615 1.49211254463211e-10 Inf 336 0.517442844940458 0.482557155059542
0.416 0.01 0 0.0025 0.25 0.42 0 0.384615384615385 0.01 1 1.00961538461538 1 2.40384615384615 3.23182869355065e-11 Inf 337 0.645105929335921 0.354894070664079
0.416 0.1 0 0.0025 0.25 0.42 0 3.84615384615385 0.01 1 1.00961538461538 1 2.40384615384615 1.97994232120635e-10 Inf 338 0.541813713803012 0.458186286196988
0.416 0.01 0 0.025 0.25 0.42 0 0.384615384615385 0.1 1 1.00961538461538 1 2.40384615384615 1.42089673360601e-11 Inf 339 0.598299682841114 0.401700317158886
0.416 0.1 0 0.025 0.25 0.42 0 3.84615384615385 0.1 1 1.00961538461538 1 2.40384615384615 3.08661651793329e-10 Inf 340 0.514616014521296 0.485383985478704
0.416 0.01 0 0.0025 0.25 0.425 0 0.384615384615385 0.01 1 1.02163461538462 1 2.40384615384615 2.36563824085323e-11 Inf 341 0.643468073100899 0.356531926899101
0.416 0.1 0 0.0025 0.25 0.425 0 3.84615384615385 0.01 1 1.02163461538462 1 2.40384615384615 2.40848674337713e-10 Inf 342 0.539080295756134 0.460919704243866
0.416 0.01 0 0.025 0.25 0.425 0 0.384615384615385 0.1 1 1.02163461538462 1 2.40384615384615 1.54406487595793e-11 Inf 343 0.596378332953676 0.403621667046324
0.416 0.1 0 0.025 0.25 0.425 0 3.84615384615385 0.1 1 1.02163461538462 1 2.40384615384615 5.28968535640217e-11 Inf 344 0.511823549531903 0.488176450468097
0.416 0.01 0 0.0025 0.25 0.43 0 0.384615384615385 0.01 1 1.03365384615385 1 2.40384615384615 1.60751689737282e-11 Inf 345 0.641853642739733 0.358146357260267
0.416 0.1 0 0.0025 0.25 0.43 0 3.84615384615385 0.01 1 1.03365384615385 1 2.40384615384615 3.21817184012474e-10 Inf 346 0.536378776146144 0.463621223853856
0.416 0.01 0 0.025 0.25 0.43 0 0.384615384615385 0.1 1 1.03365384615385 1 2.40384615384615 1.41820999388642e-11 Inf 347 0.594483595057461 0.405516404942539
0.416 0.1 0 0.025 0.25 0.43 0 3.84615384615385 0.1 1 1.03365384615385 1 2.40384615384615 3.11708214795203e-10 Inf 348 0.509064826925955 0.490935173074045
0.416 0.01 0 0.0025 0.25 0.435 0 0.384615384615385 0.01 1 1.04567307692308 1 2.40384615384615 2.73421840724097e-11 Inf 349 0.640262139122712 0.359737860877288
0.416 0.1 0 0.0025 0.25 0.435 0 3.84615384615385 0.01 1 1.04567307692308 1 2.40384615384615 2.31136332295989e-10 Inf 350 0.533708599837683 0.466291400162317
0.416 0.01 0 0.025 0.25 0.435 0 0.384615384615385 0.1 1 1.04567307692308 1 2.40384615384615 2.22016294237903e-11 Inf 351 0.592614912062721 0.407385087937279
0.416 0.1 0 0.025 0.25 0.435 0 3.84615384615385 0.1 1 1.04567307692308 1 2.40384615384615 1.34311506361229e-10 Inf 352 0.506339238627824 0.493660761372176
0.416 0.01 0 0.0025 0.25 0.44 0 0.384615384615385 0.01 1 1.05769230769231 1 2.40384615384615 2.1213669709752e-11 Inf 353 0.638693077199934 0.361306922800066
0.416 0.1 0 0.0025 0.25 0.44 0 3.84615384615385 0.01 1 1.05769230769231 1 2.40384615384615 2.17595164109241e-10 Inf 354 0.531069224502616 0.468930775497384
0.416 0.01 0 0.025 0.25 0.44 0 0.384615384615385 0.1 1 1.05769230769231 1 2.40384615384615 1.73252523438805e-11 Inf 355 0.590771742334548 0.409228257665452
0.416 0.1 0 0.025 0.25 0.44 0 3.84615384615385 0.1 1 1.05769230769231 1 2.40384615384615 2.17316886708119e-10 Inf 356 0.503646191085607 0.496353808914393
0.416 0.01 0 0.0025 0.25 0.445 0 0.384615384615385 0.01 1 1.06971153846154 1 2.40384615384615 1.2718992525862e-11 Inf 357 0.637145985508321 0.362854014491679
0.416 0.1 0 0.0025 0.25 0.445 0 3.84615384615385 0.01 1 1.06971153846154 1 2.40384615384615 1.66183233840655e-10 Inf 358 0.528460120252818 0.471539879747182
0.416 0.01 0 0.025 0.25 0.445 0 0.384615384615385 0.1 1 1.06971153846154 1 2.40384615384615 2.1399326755045e-11 Inf 359 0.588953559160588 0.411046440839412
0.416 0.1 0 0.025 0.25 0.445 0 3.84615384615385 0.1 1 1.06971153846154 1 2.40384615384615 1.8431117743134e-10 Inf 360 0.500985104840085 0.499014895159915
0.416 0.01 0 0.0025 0.25 0.45 0 0.384615384615385 0.01 1 1.08173076923077 1 2.40384615384615 4.27259894131282e-11 Inf 361 0.635620405699197 0.364379594300803
0.416 0.1 0 0.0025 0.25 0.45 0 3.84615384615385 0.01 1 1.08173076923077 1 2.40384615384615 3.50796891535055e-10 Inf 362 0.525880769285513 0.474119230714487
0.416 0.01 0 0.025 0.25 0.45 0 0.384615384615385 0.1 1 1.08173076923077 1 2.40384615384615 8.93402019030987e-12 Inf 363 0.587159850240625 0.412840149759375
0.416 0.1 0 0.025 0.25 0.45 0 3.84615384615385 0.1 1 1.08173076923077 1 2.40384615384615 1.74687264653528e-10 Inf 364 0.498355414108938 0.501644585891062
0.416 0.01 0 0.0025 0.25 0.455 0 0.384615384615385 0.01 1 1.09375 1 2.40384615384615 1.61864410763712e-11 Inf 365 0.634115892085442 0.365884107914558
0.416 0.1 0 0.0025 0.25 0.455 0 3.84615384615385 0.01 1 1.09375 1 2.40384615384615 1.0801670669025e-10 Inf 366 0.523330665540687 0.476669334459313
0.416 0.01 0 0.025 0.25 0.455 0 0.384615384615385 0.1 1 1.09375 1 2.40384615384615 1.10517706097824e-11 Inf 367 0.585390117196951 0.414609882803049
0.416 0.1 0 0.025 0.25 0.455 0 3.84615384615385 0.1 1 1.09375 1 2.40384615384615 1.25154386854121e-10 Inf 368 0.495756566385591 0.504243433614409
0.416 0.01 0 0.0025 0.25 0.46 0 0.384615384615385 0.01 1 1.10576923076923 1 2.40384615384615 2.55977739005431e-11 Inf 369 0.632632011207285 0.367367988792715
0.416 0.1 0 0.0025 0.25 0.46 0 3.84615384615385 0.01 1 1.10576923076923 1 2.40384615384615 3.70097286150894e-10 Inf 370 0.52080931437009 0.47919068562991
0.416 0.01 0 0.025 0.25 0.46 0 0.384615384615385 0.1 1 1.10576923076923 1 2.40384615384615 1.39567246648653e-11 Inf 371 0.583643875104578 0.416356124895422
0.416 0.1 0 0.025 0.25 0.46 0 3.84615384615385 0.1 1 1.10576923076923 1 2.40384615384615 2.28132124302505e-10 Inf 372 0.493188022052108 0.506811977947892
0.416 0.01 0 0.0025 0.25 0.465 0 0.384615384615385 0.01 1 1.11778846153846 1 2.40384615384615 1.62099500489177e-11 Inf 373 0.631168341415832 0.368831658584168
0.416 0.1 0 0.0025 0.25 0.465 0 3.84615384615385 0.01 1 1.11778846153846 1 2.40384615384615 1.53665358215704e-10 Inf 374 0.518316232217356 0.481683767782644
0.416 0.01 0 0.025 0.25 0.465 0 0.384615384615385 0.1 1 1.11778846153846 1 2.40384615384615 1.98547289720352e-11 Inf 375 0.581920652040336 0.418079347959664
0.416 0.1 0 0.025 0.25 0.465 0 3.84615384615385 0.1 1 1.11778846153846 1 2.40384615384615 1.21559484700384e-10 Inf 376 0.490649254005536 0.509350745994464
0.416 0.01 0 0.0025 0.25 0.47 0 0.384615384615385 0.01 1 1.12980769230769 1 2.40384615384615 4.40411873636748e-11 Inf 377 0.629724472473531 0.370275527526469
0.416 0.1 0 0.0025 0.25 0.47 0 3.84615384615385 0.01 1 1.12980769230769 1 2.40384615384615 1.82128978565288e-10 Inf 378 0.515850946308845 0.484149053691155
0.416 0.01 0 0.025 0.25 0.47 0 0.384615384615385 0.1 1 1.12980769230769 1 2.40384615384615 1.4051704244622e-11 Inf 379 0.580219988649995 0.419780011350005
0.416 0.1 0 0.025 0.25 0.47 0 3.84615384615385 0.1 1 1.12980769230769 1 2.40384615384615 1.39729006143341e-10 Inf 380 0.48813974729719 0.51186025270281
0.416 0.01 0 0.0025 0.25 0.475 0 0.384615384615385 0.01 1 1.14182692307692 1 2.40384615384615 3.51347562155269e-11 Inf 381 0.628300005170704 0.371699994829296
0.416 0.1 0 0.0025 0.25 0.475 0 3.84615384615385 0.01 1 1.14182692307692 1 2.40384615384615 2.18213169755899e-10 Inf 382 0.513412994354751 0.486587005645249
0.416 0.01 0 0.025 0.25 0.475 0 0.384615384615385 0.1 1 1.14182692307692 1 2.40384615384615 1.76291203857204e-11 Inf 383 0.578541437732557 0.421458562267443
0.416 0.1 0 0.025 0.25 0.475 0 3.84615384615385 0.1 1 1.14182692307692 1 2.40384615384615 1.6749629461188e-10 Inf 384 0.485658998784329 0.514341001215671
0.416 0.01 0 0.0025 0.25 0.48 0 0.384615384615385 0.01 1 1.15384615384615 1 2.40384615384615 4.35381175556415e-11 Inf 385 0.62689455095747 0.37310544904253
0.416 0.1 0 0.0025 0.25 0.48 0 3.84615384615385 0.01 1 1.15384615384615 1 2.40384615384615 1.56870849643553e-10 Inf 386 0.511001924260105 0.488998075739895
0.416 0.01 0 0.025 0.25 0.48 0 0.384615384615385 0.1 1 1.15384615384615 1 2.40384615384615 2.36681785281689e-11 Inf 387 0.576884563840944 0.423115436159056
0.416 0.1 0 0.025 0.25 0.48 0 3.84615384615385 0.1 1 1.15384615384615 1 2.40384615384615 1.64409486025363e-10 Inf 388 0.483206516793754 0.516793483206246
0.416 0.01 0 0.0025 0.25 0.485 0 0.384615384615385 0.01 1 1.16586538461538 1 2.40384615384615 2.39623321185434e-11 Inf 389 0.625507731590308 0.374492268409692
0.416 0.1 0 0.0025 0.25 0.485 0 3.84615384615385 0.01 1 1.16586538461538 1 2.40384615384615 2.8841135035762e-10 Inf 390 0.50861729384528 0.49138270615472
0.416 0.01 0 0.025 0.25 0.485 0 0.384615384615385 0.1 1 1.16586538461538 1 2.40384615384615 1.90311655323683e-11 Inf 391 0.575248942898331 0.424751057101669
0.416 0.1 0 0.025 0.25 0.485 0 3.84615384615385 0.1 1 1.16586538461538 1 2.40384615384615 1.98039029619679e-10 Inf 392 0.480781820796836 0.519218179203164
0.416 0.01 0 0.0025 0.25 0.49 0 0.384615384615385 0.01 1 1.17788461538462 1 2.40384615384615 2.10443329429211e-11 Inf 393 0.62413917879258 0.37586082120742
0.416 0.1 0 0.0025 0.25 0.49 0 3.84615384615385 0.01 1 1.17788461538462 1 2.40384615384615 2.78785550200666e-10 Inf 394 0.506258670575651 0.493741329424349
0.416 0.01 0 0.025 0.25 0.49 0 0.384615384615385 0.1 1 1.17788461538462 1 2.40384615384615 1.39593892001244e-11 Inf 395 0.573634161829401 0.426365838170599
0.416 0.1 0 0.025 0.25 0.49 0 3.84615384615385 0.1 1 1.17788461538462 1 2.40384615384615 8.3490991897861e-11 Inf 396 0.47838444109553 0.52161555890447
0.416 0.01 0 0.0025 0.25 0.495 0 0.384615384615385 0.01 1 1.18990384615385 1 2.40384615384615 3.8982983507907e-11 Inf 397 0.622788533928393 0.377211466071607
0.416 0.1 0 0.0025 0.25 0.495 0 3.84615384615385 0.01 1 1.18990384615385 1 2.40384615384615 2.89371249184711e-10 Inf 398 0.503925631300042 0.496074368699958
0.416 0.01 0 0.025 0.25 0.495 0 0.384615384615385 0.1 1 1.18990384615385 1 2.40384615384615 1.41151534904793e-11 Inf 399 0.572039818205864 0.427960181794136
0.416 0.1 0 0.025 0.25 0.495 0 3.84615384615385 0.1 1 1.18990384615385 1 2.40384615384615 1.7142409713955e-10 Inf 400 0.476013918518955 0.523986081481045
0.416 0.01 0 0.0025 0.25 0.5 0 0.384615384615385 0.01 1 1.20192307692308 1 2.40384615384615 2.98040481183648e-11 Inf 401 0.621455447689174 0.378544552310826
0.416 0.1 0 0.0025 0.25 0.5 0 3.84615384615385 0.01 1 1.20192307692308 1 2.40384615384615 4.94888352520206e-10 Inf 402 0.501617761997639 0.498382238002361
0.416 0.01 0 0.025 0.25 0.5 0 0.384615384615385 0.1 1 1.20192307692308 1 2.40384615384615 1.96135885310866e-11 Inf 403 0.570465519905598 0.429534480094402
0.416 0.1 0 0.025 0.25 0.5 0 3.84615384615385 0.1 1 1.20192307692308 1 2.40384615384615 1.45399581263916e-10 Inf 404 0.473669804130103 0.526330195869897
0.416 0.01 0 0.0025 0.25 0.505 0 0.384615384615385 0.01 1 1.21394230769231 1 2.40384615384615 2.74124611898685e-11 Inf 405 0.620139579792409 0.379860420207591
0.416 0.1 0 0.0025 0.25 0.505 0 3.84615384615385 0.01 1 1.21394230769231 1 2.40384615384615 2.85748535944208e-10 Inf 406 0.499334657533056 0.500665342466944
0.416 0.01 0 0.025 0.25 0.505 0 0.384615384615385 0.1 1 1.21394230769231 1 2.40384615384615 2.27407537245483e-11 Inf 407 0.56891088478479 0.43108911521521
0.416 0.1 0 0.025 0.25 0.505 0 3.84615384615385 0.1 1 1.21394230769231 1 2.40384615384615 1.57754254104248e-10 Inf 408 0.471351658942312 0.528648341057688
0.416 0.01 0 0.0025 0.25 0.51 0 0.384615384615385 0.01 1 1.22596153846154 1 2.40384615384615 2.75557354711964e-11 Inf 409 0.618840598691969 0.381159401308031
0.416 0.1 0 0.0025 0.25 0.51 0 3.84615384615385 0.01 1 1.22596153846154 1 2.40384615384615 1.83096093842039e-10 Inf 410 0.497075921419244 0.502924078580756
0.416 0.01 0 0.025 0.25 0.51 0 0.384615384615385 0.1 1 1.22596153846154 1 2.40384615384615 1.50941481535938e-11 Inf 411 0.567375540362522 0.432624459637478
0.416 0.1 0 0.025 0.25 0.51 0 3.84615384615385 0.1 1 1.22596153846154 1 2.40384615384615 2.25088725436251e-10 Inf 412 0.469059053645106 0.530940946354894
0.416 0.01 0 0.0025 0.25 0.515 0 0.384615384615385 0.01 1 1.23798076923077 1 2.40384615384615 2.13876139021352e-11 Inf 413 0.617558181299528 0.382441818700472
0.416 0.1 0 0.0025 0.25 0.515 0 3.84615384615385 0.01 1 1.23798076923077 1 2.40384615384615 4.24192014847335e-10 Inf 414 0.494841165587941 0.505158834412059
0.416 0.01 0 0.025 0.25 0.515 0 0.384615384615385 0.1 1 1.23798076923077 1 2.40384615384615 1.20768395284188e-11 Inf 415 0.56585912351725 0.43414087648275
0.416 0.1 0 0.025 0.25 0.515 0 3.84615384615385 0.1 1 1.23798076923077 1 2.40384615384615 8.53949133627907e-11 Inf 416 0.466791568339052 0.533208431660948
0.416 0.01 0 0.0025 0.25 0.52 0 0.384615384615385 0.01 1 1.25 1 2.40384615384615 3.99260624561748e-11 Inf 417 0.616292012716588 0.383707987283412
0.416 0.1 0 0.0025 0.25 0.52 0 3.84615384615385 0.01 1 1.25 1 2.40384615384615 5.54869872271269e-10 Inf 418 0.492630010167407 0.507369989832593
0.416 0.01 0 0.025 0.25 0.52 0 0.384615384615385 0.1 1 1.25 1 2.40384615384615 1.57524548960453e-11 Inf 419 0.564361280194639 0.435638719805361
0.416 0.1 0 0.025 0.25 0.52 0 3.84615384615385 0.1 1 1.25 1 2.40384615384615 1.13294484904713e-10 Inf 420 0.464548792279285 0.535451207720715
0.416 0.01 0 0.0025 0.25 0.525 0 0.384615384615385 0.01 1 1.26201923076923 1 2.40384615384615 2.23369656104921e-11 Inf 421 0.615041785976573 0.384958214023427
0.416 0.1 0 0.0025 0.25 0.525 0 3.84615384615385 0.01 1 1.26201923076923 1 2.40384615384615 4.38039660100031e-10 Inf 422 0.490442083267158 0.509557916732842
0.416 0.01 0 0.025 0.25 0.525 0 0.384615384615385 0.1 1 1.26201923076923 1 2.40384615384615 2.25331420189434e-11 Inf 423 0.56288166512629 0.43711833487371
0.416 0.1 0 0.025 0.25 0.525 0 3.84615384615385 0.1 1 1.26201923076923 1 2.40384615384615 2.23665974630194e-10 Inf 424 0.462330323627385 0.537669676372615
0.416 0.01 0 0.0025 0.25 0.53 0 0.384615384615385 0.01 1 1.27403846153846 1 2.40384615384615 7.04374336635283e-11 Inf 425 0.613807201796688 0.386192798203312
0.416 0.1 0 0.0025 0.25 0.53 0 3.84615384615385 0.01 1 1.27403846153846 1 2.40384615384615 4.22957446843952e-10 Inf 426 0.488277020769447 0.511722979230553
0.416 0.01 0 0.025 0.25 0.53 0 0.384615384615385 0.1 1 1.27403846153846 1 2.40384615384615 1.69769198699043e-11 Inf 427 0.561419941558862 0.438580058441138
0.416 0.1 0 0.025 0.25 0.53 0 3.84615384615385 0.1 1 1.27403846153846 1 2.40384615384615 1.98075778001794e-10 Inf 428 0.460135769211264 0.539864230788736
0.416 0.01 0 0.0025 0.25 0.535 0 0.384615384615385 0.01 1 1.28605769230769 1 2.40384615384615 4.30727675748699e-11 Inf 429 0.61258796833897 0.38741203166103
0.416 0.1 0 0.0025 0.25 0.535 0 3.84615384615385 0.01 1 1.28605769230769 1 2.40384615384615 2.65313715441806e-10 Inf 430 0.486134466127251 0.513865533872749
0.416 0.01 0 0.025 0.25 0.535 0 0.384615384615385 0.1 1 1.28605769230769 1 2.40384615384615 1.42114098267143e-11 Inf 431 0.559975780993157 0.440024219006843
0.416 0.1 0 0.025 0.25 0.535 0 3.84615384615385 0.1 1 1.28605769230769 1 2.40384615384615 2.67293076561259e-10 Inf 432 0.457964744292795 0.542035255707205
0.416 0.01 0 0.0025 0.25 0.54 0 0.384615384615385 0.01 1 1.29807692307692 1 2.40384615384615 1.76377246141612e-11 Inf 433 0.61138380098024 0.38861619901976
0.416 0.1 0 0.0025 0.25 0.54 0 3.84615384615385 0.01 1 1.29807692307692 1 2.40384615384615 7.25977167270742e-10 Inf 434 0.484014070168556 0.515985929831444
0.416 0.01 0 0.025 0.25 0.54 0 0.384615384615385 0.1 1 1.29807692307692 1 2.40384615384615 1.8912760246792e-11 Inf 435 0.558548862932744 0.441451137067256
0.416 0.1 0 0.025 0.25 0.54 0 3.84615384615385 0.1 1 1.29807692307692 1 2.40384615384615 2.12333040039425e-10 Inf 436 0.455816872342869 0.544183127657131
0.416 0.01 0 0.0025 0.25 0.545 0 0.384615384615385 0.01 1 1.31009615384615 1 2.40384615384615 1.56096247039272e-11 Inf 437 0.610194422090512 0.389805577909488
0.416 0.1 0 0.0025 0.25 0.545 0 3.84615384615385 0.01 1 1.31009615384615 1 2.40384615384615 4.93813656632369e-10 Inf 438 0.481915490906583 0.518084509093417
0.416 0.01 0 0.025 0.25 0.545 0 0.384615384615385 0.1 1 1.31009615384615 1 2.40384615384615 1.89556148555425e-11 Inf 439 0.557138874641708 0.442861125358292
0.416 0.1 0 0.025 0.25 0.545 0 3.84615384615385 0.1 1 1.31009615384615 1 2.40384615384615 2.58972066013996e-10 Inf 440 0.453691784823623 0.546308215176377
0.416 0.01 0 0.0025 0.25 0.55 0 0.384615384615385 0.01 1 1.32211538461538 1 2.40384615384615 5.5393800657555e-11 Inf 441 0.609019560819528 0.390980439180472
0.416 0.1 0 0.0025 0.25 0.55 0 3.84615384615385 0.01 1 1.32211538461538 1 2.40384615384615 3.01618785503166e-10 Inf 442 0.479838393355963 0.520161606644037
0.416 0.01 0 0.025 0.25 0.55 0 0.384615384615385 0.1 1 1.32211538461538 1 2.40384615384615 1.4849843577025e-11 Inf 443 0.555745510911154 0.444254489088846
0.416 0.1 0 0.025 0.25 0.55 0 3.84615384615385 0.1 1 1.32211538461538 1 2.40384615384615 9.08079167416531e-11 Inf 444 0.451589120977536 0.548410879022464
0.416 0.01 0 0.0025 0.25 0.555 0 0.384615384615385 0.01 1 1.33413461538462 1 2.40384615384615 3.31349947479964e-11 Inf 445 0.607858952891056 0.392141047108944
0.416 0.1 0 0.0025 0.25 0.555 0 3.84615384615385 0.01 1 1.33413461538462 1 2.40384615384615 2.93958857255916e-10 Inf 446 0.477782449354489 0.522217550645511
0.416 0.01 0 0.025 0.25 0.555 0 0.384615384615385 0.1 1 1.33413461538462 1 2.40384615384615 2.52050602611575e-11 Inf 447 0.554368473834082 0.445631526165918
0.416 0.1 0 0.025 0.25 0.555 0 3.84615384615385 0.1 1 1.33413461538462 1 2.40384615384615 2.02926564440986e-10 Inf 448 0.449508527623215 0.550491472376785
0.416 0.01 0 0.0025 0.25 0.56 0 0.384615384615385 0.01 1 1.34615384615385 1 2.40384615384615 2.85987344916805e-11 Inf 449 0.606712340404648 0.393287659595352
0.416 0.1 0 0.0025 0.25 0.56 0 3.84615384615385 0.01 1 1.34615384615385 1 2.40384615384615 2.5673962955608e-10 Inf 450 0.47574733739025 0.52425266260975
0.416 0.01 0 0.025 0.25 0.56 0 0.384615384615385 0.1 1 1.34615384615385 1 2.40384615384615 2.22680762718142e-11 Inf 451 0.553007472588298 0.446992527411702
0.416 0.1 0 0.025 0.25 0.56 0 3.84615384615385 0.1 1 1.34615384615385 1 2.40384615384615 1.7848755806682e-10 Inf 452 0.447449658957542 0.552550341042458
0.416 0.01 0 0.0025 0.25 0.565 0 0.384615384615385 0.01 1 1.35817307692308 1 2.40384615384615 4.37146430165569e-11 Inf 453 0.605579471644514 0.394420528355486
0.416 0.1 0 0.0025 0.25 0.565 0 3.84615384615385 0.01 1 1.35817307692308 1 2.40384615384615 4.70517291795147e-10 Inf 454 0.473732742433977 0.526267257566023
0.416 0.01 0 0.025 0.25 0.565 0 0.384615384615385 0.1 1 1.35817307692308 1 2.40384615384615 1.16290310714362e-11 Inf 455 0.551662223227033 0.448337776772967
0.416 0.1 0 0.025 0.25 0.565 0 3.84615384615385 0.1 1 1.35817307692308 1 2.40384615384615 1.09364961531355e-10 Inf 456 0.445412176363997 0.554587823636003
0.416 0.01 0 0.0025 0.25 0.57 0 0.384615384615385 0.01 1 1.37019230769231 1 2.40384615384615 2.90495405508295e-11 Inf 457 0.604460100895234 0.395539899104766
0.416 0.1 0 0.0025 0.25 0.57 0 3.84615384615385 0.01 1 1.37019230769231 1 2.40384615384615 5.84668091718754e-10 Inf 458 0.471738355776572 0.528261644223428
0.416 0.01 0 0.025 0.25 0.57 0 0.384615384615385 0.1 1 1.37019230769231 1 2.40384615384615 2.5114910151558e-11 Inf 459 0.550332448476921 0.449667551523079
0.416 0.1 0 0.025 0.25 0.57 0 3.84615384615385 0.1 1 1.37019230769231 1 2.40384615384615 3.0649671689531e-10 Inf 460 0.443395748226943 0.556604251773057
0.416 0.01 0 0.0025 0.25 0.575 0 0.384615384615385 0.01 1 1.38221153846154 1 2.40384615384615 2.63669086564278e-11 Inf 461 0.60335398826403 0.39664601173597
0.416 0.1 0 0.0025 0.25 0.575 0 3.84615384615385 0.01 1 1.38221153846154 1 2.40384615384615 5.44782552402978e-10 Inf 462 0.469763874871327 0.530236125128672
0.416 0.01 0 0.025 0.25 0.575 0 0.384615384615385 0.1 1 1.38221153846154 1 2.40384615384615 1.55668811174792e-11 Inf 463 0.549017877543087 0.450982122456913
0.416 0.1 0 0.025 0.25 0.575 0 3.84615384615385 0.1 1 1.38221153846154 1 2.40384615384615 2.08532968670738e-10 Inf 464 0.441400049751612 0.558599950248388
0.416 0.01 0 0.0025 0.25 0.58 0 0.384615384615385 0.01 1 1.39423076923077 1 2.40384615384615 3.64651642215108e-11 Inf 465 0.602260899509302 0.397739100490698
0.416 0.1 0 0.0025 0.25 0.58 0 3.84615384615385 0.01 1 1.39423076923077 1 2.40384615384615 4.69453587115254e-10 Inf 466 0.467809003180935 0.532190996819065
0.416 0.01 0 0.025 0.25 0.58 0 0.384615384615385 0.1 1 1.39423076923077 1 2.40384615384615 2.00041649911498e-11 Inf 467 0.547718245921006 0.452281754078994
0.416 0.1 0 0.025 0.25 0.58 0 3.84615384615385 0.1 1 1.39423076923077 1 2.40384615384615 1.86593074325003e-10 Inf 468 0.439424762789653 0.560575237210347
0.416 0.01 0 0.0025 0.25 0.585 0 0.384615384615385 0.01 1 1.40625 1 2.40384615384615 5.66354740882957e-11 Inf 469 0.601180605875196 0.398819394124804
0.416 0.1 0 0.0025 0.25 0.585 0 3.84615384615385 0.01 1 1.40625 1 2.40384615384615 1.20337739772935e-10 Inf 470 0.465873450029058 0.534126549970942
0.416 0.01 0 0.025 0.25 0.585 0 0.384615384615385 0.1 1 1.40625 1 2.40384615384615 1.34771638293785e-11 Inf 471 0.546433295214888 0.453566704785112
0.416 0.1 0 0.025 0.25 0.585 0 3.84615384615385 0.1 1 1.40625 1 2.40384615384615 1.77790226985053e-10 Inf 472 0.437469575669966 0.562530424330034
0.416 0.01 0 0.0025 0.25 0.59 0 0.384615384615385 0.01 1 1.41826923076923 1 2.40384615384615 2.49186227208043e-11 Inf 473 0.600112883931958 0.399887116068042
0.416 0.1 0 0.0025 0.25 0.59 0 3.84615384615385 0.01 1 1.41826923076923 1 2.40384615384615 2.25918728169461e-10 Inf 474 0.463956930456186 0.536043069543814
0.416 0.01 0 0.025 0.25 0.59 0 0.384615384615385 0.1 1 1.41826923076923 1 2.40384615384615 1.57865387429013e-11 Inf 475 0.545162772962322 0.454837227037678
0.416 0.1 0 0.025 0.25 0.59 0 3.84615384615385 0.1 1 1.41826923076923 1 2.40384615384615 2.15202078379662e-10 Inf 476 0.435534183034699 0.564465816965301
0.416 0.01 0 0.0025 0.25 0.595 0 0.384615384615385 0.01 1 1.43028846153846 1 2.40384615384615 2.90181767503839e-11 Inf 477 0.599057515421808 0.400942484578192
0.416 0.1 0 0.0025 0.25 0.595 0 3.84615384615385 0.01 1 1.43028846153846 1 2.40384615384615 1.28080324124369e-10 Inf 478 0.462059165079831 0.537940834920169
0.416 0.01 0 0.025 0.25 0.595 0 0.384615384615385 0.1 1 1.43028846153846 1 2.40384615384615 1.94033122902226e-11 Inf 479 0.543906432464919 0.456093567535081
0.416 0.1 0 0.025 0.25 0.595 0 3.84615384615385 0.1 1 1.43028846153846 1 2.40384615384615 2.09204542578334e-10 Inf 480 0.433618285680227 0.566381714319773
0.416 0.01 0 0.0025 0.25 0.6 0 0.384615384615385 0.01 1 1.44230769230769 1 2.40384615384615 3.2673308503206e-11 Inf 481 0.598014287110162 0.401985712889838
0.416 0.1 0 0.0025 0.25 0.6 0 3.84615384615385 0.01 1 1.44230769230769 1 2.40384615384615 1.85564008603478e-10 Inf 482 0.460179879958724 0.539820120041276
0.416 0.01 0 0.025 0.25 0.6 0 0.384615384615385 0.1 1 1.44230769230769 1 2.40384615384615 1.09067199716151e-11 Inf 483 0.54266403262473 0.45733596737527
0.416 0.1 0 0.025 0.25 0.6 0 3.84615384615385 0.1 1 1.44230769230769 1 2.40384615384615 1.21292975663323e-10 Inf 484 0.431721590402852 0.568278409597148
0.416 0.01 0 0.0025 0.25 0.605 0 0.384615384615385 0.01 1 1.45432692307692 1 2.40384615384615 2.41838216119561e-11 Inf 485 0.596982990641941 0.403017009358059
0.416 0.1 0 0.0025 0.25 0.605 0 3.84615384615385 0.01 1 1.45432692307692 1 2.40384615384615 4.13034051405248e-10 Inf 486 0.458318806461007 0.541681193538993
0.416 0.01 0 0.025 0.25 0.605 0 0.384615384615385 0.1 1 1.45432692307692 1 2.40384615384615 1.65982227962047e-11 Inf 487 0.541435337786201 0.458564662213799
0.416 0.1 0 0.025 0.25 0.605 0 3.84615384615385 0.1 1 1.45432692307692 1 2.40384615384615 3.76114361877455e-10 Inf 488 0.429843809849184 0.570156190150816
0.416 0.01 0 0.0025 0.25 0.61 0 0.384615384615385 0.01 1 1.46634615384615 1 2.40384615384615 7.32630622835018e-11 Inf 489 0.595963422402797 0.404036577597203
0.416 0.1 0 0.0025 0.25 0.61 0 3.84615384615385 0.01 1 1.46634615384615 1 2.40384615384615 2.38682740238971e-10 Inf 490 0.456475681136194 0.543524318863806
0.416 0.01 0 0.025 0.25 0.61 0 0.384615384615385 0.1 1 1.46634615384615 1 2.40384615384615 2.34234298623903e-11 Inf 491 0.540220117583447 0.459779882416553
0.416 0.1 0 0.025 0.25 0.61 0 3.84615384615385 0.1 1 1.46634615384615 1 2.40384615384615 2.30931829214853e-10 Inf 492 0.427984662370942 0.572015337629058
0.416 0.01 0 0.0025 0.25 0.615 0 0.384615384615385 0.01 1 1.47836538461538 1 2.40384615384615 3.66954799879693e-11 Inf 493 0.594955383385036 0.405044616614964
0.416 0.1 0 0.0025 0.25 0.615 0 3.84615384615385 0.01 1 1.47836538461538 1 2.40384615384615 2.16117013174255e-10 Inf 494 0.454650245590901 0.545349754409099
0.416 0.01 0 0.025 0.25 0.615 0 0.384615384615385 0.1 1 1.47836538461538 1 2.40384615384615 1.14236398118805e-11 Inf 495 0.539018146792644 0.460981853207356
0.416 0.1 0 0.025 0.25 0.615 0 3.84615384615385 0.1 1 1.47836538461538 1 2.40384615384615 3.10989567431363e-10 Inf 496 0.426143871884046 0.573856128115954
0.416 0.01 0 0.0025 0.25 0.62 0 0.384615384615385 0.01 1 1.49038461538462 1 2.40384615384615 3.79847819864665e-11 Inf 497 0.593958679058061 0.406041320941939
0.416 0.1 0 0.0025 0.25 0.62 0 3.84615384615385 0.01 1 1.49038461538462 1 2.40384615384615 4.92071827729035e-10 Inf 498 0.452842246368017 0.547157753631983
0.416 0.01 0 0.025 0.25 0.62 0 0.384615384615385 0.1 1 1.49038461538462 1 2.40384615384615 2.02921013325863e-11 Inf 499 0.537829205189336 0.462170794810664
0.416 0.1 0 0.025 0.25 0.62 0 3.84615384615385 0.1 1 1.49038461538462 1 2.40384615384615 2.54211207639798e-10 Inf 500 0.424321167731931 0.575678832268069
0.416 0.01 0 0.0025 0.25 0.625 0 0.384615384615385 0.01 1 1.50240384615385 1 2.40384615384615 3.39340777699704e-11 Inf 501 0.592973119243218 0.407026880756782
0.416 0.1 0 0.0025 0.25 0.625 0 3.84615384615385 0.01 1 1.50240384615385 1 2.40384615384615 4.87741624866089e-10 Inf 502 0.451051434829436 0.548948565170563
0.416 0.01 0 0.025 0.25 0.625 0 0.384615384615385 0.1 1 1.50240384615385 1 2.40384615384615 1.95466420827017e-11 Inf 503 0.536653077410466 0.463346922589534
0.416 0.1 0 0.025 0.25 0.625 0 3.84615384615385 0.1 1 1.50240384615385 1 2.40384615384615 2.18948970065469e-10 Inf 504 0.422516284552788 0.577483715447212
0.416 0.01 0 0.0025 0.25 0.63 0 0.384615384615385 0.01 1 1.51442307692308 1 2.40384615384615 6.48334719244303e-11 Inf 505 0.59199851799272 0.40800148200728
0.416 0.1 0 0.0025 0.25 0.63 0 3.84615384615385 0.01 1 1.51442307692308 1 2.40384615384615 1.73901115729791e-10 Inf 506 0.449277567042076 0.550722432957924
0.416 0.01 0 0.025 0.25 0.63 0 0.384615384615385 0.1 1 1.51442307692308 1 2.40384615384615 1.75753855913285e-11 Inf 507 0.535489552820954 0.464510447179046
0.416 0.1 0 0.025 0.25 0.63 0 3.84615384615385 0.1 1 1.51442307692308 1 2.40384615384615 1.72840408652064e-10 Inf 508 0.420728962150729 0.579271037849271
0.416 0.01 0 0.0025 0.25 0.635 0 0.384615384615385 0.01 1 1.52644230769231 1 2.40384615384615 2.51367260339919e-11 Inf 509 0.59103469347267 0.40896530652733
0.416 0.1 0 0.0025 0.25 0.635 0 3.84615384615385 0.01 1 1.52644230769231 1 2.40384615384615 3.81160769613587e-10 Inf 510 0.447520403667063 0.552479596332937
0.416 0.01 0 0.025 0.25 0.635 0 0.384615384615385 0.1 1 1.52644230769231 1 2.40384615384615 1.2905509993999e-11 Inf 511 0.534338425384636 0.465661574615364
0.416 0.1 0 0.025 0.25 0.635 0 3.84615384615385 0.1 1 1.52644230769231 1 2.40384615384615 1.59128266119524e-10 Inf 512 0.418958945370694 0.581041054629306
0.416 0.01 0 0.0025 0.25 0.64 0 0.384615384615385 0.01 1 1.53846153846154 1 2.40384615384615 3.92015309103044e-11 Inf 513 0.590081467849918 0.409918532150082
0.416 0.1 0 0.0025 0.25 0.64 0 3.84615384615385 0.01 1 1.53846153846154 1 2.40384615384615 2.25608531856381e-10 Inf 514 0.445779709852094 0.554220290147906
0.416 0.01 0 0.025 0.25 0.64 0 0.384615384615385 0.1 1 1.53846153846154 1 2.40384615384615 1.75427450344046e-11 Inf 515 0.533199493539428 0.466800506460572
0.416 0.1 0 0.025 0.25 0.64 0 3.84615384615385 0.1 1 1.53846153846154 1 2.40384615384615 1.55305990290344e-10 Inf 516 0.417205983976964 0.582794016023036
0.416 0.01 0 0.0025 0.25 0.645 0 0.384615384615385 0.01 1 1.55048076923077 1 2.40384615384615 4.30297464326657e-11 Inf 517 0.589138667182637 0.410861332817363
0.416 0.1 0 0.0025 0.25 0.645 0 3.84615384615385 0.01 1 1.55048076923077 1 2.40384615384615 1.81417880718016e-10 Inf 518 0.444055255126847 0.555944744873153
0.416 0.01 0 0.025 0.25 0.645 0 0.384615384615385 0.1 1 1.55048076923077 1 2.40384615384615 1.66330282880267e-11 Inf 519 0.532072560076508 0.467927439923492
0.416 0.1 0 0.025 0.25 0.645 0 3.84615384615385 0.1 1 1.55048076923077 1 2.40384615384615 1.68474123540818e-10 Inf 520 0.41546983253517 0.58453016746483
0.416 0.01 0 0.0025 0.25 0.65 0 0.384615384615385 0.01 1 1.5625 1 2.40384615384615 4.28707624955393e-11 Inf 521 0.588206121314435 0.411793878685565
0.416 0.1 0 0.0025 0.25 0.65 0 3.84615384615385 0.01 1 1.5625 1 2.40384615384615 3.08024050710287e-10 Inf 522 0.442346813301164 0.557653186698836
0.416 0.01 0 0.025 0.25 0.65 0 0.384615384615385 0.1 1 1.5625 1 2.40384615384615 2.62474486589781e-11 Inf 523 0.530957432023411 0.469042567976589
0.416 0.1 0 0.025 0.25 0.65 0 3.84615384615385 0.1 1 1.5625 1 2.40384615384615 2.6132207509022e-10 Inf 524 0.413750250297703 0.586249749702297
0.416 0.01 0 0.0025 0.25 0.655 0 0.384615384615385 0.01 1 1.57451923076923 1 2.40384615384615 6.29253316120071e-11 Inf 525 0.587283663771972 0.412716336228028
0.416 0.1 0 0.0025 0.25 0.655 0 3.84615384615385 0.01 1 1.57451923076923 1 2.40384615384615 4.68278638088293e-10 Inf 526 0.440654162366277 0.559345837633723
0.416 0.01 0 0.025 0.25 0.655 0 0.384615384615385 0.1 1 1.57451923076923 1 2.40384615384615 2.00084948609458e-11 Inf 527 0.52985392053087 0.47014607946913
0.416 0.1 0 0.025 0.25 0.655 0 3.84615384615385 0.1 1 1.57451923076923 1 2.40384615384615 1.36823885554804e-10 Inf 528 0.412047001092336 0.587952998907664
0.416 0.01 0 0.0025 0.25 0.66 0 0.384615384615385 0.01 1 1.58653846153846 1 2.40384615384615 3.92061383358566e-11 Inf 529 0.586371131665829 0.413628868334171
0.416 0.1 0 0.0025 0.25 0.66 0 3.84615384615385 0.01 1 1.58653846153846 1 2.40384615384615 4.37131775221644e-10 Inf 530 0.438977084398418 0.561022915601582
0.416 0.01 0 0.025 0.25 0.66 0 0.384615384615385 0.1 1 1.58653846153846 1 2.40384615384615 1.19385612507017e-11 Inf 531 0.52876184076325 0.47123815923675
0.416 0.1 0 0.025 0.25 0.66 0 3.84615384615385 0.1 1 1.58653846153846 1 2.40384615384615 3.33395866469743e-10 Inf 532 0.410359853214095 0.589640146785905
0.416 0.01 0 0.0025 0.25 0.665 0 0.384615384615385 0.01 1 1.59855769230769 1 2.40384615384615 3.17282311534939e-11 Inf 533 0.585468365594583 0.414531634405417
0.416 0.1 0 0.0025 0.25 0.665 0 3.84615384615385 0.01 1 1.59855769230769 1 2.40384615384615 5.73376457424501e-10 Inf 534 0.437315365465618 0.562684634534382
0.416 0.01 0 0.025 0.25 0.665 0 0.384615384615385 0.1 1 1.59855769230769 1 2.40384615384615 1.83364434747091e-11 Inf 535 0.527681011792479 0.472318988207521
0.416 0.1 0 0.025 0.25 0.665 0 3.84615384615385 0.1 1 1.59855769230769 1 2.40384615384615 2.20534590589239e-10 Inf 536 0.408688579320085 0.591311420679915
0.416 0.01 0 0.0025 0.25 0.67 0 0.384615384615385 0.01 1 1.61057692307692 1 2.40384615384615 6.09586270350349e-11 Inf 537 0.584575209551933 0.415424790448067
0.416 0.1 0 0.0025 0.25 0.67 0 3.84615384615385 0.01 1 1.61057692307692 1 2.40384615384615 2.94808844003569e-10 Inf 538 0.435668795536394 0.564331204463606
0.416 0.01 0 0.025 0.25 0.67 0 0.384615384615385 0.1 1 1.61057692307692 1 2.40384615384615 1.5824175303436e-11 Inf 539 0.526611256495306 0.473388743504694
0.416 0.1 0 0.025 0.25 0.67 0 3.84615384615385 0.1 1 1.61057692307692 1 2.40384615384615 2.14197104497771e-10 Inf 540 0.407032956327385 0.592967043672615
0.416 0.01 0 0.0025 0.25 0.675 0 0.384615384615385 0.01 1 1.62259615384615 1 2.40384615384615 1.1096118468501e-10 Inf 541 0.5836915108368 0.4163084891632
0.416 0.1 0 0.0025 0.25 0.675 0 3.84615384615385 0.01 1 1.62259615384615 1 2.40384615384615 3.28898019930079e-10 Inf 542 0.434037168391435 0.565962831608565
0.416 0.01 0 0.025 0.25 0.675 0 0.384615384615385 0.1 1 1.62259615384615 1 2.40384615384615 1.58826285456826e-11 Inf 543 0.525552401453798 0.474447598546202
0.416 0.1 0 0.025 0.25 0.675 0 3.84615384615385 0.1 1 1.62259615384615 1 2.40384615384615 1.43580480838068e-10 Inf 544 0.405392765313637 0.594607234686363
0.416 0.01 0 0.0025 0.25 0.68 0 0.384615384615385 0.01 1 1.63461538461538 1 2.40384615384615 7.28818116968455e-11 Inf 545 0.582817119966251 0.417182880033749
0.416 0.1 0 0.0025 0.25 0.68 0 3.84615384615385 0.01 1 1.63461538461538 1 2.40384615384615 4.21227053237772e-10 Inf 546 0.432420281537473 0.567579718462527
0.416 0.01 0 0.025 0.25 0.68 0 0.384615384615385 0.1 1 1.63461538461538 1 2.40384615384615 1.89514515192002e-11 Inf 547 0.52450427685893 0.47549572314107
0.416 0.1 0 0.025 0.25 0.68 0 3.84615384615385 0.1 1 1.63461538461538 1 2.40384615384615 2.57768806299907e-10 Inf 548 0.403767791420588 0.596232208579412
0.416 0.01 0 0.0025 0.25 0.685 0 0.384615384615385 0.01 1 1.64663461538462 1 2.40384615384615 8.71220318110488e-11 Inf 549 0.581951890591167 0.418048109408833
0.416 0.1 0 0.0025 0.25 0.685 0 3.84615384615385 0.01 1 1.64663461538462 1 2.40384615384615 8.66818394840152e-10 Inf 550 0.430817936123527 0.569182063876473
0.416 0.01 0 0.025 0.25 0.685 0 0.384615384615385 0.1 1 1.64663461538462 1 2.40384615384615 2.83029155667691e-11 Inf 551 0.523466716417182 0.476533283582818
0.416 0.1 0 0.025 0.25 0.685 0 3.84615384615385 0.1 1 1.64663461538462 1 2.40384615384615 1.7786538908382e-10 Inf 552 0.402157823760163 0.597842176239837
0.416 0.01 0 0.0025 0.25 0.69 0 0.384615384615385 0.01 1 1.65865384615385 1 2.40384615384615 1.98900340642183e-11 Inf 553 0.581095679414534 0.418904320585466
0.416 0.1 0 0.0025 0.25 0.69 0 3.84615384615385 0.01 1 1.65865384615385 1 2.40384615384615 5.89422066710199e-10 Inf 554 0.42922993685929 0.57077006314071
0.416 0.01 0 0.025 0.25 0.69 0 0.384615384615385 0.1 1 1.65865384615385 1 2.40384615384615 1.78745351853138e-11 Inf 555 0.522439557260022 0.477560442739978
0.416 0.1 0 0.025 0.25 0.69 0 3.84615384615385 0.1 1 1.65865384615385 1 2.40384615384615 1.06429198787339e-10 Inf 556 0.400562655323246 0.599437344676754
0.416 0.01 0 0.0025 0.25 0.695 0 0.384615384615385 0.01 1 1.67067307692308 1 2.40384615384615 9.16655085170248e-11 Inf 557 0.580248346112318 0.419751653887682
0.416 0.1 0 0.0025 0.25 0.695 0 3.84615384615385 0.01 1 1.67067307692308 1 2.40384615384615 2.8997804157882e-10 Inf 558 0.427656091935903 0.572343908064097
0.416 0.01 0 0.025 0.25 0.695 0 0.384615384615385 0.1 1 1.67067307692308 1 2.40384615384615 1.53833057403574e-11 Inf 559 0.52142263985615 0.47857736014385
0.416 0.1 0 0.025 0.25 0.695 0 3.84615384615385 0.1 1 1.67067307692308 1 2.40384615384615 1.83654647045728e-10 Inf 560 0.398982082890828 0.601017917109172
0.416 0.01 0 0.0025 0.25 0.7 0 0.384615384615385 0.01 1 1.68269230769231 1 2.40384615384615 6.74026390257154e-11 Inf 561 0.579409753256744 0.420590246743256
0.416 0.1 0 0.0025 0.25 0.7 0 3.84615384615385 0.01 1 1.68269230769231 1 2.40384615384615 3.92674559535067e-10 Inf 562 0.426096212948647 0.573903787051353
0.416 0.01 0 0.025 0.25 0.7 0 0.384615384615385 0.1 1 1.68269230769231 1 2.40384615384615 3.84794973662395e-11 Inf 563 0.520415807926461 0.479584192073539
0.416 0.1 0 0.025 0.25 0.7 0 3.84615384615385 0.1 1 1.68269230769231 1 2.40384615384615 3.61670027260175e-10 Inf 564 0.397415906947707 0.602584093052293
0.416 0.01 0 0.0025 0.25 0.705 0 0.384615384615385 0.01 1 1.69471153846154 1 2.40384615384615 8.14361911238848e-11 Inf 565 0.578579766241955 0.421420233758045
0.416 0.1 0 0.0025 0.25 0.705 0 3.84615384615385 0.01 1 1.69471153846154 1 2.40384615384615 4.47677006576441e-10 Inf 566 0.42455011482175 0.57544988517825
0.416 0.01 0 0.025 0.25 0.705 0 0.384615384615385 0.1 1 1.69471153846154 1 2.40384615384615 2.25596208380807e-11 Inf 567 0.519418908361565 0.480581091638435
0.416 0.1 0 0.025 0.25 0.705 0 3.84615384615385 0.1 1 1.69471153846154 1 2.40384615384615 1.49318668540843e-10 Inf 568 0.395863931598478 0.604136068401522
0.416 0.01 0 0.0025 0.25 0.71 0 0.384615384615385 0.01 1 1.70673076923077 1 2.40384615384615 5.48742717931816e-11 Inf 569 0.577758253211971 0.422241746788029
0.416 0.1 0 0.0025 0.25 0.71 0 3.84615384615385 0.01 1 1.70673076923077 1 2.40384615384615 8.15512102292359e-10 Inf 570 0.423017615735238 0.576982384264762
0.416 0.01 0 0.025 0.25 0.71 0 0.384615384615385 0.1 1 1.70673076923077 1 2.40384615384615 2.15248929791301e-11 Inf 571 0.518431791141823 0.481568208858177
0.416 0.1 0 0.025 0.25 0.71 0 3.84615384615385 0.1 1 1.70673076923077 1 2.40384615384615 1.8246226751728e-10 Inf 572 0.394325964485838 0.605674035514163
0.416 0.01 0 0.0025 0.25 0.715 0 0.384615384615385 0.01 1 1.71875 1 2.40384615384615 7.33244021056123e-11 Inf 573 0.576945084990795 0.423054915009205
0.416 0.1 0 0.0025 0.25 0.715 0 3.84615384615385 0.01 1 1.71875 1 2.40384615384615 3.66649599570223e-10 Inf 574 0.421498537053625 0.578501462946375
0.416 0.01 0 0.025 0.25 0.715 0 0.384615384615385 0.1 1 1.71875 1 2.40384615384615 1.82504567014519e-11 Inf 575 0.517454309259781 0.482545690740219
0.416 0.1 0 0.025 0.25 0.715 0 3.84615384615385 0.1 1 1.71875 1 2.40384615384615 1.58485446988266e-10 Inf 576 0.392801816711014 0.607198183288986
0.416 0.01 0 0.0025 0.25 0.72 0 0.384615384615385 0.01 1 1.73076923076923 1 2.40384615384615 2.3933910409113e-11 Inf 577 0.57614013501468 0.42385986498532
0.416 0.1 0 0.0025 0.25 0.72 0 3.84615384615385 0.01 1 1.73076923076923 1 2.40384615384615 3.30383165270121e-10 Inf 578 0.41999270325649 0.580007296743509
0.416 0.01 0 0.025 0.25 0.72 0 0.384615384615385 0.1 1 1.73076923076923 1 2.40384615384615 2.0279777857013e-11 Inf 579 0.516486318644934 0.483513681355066
0.416 0.1 0 0.025 0.25 0.72 0 3.84615384615385 0.1 1 1.73076923076923 1 2.40384615384615 2.22680984762746e-10 Inf 580 0.391291302756427 0.608708697243573
0.416 0.01 0 0.0025 0.25 0.725 0 0.384615384615385 0.01 1 1.74278846153846 1 2.40384615384615 2.56011323251926e-11 Inf 581 0.575343279266455 0.424656720733545
0.416 0.1 0 0.0025 0.25 0.725 0 3.84615384615385 0.01 1 1.74278846153846 1 2.40384615384615 1.37860944882107e-10 Inf 582 0.418499941870853 0.581500058129147
0.416 0.01 0 0.025 0.25 0.725 0 0.384615384615385 0.1 1 1.74278846153846 1 2.40384615384615 1.75331416052416e-11 Inf 583 0.515527678090736 0.484472321909264
0.416 0.1 0 0.025 0.25 0.725 0 3.84615384615385 0.1 1 1.74278846153846 1 2.40384615384615 2.17935780533196e-10 Inf 584 0.389794240410358 0.610205759589642
0.416 0.01 0 0.0025 0.25 0.73 0 0.384615384615385 0.01 1 1.75480769230769 1 2.40384615384615 8.12189204779656e-11 Inf 585 0.574554396211754 0.425445603788246
0.416 0.1 0 0.0025 0.25 0.73 0 3.84615384615385 0.01 1 1.75480769230769 1 2.40384615384615 1.62161173378195e-10 Inf 586 0.417020083405439 0.582979916594561
0.416 0.01 0 0.025 0.25 0.73 0 0.384615384615385 0.1 1 1.75480769230769 1 2.40384615384615 1.55297996684567e-11 Inf 587 0.514578249183768 0.485421750816232
0.416 0.1 0 0.025 0.25 0.73 0 3.84615384615385 0.1 1 1.75480769230769 1 2.40384615384615 2.02090011391931e-10 Inf 588 0.388310450693638 0.611689549306362
0.416 0.01 0 0.0025 0.25 0.735 0 0.384615384615385 0.01 1 1.76682692307692 1 2.40384615384615 4.92831331300181e-11 Inf 589 0.573773366737219 0.426226633262781
0.416 0.1 0 0.0025 0.25 0.735 0 3.84615384615385 0.01 1 1.76682692307692 1 2.40384615384615 3.59952734285685e-10 Inf 590 0.415552961286309 0.584447038713691
0.416 0.01 0 0.025 0.25 0.735 0 0.384615384615385 0.1 1 1.76682692307692 1 2.40384615384615 2.1730839350198e-11 Inf 591 0.513637896235009 0.486362103764991
0.416 0.1 0 0.025 0.25 0.735 0 3.84615384615385 0.1 1 1.76682692307692 1 2.40384615384615 2.92358359743616e-10 Inf 592 0.386839757788284 0.613160242211716
0.416 0.01 0 0.0025 0.25 0.74 0 0.384615384615385 0.01 1 1.77884615384615 1 2.40384615384615 4.03962419071036e-11 Inf 593 0.573000074090507 0.426999925909493
0.416 0.1 0 0.0025 0.25 0.74 0 3.84615384615385 0.01 1 1.77884615384615 1 2.40384615384615 8.91144158465806e-10 Inf 594 0.414098411794578 0.585901588205422
0.416 0.01 0 0.025 0.25 0.74 0 0.384615384615385 0.1 1 1.77884615384615 1 2.40384615384615 2.33381647340991e-11 Inf 595 0.512706486213115 0.487293513786885
0.416 0.1 0 0.025 0.25 0.74 0 3.84615384615385 0.1 1 1.77884615384615 1 2.40384615384615 1.18216103572877e-10 Inf 596 0.385381988968042 0.614618011031958
0.416 0.01 0 0.0025 0.25 0.745 0 0.384615384615385 0.01 1 1.79086538461538 1 2.40384615384615 9.08752517680966e-11 Inf 597 0.572234403822085 0.427765596177915
0.416 0.1 0 0.0025 0.25 0.745 0 3.84615384615385 0.01 1 1.79086538461538 1 2.40384615384615 8.38077496290168e-10 Inf 598 0.412656274005354 0.587343725994646
0.416 0.01 0 0.025 0.25 0.745 0 0.384615384615385 0.1 1 1.79086538461538 1 2.40384615384615 1.90660265353415e-11 Inf 599 0.511783888679657 0.488216111320343
0.416 0.1 0 0.025 0.25 0.745 0 3.84615384615385 0.1 1 1.79086538461538 1 2.40384615384615 1.72728831238089e-10 Inf 600 0.383936974530637 0.616063025469363
0.416 0.01 0 0.0025 0.25 0.75 0 0.384615384615385 0.01 1 1.80288461538462 1 2.40384615384615 6.5229932566524e-11 Inf 601 0.571476243728724 0.428523756271276
0.416 0.1 0 0.0025 0.25 0.75 0 3.84615384615385 0.01 1 1.80288461538462 1 2.40384615384615 5.3906135111248e-10 Inf 602 0.411226389728537 0.588773610271463
0.416 0.01 0 0.025 0.25 0.75 0 0.384615384615385 0.1 1 1.80288461538462 1 2.40384615384615 2.35811370430383e-11 Inf 603 0.51086997572624 0.48913002427376
0.416 0.1 0 0.025 0.25 0.75 0 3.84615384615385 0.1 1 1.80288461538462 1 2.40384615384615 1.78844383746934e-10 Inf 604 0.38250454773199 0.61749545226801
0.416 0.01 0 0.0025 0.25 0.755 0 0.384615384615385 0.01 1 1.81490384615385 1 2.40384615384615 5.78759817848606e-11 Inf 605 0.570725483798674 0.429274516201326
0.416 0.1 0 0.0025 0.25 0.755 0 3.84615384615385 0.01 1 1.81490384615385 1 2.40384615384615 4.86859441650722e-10 Inf 606 0.409808603450765 0.590191396549234
0.416 0.01 0 0.025 0.25 0.755 0 0.384615384615385 0.1 1 1.81490384615385 1 2.40384615384615 1.08056896763742e-11 Inf 607 0.509964621913449 0.490035378086551
0.416 0.1 0 0.025 0.25 0.755 0 3.84615384615385 0.1 1 1.81490384615385 1 2.40384615384615 1.69136593619612e-10 Inf 608 0.381084544721977 0.618915455278023
0.416 0.01 0 0.0025 0.25 0.76 0 0.384615384615385 0.01 1 1.82692307692308 1 2.40384615384615 6.06227845700857e-11 Inf 609 0.569982016158396 0.430017983841604
0.416 0.1 0 0.0025 0.25 0.76 0 3.84615384615385 0.01 1 1.82692307692308 1 2.40384615384615 2.3433921469973e-10 Inf 610 0.408402762279228 0.591597237720772
0.416 0.01 0 0.025 0.25 0.76 0 0.384615384615385 0.1 1 1.82692307692308 1 2.40384615384615 2.99006375215072e-11 Inf 611 0.509067704211545 0.490932295788455
0.416 0.1 0 0.025 0.25 0.76 0 3.84615384615385 0.1 1 1.82692307692308 1 2.40384615384615 1.43132394825329e-10 Inf 612 0.379676804481931 0.620323195518069
0.416 0.01 0 0.0025 0.25 0.765 0 0.384615384615385 0.01 1 1.83894230769231 1 2.40384615384615 8.10649325444501e-11 Inf 613 0.569245735020878 0.430754264979122
0.416 0.1 0 0.0025 0.25 0.765 0 3.84615384615385 0.01 1 1.83894230769231 1 2.40384615384615 9.40560185291872e-10 Inf 614 0.407008715886566 0.592991284113434
0.416 0.01 0 0.025 0.25 0.765 0 0.384615384615385 0.1 1 1.83894230769231 1 2.40384615384615 2.27428631482951e-11 Inf 615 0.508179101942867 0.491820898057133
0.416 0.1 0 0.025 0.25 0.765 0 3.84615384615385 0.1 1 1.83894230769231 1 2.40384615384615 1.86747173280821e-10 Inf 616 0.378281168763738 0.621718831236262
0.416 0.01 0 0.0025 0.25 0.77 0 0.384615384615385 0.01 1 1.85096153846154 1 2.40384615384615 1.0237294345572e-10 Inf 617 0.568516536635452 0.431483463364548
0.416 0.1 0 0.0025 0.25 0.77 0 3.84615384615385 0.01 1 1.85096153846154 1 2.40384615384615 3.78404640954955e-10 Inf 618 0.405626316457501 0.594373683542499
0.416 0.01 0 0.025 0.25 0.77 0 0.384615384615385 0.1 1 1.85096153846154 1 2.40384615384615 2.16015538789804e-11 Inf 619 0.50729869672588 0.49270130327412
0.416 0.1 0 0.025 0.25 0.77 0 3.84615384615385 0.1 1 1.85096153846154 1 2.40384615384615 1.44788736555768e-10 Inf 620 0.376897482030561 0.623102517969439
0.416 0.01 0 0.0025 0.25 0.775 0 0.384615384615385 0.01 1 1.86298076923077 1 2.40384615384615 5.67739188994665e-11 Inf 621 0.56779431923899 0.43220568076101
0.416 0.1 0 0.0025 0.25 0.775 0 3.84615384615385 0.01 1 1.86298076923077 1 2.40384615384615 1.82695414352452e-10 Inf 622 0.404255418636151 0.595744581363849
0.416 0.01 0 0.025 0.25 0.775 0 0.384615384615385 0.1 1 1.86298076923077 1 2.40384615384615 2.13860040787495e-11 Inf 623 0.506426372420817 0.493573627579183
0.416 0.1 0 0.025 0.25 0.775 0 3.84615384615385 0.1 1 1.86298076923077 1 2.40384615384615 1.57598156746985e-10 Inf 624 0.375525591398908 0.624474408601092
0.416 0.01 0 0.0025 0.25 0.78 0 0.384615384615385 0.01 1 1.875 1 2.40384615384615 3.96577215511229e-11 Inf 625 0.567078983008561 0.432921016991439
0.416 0.1 0 0.0025 0.25 0.78 0 3.84615384615385 0.01 1 1.875 1 2.40384615384615 1.9793133798629e-10 Inf 626 0.402895879475648 0.597104120524352
0.416 0.01 0 0.025 0.25 0.78 0 0.384615384615385 0.1 1 1.875 1 2.40384615384615 1.63243307760297e-11 Inf 627 0.505562015076841 0.494437984923159
0.416 0.1 0 0.025 0.25 0.78 0 3.84615384615385 0.1 1 1.875 1 2.40384615384615 1.93591587205333e-10 Inf 628 0.374165346582354 0.625834653417646
0.416 0.01 0 0.0025 0.25 0.785 0 0.384615384615385 0.01 1 1.88701923076923 1 2.40384615384615 4.39197567203564e-11 Inf 629 0.56637043001541 0.43362956998459
0.416 0.1 0 0.0025 0.25 0.785 0 3.84615384615385 0.01 1 1.88701923076923 1 2.40384615384615 5.7230653549567e-10 Inf 630 0.401547558387965 0.598452441612035
0.416 0.01 0 0.025 0.25 0.785 0 0.384615384615385 0.1 1 1.88701923076923 1 2.40384615384615 2.04509742474102e-11 Inf 631 0.504705512880714 0.495294487119286
0.416 0.1 0 0.025 0.25 0.785 0 3.84615384615385 0.1 1 1.88701923076923 1 2.40384615384615 1.80846448927241e-10 Inf 632 0.372816599836675 0.627183400163325
0.416 0.01 0 0.0025 0.25 0.79 0 0.384615384615385 0.01 1 1.89903846153846 1 2.40384615384615 3.48523987447891e-11 Inf 633 0.565668564180226 0.434331435819774
0.416 0.1 0 0.0025 0.25 0.79 0 3.84615384615385 0.01 1 1.89903846153846 1 2.40384615384615 2.41308750759117e-10 Inf 634 0.400210317095749 0.599789682904251
0.416 0.01 0 0.025 0.25 0.79 0 0.384615384615385 0.1 1 1.89903846153846 1 2.40384615384615 2.12801443133515e-11 Inf 635 0.503856756106891 0.496143243893109
0.416 0.1 0 0.025 0.25 0.79 0 3.84615384615385 0.1 1 1.89903846153846 1 2.40384615384615 3.09494874173311e-10 Inf 636 0.371479205906251 0.628520794093749
0.416 0.01 0 0.0025 0.25 0.795 0 0.384615384615385 0.01 1 1.91105769230769 1 2.40384615384615 5.11404252279135e-11 Inf 637 0.564973291229714 0.435026708770286
0.416 0.1 0 0.0025 0.25 0.795 0 3.84615384615385 0.01 1 1.91105769230769 1 2.40384615384615 3.83506559842317e-10 Inf 638 0.398884019584878 0.601115980415122
0.416 0.01 0 0.025 0.25 0.795 0 0.384615384615385 0.1 1 1.91105769230769 1 2.40384615384615 2.4865276504471e-11 Inf 639 0.503015637069011 0.496984362930989
0.416 0.1 0 0.025 0.25 0.795 0 3.84615384615385 0.1 1 1.91105769230769 1 2.40384615384615 1.43403955377153e-10 Inf 640 0.370153021971901 0.629846978028099
0.416 0.01 0 0.0025 0.25 0.8 0 0.384615384615385 0.01 1 1.92307692307692 1 2.40384615384615 2.76333400606177e-11 Inf 641 0.564284518654345 0.435715481345655
0.416 0.1 0 0.0025 0.25 0.8 0 3.84615384615385 0.01 1 1.92307692307692 1 2.40384615384615 6.09931882777914e-10 Inf 642 0.397568532058497 0.602431467941503
0.416 0.01 0 0.025 0.25 0.8 0 0.384615384615385 0.1 1 1.92307692307692 1 2.40384615384615 3.32817662318519e-11 Inf 643 0.502182050072739 0.497817949927261
0.416 0.1 0 0.025 0.25 0.8 0 3.84615384615385 0.1 1 1.92307692307692 1 2.40384615384615 2.00836236530222e-10 Inf 644 0.368837907600043 0.631162092399957
0.416 0.01 0 0.0025 0.25 0.805 0 0.384615384615385 0.01 1 1.93509615384615 1 2.40384615384615 1.60180757546868e-11 Inf 645 0.563602155667281 0.436397844332719
0.416 0.1 0 0.0025 0.25 0.805 0 3.84615384615385 0.01 1 1.93509615384615 1 2.40384615384615 4.71435224191907e-10 Inf 646 0.396263722891874 0.603736277108126
0.416 0.01 0 0.025 0.25 0.805 0 0.384615384615385 0.1 1 1.93509615384615 1 2.40384615384615 1.11958220472275e-11 Inf 647 0.501355891369895 0.498644108630105
0.416 0.1 0 0.025 0.25 0.805 0 3.84615384615385 0.1 1 1.93509615384615 1 2.40384615384615 2.45475417770535e-10 Inf 648 0.367533724693068 0.632466275306932
0.416 0.01 0 0.0025 0.25 0.81 0 0.384615384615385 0.01 1 1.94711538461538 1 2.40384615384615 1.8524126677022e-11 Inf 649 0.562926113164495 0.437073886835505
0.416 0.1 0 0.0025 0.25 0.81 0 3.84615384615385 0.01 1 1.94711538461538 1 2.40384615384615 1.15025511338018e-09 Inf 650 0.394969462588504 0.605030537411496
0.416 0.01 0 0.025 0.25 0.81 0 0.384615384615385 0.1 1 1.94711538461538 1 2.40384615384615 2.50693354963971e-11 Inf 651 0.500537059113862 0.499462940886138
0.416 0.1 0 0.025 0.25 0.81 0 3.84615384615385 0.1 1 1.94711538461538 1 2.40384615384615 2.37310615602837e-10 Inf 652 0.366240337440955 0.633759662559045
0.416 0.01 0 0.0025 0.25 0.815 0 0.384615384615385 0.01 1 1.95913461538462 1 2.40384615384615 1.06918196518535e-10 Inf 653 0.562256303685939 0.437743696314061
0.416 0.1 0 0.0025 0.25 0.815 0 3.84615384615385 0.01 1 1.95913461538462 1 2.40384615384615 3.55822704634079e-10 Inf 654 0.393685623737497 0.606314376262503
0.416 0.01 0 0.025 0.25 0.815 0 0.384615384615385 0.1 1 1.95913461538462 1 2.40384615384615 1.94627647331913e-11 Inf 655 0.499725453316207 0.500274546683793
0.416 0.1 0 0.025 0.25 0.815 0 3.84615384615385 0.1 1 1.95913461538462 1 2.40384615384615 2.04583794349844e-10 Inf 656 0.36495761227412 0.63504238772588
0.416 0.01 0 0.0025 0.25 0.82 0 0.384615384615385 0.01 1 1.97115384615385 1 2.40384615384615 2.51736964607119e-11 Inf 657 0.561592641377812 0.438407358622188
0.416 0.1 0 0.0025 0.25 0.82 0 3.84615384615385 0.01 1 1.97115384615385 1 2.40384615384615 9.54226253568891e-10 Inf 658 0.392412080971509 0.607587919028491
0.416 0.01 0 0.025 0.25 0.82 0 0.384615384615385 0.1 1 1.97115384615385 1 2.40384615384615 2.35572672480089e-11 Inf 659 0.49892097580448 0.50107902419552
0.416 0.1 0 0.025 0.25 0.82 0 3.84615384615385 0.1 1 1.97115384615385 1 2.40384615384615 2.2019108758542e-10 Inf 660 0.363685417817437 0.636314582182563
0.416 0.01 0 0.0025 0.25 0.825 0 0.384615384615385 0.01 1 1.98317307692308 1 2.40384615384615 1.95380489564911e-10 Inf 661 0.560935041955846 0.439064958044154
0.416 0.1 0 0.0025 0.25 0.825 0 3.84615384615385 0.01 1 1.98317307692308 1 2.40384615384615 5.42104250378372e-10 Inf 662 0.391148710925892 0.608851289074108
0.416 0.01 0 0.025 0.25 0.825 0 0.384615384615385 0.1 1 1.98317307692308 1 2.40384615384615 1.22482579634209e-11 Inf 663 0.49812353018117 0.50187646981883
0.416 0.1 0 0.025 0.25 0.825 0 3.84615384615385 0.1 1 1.98317307692308 1 2.40384615384615 2.17347029263237e-10 Inf 664 0.362423624845267 0.637576375154733
0.416 0.01 0 0.0025 0.25 0.83 0 0.384615384615385 0.01 1 1.99519230769231 1 2.40384615384615 3.01845215489038e-11 Inf 665 0.560283422669619 0.439716577330381
0.416 0.1 0 0.0025 0.25 0.83 0 3.84615384615385 0.01 1 1.99519230769231 1 2.40384615384615 3.59979934749788e-10 Inf 666 0.389895392199126 0.610104607800874
0.416 0.01 0 0.025 0.25 0.83 0 0.384615384615385 0.1 1 1.99519230769231 1 2.40384615384615 3.79816178508463e-11 Inf 667 0.497333021783753 0.502666978216247
0.416 0.1 0 0.025 0.25 0.83 0 3.84615384615385 0.1 1 1.99519230769231 1 2.40384615384615 2.58515320261665e-10 Inf 668 0.361172106237769 0.638827893762231
0.416 0.01 0 0.0025 0.25 0.835 0 0.384615384615385 0.01 1 2.00721153846154 1 2.40384615384615 4.36350955368425e-11 Inf 669 0.559637702267797 0.440362297732203
0.416 0.1 0 0.0025 0.25 0.835 0 3.84615384615385 0.01 1 2.00721153846154 1 2.40384615384615 9.20549525496028e-10 Inf 670 0.388652005313727 0.611347994686273
0.416 0.01 0 0.025 0.25 0.835 0 0.384615384615385 0.1 1 2.00721153846154 1 2.40384615384615 1.52605150738339e-11 Inf 671 0.49654935764583 0.50345064235417
0.416 0.1 0 0.025 0.25 0.835 0 3.84615384615385 0.1 1 2.00721153846154 1 2.40384615384615 1.07672981641826e-10 Inf 672 0.359930736938129 0.640069263061871
0.416 0.01 0 0.0025 0.25 0.84 0 0.384615384615385 0.01 1 2.01923076923077 1 2.40384615384615 8.72010796904021e-11 Inf 673 0.558997800964365 0.441002199035635
0.416 0.1 0 0.0025 0.25 0.84 0 3.84615384615385 0.01 1 2.01923076923077 1 2.40384615384615 1.41844314072159e-09 Inf 674 0.387418432678352 0.612581567321648
0.416 0.01 0 0.025 0.25 0.84 0 0.384615384615385 0.1 1 2.01923076923077 1 2.40384615384615 1.26629262631184e-11 Inf 675 0.495772446459294 0.504227553540706
0.416 0.1 0 0.025 0.25 0.84 0 3.84615384615385 0.1 1 2.01923076923077 1 2.40384615384615 2.44685605110817e-10 Inf 676 0.358699393910894 0.641300606089106
0.416 0.01 0 0.0025 0.25 0.845 0 0.384615384615385 0.01 1 2.03125 1 2.40384615384615 2.4344137816712e-11 Inf 677 0.55836364040571 0.44163635959429
0.416 0.1 0 0.0025 0.25 0.845 0 3.84615384615385 0.01 1 2.03125 1 2.40384615384615 4.7587711549113e-10 Inf 678 0.386194558550731 0.613805441449269
0.416 0.01 0 0.025 0.25 0.845 0 0.384615384615385 0.1 1 2.03125 1 2.40384615384615 2.05044869971971e-11 Inf 679 0.495002198537511 0.504997801462489
0.416 0.1 0 0.025 0.25 0.845 0 3.84615384615385 0.1 1 2.03125 1 2.40384615384615 1.92422522360403e-10 Inf 680 0.357477956101296 0.642522043898704
0.416 0.01 0 0.0025 0.25 0.85 0 0.384615384615385 0.01 1 2.04326923076923 1 2.40384615384615 6.00814953344297e-11 Inf 681 0.557735143638671 0.442264856361329
0.416 0.1 0 0.0025 0.25 0.85 0 3.84615384615385 0.01 1 2.04326923076923 1 2.40384615384615 1.56593293887397e-10 Inf 682 0.384980269001398 0.615019730998602
0.416 0.01 0 0.025 0.25 0.85 0 0.384615384615385 0.1 1 2.04326923076923 1 2.40384615384615 3.03243541388554e-11 Inf 683 0.494238525779476 0.505761474220524
0.416 0.1 0 0.025 0.25 0.85 0 3.84615384615385 0.1 1 2.04326923076923 1 2.40384615384615 1.30718103008576e-10 Inf 684 0.356266304395535 0.643733695604465
0.416 0.01 0 0.0025 0.25 0.855 0 0.384615384615385 0.01 1 2.05528846153846 1 2.40384615384615 6.40906216986536e-11 Inf 685 0.557112235079344 0.442887764920656
0.416 0.1 0 0.0025 0.25 0.855 0 3.84615384615385 0.01 1 2.05528846153846 1 2.40384615384615 5.39847611058519e-10 Inf 686 0.383775451878377 0.616224548121623
0.416 0.01 0 0.025 0.25 0.855 0 0.384615384615385 0.1 1 2.05528846153846 1 2.40384615384615 2.15868989350554e-11 Inf 687 0.493481341634911 0.506518658365089
0.416 0.1 0 0.025 0.25 0.855 0 3.84615384615385 0.1 1 2.05528846153846 1 2.40384615384615 1.88918658494686e-10 Inf 688 0.355064321582043 0.644935678417957
0.416 0.01 0 0.0025 0.25 0.86 0 0.384615384615385 0.01 1 2.06730769230769 1 2.40384615384615 1.39949496436031e-10 Inf 689 0.556494840482773 0.443505159517227
0.416 0.1 0 0.0025 0.25 0.86 0 3.84615384615385 0.01 1 2.06730769230769 1 2.40384615384615 4.56323090425315e-10 Inf 690 0.382579996772739 0.617420003227261
0.416 0.01 0 0.025 0.25 0.86 0 0.384615384615385 0.1 1 2.06730769230769 1 2.40384615384615 2.20561902075644e-11 Inf 691 0.492730561070295 0.507269438929705
0.416 0.1 0 0.025 0.25 0.86 0 3.84615384615385 0.1 1 2.06730769230769 1 2.40384615384615 2.17883378006434e-10 Inf 692 0.353871892313711 0.646128107686289
0.416 0.01 0 0.0025 0.25 0.865 0 0.384615384615385 0.01 1 2.07932692307692 1 2.40384615384615 8.30441826416006e-11 Inf 693 0.555882886913435 0.444117113086565
0.416 0.1 0 0.0025 0.25 0.865 0 3.84615384615385 0.01 1 2.07932692307692 1 2.40384615384615 4.53443171899437e-10 Inf 694 0.381393794984683 0.618606205015317
0.416 0.01 0 0.025 0.25 0.865 0 0.384615384615385 0.1 1 2.07932692307692 1 2.40384615384615 2.60690358189208e-11 Inf 695 0.491986100535764 0.508013899464236
0.416 0.1 0 0.025 0.25 0.865 0 3.84615384615385 0.1 1 2.07932692307692 1 2.40384615384615 2.31652252935532e-10 Inf 696 0.352688903070874 0.647311096929126
0.416 0.01 0 0.0025 0.25 0.87 0 0.384615384615385 0.01 1 2.09134615384615 1 2.40384615384615 1.15563503211291e-10 Inf 697 0.555276302716521 0.444723697283479
0.416 0.1 0 0.0025 0.25 0.87 0 3.84615384615385 0.01 1 2.09134615384615 1 2.40384615384615 5.90093307550887e-10 Inf 698 0.380216739490789 0.619783260509211
0.416 0.01 0 0.025 0.25 0.87 0 0.384615384615385 0.1 1 2.09134615384615 1 2.40384615384615 2.75987566134006e-11 Inf 699 0.491247877932886 0.508752122067114
0.416 0.1 0 0.025 0.25 0.87 0 3.84615384615385 0.1 1 2.09134615384615 1 2.40384615384615 4.22977208813791e-10 Inf 700 0.351515242125323 0.648484757874677
0.416 0.01 0 0.0025 0.25 0.875 0 0.384615384615385 0.01 1 2.10336538461538 1 2.40384615384615 1.30909116879963e-10 Inf 701 0.554675017489897 0.445324982510103
0.416 0.1 0 0.0025 0.25 0.875 0 3.84615384615385 0.01 1 2.10336538461538 1 2.40384615384615 7.68384356142349e-10 Inf 702 0.37904872491166 0.62095127508834
0.416 0.01 0 0.025 0.25 0.875 0 0.384615384615385 0.1 1 2.10336538461538 1 2.40384615384615 3.43734485319658e-11 Inf 703 0.490515812583271 0.509484187416729
0.416 0.1 0 0.025 0.25 0.875 0 3.84615384615385 0.1 1 2.10336538461538 1 2.40384615384615 1.23338672608497e-10 Inf 704 0.350350799505111 0.649649200494889
0.416 0.01 0 0.0025 0.25 0.88 0 0.384615384615385 0.01 1 2.11538461538462 1 2.40384615384615 8.72900085546746e-11 Inf 705 0.55407896205691 0.44592103794309
0.416 0.1 0 0.0025 0.25 0.88 0 3.84615384615385 0.01 1 2.11538461538462 1 2.40384615384615 5.47696443753409e-10 Inf 706 0.37788964748064 0.62211035251936
0.416 0.01 0 0.025 0.25 0.88 0 0.384615384615385 0.1 1 2.11538461538462 1 2.40384615384615 1.84313675433145e-11 Inf 707 0.489789825197996 0.510210174802004
0.416 0.1 0 0.025 0.25 0.88 0 3.84615384615385 0.1 1 2.11538461538462 1 2.40384615384615 2.64996913301729e-10 Inf 708 0.349195466960141 0.650804533039859
0.416 0.01 0 0.0025 0.25 0.885 0 0.384615384615385 0.01 1 2.12740384615385 1 2.40384615384615 4.84522977295399e-11 Inf 709 0.553488068439779 0.446511931560221
0.416 0.1 0 0.0025 0.25 0.885 0 3.84615384615385 0.01 1 2.12740384615385 1 2.40384615384615 4.07372469091172e-10 Inf 710 0.376739405012876 0.623260594987124
0.416 0.01 0 0.025 0.25 0.885 0 0.384615384615385 0.1 1 2.12740384615385 1 2.40384615384615 1.455746634349e-11 Inf 711 0.489069837847801 0.510930162152199
0.416 0.1 0 0.025 0.25 0.885 0 3.84615384615385 0.1 1 2.12740384615385 1 2.40384615384615 2.66937139059564e-10 Inf 712 0.348049137928613 0.651950862071387
0.416 0.01 0 0.0025 0.25 0.89 0 0.384615384615385 0.01 1 2.13942307692308 1 2.40384615384615 8.64148752555138e-11 Inf 713 0.552902269833786 0.447097730166214
0.416 0.1 0 0.0025 0.25 0.89 0 3.84615384615385 0.01 1 2.13942307692308 1 2.40384615384615 5.86523274392903e-10 Inf 714 0.375597896875507 0.624402103124493
0.416 0.01 0 0.025 0.25 0.89 0 0.384615384615385 0.1 1 2.13942307692308 1 2.40384615384615 1.653083225861e-11 Inf 715 0.488355773934068 0.511644226065932
0.416 0.1 0 0.025 0.25 0.89 0 3.84615384615385 0.1 1 2.13942307692308 1 2.40384615384615 2.28783769706808e-10 Inf 716 0.346911707504256 0.653088292495744
0.416 0.01 0 0.0025 0.25 0.895 0 0.384615384615385 0.01 1 2.15144230769231 1 2.40384615384615 1.04799169342584e-10 Inf 717 0.552321500582056 0.447678499417944
0.416 0.1 0 0.0025 0.25 0.895 0 3.84615384615385 0.01 1 2.15144230769231 1 2.40384615384615 8.62894422581917e-10 Inf 718 0.374465023958153 0.625534976041847
0.416 0.01 0 0.025 0.25 0.895 0 0.384615384615385 0.1 1 2.15144230769231 1 2.40384615384615 8.51396730894294e-12 Inf 719 0.487647558160527 0.512352441839473
0.416 0.1 0 0.025 0.25 0.895 0 3.84615384615385 0.1 1 2.15144230769231 1 2.40384615384615 2.23106644270388e-10 Inf 720 0.345783072404306 0.654216927595694
0.416 0.01 0 0.0025 0.25 0.9 0 0.384615384615385 0.01 1 2.16346153846154 1 2.40384615384615 1.96569982513495e-10 Inf 721 0.551744903174613 0.448255096825387
0.416 0.1 0 0.0025 0.25 0.9 0 3.84615384615385 0.01 1 2.16346153846154 1 2.40384615384615 2.61705102033716e-10 Inf 722 0.373340688644311 0.626659311355689
0.416 0.01 0 0.025 0.25 0.9 0 0.384615384615385 0.1 1 2.16346153846154 1 2.40384615384615 1.55817581060091e-11 Inf 723 0.486945116505688 0.513054883494312
0.416 0.1 0 0.025 0.25 0.9 0 3.84615384615385 0.1 1 2.16346153846154 1 2.40384615384615 1.11040399097817e-10 Inf 724 0.344663130938145 0.655336869061855
0.416 0.01 0 0.0025 0.25 0.905 0 0.384615384615385 0.01 1 2.17548076923077 1 2.40384615384615 6.48970321925901e-11 Inf 725 0.551173999199826 0.448826000800174
0.416 0.1 0 0.0025 0.25 0.905 0 3.84615384615385 0.01 1 2.17548076923077 1 2.40384615384615 1.07472575283651e-09 Inf 726 0.372224794783219 0.627775205216781
0.416 0.01 0 0.025 0.25 0.905 0 0.384615384615385 0.1 1 2.17548076923077 1 2.40384615384615 2.11253237125675e-11 Inf 727 0.486248376195969 0.513751623804031
0.416 0.1 0 0.025 0.25 0.905 0 3.84615384615385 0.1 1 2.17548076923077 1 2.40384615384615 2.76372702501249e-10 Inf 728 0.343551782976867 0.656448217023133
0.416 0.01 0 0.0025 0.25 0.91 0 0.384615384615385 0.01 1 2.1875 1 2.40384615384615 2.87957435674002e-11 Inf 729 0.550607934262147 0.449392065737853
0.416 0.1 0 0.0025 0.25 0.91 0 3.84615384615385 0.01 1 2.1875 1 2.40384615384615 2.95922397697268e-10 Inf 730 0.371117247662691 0.628882752337309
0.416 0.01 0 0.025 0.25 0.91 0 0.384615384615385 0.1 1 2.1875 1 2.40384615384615 3.37661010263446e-11 Inf 731 0.485557265679496 0.514442734320504
0.416 0.1 0 0.025 0.25 0.91 0 3.84615384615385 0.1 1 2.1875 1 2.40384615384615 1.21593402013787e-10 Inf 732 0.342448929923284 0.657551070076716
0.416 0.01 0 0.0025 0.25 0.915 0 0.384615384615385 0.01 1 2.19951923076923 1 2.40384615384615 5.53646017920073e-11 Inf 733 0.550046647056667 0.449953352943333
0.416 0.1 0 0.0025 0.25 0.915 0 3.84615384615385 0.01 1 2.19951923076923 1 2.40384615384615 8.23974000141448e-10 Inf 734 0.370017953981955 0.629982046018045
0.416 0.01 0 0.025 0.25 0.915 0 0.384615384615385 0.1 1 2.19951923076923 1 2.40384615384615 1.79546932876917e-11 Inf 735 0.484871714600566 0.515128285399434
0.416 0.1 0 0.025 0.25 0.915 0 3.84615384615385 0.1 1 2.19951923076923 1 2.40384615384615 1.18076437516379e-10 Inf 736 0.34135447468289 0.65864552531711
0.416 0.01 0 0.0025 0.25 0.92 0 0.384615384615385 0.01 1 2.21153846153846 1 2.40384615384615 2.70615196917845e-11 Inf 737 0.549490077309693 0.450509922690307
0.416 0.1 0 0.0025 0.25 0.92 0 3.84615384615385 0.01 1 2.21153846153846 1 2.40384615384615 2.24268803528105e-09 Inf 738 0.368926821825717 0.631073178174283
0.416 0.01 0 0.025 0.25 0.92 0 0.384615384615385 0.1 1 2.21153846153846 1 2.40384615384615 1.48067669236696e-11 Inf 739 0.484191653774751 0.515808346225249
0.416 0.1 0 0.025 0.25 0.92 0 3.84615384615385 0.1 1 2.21153846153846 1 2.40384615384615 8.26225754479992e-11 Inf 740 0.340268321635157 0.659731678364843
0.416 0.01 0 0.0025 0.25 0.925 0 0.384615384615385 0.01 1 2.22355769230769 1 2.40384615384615 8.31995583538969e-11 Inf 741 0.548938165757136 0.451061834242864
0.416 0.1 0 0.0025 0.25 0.925 0 3.84615384615385 0.01 1 2.22355769230769 1 2.40384615384615 2.44679276839577e-10 Inf 742 0.367843760638533 0.632156239361467
0.416 0.01 0 0.025 0.25 0.925 0 0.384615384615385 0.1 1 2.22355769230769 1 2.40384615384615 1.48908663177849e-11 Inf 743 0.483517015164608 0.516482984835392
0.416 0.1 0 0.025 0.25 0.925 0 3.84615384615385 0.1 1 2.22355769230769 1 2.40384615384615 2.84245293968866e-10 Inf 744 0.339190376605857 0.660809623394143
0.416 0.01 0 0.0025 0.25 0.93 0 0.384615384615385 0.01 1 2.23557692307692 1 2.40384615384615 3.41379702284428e-11 Inf 745 0.548390854123469 0.451609145876531
0.416 0.1 0 0.0025 0.25 0.93 0 3.84615384615385 0.01 1 2.23557692307692 1 2.40384615384615 2.66736410736712e-10 Inf 746 0.366768681199571 0.633231318800429
0.416 0.01 0 0.025 0.25 0.93 0 0.384615384615385 0.1 1 2.23557692307692 1 2.40384615384615 3.19499426915115e-11 Inf 747 0.482847731856003 0.517152268143997
0.416 0.1 0 0.025 0.25 0.93 0 3.84615384615385 0.1 1 2.23557692307692 1 2.40384615384615 1.48845935576958e-10 Inf 748 0.338120546839669 0.661879453160331
0.416 0.01 0 0.0025 0.25 0.935 0 0.384615384615385 0.01 1 2.24759615384615 1 2.40384615384615 1.01736619129156e-10 Inf 749 0.547848085101183 0.452151914898817
0.416 0.1 0 0.0025 0.25 0.935 0 3.84615384615385 0.01 1 2.24759615384615 1 2.40384615384615 5.96532268026806e-10 Inf 750 0.365701495598261 0.634298504401739
0.416 0.01 0 0.025 0.25 0.935 0 0.384615384615385 0.1 1 2.24759615384615 1 2.40384615384615 1.299887975037e-11 Inf 751 0.482183738035022 0.517816261964978
0.416 0.1 0 0.025 0.25 0.935 0 3.84615384615385 0.1 1 2.24759615384615 1 2.40384615384615 1.75530923129941e-10 Inf 752 0.337058740973698 0.662941259026302
0.416 0.01 0 0.0025 0.25 0.94 0 0.384615384615385 0.01 1 2.25961538461539 1 2.40384615384615 2.9764968267898e-11 Inf 753 0.547309802330813 0.452690197669187
0.416 0.1 0 0.0025 0.25 0.94 0 3.84615384615385 0.01 1 2.25961538461539 1 2.40384615384615 1.07001763005599e-09 Inf 754 0.364642117210429 0.635357882789571
0.416 0.01 0 0.025 0.25 0.94 0 0.384615384615385 0.1 1 2.25961538461539 1 2.40384615384615 1.74162351207485e-11 Inf 755 0.481524968965427 0.518475031034573
0.416 0.1 0 0.025 0.25 0.94 0 3.84615384615385 0.1 1 2.25961538461539 1 2.40384615384615 2.81958234538138e-10 Inf 756 0.336004869011312 0.663995130988688
0.416 0.01 0 0.0025 0.25 0.945 0 0.384615384615385 0.01 1 2.27163461538462 1 2.40384615384615 2.71187516887039e-11 Inf 757 0.546775950381349 0.453224049618651
0.416 0.1 0 0.0025 0.25 0.945 0 3.84615384615385 0.01 1 2.27163461538462 1 2.40384615384615 5.14154052666527e-10 Inf 758 0.363590460674564 0.636409539325436
0.416 0.01 0 0.025 0.25 0.945 0 0.384615384615385 0.1 1 2.27163461538462 1 2.40384615384615 4.0345948804088e-11 Inf 759 0.480871360966695 0.519128639033305
0.416 0.1 0 0.025 0.25 0.945 0 3.84615384615385 0.1 1 2.27163461538462 1 2.40384615384615 4.2077341610991e-10 Inf 760 0.334958842296771 0.665041157703229
0.416 0.01 0 0.0025 0.25 0.95 0 0.384615384615385 0.01 1 2.28365384615385 1 2.40384615384615 7.86382625683757e-11 Inf 761 0.546246474731261 0.453753525268739
0.416 0.1 0 0.0025 0.25 0.95 0 3.84615384615385 0.01 1 2.28365384615385 1 2.40384615384615 1.12349951564283e-09 Inf 762 0.362546441869093 0.637453558130907
0.416 0.01 0 0.025 0.25 0.95 0 0.384615384615385 0.1 1 2.28365384615385 1 2.40384615384615 1.48268619604153e-11 Inf 763 0.480222851392574 0.519777148607426
0.416 0.1 0 0.025 0.25 0.95 0 3.84615384615385 0.1 1 2.28365384615385 1 2.40384615384615 2.1879165146288e-10 Inf 764 0.333920573490373 0.666079426509627
0.416 0.01 0 0.0025 0.25 0.955 0 0.384615384615385 0.01 1 2.29567307692308 1 2.40384615384615 5.78220249458639e-11 Inf 765 0.545721321749872 0.454278678250128
0.416 0.1 0 0.0025 0.25 0.955 0 3.84615384615385 0.01 1 2.29567307692308 1 2.40384615384615 2.09857231592281e-09 Inf 766 0.361509977889979 0.638490022110021
0.416 0.01 0 0.025 0.25 0.955 0 0.384615384615385 0.1 1 2.29567307692308 1 2.40384615384615 1.49377177294241e-11 Inf 767 0.479579378610151 0.520420621389849
0.416 0.1 0 0.025 0.25 0.955 0 3.84615384615385 0.1 1 2.29567307692308 1 2.40384615384615 1.74923964202378e-10 Inf 768 0.332889976544016 0.667110023455984
0.416 0.01 0 0.0025 0.25 0.96 0 0.384615384615385 0.01 1 2.30769230769231 1 2.40384615384615 7.96152588300458e-11 Inf 769 0.545200438679272 0.454799561320728
0.416 0.1 0 0.0025 0.25 0.96 0 3.84615384615385 0.01 1 2.30769230769231 1 2.40384615384615 3.17135651073386e-10 Inf 770 0.360480987028653 0.639519012971347
0.416 0.01 0 0.025 0.25 0.96 0 0.384615384615385 0.1 1 2.30769230769231 1 2.40384615384615 2.55587773168031e-11 Inf 771 0.47894088197945 0.52105911802055
0.416 0.1 0 0.025 0.25 0.96 0 3.84615384615385 0.1 1 2.30769230769231 1 2.40384615384615 1.86493043230485e-10 Inf 772 0.33186696667752 0.66813303332248
0.416 0.01 0 0.0025 0.25 0.965 0 0.384615384615385 0.01 1 2.31971153846154 1 2.40384615384615 6.1196769873817e-11 Inf 773 0.544683773616613 0.455316226383387
0.416 0.1 0 0.0025 0.25 0.965 0 3.84615384615385 0.01 1 2.31971153846154 1 2.40384615384615 2.27134311359123e-10 Inf 774 0.359459388750596 0.640540611249404
0.416 0.01 0 0.025 0.25 0.965 0 0.384615384615385 0.1 1 2.31971153846154 1 2.40384615384615 1.28893007378394e-11 Inf 775 0.478307301833511 0.521692698166489
0.416 0.1 0 0.025 0.25 0.965 0 3.84615384615385 0.1 1 2.31971153846154 1 2.40384615384615 1.56956225794147e-10 Inf 776 0.330851460355312 0.669148539644688
0.416 0.01 0 0.0025 0.25 0.97 0 0.384615384615385 0.01 1 2.33173076923077 1 2.40384615384615 5.16696130326011e-11 Inf 777 0.544171275496873 0.455828724503127
0.416 0.1 0 0.0025 0.25 0.97 0 3.84615384615385 0.01 1 2.33173076923077 1 2.40384615384615 2.42199482691774e-10 Inf 778 0.358445103674306 0.641554896325694
0.416 0.01 0 0.025 0.25 0.97 0 0.384615384615385 0.1 1 2.33173076923077 1 2.40384615384615 2.28219665387996e-11 Inf 779 0.47767857945892 0.52232142054108
0.416 0.1 0 0.025 0.25 0.97 0 3.84615384615385 0.1 1 2.33173076923077 1 2.40384615384615 2.60823473929861e-10 Inf 780 0.329843375263661 0.670156624736339
0.416 0.01 0 0.0025 0.25 0.975 0 0.384615384615385 0.01 1 2.34375 1 2.40384615384615 1.35406796886173e-10 Inf 781 0.543662894076 0.456337105924
0.416 0.1 0 0.0025 0.25 0.975 0 3.84615384615385 0.01 1 2.34375 1 2.40384615384615 9.36385968763886e-10 Inf 782 0.357438053550861 0.642561946449139
0.416 0.01 0 0.025 0.25 0.975 0 0.384615384615385 0.1 1 2.34375 1 2.40384615384615 3.02392000328666e-11 Inf 783 0.477054657076864 0.522945342923136
0.416 0.1 0 0.025 0.25 0.975 0 3.84615384615385 0.1 1 2.34375 1 2.40384615384615 2.29097740778172e-10 Inf 784 0.328842630288457 0.671157369711543
0.416 0.01 0 0.0025 0.25 0.98 0 0.384615384615385 0.01 1 2.35576923076923 1 2.40384615384615 4.21578327802763e-11 Inf 785 0.543158579914504 0.456841420085496
0.416 0.1 0 0.0025 0.25 0.98 0 3.84615384615385 0.01 1 2.35576923076923 1 2.40384615384615 1.18733778364799e-09 Inf 786 0.356438161243544 0.643561838756456
0.416 0.01 0 0.025 0.25 0.98 0 0.384615384615385 0.1 1 2.35576923076923 1 2.40384615384615 2.51701992581843e-11 Inf 787 0.476435477824572 0.523564522175428
0.416 0.1 0 0.025 0.25 0.98 0 3.84615384615385 0.1 1 2.35576923076923 1 2.40384615384615 2.34949615318669e-10 Inf 788 0.327849145493384 0.672150854506616
0.416 0.01 0 0.0025 0.25 0.985 0 0.384615384615385 0.01 1 2.36778846153846 1 2.40384615384615 4.10915190762751e-11 Inf 789 0.542658284361387 0.457341715638613
0.416 0.1 0 0.0025 0.25 0.985 0 3.84615384615385 0.01 1 2.36778846153846 1 2.40384615384615 6.90724588636726e-10 Inf 790 0.355445350708425 0.644554649291575
0.416 0.01 0 0.025 0.25 0.985 0 0.384615384615385 0.1 1 2.36778846153846 1 2.40384615384615 1.65163438481386e-11 Inf 791 0.47582098573724 0.52417901426276
0.416 0.1 0 0.025 0.25 0.985 0 3.84615384615385 0.1 1 2.36778846153846 1 2.40384615384615 3.3811475841361e-10 Inf 792 0.326862842098708 0.673137157901292
0.416 0.01 0 0.0025 0.25 0.99 0 0.384615384615385 0.01 1 2.37980769230769 1 2.40384615384615 5.03453945199794e-11 Inf 793 0.542161959538519 0.457838040461481
0.416 0.1 0 0.0025 0.25 0.99 0 3.84615384615385 0.01 1 2.37980769230769 1 2.40384615384615 3.92917920422065e-10 Inf 794 0.354459546974895 0.645540453025105
0.416 0.01 0 0.025 0.25 0.99 0 0.384615384615385 0.1 1 2.37980769230769 1 2.40384615384615 2.24851803842796e-11 Inf 795 0.475211125730364 0.524788874269636
0.416 0.1 0 0.025 0.25 0.99 0 3.84615384615385 0.1 1 2.37980769230769 1 2.40384615384615 2.05876982128927e-10 Inf 796 0.325883642460303 0.674116357539697
0.416 0.01 0 0.0025 0.25 0.995 0 0.384615384615385 0.01 1 2.39182692307692 1 2.40384615384615 4.97750729522295e-11 Inf 797 0.541669558325321 0.458330441674679
0.416 0.1 0 0.0025 0.25 0.995 0 3.84615384615385 0.01 1 2.39182692307692 1 2.40384615384615 8.37943825438003e-10 Inf 798 0.353480676126787 0.646519323873213
0.416 0.01 0 0.025 0.25 0.995 0 0.384615384615385 0.1 1 2.39182692307692 1 2.40384615384615 3.60491081430325e-11 Inf 799 0.47460584358249 0.52539415641751
0.416 0.1 0 0.025 0.25 0.995 0 3.84615384615385 0.1 1 2.39182692307692 1 2.40384615384615 1.5114987039766e-10 Inf 800 0.324911470049372 0.675088529950628
0.416 0.01 0 0.0025 0.25 1 0 0.384615384615385 0.01 1 2.40384615384615 1 2.40384615384615 7.92936827309632e-11 Inf 801 0.541181034343858 0.458818965656142
0.416 0.1 0 0.0025 0.25 1 0 3.84615384615385 0.01 1 2.40384615384615 1 2.40384615384615 6.71070088387182e-10 Inf 802 0.35250866528411 0.64749133471589
0.416 0.01 0 0.025 0.25 1 0 0.384615384615385 0.1 1 2.40384615384615 1 2.40384615384615 2.38425390541863e-11 Inf 803 0.474005085918379 0.525994914081621
0.416 0.1 0 0.025 0.25 1 0 3.84615384615385 0.1 1 2.40384615384615 1 2.40384615384615 2.03862149383838e-10 Inf 804 0.323946249432454 0.676053750567546
0.416 0.01 0 0.0025 0.25 2 0 0.384615384615385 0.01 1 4.80769230769231 1 2.40384615384615 6.76855238523899e-11 Inf 805 0.486718882002265 0.513281117997735
0.416 0.1 0 0.0025 0.25 2 0 3.84615384615385 0.01 1 4.80769230769231 1 2.40384615384615 5.95960503169124e-10 Inf 806 0.238610666294093 0.761389333705907
0.416 0.01 0 0.025 0.25 2 0 0.384615384615385 0.1 1 4.80769230769231 1 2.40384615384615 2.48750464670877e-11 Inf 807 0.404689019916487 0.595310980083513
0.416 0.1 0 0.025 0.25 2 0 3.84615384615385 0.1 1 4.80769230769231 1 2.40384615384615 3.54562268434222e-10 Inf 808 0.211765432682855 0.788234567317145
0.416 0.01 0 0.0025 0.25 3 0 0.384615384615385 0.01 1 7.21153846153846 1 2.40384615384615 3.09758108052449e-10 Inf 809 0.465531823824105 0.534468176175895
0.416 0.1 0 0.0025 0.25 3 0 3.84615384615385 0.01 1 7.21153846153846 1 2.40384615384615 1.58884583267849e-09 Inf 810 0.191183607184673 0.808816392815327
0.416 0.01 0 0.025 0.25 3 0 0.384615384615385 0.1 1 7.21153846153846 1 2.40384615384615 4.74871808542332e-11 Inf 811 0.375095740386136 0.624904259613864
0.416 0.1 0 0.025 0.25 3 0 3.84615384615385 0.1 1 7.21153846153846 1 2.40384615384615 1.60559221473733e-09 Inf 812 0.165537767970201 0.834462232029799
0.416 0.01 0 0.0025 0.25 4 0 0.384615384615385 0.01 1 9.61538461538461 1 2.40384615384615 1.23149795916433e-09 Inf 813 0.454237024349704 0.545762975650296
0.416 0.1 0 0.0025 0.25 4 0 3.84615384615385 0.01 1 9.61538461538461 1 2.40384615384615 2.03055328107382e-09 Inf 814 0.165182359405188 0.834817640594812
0.416 0.01 0 0.025 0.25 4 0 0.384615384615385 0.1 1 9.61538461538461 1 2.40384615384615 9.3324459271571e-11 Inf 815 0.357734051796753 0.642265948203247
0.416 0.1 0 0.025 0.25 4 0 3.84615384615385 0.1 1 9.61538461538461 1 2.40384615384615 5.20101850476351e-10 Inf 816 0.14027003857232 0.85972996142768
0.416 0.01 0 0.0025 0.25 5 0 0.384615384615385 0.01 1 12.0192307692308 1 2.40384615384615 4.05419975368915e-10 Inf 817 0.447202867540079 0.552797132459921
0.416 0.1 0 0.0025 0.25 5 0 3.84615384615385 0.01 1 12.0192307692308 1 2.40384615384615 6.6602676707106e-09 Inf 818 0.148762719478334 0.851237280521665
0.416 0.01 0 0.025 0.25 5 0 0.384615384615385 0.1 1 12.0192307692308 1 2.40384615384615 1.19137200105257e-10 Inf 819 0.345863949439709 0.654136050560291
0.416 0.1 0 0.025 0.25 5 0 3.84615384615385 0.1 1 12.0192307692308 1 2.40384615384615 3.4403754289869e-09 Inf 820 0.124313607244168 0.875686392755832
0.416 0.01 0 0.0025 0.25 6 0 0.384615384615385 0.01 1 14.4230769230769 1 2.40384615384615 7.31451843538622e-10 Inf 821 0.442391023787585 0.557608976212415
0.416 0.1 0 0.0025 0.25 6 0 3.84615384615385 0.01 1 14.4230769230769 1 2.40384615384615 1.71328521370029e-08 Inf 822 0.137452116024888 0.862547883975112
0.416 0.01 0 0.025 0.25 6 0 0.384615384615385 0.1 1 14.4230769230769 1 2.40384615384615 5.80476777756189e-11 Inf 823 0.336996178869612 0.663003821130388
0.416 0.1 0 0.025 0.25 6 0 3.84615384615385 0.1 1 14.4230769230769 1 2.40384615384615 4.5077519494896e-10 Inf 824 0.113303194515441 0.886696805484559
0.416 0.01 0 0.0025 0.25 7 0 0.384615384615385 0.01 1 16.8269230769231 1 2.40384615384615 5.16935760863646e-09 Inf 825 0.438884799982735 0.561115200017265
0.416 0.1 0 0.0025 0.25 7 0 3.84615384615385 0.01 1 16.8269230769231 1 2.40384615384615 9.44494826793374e-09 Inf 826 0.12918682416911 0.87081317583089
0.416 0.01 0 0.025 0.25 7 0 0.384615384615385 0.1 1 16.8269230769231 1 2.40384615384615 1.9693136010801e-10 Inf 827 0.329983603878328 0.670016396121672
0.416 0.1 0 0.025 0.25 7 0 3.84615384615385 0.1 1 16.8269230769231 1 2.40384615384615 6.03765926143751e-10 Inf 828 0.105233933469735 0.894766066530265
0.416 0.01 0 0.0025 0.25 8 0 0.384615384615385 0.01 1 19.2307692307692 1 2.40384615384615 7.08436309615479e-10 Inf 829 0.436210922673221 0.563789077326779
0.416 0.1 0 0.0025 0.25 8 0 3.84615384615385 0.01 1 19.2307692307692 1 2.40384615384615 1.88123542299579e-08 Inf 830 0.122882707015249 0.877117292984751
0.416 0.01 0 0.025 0.25 8 0 0.384615384615385 0.1 1 19.2307692307692 1 2.40384615384615 1.00459918161988e-10 Inf 831 0.324216960244808 0.675783039755192
0.416 0.1 0 0.025 0.25 8 0 3.84615384615385 0.1 1 19.2307692307692 1 2.40384615384615 4.46528314324013e-09 Inf 832 0.0990559215572525 0.900944078442747
0.416 0.01 0 0.0025 0.25 9 0 0.384615384615385 0.01 1 21.6346153846154 1 2.40384615384615 1.43738659863502e-09 Inf 833 0.434100343813785 0.565899656186215
0.416 0.1 0 0.0025 0.25 9 0 3.84615384615385 0.01 1 21.6346153846154 1 2.40384615384615 5.40147981897832e-08 Inf 834 0.117915645602917 0.882084354397083
0.416 0.01 0 0.025 0.25 9 0 0.384615384615385 0.1 1 21.6346153846154 1 2.40384615384615 1.61233859596877e-10 Inf 835 0.319338815282806 0.680661184717194
0.416 0.1 0 0.025 0.25 9 0 3.84615384615385 0.1 1 21.6346153846154 1 2.40384615384615 2.94189694827196e-09 Inf 836 0.094166119417928 0.905833880582072
0.416 0.01 0 0.0025 0.25 10 0 0.384615384615385 0.01 1 24.0384615384615 1 2.40384615384615 2.13446926800032e-10 Inf 837 0.432388803556118 0.567611196443882
0.416 0.1 0 0.0025 0.25 10 0 3.84615384615385 0.01 1 24.0384615384615 1 2.40384615384615 7.48031969699525e-10 Inf 838 0.113900947212701 0.886099052787299
0.416 0.01 0 0.025 0.25 10 0 0.384615384615385 0.1 1 24.0384615384615 1 2.40384615384615 6.48964215699266e-11 Inf 839 0.31512345204204 0.68487654795796
0.416 0.1 0 0.025 0.25 10 0 3.84615384615385 0.1 1 24.0384615384615 1 2.40384615384615 1.6017768222909e-09 Inf 840 0.0901934594920903 0.90980654050791
