# Supplementary material for: A little goes a long way: Weak vaccine transmission facilitates oral vaccination campaigns against zoonotic pathogens
Source: PLoS Negl Trop Dis. 2019 Mar 8;13(3):e0007251. doi: 10.1371/journal.pntd.0007251 (PMC6426267; doi:10.1371/journal.pntd.0007251)
Supplement: S4 Appendix — This zip file contains R scripts that simulate and plot the numerical results presented in the manuscript. (ZIP) [file pntd.0007251.s004.zip › S4_RCode/Figure_4/Tools/Sim_AvgSeroData_NonTrans.r]

###******************************************
###This script simulates a vaccination campaign that
###uses a nontransmissible vaccine.
###These simulations are used to find the
###relationship between vaccination rate
###sigma, and the resulting spatially averaged
###steady state seroprevalence.
###*******************************************

###Simulation time: < 1 minute.

###Simulation name
data_name  <- paste(datname, "_NonTrans",sep='')

############################################
############# INPUT ###################
############################################
###Specify the parameter sets over which
###simulation occurs.
###All parameter-sets, one for each
###simulation, are stored in rows of the dataframe
###"parmat_data". In addition to columns for
###parameters, parmat_data also holds columns for
###errors that are used to check simulation output,
###and simulation outputs.
############################################
parmat_data <- expand.grid(d = 0.416,
      	 k = c(0.01, 0.1), delv = 0,
	     xi = c(0.0025,0.025), L = 0.25,
	     sig = c(seq(0,1,by = 0.005), seq(2,10,by = 1)), Rv = 0)

############################################
############## END INPUT ##############
############################################

###Compute non-dimensional parameter values
parmat_data$kap  <- with(parmat_data, k/((d+delv)*L^2) )
parmat_data$xih  <- with(parmat_data, xi/L)
parmat_data$dh   <- with(parmat_data, d/(d+delv))
parmat_data$sigh <- with(parmat_data,sig/(d+delv))
parmat_data$Lh   <- 1 #Non-dimensionalized flight-line distance parameter, \hat{L}
parmat_data$TScale <- with(parmat_data, 1/(d+delv))

###Make columns for error values
parmat_data$err1 <- Inf #Error from stodes
parmat_data$err2 <- Inf #Error from lsodar

ssfudge   <- 1e-4   #Sum differential value considered steady state

npars     <- nrow(parmat_data)
parmat_data$npar <- 1:npars
starttime   <- Sys.time()

#Values of interest that are to be stored after each simulation
parmat_data$savg <- NA ###AVERAGE seronegative
parmat_data$vavg <- NA ###AVERAGE seropositive

###Required packages, functions used
require(deSolve)    ###"lsodar"
require(parallel)   ###"mclapply"
require(rootSolve)  ###"stodes"

###############################################
########## SET UP DATA STORAGE ################
###############################################
###Create a text file where, for each parameter
###set, the parameter values, simulation errors,
###and simulation output are saved. The resulting
###data file is stored within the "Data" folder.
###############################################
filedatname <- paste("Data/",data_name,".dat",sep="")
	#Write the parameter matrix
	write.table(parmat_data[1,][-1,], file = filedatname,
      	append = FALSE, row.names = FALSE, col.names = TRUE)

########## SIMULATION FUNCTION ################
###Function ss.fun finds the steady state for
###the parameter set in the ith row of parmat_data.
###############################################
ss.fun <- function(i){

	  ###Extract a few parameters needed later
      TScale       <- parmat_data$TScale[i]
      xih          <- parmat_data$xih[i]
      Lh           <- parmat_data$Lh[i]
      sigh         <- parmat_data$sigh[i]

      ###Define the spatial grid. This is non-dimensional spatial units, that,
      ###over the solution domain, vary from x = 0 to x = 1.
	  xseq  <- ((0:50)/50)^1.5 ###Grid on which solution points are tracked
      Nx    <- length(xseq)
      ###Find edge locations by averaging the solution points (ghost points included)
      GPleft    <- -xseq[2] ###Location of left ghostpoint
      GPright   <- Lh + (Lh-xseq[Nx-1]) ###Location of right ghost point
      eseq <- (c(GPleft,xseq) + c(xseq, GPright ))/2 ###Locations of edges
      dxe <- diff(eseq) ###Distance between edges
      dxp <- diff(c(GPleft,xseq,GPright)) ###Distances between points (including ghost points)

      ###Indicator of vaccination effort
      vaccdisth <- dnorm(xseq,mean=0,sd=xih) ###Non-dimensional vaccine distribution (not scaled)
      norm      <- sum(vaccdisth*dxe)
      fx        <- 0.5*vaccdisth/norm #Normalize to integrate to 0.5
      vaccdisth <- sigh*fx ###Non-dimensional vaccine distribution (scaled)

      ###Load 2 functions that are used in each simulation:
      ###--"rhs.ode" returns the differentials of the non-dimensional
      ###   PDE system, system 14 of the S2 Appendix.
      ###--"rootfunc" returns the summed absolute values of the differentials.
      ###   used to determine when the system has reached steady state in lsodar.
      source('Tools/mol.jv.r', local = T)

	  ###Set the initial condition for the steady state solver
      S            <- rep(1,Nx)
      Iv           <- rep(0,Nx)
      V            <- rep(0,Nx)
      yinit        <- c(S, Iv, V)

      err1   <- Inf
      err2   <- Inf

	  ###Attempt to use the stodes steady state solver to find the equilibrium
      try({
	  out  <- steady.1D(y = yinit, func = rhs.mol, parms = parmat_data[i,],
                nspec = 3, pos = TRUE, method = "stodes");
        	y    <- out$y;
             	err1 <- sum(abs(rhs.mol(0,y,parmat_data[i,])[[1]]));
      },silent=TRUE)

	  ###If the above try() failed, use lsodar to find the steady state.
	  ###Check for failure by assessing whether the deviation from steady
	  ###state, returned by rootfun and stored in the variable "ssfudge",
	  ###is small.
      try({
      if(err1 > ssfudge){
      out          <- lsodar(y = yinit, times = c(0,1000), hmax = 1,
                                        func = rhs.mol, parms = parmat_data[i,],
					jactype = "bandint",rootfun = rootfunc,
                                        ynames = FALSE, bandup = 3,
                                        banddown=3, maxsteps = 100000)

      y <- out[nrow(out),-1]
      }###End If that checks whether stodes worked
	  }, silent = F)

	  ###Store and return the simulation output
      S    <- y[0 + 1:Nx]
      Iv   <- y[1*Nx + 1:Nx]
      V    <- y[2*Nx + 1:Nx]
      sollist  <- data.frame(x = xseq, S = S, Iv = Iv, V=V)

      parmat_data$err1[i] <- err1
      parmat_data$err2[i] <- err2

      #Store the average susceptible density,
      #as well as the average density of vaccinated.
	  fS <- approxfun(xseq,S)
	  parmat_data$savg[i]     <- integrate(f = fS, lower = 0, upper = 1)$value
	  parmat_data$vavg[i]     <- 1 - parmat_data$savg[i]

      ###Write the data by adding a
      ###the data from row i of parmat_data
      ###to the data file [filedatname]
      	   write.table(parmat_data[i,], file =
      	   filedatname, append = TRUE,
      	   col.names = FALSE, row.names = FALSE)

      ###print(paste("npar: ", i, " / ", npars, sep=""))
      return(i)
}

########### SIMULATE #################
###Run the simulation ss.fun once for
###each parameter set in parmat_data.
######################################
###mclapply runs all the simulations in parallel, and works on machines
#that are capable of forking. lapply works on all machines.
print('---Finding avg. seroprevalence achieved with a non-transmissible vaccine---')
resout <- mclapply(X = 1:npars, FUN = ss.fun, mc.cores = detectCores()-2)
#resout <- lapply(X = 1:npars, FUN = ss.fun)

###Reorder rows of parmat_data and resave
ssdat <- read.table(file = filedatname,
      header = TRUE, fill = TRUE)
ord   <- order(ssdat$npar)
ssdat <- ssdat[ord,]
write.table(ssdat, file = filedatname,
		append = FALSE, col.names = TRUE, row.names = FALSE)
endtime <- Sys.time()

print(paste("Finished Sim_AvgSeroData_NonTrans: Elapsed Time:", endtime - starttime))
