# Supplementary material for: A little goes a long way: Weak vaccine transmission facilitates oral vaccination campaigns against zoonotic pathogens
Source: PLoS Negl Trop Dis. 2019 Mar 8;13(3):e0007251. doi: 10.1371/journal.pntd.0007251 (PMC6426267; doi:10.1371/journal.pntd.0007251)
Supplement: S4 Appendix — This zip file contains R scripts that simulate and plot the numerical results presented in the manuscript. (ZIP) [file pntd.0007251.s004.zip › S4_RCode/Figure_5/Graph_Figure_5.r]

###******************************************
###This script produces a figure that shows
###the reduction in bait deposition rate
###attained with varying R0v, as given by
###equation 14 in the main text. This is
###Figure 5 of the main text.
###*******************************************

###Simulation Time: < 1 minute
rm(list = ls(all = TRUE))

#######################
######BUILD FIGURE#####
#######################
###Uncomment "png" or "tiff" to build the corresponding figure type.

##png(file = 'Figure_5.png', width = 5, height = 5, res = 400, units = 'in')
tiff(file = 'Figure_5.tif', width = 4, height = 4, res = 400, units = 'in')

cexlab = 1
par(mai = c(0.6,0.6, 0.1, 0.1))
plot(NA, xaxt = 'n', yaxt = 'n', xlab = '', ylab = '', xlim = c(0,1), ylim = c(0,0.5), type = 'l')
axis(side = 1,label = c(0, 0.25, 0.5, 0.75, 1), at = seq(0,1,by = 0.25),cex.axis = cexlab, padj = -0.5)
axis(side = 2,label = seq(0.0,1,by = 0.1), at = seq(0.0,1,by = 0.1),cex.axis = cexlab, padj = 0.5)
abline(col = 'gray', lwd = 2, lty = 3, h = seq(0,0.5,by = .1))
abline(col = 'gray', lwd = 2, lty = 3, v = c(0,0.25,0.5,0.75,1))

###Parameter values that are varied:
phivals <- c(0.5,0.7)                ###Herd-immunity thresholds of 0.5, 0.7 are plotted
Rvvals  <- seq(0,1,length.out = 30)  ###Vaccine Rv
cols    <- c('black','brown')
for(i in 1:length(phivals)){
    outvals <- Rvvals*(1-phivals[i])
lines(Rvvals, outvals, col = cols[i], lwd = 3)
}
mtext(side = 1, text = expression('Vaccine'~'R'['0,v']), cex = cexlab, line = 2.15)
mtext(side = 2, text = expression('Reduction in Vaccination Rate'), cex = cexlab, line = 2.1)

ltext <- c(as.expression(bquote(phi~'= 0.5')), as.expression(bquote(phi~'= 0.7')))
legend(x = 'topleft', legend = ltext, cex = cexlab, col = cols, lwd = 2, title = as.expression(bquote(underline('Coverage'))))
dev.off()
