# Supplementary material for: A little goes a long way: Weak vaccine transmission facilitates oral vaccination campaigns against zoonotic pathogens
Source: PLoS Negl Trop Dis. 2019 Mar 8;13(3):e0007251. doi: 10.1371/journal.pntd.0007251 (PMC6426267; doi:10.1371/journal.pntd.0007251)
Supplement: S4 Appendix — This zip file contains R scripts that simulate and plot the numerical results presented in the manuscript. (ZIP) [file pntd.0007251.s004.zip › S4_RCode/Figure_6/Graph_Figure_6.r~]

################################################
### This script graphs Figure 6. This figure shows
### how the optimal vaccination strategy changes
### when Rv is increased, and for several levels
### of host density nu.
################################################

## Simulation time: < 1 minute
rm(list = ls(all = TRUE))

###Data name
datname  <- "6"
filedatname <- paste("Data/LSigSolve_", datname,".dat",sep="")
foldname    <- paste("Fig_",datname,sep = "")    #Figure output location
if(!dir.exists(foldname)){dir.create(foldname)}

###Load the steady-state data, names, and npars
ssdat <- read.table(file = filedatname,
      header = TRUE)

npars   <- nrow(ssdat)

###Calculate and store the costs associated with each vaccination
###campaign (parameter combination). Store the flight-line
###distance 1/(2*L) per square kilometer of land, and the
###total baits used.
ssdat$TotCost <- with(ssdat, 1/(2*Lc)*Cf + Cb*sigc*nu)
ssdat$TotBaits <- with(ssdat, sigc*nu)
ssdat$TotFlight <- with(ssdat, 1/(2*Lc))
ssdat$FL <- 2*ssdat$Lc
ssnames <- names(ssdat)

###Choose what to graph
GraphX      <- "Rv" #Parameter varied along each subfigure x-axis
GraphY      <- "nu"    #Parameter varied in each subfigure (multiple lines)

###Text magnification
cex.axlab       <- 0.8  #Axis numbers magnification factor
cex.axtext      <- 1    #Axis text magnification factor
cex.leg         <- 1 #Legend magnification factor
cex.title       <- 1    #subfigure title magnification factor

###Extract W, X, and Y values
Wvals    <- c('TotFlight','TotBaits')
Xvals    <- sort(unique(ssdat[,ssnames == GraphX]))
Yvals    <- sort(unique(ssdat[,ssnames == GraphY]))

#######################
######BUILD FIGURE#####
#######################
###Uncomment "png" or "tiff" to build the corresponding figure type.

filename <- paste(foldname, "/",
	    "Cost_1x2",sep="")

#png(file = paste(foldname, '/Figure_6.png',sep=''), width = 6,
#height = 3.5, units = 'in', res = 400)
tiff(file = paste(foldname,'/Figure_6.tif',sep=''), width = 5,
height = 3, units = 'in', res = 400)


par(mai = c(0.15,0.2,0.1,0.0), oma = c(2.15,2.15,1,0.1))
layout(matrix(c(1,2),nrow = 1, byrow = TRUE), widths = c(1,1),
heights = c(1),respect=FALSE)

###Loop through subfigure values, plotting each in turn.
for(wi in 1:length(Wvals)){

###Define a general Plotting Matrix - this is where
###refined plotting-data values will be stored.
    PlotMat  <- matrix(,ncol = length(Yvals), nrow = length(Xvals))

    PlotMat[,1] <- unlist(subset(ssdat, select = Wvals[wi],
                                 subset = nu==Yvals[1]))
    PlotMat[Xvals > (1/(1-Yvals[1])),1] <- NA
    PlotMat[,2] <- unlist(subset(ssdat, select = Wvals[wi],
                                 subset = nu==Yvals[2]))
    PlotMat[,3] <- unlist(subset(ssdat, select = Wvals[wi],
                                 subset = nu==Yvals[3]))

    ### Scale total flight and total baits to that required when Rv = 0
    PlotMatSc <- apply(PlotMat, MARGIN = 2, FUN = function(x){(x-x[1])/x[1]})

if(wi==1){p <- PlotMatSc}

    ###Get vector of colors
    require(RColorBrewer)
    ncols    <- length(Yvals)
    cols     <- colorRampPalette(brewer.pal(9,"Blues"))(10)
    cols     <- c(cols[c(4,6)], 'black')

    ###Graph PlotMat
    matplot(NA, ylim = c(-0.8,0),xlim = c(0,2), xlab = '',ylab = '',
            xaxt='n', yaxt='n',main = '')
    matlines(x = Xvals, PlotMatSc, type = 'l', lty = 1, col = cols,lwd = 2)

    axis(side = 1, labels = TRUE, at = seq(0,2,by = 0.2),
         cex.axis = cex.axlab, padj = -1.25)
    axis(side = 2, labels = if(wi==1){seq(-100,0,by = 20)}else{F},
         at = seq(-1,0,by = 0.2), cex.axis = cex.axlab, padj = 0.95)
    abline(h = 0, lty = 3, col = 'black', lwd = 1)

    mtext(side = 1, text = bquote('Vaccine R'['0,v']),
          line = 1.7, cex = cex.axtext)

###y-axis label appears on left subpanel only.
    if(wi==1){
        mtext(side = 2, text = '% Change in Value',
              line = 1.8,cex = cex.axtext)
    }

    mtext(side = 3, text = c('a)  Flight Distance','b)  Vaccination Rate')[wi],
          line = 0.1,cex = cex.title)


    text(x = 1.15, y = 0.35, labels =
                             bquote(underline('R'['0,v']~'='~.(c(0.5,1)[wi] ) )))

    ###Place legends in the left subfigure
    if(wi==1){
        ltext <- c(as.expression(bquote('1 km'^{-2})),
                   as.expression(bquote('10 km'^{-2})),
                   as.expression(bquote('100 km'^{-2})))

        legend(x = 0.3, y = -0.35,
               legend = ltext,
               cex = 0.8, lwd = 2, col = cols,
               title = as.expression(bquote(underline('Host density'))),
               bty = 'n'
               )
    }

}###End loop through Wvals, building 1 panel of the figure per Wval
segments(x0 = 0, y0 = 0, x1 = 2, y1 = -0.5*2, lty = 2, col = 'red', lwd = 2)
legend(x = -0.1, y = -0.6, legend = 'ODE model', col = 'red', lwd = 2,
       lty = 2, cex = 0.8, bty = 'n')
dev.off()
print('Figure Complete')
