# Supplementary material for: A little goes a long way: Weak vaccine transmission facilitates oral vaccination campaigns against zoonotic pathogens
Source: PLoS Negl Trop Dis. 2019 Mar 8;13(3):e0007251. doi: 10.1371/journal.pntd.0007251 (PMC6426267; doi:10.1371/journal.pntd.0007251)
Supplement: S4 Appendix — This zip file contains R scripts that simulate and plot the numerical results presented in the manuscript. (ZIP) [file pntd.0007251.s004.zip › S4_RCode/Figure_6/Data/LSigSolve_6.dat]

"k" "d" "delv" "phi" "xi" "Rv" "nu" "dh" "Lh" "Cf" "Cb" "cost" "sigc" "Lc" "TScale" "err.i" "npar"
0.1 0.416 12 0.5 0.25 0 1 0.0335051546391753 1 18.16 2.12 13.2342689912866 1.2447973881808 0.856983875981429 0.0805412371134021 4.35855609381974e-08 1
0.1 0.416 12 0.5 0.25 0.09 1 0.0335051546391753 1 18.16 2.12 13.1437324762733 1.21883150627823 0.859863981701214 0.0805412371134021 6.19669335844009e-08 2
0.1 0.416 12 0.5 0.25 0.18 1 0.0335051546391753 1 18.16 2.12 13.0510346342033 1.19260195486962 0.862894888686108 0.0805412371134021 4.52197530531606e-08 3
0.1 0.416 12 0.5 0.25 0.27 1 0.0335051546391753 1 18.16 2.12 12.9559884749704 1.16618459760606 0.866108321450447 0.0805412371134021 1.41317658908235e-06 4
0.1 0.416 12 0.5 0.25 0.36 1 0.0335051546391753 1 18.16 2.12 12.8583258613487 1.1393624699297 0.869492155311304 0.0805412371134021 2.94357969721215e-06 5
0.1 0.416 12 0.5 0.25 0.45 1 0.0335051546391753 1 18.16 2.12 12.7576252813944 1.11175192528129 0.87301722214691 0.0805412371134021 -2.78378051288275e-06 6
0.1 0.416 12 0.5 0.25 0.54 1 0.0335051546391753 1 18.16 2.12 12.6538114419832 1.08396668369016 0.876803161781105 0.0805412371134021 -1.72703283773945e-06 7
0.1 0.416 12 0.5 0.25 0.63 1 0.0335051546391753 1 18.16 2.12 12.5463617693391 1.05579325674898 0.880862385887229 0.0805412371134021 -9.41497625972509e-07 8
0.1 0.416 12 0.5 0.25 0.72 1 0.0335051546391753 1 18.16 2.12 12.4348078799542 1.02680961864336 0.885165260036167 0.0805412371134021 -4.17966332932895e-07 9
0.1 0.416 12 0.5 0.25 0.81 1 0.0335051546391753 1 18.16 2.12 12.3185867121676 0.997160776513099 0.889794286939466 0.0805412371134021 -1.32156681986739e-07 10
0.1 0.416 12 0.5 0.25 0.9 1 0.0335051546391753 1 18.16 2.12 12.1970134626085 0.966744080847906 0.894800263430819 0.0805412371134021 -2.07189772005734e-08 11
0.1 0.416 12 0.5 0.25 0.99 1 0.0335051546391753 1 18.16 2.12 12.0692403968048 0.935534372749311 0.900266037148798 0.0805412371134021 -3.11495884641744e-10 12
0.1 0.416 12 0.5 0.25 1.08 1 0.0335051546391753 1 18.16 2.12 11.9341882942277 0.905748767537518 0.906730495062087 0.0805412371134021 -1.61930072539729e-06 13
0.1 0.416 12 0.5 0.25 1.17 1 0.0335051546391753 1 18.16 2.12 11.7905521849295 0.869585761535517 0.912835254525026 0.0805412371134021 7.45781720823402e-07 14
0.1 0.416 12 0.5 0.25 1.26 1 0.0335051546391753 1 18.16 2.12 11.636407456033 0.834923373459428 0.920297950317432 0.0805412371134021 -2.87260700182479e-06 15
0.1 0.416 12 0.5 0.25 1.35 1 0.0335051546391753 1 18.16 2.12 11.4695675652697 0.797148064805221 0.928462034223272 0.0805412371134021 -7.39493077883679e-10 16
0.1 0.416 12 0.5 0.25 1.44 1 0.0335051546391753 1 18.16 2.12 11.2865171035654 0.757679709498276 0.937993648912725 0.0805412371134021 -4.62062010875286e-09 17
0.1 0.416 12 0.5 0.25 1.53 1 0.0335051546391753 1 18.16 2.12 11.0824512187273 0.71496172025251 0.949122401163109 0.0805412371134021 -4.26333574554683e-08 18
0.1 0.416 12 0.5 0.25 1.62 1 0.0335051546391753 1 18.16 2.12 10.8499033233405 0.667886816799602 0.962477856751526 0.0805412371134021 -1.83383104090939e-07 19
0.1 0.416 12 0.5 0.25 1.71 1 0.0335051546391753 1 18.16 2.12 10.5764581385269 0.614066080016086 0.979013946650351 0.0805412371134021 -1.19396036779573e-07 20
0.1 0.416 12 0.5 0.25 1.8 1 0.0335051546391753 1 18.16 2.12 10.2388491490897 0.550243097427417 1.00084501051661 0.0805412371134021 2.30939894985127e-08 21
0.1 0.416 12 0.5 0.25 0 10 0.0335051546391753 1 18.16 2.12 27.0792296124678 0.582415663509719 0.616344636544866 0.0805412371134021 -3.35107734827922e-06 22
0.1 0.416 12 0.5 0.25 0.09 10 0.0335051546391753 1 18.16 2.12 26.5699239486177 0.561708089289515 0.619300100683831 0.0805412371134021 -7.69839279257667e-06 23
0.1 0.416 12 0.5 0.25 0.18 10 0.0335051546391753 1 18.16 2.12 26.0566551373146 0.541103805947408 0.622546561005287 0.0805412371134021 -9.47752759056231e-06 24
0.1 0.416 12 0.5 0.25 0.27 10 0.0335051546391753 1 18.16 2.12 25.53911503783 0.520356871052353 0.625881033899843 0.0805412371134021 -6.44117255271803e-06 25
0.1 0.416 12 0.5 0.25 0.36 10 0.0335051546391753 1 18.16 2.12 25.0165029291132 0.499539988675353 0.629407971334685 0.0805412371134021 -3.74836549610347e-06 26
0.1 0.416 12 0.5 0.25 0.45 10 0.0335051546391753 1 18.16 2.12 24.4882152941002 0.478646526578368 0.633153731323191 0.0805412371134021 -1.73174604928272e-06 27
0.1 0.416 12 0.5 0.25 0.54 10 0.0335051546391753 1 18.16 2.12 23.9535565989274 0.457668590746717 0.637149053819056 0.0805412371134021 -5.41307785317802e-07 28
0.1 0.416 12 0.5 0.25 0.63 10 0.0335051546391753 1 18.16 2.12 23.4117160833301 0.436601438031325 0.641434752344443 0.0805412371134021 -7.33762652305181e-08 29
0.1 0.416 12 0.5 0.25 0.72 10 0.0335051546391753 1 18.16 2.12 22.8610989351811 0.415833650348525 0.646473826592401 0.0805412371134021 -1.1959240671211e-05 30
0.1 0.416 12 0.5 0.25 0.81 10 0.0335051546391753 1 18.16 2.12 22.3024471368657 0.394141167381266 0.651052198408485 0.0805412371134021 1.91759498502364e-07 31
0.1 0.416 12 0.5 0.25 0.9 10 0.0335051546391753 1 18.16 2.12 21.7325644145784 0.372782744878281 0.656564148667088 0.0805412371134021 3.56827791492265e-06 32
0.1 0.416 12 0.5 0.25 0.99 10 0.0335051546391753 1 18.16 2.12 21.1493851099807 0.351333423994396 0.662719712359527 0.0805412371134021 -6.95741806749917e-06 33
0.1 0.416 12 0.5 0.25 1.08 10 0.0335051546391753 1 18.16 2.12 20.5522443052052 0.329286975082279 0.669055990703248 0.0805412371134021 -9.44628514298884e-09 34
0.1 0.416 12 0.5 0.25 1.17 10 0.0335051546391753 1 18.16 2.12 19.9369237322077 0.307238854466316 0.676427686166441 0.0805412371134021 -6.12133279065397e-08 35
0.1 0.416 12 0.5 0.25 1.26 10 0.0335051546391753 1 18.16 2.12 19.2999250799845 0.2848866479109 0.684749268736705 0.0805412371134021 -3.0382769777848e-07 36
0.1 0.416 12 0.5 0.25 1.35 10 0.0335051546391753 1 18.16 2.12 18.6359594126357 0.262131763226969 0.69425509850305 0.0805412371134021 -8.15042584534353e-07 37
0.1 0.416 12 0.5 0.25 1.44 10 0.0335051546391753 1 18.16 2.12 17.9377232096485 0.23923748225296 0.705742159928312 0.0805412371134021 -2.86604310784089e-07 38
0.1 0.416 12 0.5 0.25 1.53 10 0.0335051546391753 1 18.16 2.12 17.1947768943593 0.21457459520503 0.718025213773501 0.0805412371134021 8.42318341132131e-06 39
0.1 0.416 12 0.5 0.25 1.62 10 0.0335051546391753 1 18.16 2.12 16.3888706881622 0.190245586823811 0.734885621535009 0.0805412371134021 3.03056576944627e-07 40
0.1 0.416 12 0.5 0.25 1.71 10 0.0335051546391753 1 18.16 2.12 15.4930449520692 0.164074864189855 0.755743536564759 0.0805412371134021 4.55946777166982e-06 41
0.1 0.416 12 0.5 0.25 1.8 10 0.0335051546391753 1 18.16 2.12 14.4504860559442 0.135517979787052 0.784279522281932 0.0805412371134021 -3.93807430110193e-06 42
0.1 0.416 12 0.5 0.25 0 100 0.0335051546391753 1 18.16 2.12 117.791893942137 0.44805364744919 0.398166667313695 0.0805412371134021 -8.96531054617178e-07 43
0.1 0.416 12 0.5 0.25 0.09 100 0.0335051546391753 1 18.16 2.12 113.549599434056 0.428762641903469 0.40084903444578 0.0805412371134021 -1.85870331737004e-07 44
0.1 0.416 12 0.5 0.25 0.18 100 0.0335051546391753 1 18.16 2.12 109.299672730649 0.40946710045062 0.403687472814938 0.0805412371134021 -6.33462038379662e-09 45
0.1 0.416 12 0.5 0.25 0.27 100 0.0335051546391753 1 18.16 2.12 105.044664814846 0.390255563876916 0.4069835276516 0.0805412371134021 8.38233199029759e-06 46
0.1 0.416 12 0.5 0.25 0.36 100 0.0335051546391753 1 18.16 2.12 100.774938732948 0.370847219231385 0.409833693056845 0.0805412371134021 1.59059299786879e-06 47
0.1 0.416 12 0.5 0.25 0.45 100 0.0335051546391753 1 18.16 2.12 96.5011934417695 0.351556645492363 0.413268568189959 0.0805412371134021 1.11088295817741e-05 48
0.1 0.416 12 0.5 0.25 0.54 100 0.0335051546391753 1 18.16 2.12 92.2089716197498 0.33217150043015 0.416731426627904 0.0805412371134021 -3.83541448600866e-09 49
0.1 0.416 12 0.5 0.25 0.63 100 0.0335051546391753 1 18.16 2.12 87.9081419927381 0.312818634120191 0.420553553388242 0.0805412371134021 -3.15236891035298e-08 50
0.1 0.416 12 0.5 0.25 0.72 100 0.0335051546391753 1 18.16 2.12 83.5930312439578 0.293451584028774 0.424670246467867 0.0805412371134021 -1.86250007527811e-07 51
0.1 0.416 12 0.5 0.25 0.81 100 0.0335051546391753 1 18.16 2.12 79.2615979804166 0.274067329754823 0.429125239016796 0.0805412371134021 -8.87662912285592e-07 52
0.1 0.416 12 0.5 0.25 0.9 100 0.0335051546391753 1 18.16 2.12 74.9112064594619 0.254669517429938 0.434008094933878 0.0805412371134021 -2.24053492375864e-06 53
0.1 0.416 12 0.5 0.25 0.99 100 0.0335051546391753 1 18.16 2.12 70.5399173103999 0.235250223557095 0.439350517846944 0.0805412371134021 -6.51422952968606e-07 54
0.1 0.416 12 0.5 0.25 1.08 100 0.0335051546391753 1 18.16 2.12 66.1425008047671 0.215805449167575 0.445278211412801 0.0805412371134021 -4.73130579159431e-08 55
0.1 0.416 12 0.5 0.25 1.17 100 0.0335051546391753 1 18.16 2.12 61.714568880997 0.196371944732341 0.452107554685445 0.0805412371134021 2.07450584777114e-06 56
0.1 0.416 12 0.5 0.25 1.26 100 0.0335051546391753 1 18.16 2.12 57.248232971646 0.176844985042467 0.459581708488122 0.0805412371134021 2.36594848868066e-06 57
0.1 0.416 12 0.5 0.25 1.35 100 0.0335051546391753 1 18.16 2.12 52.7274448648105 0.157246137376998 0.468252101633513 0.0805412371134021 -2.28859581737351e-05 58
0.1 0.416 12 0.5 0.25 1.44 100 0.0335051546391753 1 18.16 2.12 48.1595637742804 0.137670168723686 0.478562507730509 0.0805412371134021 -2.35404183368537e-08 59
0.1 0.416 12 0.5 0.25 1.53 100 0.0335051546391753 1 18.16 2.12 43.5043712010333 0.117988712457071 0.491055962931825 0.0805412371134021 -5.22305806383017e-08 60
0.1 0.416 12 0.5 0.25 1.62 100 0.0335051546391753 1 18.16 2.12 38.7364469098878 0.0982234359687735 0.506892213298394 0.0805412371134021 9.03565000709428e-07 61
0.1 0.416 12 0.5 0.25 1.71 100 0.0335051546391753 1 18.16 2.12 33.7993208921851 0.0782636697587577 0.527679249299072 0.0805412371134021 2.26510612377773e-06 62
0.1 0.416 12 0.5 0.25 1.8 100 0.0335051546391753 1 18.16 2.12 28.5864018419748 0.0582030390874348 0.558860108114047 0.0805412371134021 1.63011587134276e-05 63
