# Supplementary material for: A little goes a long way: Weak vaccine transmission facilitates oral vaccination campaigns against zoonotic pathogens
Source: PLoS Negl Trop Dis. 2019 Mar 8;13(3):e0007251. doi: 10.1371/journal.pntd.0007251 (PMC6426267; doi:10.1371/journal.pntd.0007251)
Supplement: S4 Appendix — This zip file contains R scripts that simulate and plot the numerical results presented in the manuscript. (ZIP) [file pntd.0007251.s004.zip › S4_RCode/Figure_7/Graph_Figure_7.r~]

###******************************************
###This script produces a 1x2 figure. The figure
###shows the fractional reduction in total cost that
###results when a transmissible vaccine is used
###to establish herd-immunity at level phi = 0.5.
###******************************************

### Simulation time: < 1 minute
rm(list = ls(all = TRUE))

###Within the figure, lines are produced for each element of Yval,
###specified in GraphY.

###Data storage name used to generate figure
datname <- "7"
filedatname <- paste("Data/LSigSolve_", datname,".dat",sep="")
foldname    <- paste("Fig_",datname,sep = "")    #Figure output location
if(!dir.exists(foldname)){dir.create(foldname)}

###Load the steady-state data. Add on column for flight-line spacing.
ssdat   <- read.table(file = filedatname,
           header = TRUE)
ssdat$FlSp <- ssdat$Lc*2
ssnames    <- names(ssdat)
npars      <- nrow(ssdat)

###Choose what to graph
GraphPol    <- "delv"	#Parameter that determines upper/lower bounds of shaded regions
GraphW      <- "k"      #Parameter fixed within each subfigure, varied across subfigures
GraphX      <- "Rv"	#Parameter varied along each subfigure x-axis
GraphY      <- "nu"     #Different lines in 1 figure
GraphZ      <- "cost"   #Output value graphed on the y-axis

###Text magnification
cex.axlab       <- 0.9  #Axis magnification factor
cex.leg         <- 0.625  #Legend mag factor
cex.axtext      <- 1
cex.title       <- 1  #subfigure title mag factor

###Values of GraphPol variable are used to generate upper and
#lower bounds of each bounded region in the plot.
GraphPolvals  <- c(1,12)
Wvals    <- sort(unique(ssdat[,ssnames == GraphW]))
Xvals    <- sort(unique(ssdat[,ssnames == GraphX]))
Yvals    <- sort(unique(ssdat[,ssnames == GraphY]))

#######################
######BUILD FIGURE#####
#######################
###Uncomment "png" or "tiff" to build the corresponding figure type.

filename <- paste(foldname, "/",'Figure_7',sep='')
#png(file = paste(filename,'.png',sep=''), width = 6,
#height = 3, units = 'in', res = 400)
tiff(file = paste(filename,'.tif',sep=''), width = 5,
height = 3, units = 'in', res = 400)

par(mai = c(0.15,0.15,0.1,0.0), oma = c(2,2,1.2,0.4))
layout(matrix(c(1,2),nrow = 1, byrow = TRUE), widths = c(1,1),
heights = c(1),respect=FALSE)

###Loop through left and right subfigures of the figure
for(wi in 1:length(Wvals)){

      w     <- Wvals[wi]
      ###Store two plotmats in a list, one for each boundary of the
      ###shaded regions
      list.PlotMat <- list()

###Loop through upper and lower parameter values for each shaded region.
###Store the PlotMat for each in list.PlotMat
for(wipol in 1:length(GraphPolvals)){
      wpol <- GraphPolvals[wipol]
      PlotMat  <- matrix(,ncol = length(Yvals), nrow = length(Xvals))
      windw <- (ssdat[,ssnames== GraphPol] == wpol) & (ssdat[,ssnames==GraphW] == w)
      ###Loop through y values of a subfigure
      for(yi in 1:length(Yvals)){
      	     y     <- Yvals[yi]
	     windy <- (ssdat[,ssnames==GraphY]==y) & windw
	     if(sum(windy) > 0 & sum(!is.na(ssdat[windy,ssnames==GraphZ])
			   ) > 1){
	     		   ZXapprox <-
	     		   	    approxfun(x=ssdat[windy,ssnames %in% GraphX],
				    	      y=ssdat[windy,ssnames %in% GraphZ])
	     		   PlotMat[,yi]  <- ZXapprox(Xvals)
	     }else{PlotMat[,yi] <- NA}
      }

###Use PlotMat to calculate the fractional reduction
###in cost of vaccination, relative to R0 = 0 case. Then,
###store the result in list.PlotMat
    PlotMat.FracRed <- 1-apply(PlotMat, 2, function(x){x/x[1]})
    list.PlotMat[[wipol]] <- PlotMat.FracRed
}###End loop through GraphPolvals

###Define colors to use in the shaded regions
require(RColorBrewer)
ncols    <- length(Yvals)
cols     <- colorRampPalette(brewer.pal(9,"Blues"))(10)
cols     <- cols[c(3,5,9)[1:ncols]]

###Graph the list.PlotMat data
plot(NA, ylim = c(0,1), xlim = c(0,2), xaxt='n', yaxt='n',
	   main = '', xlab = '',ylab = '')

###Add light grid background to the figure
xticks <- seq(0,2,by = 0.25)
yticks <- seq(0,1,by = 0.2)
abline(col = 'gray', lwd = 1, lty = 3, v = xticks)
abline(col = 'gray', lwd = 1, lty = 3, h = yticks)


###For each Yval, get the upper and lower
###values of the region. Upper and lower
###values are stored in list.PlotMat.
for(ii in length(Yvals):1){
    P1 <- list.PlotMat[[1]]
    P2 <- list.PlotMat[[2]]
###Find the maximum row value
###for which P1 and P2 are not NA
lastrow <- min(which(is.na(P1[,1])))-1
if(lastrow < Inf){
    Xvalstemp   <- Xvals[1:lastrow]
    P1      <- P1[1:lastrow,]
    P2      <- P2[1:lastrow,]
}else{Xvalstemp <- Xvals}
    polygon(x = c(Xvalstemp,rev(Xvalstemp)), y = c(P1[,ii],rev(P2[,ii])),
    col = cols[ii], border = NA)
}

###Similar to before, but now add boundary lines to the regions plotted.
###Doing this outside the "polygon" function (as opposed to specifying
###border type in polygon) allows us to place borders on all but the
###right-most side of the shaded region.
for(ii in 1:length(Yvals)){
    P1 <- list.PlotMat[[1]]
    P2 <- list.PlotMat[[2]]
###Find the maximum row value
###for which P1 and P2 are not NA
lastrow <- min(which(is.na(P1[,1])))-1
if(lastrow < Inf){
    P1      <- P1[1:lastrow,]
    P2      <- P2[1:lastrow,]
}
    matlines(x = Xvalstemp, P1, col = 'black',
    	   type = 'l', lty = 1, lwd = 0.5)
    matlines(x = Xvalstemp, P2, col = 'black',
    	   type = 'l', lty = 1, lwd = 0.5)
}

      axis(side = 1, labels = T, at = round(xticks,1),
      cex.axis = cex.axlab, padj = -1.15)
      axis(side = 2, labels = wi==1, at = yticks, cex.axis = cex.axlab, padj = 0.75)

      ###GraphText returns text expressions to be added to the
      ###figure, given different variable names.
      GraphText <- function(GraphMe){
				switch(GraphMe,
				Rv  = bquote('Vaccine R'[0]~'(R'['0,v']*')'),
				cost = bquote('Reduction in Costs'),
				)}

      mtext(side = 1, text = GraphText(GraphX),
      	    line = 1.9, cex = cex.axtext)

###y-axis label appears on left subpanel only.
if(wi==1){
      mtext(side = 2, text = GraphText(GraphZ),
            line = 1.8,cex = cex.axtext)
	 }
	 ttext <- c(as.expression(bquote('a)  1 km'^2*' Home Range')), as.expression(bquote('b)  10 km'^2*' Home Range')))
	       mtext(side = 3, text = ttext[wi],
            line = 0,cex = cex.axtext)

###Add in red line that depicts the fractional reduction predicted
###in vaccine baits in the spatially homogeneous model.
Rvseq <- seq(0,2,length.out = 25)
phival <- unique(ssdat$phi[windw])
lines(Rvseq, Rvseq*(1-phival), col = 'red', lty = 3, lwd = 3)

}#End for loop through Wvals

###Add legends
rect(xleft = 0, xright = 1, ybottom = 0.85, ytop = 0.95, col = 'white')
legend(x = 0, y = 0.975,
       legend = 'ODE model', cex = cex.leg, lwd = 3, lty = 3, col ='red', bty = 'n')
rect(xleft = 0, xright = 1, ybottom = 0.51, ytop = 0.84, col = 'white')
text(x = -0.05, y = 0.775, labels = bquote('Host density ('*'km'^{-2}*')'), cex = cex.leg, pos = 4)
legend(x = 0, y = 0.775,
       legend = c(100,10,1),
       cex = cex.leg, lwd = 3, lty = 1, col = rev(cols),bty = 'n')
dev.off()

print('Figure Complete')
