# Supplementary material for: A little goes a long way: Weak vaccine transmission facilitates oral vaccination campaigns against zoonotic pathogens
Source: PLoS Negl Trop Dis. 2019 Mar 8;13(3):e0007251. doi: 10.1371/journal.pntd.0007251 (PMC6426267; doi:10.1371/journal.pntd.0007251)
Supplement: S4 Appendix — This zip file contains R scripts that simulate and plot the numerical results presented in the manuscript. (ZIP) [file pntd.0007251.s004.zip › S4_RCode/Figure_7/Sim_LSigSolve.r~]

#*******************************************
###This script solves for the vaccination
###strategy, defined by parameter combination
###L and sigma, that
###maintains vaccine coverage at level phi
###while minimizing expense.
#*******************************************

###Simulation time: 6 minutes

rm(list = ls(all=TRUE))

###Simulation name
datname  <- "1"

############################################
############# USER INPUT ###################
############################################
###Specify the parameter sets over which
###simulation occurs.
###All parameter-sets, one for each
###simulation, are stored in rows of the dataframe
###"parmat". In addition to columns for
###parameters, parmat also holds columns for
###errors that are used to check simulation output,
###and simulation outputs.
############################################
parmat <- expand.grid(
       	  k = c(0.01,0.1),
	  d = 0.416, delv = c(1,12),
          phi = 0.5, xi = 0.25,
	  Rv = seq(0,1.95,length.out= 51), nu = c(1,10,100))

############################################
################## END INPUT ###############
############################################

###Compute non-dimensional parameter values
parmat$dh      <- with(parmat, d/(d+delv))

parmat$Lh      <- 1
parmat$Cf      <- 18.16 #Foroutan, 2002, inflation corrected
parmat$Cb      <- 2.12  #Foroutan, 2002, inflation corrected
parmat$cost    <- NA
parmat$sigc    <- NA
parmat$Lc      <- NA
parmat$TScale  <- with(parmat, 1/(d+delv))
parmat$Lh      <- 1

###Make column for error values
parmat$err.i   <- Inf    ###Error associated with inner cost fuction (see below)
ssfudge        <- 1e-4   #Sum differential value considered steady state

npars       <- nrow(parmat)
parmat$npar <- 1:npars
starttime   <- Sys.time()


###Required packages, functions used
require(deSolve)    ###"lsodar"
require(parallel)   ###"mclapply"
require(rootSolve)  ###"stodes"

###############################################
########## SET UP DATA STORAGE ################
###############################################
###Create a text file where, for each parameter
###set, the parameter values, simulation errors,
###and simulation output are saved. The resulting
###data file is stored within the "Data" folder.
###############################################
filedatname <- paste("Data/LSigSolve_", datname,".dat",sep="")
	#Write the parameter matrix
	write.table(parmat[1,][-1,], file = filedatname,
      	append = FALSE, row.names = FALSE, col.names = TRUE)

########## SIMULATION FUNCTION ################
###Function flsigsolve.fun finds the combination
###of L and sigma that, for the other parameters
###in the ith row of parmat, minimizes the total
###costs of vaccination.
###############################################
flsigsolve.fun <- function(i){

	  ###Extract a few parameters needed later
      TScale  <- parmat$TScale[i]
      phi     <- parmat$phi[i]
	  Lh      <- parmat$Lh[i]

      ###Define the spatial grid. This is non-dimensional spatial units, that,
      ###over the solution domain, vary from x = 0 to x = 1.
      xseq  <- ((0:50)/50)^1.5 ###Grid on which solution points are tracked
      Nx    <- length(xseq)
      ###Find edge locations by averaging the solution points (ghost points included)
      GPleft    <- -xseq[2] ###Location of left ghostpoint
      GPright   <- Lh + (Lh-xseq[Nx-1]) ###Location of right ghost point
      eseq <- (c(GPleft,xseq) + c(xseq, GPright ))/2 ###Locations of edges
      dxe <- diff(eseq) ###Distance between edges
      dxp <- diff(c(GPleft,xseq,GPright)) ###Distances between points (including ghost points)

###################################################
###"o.cfxn" returns the total cost of vaccinating
###with flight-line spacing 2L, and vaccination rate
###sigma set to the minimum value that results in
###herd-immunity at level phi. This function is
###plugged into optim to solve for the flight-line
###spacing value L that reduces costs of establishing
###herd-immunity. Arguments of o.cfxn are Lc, the trial
###flight-line spacing, and o.flag, an option that
###allows errors to be returned.
###################################################
    o.cfxn <- function(Lc, o.flag){

    		###Extract some values related to Lc that are needed
            xih     <- with(parmat[i,], xi)/Lc
            kap     <- with(parmat[i,], k/(d+delv))*1/(Lc^2)


      		###Indicator of vaccination effort
      		vaccdisth <- dnorm(xseq,mean=0,sd=xih) ###Non-dimensional vaccine distribution (not scaled)
      		norm      <- sum(vaccdisth*dxe)
      		fx        <- 0.5*vaccdisth/norm #Normalize to integrate to 0.5
            pars      <- as.list(c(parmat[i,], kap = kap))

###################################################
###"i.cfxn" takes sigma (vaccination rate) as an
###argument, and, paired with the
###fixed Lc argument of o.cfxn, returns
###the difference between the minimum seroprevalence
###and the desired herd-immunity threshold phi. i.cfxn
###is used in uniroot to find the optimal vaccination
###rate that pairs with Lc. Arguments of i.cfxn are sigc, the
###trial value of \sigma,
###and oflag, an option that allows errors to be returned.
###################################################
     i.cfxn <- function(sigc,o.flag){
            sighc   <- sigc*with(parmat[i,], 1/(d+delv))
            vaccdisth <- sighc*fx #Reuse variable name
            source('Tools/mol.jv.r', local = T)

	  		###Set the initial condition for the steady state solver
      		S            <- rep(1,Nx)
      		Iv           <- rep(0,Nx)
      		V            <- rep(0,Nx)
      		yinit        <- c(S, Iv, V)

      		err1   <- Inf

	 	    ###Attempt to use the stodes steady state solver to find the equilibrium
            try({
		          out   <- steady.1D(y = yinit, func = rhs.mol, parms = pars,
                                  nspec = 3, pos = TRUE, method = "stodes");
        	      y    <- out$y;
                  err1 <- sum(abs(rhs.mol(0,y,pars)[[1]]));
             },silent = F)

	  		###If the above try() failed, use lsodar to find the steady state.
	  		###Check for failure by assessing whether the deviation from steady
	  		###state, returned by rootfun and stored in the variable "ssfudge",
	  		###is small. If not, stodes failed.
      		try({
                 if(err1 > ssfudge){
                      out          <- lsodar(y = yinit, times = c(0,1000), hmax = 1,
                                           func = rhs.mol, parms = pars,
                                           jactype = "bandint",rootfun = rootfunc,
                                           ynames = FALSE, bandup = 3,
                                           banddown=3, maxsteps = 100000)
                      y  <- out[nrow(out),-1]
                    err1 <- sum(abs(rhs.mol(0,y,pars)[[1]]));
                }#Check whether stodes worked

                ###Store and return the simulation output
                S    <- y[0 + 1:Nx]
                Iv   <- y[1*Nx + 1:Nx]
                V    <- y[2*Nx + 1:Nx]
                TV   <- Iv + V
                TVmin  <- min(TV)

                ###Return difference between the minimal seroprevalence (TVmin), and phi.
	            ###oflag = T allows output of err1 and err2.
                if(!o.flag){
                    return(TVmin - phi)
                }else{
                    return(list(value = TVmin-phi, sigc = sigc, i.err = err1))
                }
            }, silent = T) ###End try()
        }#Close inner i.cfxn

######################################
###Use the "uniroot" function to solve for
###the sigc value that brings the minimum of the seroprevalence
###profile to the herd-immunity threshold phi.
######################################
	UpBd <- 50 #upper bound on vaccination effort (artificially imposed)
	###Determine whether there is a root by evaluating i.cfxn at the
	###endpoints sig = LowBd, sig = UbBd. Check that the values returned
	###are opposite in sign
        Rv  <- parmat$Rv[i]

	LowBd <- 0.000001
	cfl  <- i.cfxn(LowBd,FALSE)
	cfu  <- i.cfxn(UpBd,FALSE)
	if(cfl < cfu & cfl*cfu < 0){
            rootstuff <- uniroot(f = i.cfxn, interval = c(LowBd,UpBd),
                                 f.lower = cfl, f.upper = cfu, o.flag = F,
				 				 extendInt = 'upX')

	    ###Calculate cost associated with vaccination rate (sigc = rootstuff$root)
        ###and flight-line spacing (2L). TotCost is Equation 11 of main text.
        sigc <- rootstuff$root
        TotCost <- parmat$Cf[i]/(2*Lc) + with(parmat[i,], nu*Cb)*sigc
        }else{
            rootstuff <- list(par = NA, value = NA)
            TotCost <- NA
	}###End if that checks for a root

	    ###Return difference between the minimal seroprevalence (TVmin), and phi.
	    ###oflag = T allows output of err1, which records the difference between
	    ###phi and TVmin.
        if(!o.flag){
            return(TotCost)
        }else{
            return(list(cost = TotCost, sigc = sigc, err1 = rootstuff$f.root))
        }
    }#Outer o.cfxn

    ###Find the flight-line spacing that minimizes the total cost returned from o.cfxn
    rootstuff <- list(par = NA, value = NA)

    try({
        ###COST MINIMIZATION USING OPTIMIZE: find the flight-line spacing
        ###parameter, L, that minimizes costs.
    	###Search for flight-lines within a reasonable range of L: (0.1, 1.5).
    	###This allows a maximum flight-line spacing of 3 km.
        rootstuff <- optimize(f = o.cfxn, interval = c(0.025, 1.5), o.flag = F)

	    ###Get output from optimize, and o.cfxn (using o.flag = T)
        outstuff  <- o.cfxn(rootstuff$minimum, o.flag = TRUE) ###Get info on TotCost, sigc, i.err
        parmat$cost[i]  <- rootstuff$objective ###(optim) Final expense in Lc cost-minimization
	    parmat$Lc[i]    <- rootstuff$minimum   ###Optimal flight-line spacing

        parmat$sigc[i]  <- outstuff$sigc   ###Minimal vaccination rate, sigc
        parmat$err.i[i] <- outstuff$err1   ###Error in uniroot method of i.cfxn

    }, silent = F)

      ###Write the data by adding a
      ###the data from row i of parmat
      ###to the data file [filedatname]
      	   write.table(parmat[i,], file =
      	   filedatname, append = TRUE,
      	   col.names = FALSE, row.names = FALSE)


      print(paste("npar: ", i, " / ", npars,'; Time: ', Sys.time() - starttime, sep=""))
      return(i)
}###flsigsolve.fun


####################################
###Solve for the critical (sigma,L) values for each
###parameter set in parmat. Mclapply runs
###simulations in parallel, and works on machines
###that are capable of forking. lapply works on all machines.
####################################
resout <- mclapply(X = 1:npars, FUN = flsigsolve.fun, mc.cores = detectCores()-2)
#resout <- lapply(X = 1:npars, FUN = flsigsolve.fun)


###Reorder rows of parmat and resave
ssdat <- read.table(file = filedatname,
      header = TRUE, fill = T)
ord     <- order(ssdat$npar)
ssdat <- ssdat[ord,]
write.table(ssdat, file = filedatname,
		append = FALSE,col.names = TRUE, row.names = FALSE)
endtime <- Sys.time()
print(paste("Elapsed Time:", endtime - starttime))

#Check if any simulations were not successful
notdone <- which( !((1:npars) %in% ssdat$npar ))
