# Supplementary material for: A little goes a long way: Weak vaccine transmission facilitates oral vaccination campaigns against zoonotic pathogens
Source: PLoS Negl Trop Dis. 2019 Mar 8;13(3):e0007251. doi: 10.1371/journal.pntd.0007251 (PMC6426267; doi:10.1371/journal.pntd.0007251)
Supplement: S4 Appendix — This zip file contains R scripts that simulate and plot the numerical results presented in the manuscript. (ZIP) [file pntd.0007251.s004.zip › S4_RCode/Figure_7/Data/LSigSolve_7.dat]

"k" "d" "delv" "phi" "xi" "Rv" "nu" "dh" "Lh" "Cf" "Cb" "cost" "sigc" "Lc" "TScale" "err.i" "npar"
0.01 0.416 1 0.5 0.25 0 1 0.293785310734463 1 18.16 2.12 18.2592099304745 1.7123520646352 0.620683941537573 0.706214689265537 -2.68633526534501e-09 1
0.1 0.416 1 0.5 0.25 0 1 0.293785310734463 1 18.16 2.12 13.2342689912866 1.24479738818076 0.856983875981423 0.706214689265537 4.35855601610413e-08 2
0.01 0.416 12 0.5 0.25 0 1 0.0335051546391753 1 18.16 2.12 18.2592099304745 1.71235206463519 0.620683941537572 0.0805412371134021 -2.68633559841192e-09 3
0.1 0.416 12 0.5 0.25 0 1 0.0335051546391753 1 18.16 2.12 13.2342689912866 1.2447973881808 0.856983875981429 0.0805412371134021 4.35855609381974e-08 4
0.01 0.416 1 0.5 0.25 0.039 1 0.293785310734463 1 18.16 2.12 18.1852222634877 1.69640821745364 0.622393690328825 0.706214689265537 -5.03441954791128e-10 5
0.1 0.416 1 0.5 0.25 0.039 1 0.293785310734463 1 18.16 2.12 13.167439638811 1.23089233380697 0.86001561038386 0.706214689265537 6.7244859014437e-08 6
0.01 0.416 12 0.5 0.25 0.039 1 0.0335051546391753 1 18.16 2.12 18.1975273644978 1.69799186409957 0.622012191641634 0.0805412371134021 -6.30324903383439e-10 7
0.1 0.416 12 0.5 0.25 0.039 1 0.0335051546391753 1 18.16 2.12 13.1952894102415 1.23358554685797 0.858215919972932 0.0805412371134021 5.83734144354864e-08 8
0.01 0.416 1 0.5 0.25 0.078 1 0.293785310734463 1 18.16 2.12 18.1103593881175 1.68116175458492 0.624213869126534 0.706214689265537 -3.34211090446956e-06 9
0.1 0.416 1 0.5 0.25 0.078 1 0.293785310734463 1 18.16 2.12 13.0998640688784 1.21690290661827 0.863115417009386 0.706214689265537 6.16965589728125e-08 10
0.01 0.416 12 0.5 0.25 0.078 1 0.0335051546391753 1 18.16 2.12 18.1351288828943 1.68022515622709 0.623067856981899 0.0805412371134021 -3.42371139661068e-06 11
0.1 0.416 12 0.5 0.25 0.078 1 0.0335051546391753 1 18.16 2.12 13.1559246231824 1.22230997421636 0.859471857293853 0.0805412371134021 6.43497538588278e-08 12
0.01 0.416 1 0.5 0.25 0.117 1 0.293785310734463 1 18.16 2.12 18.0347788064434 1.66425423301276 0.625923727256463 0.706214689265537 7.05122497057786e-08 13
0.1 0.416 1 0.5 0.25 0.117 1 0.293785310734463 1 18.16 2.12 13.0315150904876 1.20297549438404 0.866312435511871 0.706214689265537 5.28063434090953e-08 14
0.01 0.416 12 0.5 0.25 0.117 1 0.0335051546391753 1 18.16 2.12 18.0721474262911 1.66850103596583 0.624702215958546 0.0805412371134021 7.80582727344381e-08 15
0.1 0.416 12 0.5 0.25 0.117 1 0.0335051546391753 1 18.16 2.12 13.1161591323213 1.21094787384196 0.86074920348113 0.0805412371134021 5.67094503578502e-08 16
0.01 0.416 1 0.5 0.25 0.156 1 0.293785310734463 1 18.16 2.12 17.9581998441491 1.64799774137031 0.627746189413549 0.706214689265537 -3.35388750294374e-06 17
0.1 0.416 1 0.5 0.25 0.156 1 0.293785310734463 1 18.16 2.12 12.9623704159166 1.1887435937567 0.869545731543281 0.706214689265537 4.39281326869434e-08 18
0.01 0.416 12 0.5 0.25 0.156 1 0.0335051546391753 1 18.16 2.12 18.0084221355303 1.65560825868457 0.626270273932149 0.0805412371134021 1.1726193721584e-06 19
0.1 0.416 12 0.5 0.25 0.156 1 0.0335051546391753 1 18.16 2.12 13.0759768307054 1.19962192642242 0.862070737760618 0.0805412371134021 4.94709664344839e-08 20
0.01 0.416 1 0.5 0.25 0.195 1 0.293785310734463 1 18.16 2.12 17.8808456625634 1.63135986061611 0.629577840491313 0.706214689265537 3.90152268270327e-08 21
0.1 0.416 1 0.5 0.25 0.195 1 0.293785310734463 1 18.16 2.12 12.8924093767709 1.1746279209962 0.872892425154932 0.706214689265537 7.73508725515626e-07 22
0.01 0.416 12 0.5 0.25 0.195 1 0.0335051546391753 1 18.16 2.12 17.9439103152911 1.63943559122113 0.627578616258775 0.0805412371134021 1.62234353728863e-08 23
0.1 0.416 12 0.5 0.25 0.195 1 0.0335051546391753 1 18.16 2.12 13.035360407681 1.1882027768604 0.863415755663554 0.0805412371134021 4.2651104426028e-08 24
0.01 0.416 1 0.5 0.25 0.234 1 0.293785310734463 1 18.16 2.12 17.8024935814134 1.61485610889259 0.631476518865604 0.706214689265537 1.2924898640243e-07 25
0.1 0.416 1 0.5 0.25 0.234 1 0.293785310734463 1 18.16 2.12 12.8215920833012 1.16037805730791 0.876313333438904 0.706214689265537 1.65946672103789e-06 26
0.01 0.416 12 0.5 0.25 0.234 1 0.0335051546391753 1 18.16 2.12 17.8786550983738 1.62436855919888 0.62902694351311 0.0805412371134021 6.44128115290243e-08 27
0.1 0.416 12 0.5 0.25 0.234 1 0.0335051546391753 1 18.16 2.12 12.9943047371925 1.17687008736589 0.864816252123272 0.0805412371134021 7.53275367748607e-07 28
0.01 0.416 1 0.5 0.25 0.273 1 0.293785310734463 1 18.16 2.12 17.7231720182786 1.59827896335386 0.633422645685936 0.706214689265537 3.12552961068135e-07 29
0.1 0.416 1 0.5 0.25 0.273 1 0.293785310734463 1 18.16 2.12 12.749882178982 1.14617333915946 0.879845413101976 0.706214689265537 2.49630695359215e-06 30
0.01 0.416 12 0.5 0.25 0.273 1 0.0335051546391753 1 18.16 2.12 17.8126021939742 1.60964154371196 0.630548456573714 0.0805412371134021 1.66747431751268e-07 31
0.1 0.416 12 0.5 0.25 0.273 1 0.0335051546391753 1 18.16 2.12 12.952776752503 1.16529152295359 0.866217255029459 0.0805412371134021 1.46715265336717e-06 32
0.01 0.416 1 0.5 0.25 0.312 1 0.293785310734463 1 18.16 2.12 17.6428445292902 1.58171261023988 0.635426550352782 0.706214689265537 6.30649476973666e-07 33
0.1 0.416 1 0.5 0.25 0.312 1 0.293785310734463 1 18.16 2.12 12.6772447163059 1.13158587238088 0.883416062225824 0.706214689265537 3.28833235807569e-06 34
0.01 0.416 12 0.5 0.25 0.312 1 0.0335051546391753 1 18.16 2.12 17.7457187199686 1.59436564276126 0.632062693364181 0.0805412371134021 3.57970001196861e-07 35
0.1 0.416 12 0.5 0.25 0.312 1 0.0335051546391753 1 18.16 2.12 12.910754219024 1.15368981637938 0.867659738862197 0.0805412371134021 2.15106480483396e-06 36
0.01 0.416 1 0.5 0.25 0.351 1 0.293785310734463 1 18.16 2.12 17.5614724429538 1.56487698043771 0.637464374775368 0.706214689265537 1.14182404375995e-06 37
0.1 0.416 1 0.5 0.25 0.351 1 0.293785310734463 1 18.16 2.12 12.6035132216134 1.1169895103359 0.887108986150144 0.706214689265537 -2.87209207527894e-06 38
0.01 0.416 12 0.5 0.25 0.351 1 0.0335051546391753 1 18.16 2.12 17.6779792882263 1.57930466320143 0.633642211481459 0.0805412371134021 6.64659946525425e-07 39
0.1 0.416 12 0.5 0.25 0.351 1 0.0335051546391753 1 18.16 2.12 12.868217945411 1.14207377760643 0.869147246221443 0.0805412371134021 2.79809858283464e-06 40
0.01 0.416 1 0.5 0.25 0.39 1 0.293785310734463 1 18.16 2.12 17.4790148255822 1.54792491387237 0.639553090074929 0.706214689265537 1.90779739539515e-06 41
0.1 0.416 1 0.5 0.25 0.39 1 0.293785310734463 1 18.16 2.12 12.5289061716104 1.10229468362027 0.890891196957238 0.706214689265537 -2.23413442745901e-06 42
0.01 0.416 12 0.5 0.25 0.39 1 0.0335051546391753 1 18.16 2.12 17.6093391689951 1.56396547834955 0.635243460179321 0.0805412371134021 1.13556068581655e-06 43
0.1 0.416 12 0.5 0.25 0.39 1 0.0335051546391753 1 18.16 2.12 12.8251407052143 1.13029512194406 0.87065624365972 0.0805412371134021 3.41233423672982e-06 44
0.01 0.416 1 0.5 0.25 0.429 1 0.293785310734463 1 18.16 2.12 17.3954281921897 1.53085543212846 0.641695447521411 0.706214689265537 3.00370236261394e-06 45
0.1 0.416 1 0.5 0.25 0.429 1 0.293785310734463 1 18.16 2.12 12.453257201681 1.08749675269301 0.89477838892137 0.706214689265537 -1.65602826307509e-06 46
0.01 0.416 12 0.5 0.25 0.429 1 0.0335051546391753 1 18.16 2.12 17.5397639312333 1.54850640871362 0.636883240671581 0.0805412371134021 1.81754248529398e-06 47
0.1 0.416 12 0.5 0.25 0.429 1 0.0335051546391753 1 18.16 2.12 12.7813687621775 1.11818290650324 0.872169447506519 0.0805412371134021 -3.06731136695548e-06 48
0.01 0.416 1 0.5 0.25 0.468 1 0.293785310734463 1 18.16 2.12 17.3105369175305 1.51364638611844 0.64389826429763 0.706214689265537 -2.34003220872525e-06 49
0.1 0.416 1 0.5 0.25 0.468 1 0.293785310734463 1 18.16 2.12 12.3765165040452 1.07271726522103 0.898800248999662 0.706214689265537 -1.18171717033988e-06 50
0.01 0.416 12 0.5 0.25 0.468 1 0.0335051546391753 1 18.16 2.12 17.4692132983575 1.53292493945399 0.638563657028524 0.0805412371134021 2.76826827172449e-06 51
0.1 0.416 12 0.5 0.25 0.468 1 0.0335051546391753 1 18.16 2.12 12.7371335871211 1.10644801790836 0.873794124122911 0.0805412371134021 -2.55728586684434e-06 52
0.01 0.416 1 0.5 0.25 0.507 1 0.293785310734463 1 18.16 2.12 17.2245504093612 1.49615465080584 0.646139058869096 0.706214689265537 -2.70172234972943e-07 53
0.1 0.416 1 0.5 0.25 0.507 1 0.293785310734463 1 18.16 2.12 12.2986386015789 1.05760657212076 0.902897485355548 0.706214689265537 -7.94014210547811e-07 54
0.01 0.416 12 0.5 0.25 0.507 1 0.0335051546391753 1 18.16 2.12 17.3975148547781 1.51718417732801 0.640289539546144 0.0805412371134021 -2.90669767299967e-06 55
0.1 0.416 12 0.5 0.25 0.507 1 0.0335051546391753 1 18.16 2.12 12.6922764823253 1.09424698864319 0.875393950598967 0.0805412371134021 -2.08495082926197e-06 56
0.01 0.416 1 0.5 0.25 0.546 1 0.293785310734463 1 18.16 2.12 17.1372389248424 1.47759332661687 0.648351865489681 0.706214689265537 -2.02287298023407e-10 57
0.1 0.416 1 0.5 0.25 0.546 1 0.293785310734463 1 18.16 2.12 12.2195728906961 1.04250148161262 0.907140960218462 0.706214689265537 -4.96761480173191e-07 58
0.01 0.416 12 0.5 0.25 0.546 1 0.0335051546391753 1 18.16 2.12 17.324881304436 1.50135249077299 0.642058477992765 0.0805412371134021 -1.20254502755657e-06 59
0.1 0.416 12 0.5 0.25 0.546 1 0.0335051546391753 1 18.16 2.12 12.6467659555641 1.08209023389389 0.87706294988296 0.0805412371134021 -1.66586018646164e-06 60
0.01 0.416 1 0.5 0.25 0.585 1 0.293785310734463 1 18.16 2.12 17.0485733384566 1.45951762989325 0.650691009773666 0.706214689265537 -3.92263610482502e-10 61
0.1 0.416 1 0.5 0.25 0.585 1 0.293785310734463 1 18.16 2.12 12.1392651980135 1.02728456235674 0.911516454941757 0.706214689265537 -2.81827394088552e-07 62
0.01 0.416 12 0.5 0.25 0.585 1 0.0335051546391753 1 18.16 2.12 17.2511132632757 1.48423007747804 0.643764097228756 0.0805412371134021 -1.50252643660309e-10 63
0.1 0.416 12 0.5 0.25 0.585 1 0.0335051546391753 1 18.16 2.12 12.6005677427353 1.06983660745184 0.878779344641562 0.0805412371134021 -1.29787863611952e-06 64
0.01 0.416 1 0.5 0.25 0.624 1 0.293785310734463 1 18.16 2.12 16.9585007546619 1.44181861275013 0.65315070099746 0.706214689265537 -7.05659364275135e-10 65
0.1 0.416 1 0.5 0.25 0.624 1 0.293785310734463 1 18.16 2.12 12.0576572784597 1.01194944387374 0.91603135460099 0.706214689265537 -1.39276281507783e-07 66
0.01 0.416 12 0.5 0.25 0.624 1 0.0335051546391753 1 18.16 2.12 17.1761452835809 1.46760659711123 0.645582414377805 0.0805412371134021 -2.77640188617312e-10 67
0.1 0.416 12 0.5 0.25 0.624 1 0.0335051546391753 1 18.16 2.12 12.5536471421878 1.05770393348424 0.880586052632309 0.0805412371134021 -9.85551959375996e-07 68
0.01 0.416 1 0.5 0.25 0.663 1 0.293785310734463 1 18.16 2.12 16.8669454842304 1.42316128314574 0.655603072920403 0.706214689265537 -1.26064308991758e-09 69
0.1 0.416 1 0.5 0.25 0.663 1 0.293785310734463 1 18.16 2.12 11.9746873937052 0.99664849947023 0.920725104599766 0.706214689265537 -5.65557555232132e-08 70
0.01 0.416 12 0.5 0.25 0.663 1 0.0335051546391753 1 18.16 2.12 17.0999381930995 1.45108267407385 0.647477980519582 0.0805412371134021 -4.9815629399319e-10 71
0.1 0.416 12 0.5 0.25 0.663 1 0.0335051546391753 1 18.16 2.12 12.5059627014954 1.04523766886811 0.882405060855414 0.0805412371134021 -7.18859737514066e-07 72
0.01 0.416 1 0.5 0.25 0.702 1 0.293785310734463 1 18.16 2.12 16.7738366911725 1.4047113070708 0.658169003166626 0.706214689265537 -2.15714923701427e-09 73
0.1 0.416 1 0.5 0.25 0.702 1 0.293785310734463 1 18.16 2.12 11.8902876869797 0.980897124363766 0.925512002864203 0.706214689265537 -1.56946691753923e-08 74
0.01 0.416 12 0.5 0.25 0.702 1 0.0335051546391753 1 18.16 2.12 17.0224323687774 1.43427092444958 0.649416690365947 0.0805412371134021 -8.56380466540685e-10 75
0.1 0.416 12 0.5 0.25 0.702 1 0.0335051546391753 1 18.16 2.12 12.4574724471188 1.03265672941298 0.884280055798719 0.0805412371134021 -5.02093120524627e-07 76
0.01 0.416 1 0.5 0.25 0.741 1 0.293785310734463 1 18.16 2.12 16.6790948076661 1.38605025649736 0.660812110853505 0.706214689265537 -3.5935968645262e-09 77
0.1 0.416 1 0.5 0.25 0.741 1 0.293785310734463 1 18.16 2.12 11.8043857868995 0.965207428550965 0.930504622937099 0.706214689265537 -2.1068199962393e-09 78
0.01 0.416 12 0.5 0.25 0.741 1 0.0335051546391753 1 18.16 2.12 16.9435525945708 1.41731256962022 0.651416726239307 0.0805412371134021 -1.4334227693702e-09 79
0.1 0.416 12 0.5 0.25 0.741 1 0.0335051546391753 1 18.16 2.12 12.4081300792943 1.01995436320881 0.886214470660516 0.0805412371134021 -3.319017397585e-07 80
0.01 0.416 1 0.5 0.25 0.78 1 0.293785310734463 1 18.16 2.12 16.5826335143818 1.36716757763453 0.663537117247646 0.706214689265537 -5.84612835918819e-09 81
0.1 0.416 1 0.5 0.25 0.78 1 0.293785310734463 1 18.16 2.12 11.716853776112 0.951817034995086 0.936178827110368 0.706214689265537 -3.24373702309533e-06 82
0.01 0.416 12 0.5 0.25 0.78 1 0.0335051546391753 1 18.16 2.12 16.8632251709466 1.40013733035737 0.653475574623878 0.0805412371134021 -2.34034513990622e-09 83
0.1 0.416 12 0.5 0.25 0.78 1 0.0335051546391753 1 18.16 2.12 12.3578852101451 1.00712317508846 0.888212049659758 0.0805412371134021 -2.0436428177506e-07 84
0.01 0.416 1 0.5 0.25 0.819 1 0.293785310734463 1 18.16 2.12 16.4843583037986 1.34805023819823 0.666349059908976 0.706214689265537 -9.30992916092777e-09 85
0.1 0.416 1 0.5 0.25 0.819 1 0.293785310734463 1 18.16 2.12 11.627696771363 0.931838614993575 0.940718284708427 0.706214689265537 -3.20596502373371e-06 86
0.01 0.416 12 0.5 0.25 0.819 1 0.0335051546391753 1 18.16 2.12 16.7813675986232 1.38273321722587 0.655596937498385 0.0805412371134021 -3.73684871934898e-09 87
0.1 0.416 12 0.5 0.25 0.819 1 0.0335051546391753 1 18.16 2.12 12.3066825970463 0.994155546996458 0.890277003091037 0.0805412371134021 -1.14443416077137e-07 88
0.01 0.416 1 0.5 0.25 0.858 1 0.293785310734463 1 18.16 2.12 16.3841697429022 1.32868859265202 0.669253763572368 0.706214689265537 -1.45436673815169e-08 89
0.1 0.416 1 0.5 0.25 0.858 1 0.293785310734463 1 18.16 2.12 11.5368494635429 0.917238978374042 0.946592300253465 0.706214689265537 1.49643292202128e-07 90
0.01 0.416 12 0.5 0.25 0.858 1 0.0335051546391753 1 18.16 2.12 16.6978897198938 1.36508664728862 0.657784831468541 0.0805412371134021 -5.8473215713839e-09 91
0.1 0.416 12 0.5 0.25 0.858 1 0.0335051546391753 1 18.16 2.12 12.2544634008071 0.981041385444259 0.89241349291314 0.0805412371134021 -5.60846653563374e-08 92
0.01 0.416 1 0.5 0.25 0.897 1 0.293785310734463 1 18.16 2.12 16.2819533210874 1.30906689608634 0.672257385072723 0.706214689265537 -2.23256126918869e-08 93
0.1 0.416 1 0.5 0.25 0.897 1 0.293785310734463 1 18.16 2.12 11.4440924659699 0.900904274315709 0.95236343100946 0.706214689265537 7.31765066208645e-07 94
0.01 0.416 12 0.5 0.25 0.897 1 0.0335051546391753 1 18.16 2.12 16.6126922674691 1.34718414177599 0.660043844549524 0.0805412371134021 -8.98041041530462e-09 95
0.1 0.416 12 0.5 0.25 0.897 1 0.0335051546391753 1 18.16 2.12 12.2011605744217 0.967771599108744 0.894626692187931 0.0805412371134021 -2.2484402728562e-08 96
0.01 0.416 1 0.5 0.25 0.936 1 0.293785310734463 1 18.16 2.12 16.1775876506139 1.28916970497804 0.675366705054318 0.706214689265537 -3.37210428469348e-08 97
0.1 0.416 1 0.5 0.25 0.936 1 0.293785310734463 1 18.16 2.12 11.3493812398443 0.884540855658384 0.958396855295866 0.706214689265537 2.17225287402201e-06 98
0.01 0.416 12 0.5 0.25 0.936 1 0.0335051546391753 1 18.16 2.12 16.5256685529715 1.32900977831783 0.662378818036247 0.0805412371134021 -1.35591100014487e-08 99
0.1 0.416 12 0.5 0.25 0.936 1 0.0335051546391753 1 18.16 2.12 12.1467021709856 0.954334791674296 0.896921901203619 0.0805412371134021 -6.43387249033012e-09 100
0.01 0.416 1 0.5 0.25 0.975 1 0.293785310734463 1 18.16 2.12 16.0709381135361 1.26898319123158 0.678589628528958 0.706214689265537 -5.01204667768818e-08 101
0.1 0.416 1 0.5 0.25 0.975 1 0.293785310734463 1 18.16 2.12 11.2524766523523 0.867958030001315 0.964684306875368 0.706214689265537 -1.45019436414984e-06 102
0.01 0.416 12 0.5 0.25 0.975 1 0.0335051546391753 1 18.16 2.12 16.4366970056026 1.31054588815364 0.664795296085506 0.0805412371134021 -2.01228855245539e-08 103
0.1 0.416 12 0.5 0.25 0.975 1 0.0335051546391753 1 18.16 2.12 12.0910065442961 0.940727260148425 0.899306872350954 0.0805412371134021 -9.3000118717157e-10 104
0.01 0.416 1 0.5 0.25 1.014 1 0.293785310734463 1 18.16 2.12 15.9618556510186 1.24848633177593 0.681934354350939 0.706214689265537 -7.3788308463385e-08 105
0.1 0.416 1 0.5 0.25 1.014 1 0.293785310734463 1 18.16 2.12 11.1534439942339 0.850342781819692 0.971048499469717 0.706214689265537 -2.30732544181933e-10 106
0.01 0.416 12 0.5 0.25 1.014 1 0.0335051546391753 1 18.16 2.12 16.3456455330002 1.29177359891968 0.66729940058099 0.0805412371134021 -2.95106194481143e-08 107
0.1 0.416 12 0.5 0.25 1.014 1 0.0335051546391753 1 18.16 2.12 12.0340200859568 0.925455062560988 0.901504179779971 0.0805412371134021 1.33318396511317e-06 108
0.01 0.416 1 0.5 0.25 1.053 1 0.293785310734463 1 18.16 2.12 15.850177721609 1.22766024983974 0.685410376291686 0.706214689265537 -1.06963845891705e-07 109
0.1 0.416 1 0.5 0.25 1.053 1 0.293785310734463 1 18.16 2.12 11.0519899494119 0.833825136604277 0.977997147297034 0.706214689265537 -9.49695819540963e-07 110
0.01 0.416 12 0.5 0.25 1.053 1 0.0335051546391753 1 18.16 2.12 16.2523680715661 1.27267166901097 0.669897909234401 0.0805412371134021 -4.25680103388615e-08 111
0.1 0.416 12 0.5 0.25 1.053 1 0.0335051546391753 1 18.16 2.12 11.9755702188266 0.914030359117238 0.904578354805533 0.0805412371134021 9.11346516807576e-07 112
0.01 0.416 1 0.5 0.25 1.092 1 0.293785310734463 1 18.16 2.12 15.7357192654729 1.20648753870754 0.689028960777229 0.706214689265537 -1.53155543580752e-07 113
0.1 0.416 1 0.5 0.25 1.092 1 0.293785310734463 1 18.16 2.12 10.9479859593895 0.816216124247217 0.985071205096847 0.706214689265537 -2.33755629686083e-06 114
0.01 0.416 12 0.5 0.25 1.092 1 0.0335051546391753 1 18.16 2.12 16.1566992950984 1.25321716186036 0.672598625455777 0.0805412371134021 -6.04448633922949e-08 115
0.1 0.416 12 0.5 0.25 1.092 1 0.0335051546391753 1 18.16 2.12 11.9155815475344 0.898871861115706 0.907095335501382 0.0805412371134021 4.93854618310863e-08 116
0.01 0.416 1 0.5 0.25 1.131 1 0.293785310734463 1 18.16 2.12 15.6182764717651 1.18494340844371 0.692802067900114 0.706214689265537 -2.169145180142e-07 117
0.1 0.416 1 0.5 0.25 1.131 1 0.293785310734463 1 18.16 2.12 10.8413952465979 0.798391375096063 0.992479288016542 0.706214689265537 2.88828057404267e-06 118
0.01 0.416 12 0.5 0.25 1.131 1 0.0335051546391753 1 18.16 2.12 16.0584535971003 1.23336004774577 0.675407777466584 0.0805412371134021 -1.1884419398589e-07 119
0.1 0.416 12 0.5 0.25 1.131 1 0.0335051546391753 1 18.16 2.12 11.8539602412382 0.884405729728359 0.909908980468397 0.0805412371134021 2.52125618938059e-07 120
0.01 0.416 1 0.5 0.25 1.17 1 0.293785310734463 1 18.16 2.12 15.497620136212 1.16298766410044 0.696741856915006 0.706214689265537 -3.02882897984524e-07 121
0.1 0.416 1 0.5 0.25 1.17 1 0.293785310734463 1 18.16 2.12 10.7317537557676 0.780243911009895 1.00026034701109 0.706214689265537 2.02283167027861e-06 122
0.01 0.416 12 0.5 0.25 1.17 1 0.0335051546391753 1 18.16 2.12 15.9574319118705 1.21315111951019 0.678343359545385 0.0805412371134021 -1.1674589328603e-07 123
0.1 0.416 12 0.5 0.25 1.17 1 0.0335051546391753 1 18.16 2.12 11.7905521849295 0.869585761535517 0.912835254525026 0.0805412371134021 7.45781720823402e-07 124
0.01 0.416 1 0.5 0.25 1.209 1 0.293785310734463 1 18.16 2.12 15.3734907129184 1.14060113379973 0.700865165830904 0.706214689265537 -4.19798037443186e-07 125
0.1 0.416 1 0.5 0.25 1.209 1 0.293785310734463 1 18.16 2.12 10.6189602981411 0.761814262157494 1.00845031806232 0.706214689265537 1.37024722290935e-06 126
0.01 0.416 12 0.5 0.25 1.209 1 0.0335051546391753 1 18.16 2.12 15.8533916220398 1.19240754424464 0.681400955320872 0.0805412371134021 -1.60440409124885e-07 127
0.1 0.416 12 0.5 0.25 1.209 1 0.0335051546391753 1 18.16 2.12 11.7252064506618 0.854886530528205 0.915983066676732 0.0805412371134021 1.72964997013914e-06 128
0.01 0.416 1 0.5 0.25 1.248 1 0.293785310734463 1 18.16 2.12 15.2455960486956 1.117744841479 0.705189207059547 0.706214689265537 -5.74706727929364e-07 129
0.1 0.416 1 0.5 0.25 1.248 1 0.293785310734463 1 18.16 2.12 10.5027533890682 0.743061737394947 1.01708632146147 0.706214689265537 8.37845106849144e-07 130
0.01 0.416 12 0.5 0.25 1.248 1 0.0335051546391753 1 18.16 2.12 15.7460690472493 1.1712884826632 0.684614552744731 0.0805412371134021 -2.15864783104092e-07 131
0.1 0.416 12 0.5 0.25 1.248 1 0.0335051546391753 1 18.16 2.12 11.6576206676136 0.83867975846249 0.919063727785805 0.0805412371134021 -3.47607249606696e-06 132
0.01 0.416 1 0.5 0.25 1.287 1 0.293785310734463 1 18.16 2.12 15.113605006626 1.09481753455182 0.709785797770086 0.706214689265537 -5.10721743673948e-07 133
0.1 0.416 1 0.5 0.25 1.287 1 0.293785310734463 1 18.16 2.12 10.3828287684856 0.723879947715851 1.02619703835393 0.706214689265537 -2.08066119888883e-10 134
0.01 0.416 12 0.5 0.25 1.287 1 0.0335051546391753 1 18.16 2.12 15.6351587324194 1.14960038194844 0.687982718994733 0.0805412371134021 -2.84406567463424e-07 135
0.1 0.416 12 0.5 0.25 1.287 1 0.0335051546391753 1 18.16 2.12 11.5878541091485 0.824185817532464 0.922709823772767 0.0805412371134021 -8.80182060292167e-07 136
0.01 0.416 1 0.5 0.25 1.326 1 0.293785310734463 1 18.16 2.12 14.9771306494223 1.07060301983136 0.714541343397315 0.706214689265537 -3.25557090841144e-07 137
0.1 0.416 1 0.5 0.25 1.326 1 0.293785310734463 1 18.16 2.12 10.2589179456533 0.704707035105488 1.03594559729939 0.706214689265537 2.0197221688445e-06 138
0.01 0.416 12 0.5 0.25 1.326 1 0.0335051546391753 1 18.16 2.12 15.5203050195958 1.12741533412339 0.691536359768389 0.0805412371134021 -3.87443321814285e-07 139
0.1 0.416 12 0.5 0.25 1.326 1 0.0335051546391753 1 18.16 2.12 11.515493794679 0.807415057764071 0.926173952841764 0.0805412371134021 -4.04558886391015e-10 140
0.01 0.416 1 0.5 0.25 1.365 1 0.293785310734463 1 18.16 2.12 14.8357213599745 1.04641543472516 0.71964565697066 0.706214689265537 -1.79423979396187e-07 141
0.1 0.416 1 0.5 0.25 1.365 1 0.293785310734463 1 18.16 2.12 10.1304897907145 0.684691052224523 1.04621013857007 0.706214689265537 4.06409816022801e-07 142
0.01 0.416 12 0.5 0.25 1.365 1 0.0335051546391753 1 18.16 2.12 15.4011085697037 1.10445880153148 0.695270998122513 0.0805412371134021 -4.41618522029064e-07 143
0.1 0.416 12 0.5 0.25 1.365 1 0.0335051546391753 1 18.16 2.12 11.4402901252349 0.790708786069682 0.929947933786934 0.0805412371134021 -1.02327046835882e-09 144
0.01 0.416 1 0.5 0.25 1.404 1 0.293785310734463 1 18.16 2.12 14.6888606375304 1.02124757542493 0.725018649365552 0.706214689265537 -9.37103795672911e-08 145
0.1 0.416 1 0.5 0.25 1.404 1 0.293785310734463 1 18.16 2.12 9.99725862824856 0.664471111306837 1.05721785615665 0.706214689265537 2.67143313525953e-06 146
0.01 0.416 12 0.5 0.25 1.404 1 0.0335051546391753 1 18.16 2.12 15.2770830582854 1.08094664546731 0.699242744832946 0.0805412371134021 -3.93712695001547e-07 147
0.1 0.416 12 0.5 0.25 1.404 1 0.0335051546391753 1 18.16 2.12 11.3619431951381 0.773829293026447 0.934019437713602 0.0805412371134021 -1.36348876633718e-09 148
0.01 0.416 1 0.5 0.25 1.443 1 0.293785310734463 1 18.16 2.12 14.5359281539091 0.995338489757747 0.730737037986732 0.706214689265537 -3.95630073146691e-08 149
0.1 0.416 1 0.5 0.25 1.443 1 0.293785310734463 1 18.16 2.12 9.85850117264401 0.64350758540201 1.06895651384698 0.706214689265537 2.35126183634193e-07 150
0.01 0.416 12 0.5 0.25 1.443 1 0.0335051546391753 1 18.16 2.12 15.1476611200411 1.05662575847697 0.703460735638587 0.0805412371134021 -2.36413469967278e-07 151
0.1 0.416 12 0.5 0.25 1.443 1 0.0335051546391753 1 18.16 2.12 11.2800809366322 0.756442758156537 0.93836334633748 0.0805412371134021 -2.75072657984765e-08 152
0.01 0.416 1 0.5 0.25 1.482 1 0.293785310734463 1 18.16 2.12 14.3761921163903 0.968306247262581 0.736810670752429 0.706214689265537 -1.16246076098392e-08 153
0.1 0.416 1 0.5 0.25 1.482 1 0.293785310734463 1 18.16 2.12 9.71374556895876 0.621928686951668 1.08156310968869 0.706214689265537 5.48145773215936e-09 154
0.01 0.416 12 0.5 0.25 1.482 1 0.0335051546391753 1 18.16 2.12 15.0121592693318 1.0314223242757 0.70796217619742 0.0805412371134021 -1.26055773763678e-07 155
0.1 0.416 12 0.5 0.25 1.482 1 0.0335051546391753 1 18.16 2.12 11.1942743099892 0.737787531356157 0.942870682053002 0.0805412371134021 -5.51192787523469e-08 156
0.01 0.416 1 0.5 0.25 1.521 1 0.293785310734463 1 18.16 2.12 14.2087663761786 0.940984862534132 0.743416599737919 0.706214689265537 -1.8341849150616e-09 157
0.1 0.416 1 0.5 0.25 1.521 1 0.293785310734463 1 18.16 2.12 9.56219467564306 0.59980390287801 1.0952148949505 0.706214689265537 -6.6929478070854e-09 158
0.01 0.416 12 0.5 0.25 1.521 1 0.0335051546391753 1 18.16 2.12 14.8697520223895 1.00523480484075 0.712791149809916 0.0805412371134021 1.49070653709948e-07 159
0.1 0.416 12 0.5 0.25 1.521 1 0.0335051546391753 1 18.16 2.12 11.1039885998059 0.719269936812751 0.947893388676011 0.0805412371134021 -1.80588854981067e-08 160
0.01 0.416 1 0.5 0.25 1.56 1 0.293785310734463 1 18.16 2.12 14.0325233551165 0.910138485212125 0.750225371266741 0.706214689265537 -1.97040691884975e-06 161
0.1 0.416 1 0.5 0.25 1.56 1 0.293785310734463 1 18.16 2.12 9.40292475184452 0.577001580134201 1.11006768525535 0.706214689265537 -1.88666050005004e-07 162
0.01 0.416 12 0.5 0.25 1.56 1 0.0335051546391753 1 18.16 2.12 14.7194239477259 0.978288957984878 0.718044753311141 0.0805412371134021 -2.95272492567555e-08 163
0.1 0.416 12 0.5 0.25 1.56 1 0.0335051546391753 1 18.16 2.12 11.0085787383734 0.699659261435652 0.953250705750734 0.0805412371134021 -3.18733821003114e-08 164
0.01 0.416 1 0.5 0.25 1.599 1 0.293785310734463 1 18.16 2.12 13.8462711995494 0.883382699974138 0.758341344998078 0.706214689265537 1.06027065072123e-06 165
0.1 0.416 1 0.5 0.25 1.599 1 0.293785310734463 1 18.16 2.12 9.23482005378404 0.552244932614311 1.12598357440229 0.706214689265537 -1.3400148324294e-07 166
0.01 0.416 12 0.5 0.25 1.599 1 0.0335051546391753 1 18.16 2.12 14.5599027564928 0.949699185015065 0.7237054717506 0.0805412371134021 -1.02743612839795e-07 167
0.1 0.416 12 0.5 0.25 1.599 1 0.0335051546391753 1 18.16 2.12 10.9072539503411 0.678988854224588 0.959040360111904 0.0805412371134021 -3.47648902443431e-08 168
0.01 0.416 1 0.5 0.25 1.638 1 0.293785310734463 1 18.16 2.12 13.6480745978108 0.851156342189524 0.766657287485867 0.706214689265537 5.35766291331896e-08 169
0.1 0.416 1 0.5 0.25 1.638 1 0.293785310734463 1 18.16 2.12 9.05644625101851 0.527714144301031 1.14390929967417 0.706214689265537 -2.1455630661027e-07 170
0.01 0.416 12 0.5 0.25 1.638 1 0.0335051546391753 1 18.16 2.12 14.3895738323103 0.919255716258803 0.729859433646405 0.0805412371134021 -2.99269165005001e-10 171
0.1 0.416 12 0.5 0.25 1.638 1 0.0335051546391753 1 18.16 2.12 10.7990156084411 0.6574805090686 0.965427803952358 0.0805412371134021 -8.55176684466663e-08 172
0.01 0.416 1 0.5 0.25 1.677 1 0.293785310734463 1 18.16 2.12 13.435840251302 0.81832839122438 0.776003108111294 0.706214689265537 2.87057462022844e-07 173
0.1 0.416 1 0.5 0.25 1.677 1 0.293785310734463 1 18.16 2.12 8.86599138490686 0.502277126492719 1.16392888849192 0.706214689265537 -1.37620987050724e-07 174
0.01 0.416 12 0.5 0.25 1.677 1 0.0335051546391753 1 18.16 2.12 14.2063141465175 0.887107984778231 0.736675430683302 0.0805412371134021 1.1324666071566e-07 175
0.1 0.416 12 0.5 0.25 1.677 1 0.0335051546391753 1 18.16 2.12 10.6825918955996 0.634604339545702 0.972451072042223 0.0805412371134021 -1.25575609355444e-07 176
0.01 0.416 1 0.5 0.25 1.716 1 0.293785310734463 1 18.16 2.12 13.2065582473566 0.783501428317396 0.786451197585268 0.706214689265537 8.59136108366521e-07 177
0.1 0.416 1 0.5 0.25 1.716 1 0.293785310734463 1 18.16 2.12 8.66104173634541 0.475160756625253 1.18635416778319 0.706214689265537 -1.82680852889305e-07 178
0.01 0.416 12 0.5 0.25 1.716 1 0.0335051546391753 1 18.16 2.12 14.0072299834121 0.854888250972761 0.744575572730579 0.0805412371134021 -1.34415779351471e-06 179
0.1 0.416 12 0.5 0.25 1.716 1 0.0335051546391753 1 18.16 2.12 10.5563049811212 0.610187227621002 0.980274876698105 0.0805412371134021 -1.05054188292986e-07 180
0.01 0.416 1 0.5 0.25 1.755 1 0.293785310734463 1 18.16 2.12 12.9559667123147 0.7462179954351 0.798313023066875 0.706214689265537 -1.91158446399831e-06 181
0.1 0.416 1 0.5 0.25 1.755 1 0.293785310734463 1 18.16 2.12 8.4383139998188 0.445496186881335 1.21165827428749 0.706214689265537 -4.48806491970544e-10 182
0.01 0.416 12 0.5 0.25 1.755 1 0.0335051546391753 1 18.16 2.12 13.7884506044193 0.816732343092245 0.75309086340604 0.0805412371134021 4.01288803297817e-08 183
0.1 0.416 12 0.5 0.25 1.755 1 0.0335051546391753 1 18.16 2.12 10.4178827260213 0.583792815830712 0.989080684699207 0.0805412371134021 -3.25046490834424e-08 184
0.01 0.416 1 0.5 0.25 1.794 1 0.293785310734463 1 18.16 2.12 12.6783170767109 0.705395996669448 0.81195559445413 0.706214689265537 5.72867753234618e-10 185
0.1 0.416 1 0.5 0.25 1.794 1 0.293785310734463 1 18.16 2.12 8.19313947980856 0.413764963888996 1.24112253000663 0.706214689265537 1.14841439535773e-06 186
0.01 0.416 12 0.5 0.25 1.794 1 0.0335051546391753 1 18.16 2.12 13.5440431483659 0.776479566647508 0.763159470544537 0.0805412371134021 1.09004470005836e-07 187
0.1 0.416 12 0.5 0.25 1.794 1 0.0335051546391753 1 18.16 2.12 10.2641347566068 0.554776188886342 0.999118702901859 0.0805412371134021 -5.15082559937596e-09 188
0.01 0.416 1 0.5 0.25 1.833 1 0.293785310734463 1 18.16 2.12 12.3641051100315 0.660908337875982 0.828241998891264 0.706214689265537 2.3479174604546e-08 189
0.1 0.416 1 0.5 0.25 1.833 1 0.293785310734463 1 18.16 2.12 7.91832822565158 0.379126894358625 1.27625256989669 0.706214689265537 4.27063713281939e-08 190
0.01 0.416 12 0.5 0.25 1.833 1 0.0335051546391753 1 18.16 2.12 13.2649536204635 0.731521760222622 0.775132420975273 0.0805412371134021 1.66761781494884e-07 191
0.1 0.416 12 0.5 0.25 1.833 1 0.0335051546391753 1 18.16 2.12 10.0903470783538 0.521002186340103 1.01048068301832 0.0805412371134021 -4.57194651248827e-07 192
0.01 0.416 1 0.5 0.25 1.872 1 0.293785310734463 1 18.16 2.12 11.9977555369311 0.609770493416914 0.848198439848209 0.706214689265537 2.81318589534507e-08 193
0.1 0.416 1 0.5 0.25 1.872 1 0.293785310734463 1 18.16 2.12 7.6023542255198 0.339692032500623 1.3193441938233 0.706214689265537 1.07489721457021e-07 194
0.01 0.416 12 0.5 0.25 1.872 1 0.0335051546391753 1 18.16 2.12 12.9356850298981 0.679773315669512 0.789938507938378 0.0805412371134021 1.43581560863026e-07 195
0.1 0.416 12 0.5 0.25 1.872 1 0.0335051546391753 1 18.16 2.12 9.88911416046731 0.486325731483312 1.02505010102092 0.0805412371134021 6.73612889690034e-07 196
0.01 0.416 1 0.5 0.25 1.911 1 0.293785310734463 1 18.16 2.12 11.5491664765398 0.549190974158852 0.874347955021438 0.706214689265537 -4.18627364329183e-07 197
0.1 0.416 1 0.5 0.25 1.911 1 0.293785310734463 1 18.16 2.12 7.22352320582627 0.292683701954357 1.37512548522637 0.706214689265537 -2.86223068984848e-06 198
0.01 0.416 12 0.5 0.25 1.911 1 0.0335051546391753 1 18.16 2.12 NA NA NA 0.0805412371134021 Inf 199
0.1 0.416 12 0.5 0.25 1.911 1 0.0335051546391753 1 18.16 2.12 9.64737230833248 0.440402870268042 1.04203507242794 0.0805412371134021 -1.30177102986018e-08 200
0.01 0.416 1 0.5 0.25 1.95 1 0.293785310734463 1 18.16 2.12 10.9451777512946 0.46932802981061 0.912544257955545 0.706214689265537 -1.34675577567744e-06 201
0.1 0.416 1 0.5 0.25 1.95 1 0.293785310734463 1 18.16 2.12 6.73227419467878 0.232953096376518 1.45549823048126 0.706214689265537 -4.15746259641026e-09 202
0.01 0.416 12 0.5 0.25 1.95 1 0.0335051546391753 1 18.16 2.12 11.9595153754198 0.533171875316781 0.838474453004952 0.0805412371134021 -2.41498121500427e-09 203
0.1 0.416 12 0.5 0.25 1.95 1 0.0335051546391753 1 18.16 2.12 9.3385415431121 0.382489980049992 1.06477005816167 0.0805412371134021 -3.96642918509826e-09 204
0.01 0.416 1 0.5 0.25 0 10 0.293785310734463 1 18.16 2.12 35.3614369377747 0.675650722900297 0.431607314514581 0.706214689265537 -3.78854986271548e-09 205
0.1 0.416 1 0.5 0.25 0 10 0.293785310734463 1 18.16 2.12 27.0792296124678 0.5824156635098 0.616344636544938 0.706214689265537 -3.35107734844575e-06 206
0.01 0.416 12 0.5 0.25 0 10 0.0335051546391753 1 18.16 2.12 35.3614369377747 0.675650722900206 0.431607314514541 0.0805412371134021 -3.78854986271548e-09 207
0.1 0.416 12 0.5 0.25 0 10 0.0335051546391753 1 18.16 2.12 27.0792296124678 0.582415663509719 0.616344636544866 0.0805412371134021 -3.35107734827922e-06 208
0.01 0.416 1 0.5 0.25 0.039 10 0.293785310734463 1 18.16 2.12 35.0768104901821 0.665945158036321 0.433231465383445 0.706214689265537 -6.91857876544688e-09 209
0.1 0.416 1 0.5 0.25 0.039 10 0.293785310734463 1 18.16 2.12 26.8153099273996 0.573089460495198 0.619126929688774 0.706214689265537 -5.01410351350096e-06 210
0.01 0.416 12 0.5 0.25 0.039 10 0.0335051546391753 1 18.16 2.12 35.1037921550597 0.666455345783701 0.432897567711508 0.0805412371134021 -6.6987341229563e-09 211
0.1 0.416 12 0.5 0.25 0.039 10 0.0335051546391753 1 18.16 2.12 26.8590334973794 0.573454950761032 0.617611930312172 0.0805412371134021 -4.82953993580226e-06 212
0.01 0.416 1 0.5 0.25 0.078 10 0.293785310734463 1 18.16 2.12 34.7906086123361 0.656219789824607 0.434891954992308 0.706214689265537 -1.22286343828826e-08 213
0.1 0.416 1 0.5 0.25 0.078 10 0.293785310734463 1 18.16 2.12 26.5501648583007 0.563741146964448 0.62196669042792 0.706214689265537 -7.43953435211608e-06 214
0.01 0.416 12 0.5 0.25 0.078 10 0.0335051546391753 1 18.16 2.12 34.8447643351758 0.657241989589356 0.434216361038939 0.0805412371134021 -1.15177413162471e-08 215
0.1 0.416 12 0.5 0.25 0.078 10 0.0335051546391753 1 18.16 2.12 26.638072427044 0.564475069720207 0.618899572814725 0.0805412371134021 -6.90623743071495e-06 216
0.01 0.416 1 0.5 0.25 0.117 10 0.293785310734463 1 18.16 2.12 34.5027756893608 0.646473788507789 0.436590277814887 0.706214689265537 -2.1009712802833e-08 217
0.1 0.416 1 0.5 0.25 0.117 10 0.293785310734463 1 18.16 2.12 26.2837340132432 0.554358197417886 0.624856335172306 0.706214689265537 -1.09596561630454e-05 218
0.01 0.416 12 0.5 0.25 0.117 10 0.0335051546391753 1 18.16 2.12 34.5842965920222 0.648009389041555 0.435564774403302 0.0805412371134021 -1.92923896302766e-08 219
0.1 0.416 12 0.5 0.25 0.117 10 0.0335051546391753 1 18.16 2.12 26.4163030123002 0.555474793864185 0.620208522774937 0.0805412371134021 -9.80579329207254e-06 220
0.01 0.416 1 0.5 0.25 0.156 10 0.293785310734463 1 18.16 2.12 34.2132529622194 0.63670628629753 0.438328026476029 0.706214689265537 -3.52093129096787e-08 221
0.1 0.416 1 0.5 0.25 0.156 10 0.293785310734463 1 18.16 2.12 26.0162792305265 0.545171183361285 0.627997766736764 0.706214689265537 -1.02510186055227e-05 222
0.01 0.416 12 0.5 0.25 0.156 10 0.0335051546391753 1 18.16 2.12 34.3223337122838 0.638756687133853 0.436944064423445 0.0805412371134021 -3.15962279673343e-08 223
0.1 0.416 12 0.5 0.25 0.156 10 0.0335051546391753 1 18.16 2.12 26.1938777562888 0.546670372936177 0.621727634083514 0.0805412371134021 -1.0297182910457e-05 224
0.01 0.416 1 0.5 0.25 0.195 10 0.293785310734463 1 18.16 2.12 33.9219781921936 0.626916163803852 0.44010680691315 0.706214689265537 -5.77216559549676e-08 225
0.1 0.416 1 0.5 0.25 0.195 10 0.293785310734463 1 18.16 2.12 25.7475491457472 0.535830400801763 0.631083884576175 0.706214689265537 -8.86487047391249e-06 226
0.01 0.416 12 0.5 0.25 0.195 10 0.0335051546391753 1 18.16 2.12 34.0588159179939 0.629482834234667 0.438355533058079 0.0805412371134021 -5.07234971802717e-08 227
0.1 0.416 12 0.5 0.25 0.195 10 0.0335051546391753 1 18.16 2.12 25.9707275490816 0.537650538196962 0.623089894113135 0.0805412371134021 -8.96501403591099e-06 228
0.01 0.416 1 0.5 0.25 0.234 10 0.293785310734463 1 18.16 2.12 33.6288850560323 0.617102788306671 0.441928589245121 0.706214689265537 -9.2793736639063e-08 229
0.1 0.416 1 0.5 0.25 0.234 10 0.293785310734463 1 18.16 2.12 25.4774531197391 0.526476084326442 0.634248284195447 0.706214689265537 -7.47098831754833e-06 230
0.01 0.416 12 0.5 0.25 0.234 10 0.0335051546391753 1 18.16 2.12 33.7936797432249 0.62018652204883 0.439800481249627 0.0805412371134021 -7.99894965819448e-08 231
0.1 0.416 12 0.5 0.25 0.234 10 0.0335051546391753 1 18.16 2.12 25.7467087578699 0.528663686105801 0.624525475311625 0.0805412371134021 -7.63711514406573e-06 232
0.01 0.416 1 0.5 0.25 0.273 10 0.293785310734463 1 18.16 2.12 33.3339017782619 0.607264799398075 0.443795195077914 0.706214689265537 -1.46580445281597e-07 233
0.1 0.416 1 0.5 0.25 0.273 10 0.293785310734463 1 18.16 2.12 25.2059340539869 0.517106097476727 0.637493396746603 0.706214689265537 -6.11176902653998e-06 234
0.01 0.416 12 0.5 0.25 0.273 10 0.0335051546391753 1 18.16 2.12 33.5268574677531 0.610866873763274 0.441280535493938 0.0805412371134021 -1.24127624401282e-07 235
0.1 0.416 12 0.5 0.25 0.273 10 0.0335051546391753 1 18.16 2.12 25.5217794575729 0.51966413843906 0.625995365263499 0.0805412371134021 -6.34367979018835e-06 236
0.01 0.416 1 0.5 0.25 0.312 10 0.293785310734463 1 18.16 2.12 33.0369646785939 0.597400763544813 0.445708299273269 0.706214689265537 -2.28072323138484e-07 237
0.1 0.416 1 0.5 0.25 0.312 10 0.293785310734463 1 18.16 2.12 24.9329430147732 0.507719189541137 0.640822230975886 0.706214689265537 -4.82981266297644e-06 238
0.01 0.416 12 0.5 0.25 0.312 10 0.0335051546391753 1 18.16 2.12 33.2582756837763 0.601522277855549 0.442797156806961 0.0805412371134021 -1.89850133613945e-07 239
0.1 0.416 12 0.5 0.25 0.312 10 0.0335051546391753 1 18.16 2.12 25.2958948076196 0.510651413750609 0.6275015041614 0.0805412371134021 -5.11826521887304e-06 240
0.01 0.416 1 0.5 0.25 0.351 10 0.293785310734463 1 18.16 2.12 32.7379825626565 0.587509603172872 0.447670410993308 0.706214689265537 -3.49314399183953e-07 241
0.1 0.416 1 0.5 0.25 0.351 10 0.293785310734463 1 18.16 2.12 24.6584072859838 0.498316563932468 0.644241384183283 0.706214689265537 -3.66101896831506e-06 242
0.01 0.416 12 0.5 0.25 0.351 10 0.0335051546391753 1 18.16 2.12 32.9878652885466 0.592151238461199 0.44435181061673 0.0805412371134021 -2.8655868705707e-07 243
0.1 0.416 12 0.5 0.25 0.351 10 0.0335051546391753 1 18.16 2.12 25.0690061404113 0.501624921735039 0.629045941416625 0.0805412371134021 -3.99604984607782e-06 244
0.01 0.416 1 0.5 0.25 0.39 10 0.293785310734463 1 18.16 2.12 32.4368756124769 0.577589652791584 0.449683600143555 0.706214689265537 -5.28463792892619e-07 245
0.1 0.416 1 0.5 0.25 0.39 10 0.293785310734463 1 18.16 2.12 24.3822655611378 0.488898470943528 0.647756274626043 0.706214689265537 -2.63836421704466e-06 246
0.01 0.416 12 0.5 0.25 0.39 10 0.0335051546391753 1 18.16 2.12 32.7155363888668 0.582752181861757 0.445946427517834 0.0805412371134021 -4.27353731069502e-07 247
0.1 0.416 12 0.5 0.25 0.39 10 0.0335051546391753 1 18.16 2.12 24.8410699307925 0.492584359966149 0.630630815233676 0.0805412371134021 -2.98876442123008e-06 248
0.01 0.416 1 0.5 0.25 0.429 10 0.293785310734463 1 18.16 2.12 32.133553815053 0.567639138836262 0.451750192073365 0.706214689265537 -7.9003563679958e-07 249
0.1 0.416 1 0.5 0.25 0.429 10 0.293785310734463 1 18.16 2.12 24.1044489241311 0.479464485305323 0.651372243812908 0.706214689265537 -1.78459249439156e-06 250
0.01 0.416 12 0.5 0.25 0.429 10 0.0335051546391753 1 18.16 2.12 32.4412044762175 0.573323221890349 0.447582733941449 0.0805412371134021 -6.30330299900006e-07 251
0.1 0.416 12 0.5 0.25 0.429 10 0.0335051546391753 1 18.16 2.12 24.6120250137726 0.483528968902475 0.632258663999261 0.0805412371134021 -2.13004987476006e-06 252
0.01 0.416 1 0.5 0.25 0.468 10 0.293785310734463 1 18.16 2.12 31.8279206857208 0.557656018599197 0.453872618574994 0.706214689265537 -1.16827989726787e-06 253
0.1 0.416 1 0.5 0.25 0.468 10 0.293785310734463 1 18.16 2.12 23.8248844495354 0.470014205377328 0.655095085567164 0.706214689265537 -1.11190531421057e-06 254
0.01 0.416 12 0.5 0.25 0.468 10 0.0335051546391753 1 18.16 2.12 32.1647758188496 0.563862267074662 0.449262620975868 0.0805412371134021 -9.20324577380338e-07 255
0.1 0.416 12 0.5 0.25 0.468 10 0.0335051546391753 1 18.16 2.12 24.3818173469126 0.474458146087228 0.633931918782906 0.0805412371134021 -1.42704103894831e-06 256
0.01 0.416 1 0.5 0.25 0.507 10 0.293785310734463 1 18.16 2.12 31.5198725090998 0.547637911838451 0.456053408333041 0.706214689265537 -1.71042992758164e-06 257
0.1 0.416 1 0.5 0.25 0.507 10 0.293785310734463 1 18.16 2.12 23.5434948476105 0.460547213289064 0.658931051925248 0.706214689265537 -6.19896666387287e-07 258
0.01 0.416 12 0.5 0.25 0.507 10 0.0335051546391753 1 18.16 2.12 31.8861496525001 0.554366937904991 0.450988063389972 0.0805412371134021 -1.33121417006388e-06 259
0.1 0.416 12 0.5 0.25 0.507 10 0.0335051546391753 1 18.16 2.12 24.1503863034032 0.465371109634654 0.635653194929765 0.0805412371134021 -8.82675553703915e-07 260
0.01 0.416 1 0.5 0.25 0.546 10 0.293785310734463 1 18.16 2.12 31.2092973543011 0.537582012512221 0.458295172395981 0.706214689265537 -2.48126070967469e-06 261
0.1 0.416 1 0.5 0.25 0.546 10 0.293785310734463 1 18.16 2.12 23.2601978899874 0.451063074861426 0.66288691163601 0.706214689265537 -2.94640427167536e-07 262
0.01 0.416 12 0.5 0.25 0.546 10 0.0335051546391753 1 18.16 2.12 31.6052173586275 0.544834502335136 0.452761111826995 0.0805412371134021 -1.90894848728362e-06 263
0.1 0.416 12 0.5 0.25 0.546 10 0.0335051546391753 1 18.16 2.12 23.917667065816 0.456266990273572 0.637425279372338 0.0805412371134021 -4.90296038602178e-07 264
0.01 0.416 1 0.5 0.25 0.585 10 0.293785310734463 1 18.16 2.12 30.896073610673 0.527442231608643 0.460579416095046 0.706214689265537 -3.57584711674352e-06 265
0.1 0.416 1 0.5 0.25 0.585 10 0.293785310734463 1 18.16 2.12 22.9749051689762 0.44156140624239 0.666970115707815 0.706214689265537 -1.09134170089842e-07 266
0.01 0.416 12 0.5 0.25 0.585 10 0.0335051546391753 1 18.16 2.12 31.3218614616228 0.535260131072917 0.454583078193183 0.0805412371134021 -2.71572797289066e-06 267
0.1 0.416 12 0.5 0.25 0.585 10 0.0335051546391753 1 18.16 2.12 23.6835901148469 0.447145557677198 0.639251853779777 0.0805412371134021 -2.33658779491552e-07 268
0.01 0.416 1 0.5 0.25 0.624 10 0.293785310734463 1 18.16 2.12 30.5801757684027 0.517472797621741 0.463034911790291 0.706214689265537 -3.28971368557252e-06 269
0.1 0.416 1 0.5 0.25 0.624 10 0.293785310734463 1 18.16 2.12 22.6875274259854 0.43203902915056 0.671185588332229 0.706214689265537 -2.62350828283964e-08 270
0.01 0.416 12 0.5 0.25 0.624 10 0.0335051546391753 1 18.16 2.12 31.0359543523541 0.525675101712139 0.456473121248883 0.0805412371134021 -3.82937342696676e-06 271
0.1 0.416 12 0.5 0.25 0.624 10 0.0335051546391753 1 18.16 2.12 23.4480805653052 0.438001325831649 0.64113189626842 0.0805412371134021 -8.78283168415095e-08 272
0.01 0.416 1 0.5 0.25 0.663 10 0.293785310734463 1 18.16 2.12 30.261431564455 0.507323226204554 0.465493519841563 0.706214689265537 -2.58015296661362e-06 273
0.1 0.416 1 0.5 0.25 0.663 10 0.293785310734463 1 18.16 2.12 22.3979590608088 0.422504991666742 0.675552350700806 0.706214689265537 -2.12797124365949e-09 274
0.01 0.416 12 0.5 0.25 0.663 10 0.0335051546391753 1 18.16 2.12 30.7474839624859 0.51611672794004 0.458451348724964 0.0805412371134021 -3.24756898528733e-06 275
0.1 0.416 12 0.5 0.25 0.663 10 0.0335051546391753 1 18.16 2.12 23.211057043832 0.428848489418368 0.64308367093449 0.0805412371134021 -2.17764199450521e-08 276
0.01 0.416 1 0.5 0.25 0.702 10 0.293785310734463 1 18.16 2.12 29.9396451149915 0.497144059681872 0.468036627924015 0.706214689265537 -1.94030615219276e-06 277
0.1 0.416 1 0.5 0.25 0.702 10 0.293785310734463 1 18.16 2.12 22.1060998713271 0.412879590237046 0.679994327915298 0.706214689265537 1.26187284510415e-07 278
0.01 0.416 12 0.5 0.25 0.702 10 0.0335051546391753 1 18.16 2.12 30.4562039541835 0.506440468915751 0.460454045922279 0.0805412371134021 -2.57220425237126e-06 279
0.1 0.416 12 0.5 0.25 0.702 10 0.0335051546391753 1 18.16 2.12 22.9724287651557 0.419670948051695 0.645096905926742 0.0805412371134021 -2.10051392945942e-09 280
0.01 0.416 1 0.5 0.25 0.741 10 0.293785310734463 1 18.16 2.12 29.6146673608527 0.486860386142591 0.470631476933005 0.706214689265537 -1.38387820897146e-06 281
0.1 0.416 1 0.5 0.25 0.741 10 0.293785310734463 1 18.16 2.12 21.8112139251994 0.403981359588942 0.685448090188615 0.706214689265537 -1.15712021617753e-05 282
0.01 0.416 12 0.5 0.25 0.741 10 0.0335051546391753 1 18.16 2.12 30.1619852443073 0.496718670259796 0.462520802555933 0.0805412371134021 -1.95923099521877e-06 283
0.1 0.416 12 0.5 0.25 0.741 10 0.0335051546391753 1 18.16 2.12 22.7321459513155 0.410280964298318 0.64699140585927 0.0805412371134021 5.74172224876435e-07 284
0.01 0.416 1 0.5 0.25 0.78 10 0.293785310734463 1 18.16 2.12 29.2863289009575 0.476638055858327 0.473370260978661 0.706214689265537 -9.28530572708031e-07 285
0.1 0.416 1 0.5 0.25 0.78 10 0.293785310734463 1 18.16 2.12 21.5150044728295 0.393794442990759 0.689625720512448 0.706214689265537 5.2163932628968e-07 286
0.01 0.416 12 0.5 0.25 0.78 10 0.0335051546391753 1 18.16 2.12 29.8646180462097 0.486947681085492 0.464656259205144 0.0805412371134021 -1.42361225086152e-06 287
0.1 0.416 12 0.5 0.25 0.78 10 0.0335051546391753 1 18.16 2.12 22.4904161483377 0.401792828012246 0.649852185365471 0.0805412371134021 7.55301448440715e-06 288
0.01 0.416 1 0.5 0.25 0.819 10 0.293785310734463 1 18.16 2.12 28.9544451242303 0.466269202488137 0.476152069599688 0.706214689265537 -5.71711773145189e-07 289
0.1 0.416 1 0.5 0.25 0.819 10 0.293785310734463 1 18.16 2.12 21.2155662596431 0.384168957751939 0.694657787174194 0.706214689265537 2.07635687843322e-06 290
0.01 0.416 12 0.5 0.25 0.819 10 0.0335051546391753 1 18.16 2.12 29.5639346140938 0.477124825065608 0.466864730227323 0.0805412371134021 -9.75831950134065e-07 291
0.1 0.416 12 0.5 0.25 0.819 10 0.0335051546391753 1 18.16 2.12 22.2459577042168 0.39200931123231 0.651579851583076 0.0805412371134021 2.94916571386139e-07 292
0.01 0.416 1 0.5 0.25 0.858 10 0.293785310734463 1 18.16 2.12 28.6188226108021 0.45590578045466 0.479064156017827 0.706214689265537 -3.15592756705563e-07 293
0.1 0.416 1 0.5 0.25 0.858 10 0.293785310734463 1 18.16 2.12 20.9133893878977 0.374588427296932 0.699962973620575 0.706214689265537 5.65622171189162e-06 294
0.01 0.416 12 0.5 0.25 0.858 10 0.0335051546391753 1 18.16 2.12 29.2597358544503 0.467259590786638 0.469157722948749 0.0805412371134021 -6.21320393690006e-07 295
0.1 0.416 12 0.5 0.25 0.858 10 0.0335051546391753 1 18.16 2.12 21.9999136467797 0.382757310957189 0.65392150349068 0.0805412371134021 1.21478778747353e-06 296
0.01 0.416 1 0.5 0.25 0.897 10 0.293785310734463 1 18.16 2.12 28.2792390453746 0.445488324886724 0.482084135317039 0.706214689265537 -1.48681605860457e-07 297
0.1 0.416 1 0.5 0.25 0.897 10 0.293785310734463 1 18.16 2.12 20.6071003390757 0.364944532014384 0.705501561606607 0.706214689265537 -1.1089909178752e-05 298
0.01 0.416 12 0.5 0.25 0.897 10 0.0335051546391753 1 18.16 2.12 28.9518034867648 0.457319446681644 0.47152588101341 0.0805412371134021 -3.58337091221905e-07 299
0.1 0.416 12 0.5 0.25 0.897 10 0.0335051546391753 1 18.16 2.12 21.7517456270379 0.373495493539241 0.65637093606457 0.0805412371134021 3.33575278699261e-06 300
0.01 0.416 1 0.5 0.25 0.936 10 0.293785310734463 1 18.16 2.12 27.9354595016956 0.435013356533569 0.485219603207944 0.706214689265537 -5.47822558427669e-08 301
0.1 0.416 1 0.5 0.25 0.936 10 0.293785310734463 1 18.16 2.12 20.2991189626487 0.355074144923115 0.710955371014641 0.706214689265537 -1.88299587033924e-09 302
0.01 0.416 12 0.5 0.25 0.936 10 0.0335051546391753 1 18.16 2.12 28.6399026160703 0.447275287167741 0.473961689784867 0.0805412371134021 -1.79721097004482e-07 303
0.1 0.416 12 0.5 0.25 0.936 10 0.0335051546391753 1 18.16 2.12 21.5013353942791 0.364227780727077 0.658940017165715 0.0805412371134021 7.38705753211555e-06 304
0.01 0.416 1 0.5 0.25 0.975 10 0.293785310734463 1 18.16 2.12 27.5872237762668 0.424438359689858 0.488457487302374 0.706214689265537 -1.29944715543395e-08 305
0.1 0.416 1 0.5 0.25 0.975 10 0.293785310734463 1 18.16 2.12 19.9871314040032 0.345327945585639 0.716869707147209 0.706214689265537 -6.2179802418072e-09 306
0.01 0.416 12 0.5 0.25 0.975 10 0.0335051546391753 1 18.16 2.12 28.3237679344919 0.437225054274643 0.476525433888299 0.0805412371134021 -7.37933112948674e-08 307
0.1 0.416 12 0.5 0.25 0.975 10 0.0335051546391753 1 18.16 2.12 21.2472663825046 0.354897690399244 0.661641911886127 0.0805412371134021 -1.05342900286187e-05 308
0.01 0.416 1 0.5 0.25 1.014 10 0.293785310734463 1 18.16 2.12 27.2341500522206 0.412521274986264 0.491110812553345 0.706214689265537 -3.53175903627934e-06 309
0.1 0.416 1 0.5 0.25 1.014 10 0.293785310734463 1 18.16 2.12 19.6715119575509 0.335542481772587 0.723044417726096 0.706214689265537 -1.82463537612421e-08 310
0.01 0.416 12 0.5 0.25 1.014 10 0.0335051546391753 1 18.16 2.12 28.0031113684256 0.427103158657065 0.479192986534296 0.0805412371134021 -2.13797286541251e-08 311
0.1 0.416 12 0.5 0.25 1.014 10 0.0335051546391753 1 18.16 2.12 20.9919702373367 0.345300731305137 0.664150757602514 0.0805412371134021 -1.78722059374081e-09 312
0.01 0.416 1 0.5 0.25 1.053 10 0.293785310734463 1 18.16 2.12 26.8762201651242 0.40302462752766 0.49530610023577 0.706214689265537 1.79756326490477e-07 313
0.1 0.416 1 0.5 0.25 1.053 10 0.293785310734463 1 18.16 2.12 19.3520167207755 0.325718598351682 0.729505801751797 0.706214689265537 -4.85566017949246e-08 314
0.01 0.416 12 0.5 0.25 1.053 10 0.0335051546391753 1 18.16 2.12 27.6776138552203 0.416879211407179 0.481959057664408 0.0805412371134021 -5.07251296522071e-10 315
0.1 0.416 12 0.5 0.25 1.053 10 0.0335051546391753 1 18.16 2.12 20.7332141289423 0.335851653822913 0.667001682321707 0.0805412371134021 -4.95520036114527e-09 316
0.01 0.416 1 0.5 0.25 1.092 10 0.293785310734463 1 18.16 2.12 26.5122111830642 0.391198669059127 0.498386298742223 0.706214689265537 -1.06622177455939e-05 317
0.1 0.416 1 0.5 0.25 1.092 10 0.293785310734463 1 18.16 2.12 19.0283602714652 0.315853306907768 0.736279685613336 0.706214689265537 -1.19974772172515e-07 318
0.01 0.416 12 0.5 0.25 1.092 10 0.0335051546391753 1 18.16 2.12 27.3471455362571 0.406004020621891 0.484528692054825 0.0805412371134021 3.43721495787985e-06 319
0.1 0.416 12 0.5 0.25 1.092 10 0.0335051546391753 1 18.16 2.12 20.4713048547777 0.326362364161657 0.669990907002289 0.0805412371134021 -1.24262682366094e-08 320
0.01 0.416 1 0.5 0.25 1.131 10 0.293785310734463 1 18.16 2.12 26.143514671095 0.381555183158627 0.502920461665065 0.706214689265537 2.27714904044163e-07 321
0.1 0.416 1 0.5 0.25 1.131 10 0.293785310734463 1 18.16 2.12 18.7002346211891 0.305943241121715 0.743394722400618 0.706214689265537 -2.80659608720146e-07 322
0.01 0.416 12 0.5 0.25 1.131 10 0.0335051546391753 1 18.16 2.12 27.0107580577209 0.396564577015257 0.488077864319584 0.0805412371134021 2.14027103984105e-06 323
0.1 0.416 12 0.5 0.25 1.131 10 0.0335051546391753 1 18.16 2.12 20.2059802679319 0.316826331386033 0.673128001469596 0.0805412371134021 -2.87706818369315e-08 324
0.01 0.416 1 0.5 0.25 1.17 10 0.293785310734463 1 18.16 2.12 25.7680495730809 0.37065059890735 0.506972069844686 0.706214689265537 8.97062854776642e-07 325
0.1 0.416 1 0.5 0.25 1.17 10 0.293785310734463 1 18.16 2.12 18.3672852548617 0.29598226886248 0.750881055860393 0.706214689265537 -6.26159513128499e-07 326
0.01 0.416 12 0.5 0.25 1.17 10 0.0335051546391753 1 18.16 2.12 26.6682849468634 0.385729535216655 0.491054511867654 0.0805412371134021 9.35732851203852e-08 327
0.1 0.416 12 0.5 0.25 1.17 10 0.0335051546391753 1 18.16 2.12 19.9369237322077 0.307238854466316 0.676427686166441 0.0805412371134021 -6.12133279065397e-08 328
0.01 0.416 1 0.5 0.25 1.209 10 0.293785310734463 1 18.16 2.12 25.3858894459087 0.359668681370814 0.511234968330331 0.706214689265537 2.40491402625498e-06 329
0.1 0.416 1 0.5 0.25 1.209 10 0.293785310734463 1 18.16 2.12 18.0291110461604 0.285936392730938 0.758736783858036 0.706214689265537 -1.34889085867673e-06 330
0.01 0.416 12 0.5 0.25 1.209 10 0.0335051546391753 1 18.16 2.12 26.3194088032259 0.375083483737334 0.494347696277614 0.0805412371134021 4.72383231753248e-07 331
0.1 0.416 12 0.5 0.25 1.209 10 0.0335051546391753 1 18.16 2.12 19.6638360664233 0.297594224407035 0.679903391859424 0.0805412371134021 -1.27538501981661e-07 332
0.01 0.416 1 0.5 0.25 1.248 10 0.293785310734463 1 18.16 2.12 24.9965013670771 0.348608883907957 0.515733476972397 0.706214689265537 5.22402507430186e-06 333
0.1 0.416 1 0.5 0.25 1.248 10 0.293785310734463 1 18.16 2.12 17.6853172831792 0.275926631827141 0.767172279854071 0.706214689265537 -1.50251719505112e-06 334
0.01 0.416 12 0.5 0.25 1.248 10 0.0335051546391753 1 18.16 2.12 25.9634386669372 0.364465131923079 0.497894971614106 0.0805412371134021 1.41246888363256e-06 335
0.1 0.416 12 0.5 0.25 1.248 10 0.0335051546391753 1 18.16 2.12 19.3862900673382 0.287887105848803 0.683576223276813 0.0805412371134021 -2.4975131257543e-07 336
0.01 0.416 1 0.5 0.25 1.287 10 0.293785310734463 1 18.16 2.12 24.5980618013028 0.336452758061388 0.519889098047245 0.706214689265537 -1.04542385731543e-05 337
0.1 0.416 1 0.5 0.25 1.287 10 0.293785310734463 1 18.16 2.12 17.3354153522276 0.265796894198656 0.776033806401076 0.706214689265537 -8.98930199944026e-07 338
0.01 0.416 12 0.5 0.25 1.287 10 0.0335051546391753 1 18.16 2.12 25.5997312371472 0.353598424165759 0.501562005360759 0.0805412371134021 3.28284286055247e-06 339
0.1 0.416 12 0.5 0.25 1.287 10 0.0335051546391753 1 18.16 2.12 19.1038539075231 0.278109461005709 0.687465614055399 0.0805412371134021 -4.6963666555655e-07 340
0.01 0.416 1 0.5 0.25 1.326 10 0.293785310734463 1 18.16 2.12 24.1922526815502 0.326234114431889 0.525581904593565 0.706214689265537 -3.34066728352456e-06 341
0.1 0.416 1 0.5 0.25 1.326 10 0.293785310734463 1 18.16 2.12 16.9787723998045 0.255580320289978 0.78543522076431 0.706214689265537 -4.50463129020306e-07 342
0.01 0.416 12 0.5 0.25 1.326 10 0.0335051546391753 1 18.16 2.12 25.227559498248 0.342709961588118 0.505508587410128 0.0805412371134021 6.40596464696053e-06 343
0.1 0.416 12 0.5 0.25 1.326 10 0.0335051546391753 1 18.16 2.12 18.816008994887 0.268221064726953 0.691560697758429 0.0805412371134021 -9.40143561389828e-07 344
0.01 0.416 1 0.5 0.25 1.365 10 0.293785310734463 1 18.16 2.12 23.7767061918548 0.314348832681115 0.53060594277245 0.706214689265537 -2.0169095282796e-09 345
0.1 0.416 1 0.5 0.25 1.365 10 0.293785310734463 1 18.16 2.12 16.6147066756536 0.245300321538831 0.795490594475019 0.706214689265537 -1.40482541044484e-07 346
0.01 0.416 12 0.5 0.25 1.365 10 0.0335051546391753 1 18.16 2.12 24.8447787082505 0.331640958089761 0.509711737672084 0.0805412371134021 -1.00467265057858e-05 347
0.1 0.416 12 0.5 0.25 1.365 10 0.0335051546391753 1 18.16 2.12 18.5222202988516 0.258342423772208 0.696032870170918 0.0805412371134021 -5.07577719355279e-07 348
0.01 0.416 1 0.5 0.25 1.404 10 0.293785310734463 1 18.16 2.12 23.3504192102599 0.302696555206132 0.536223040403905 0.706214689265537 -4.69686473048014e-09 349
0.1 0.416 1 0.5 0.25 1.404 10 0.293785310734463 1 18.16 2.12 16.242460185607 0.234935718466077 0.806263784911765 0.706214689265537 -3.07807255239823e-08 350
0.01 0.416 12 0.5 0.25 1.404 10 0.0335051546391753 1 18.16 2.12 24.4529835125534 0.320423977731225 0.514156425585642 0.0805412371134021 -2.78003349307721e-06 351
0.1 0.416 12 0.5 0.25 1.404 10 0.0335051546391753 1 18.16 2.12 18.2217384118036 0.248314203541678 0.70075368777983 0.0805412371134021 -2.38966803900453e-07 352
0.01 0.416 1 0.5 0.25 1.443 10 0.293785310734463 1 18.16 2.12 22.9124234181004 0.290893720603907 0.542235986990694 0.706214689265537 -1.21800513008807e-08 353
0.1 0.416 1 0.5 0.25 1.443 10 0.293785310734463 1 18.16 2.12 15.8606860036086 0.223811034932251 0.816848521783216 0.706214689265537 -8.21162299086131e-06 354
0.01 0.416 12 0.5 0.25 1.443 10 0.0335051546391753 1 18.16 2.12 24.0492443697448 0.308592707403138 0.518647343403666 0.0805412371134021 -1.91703231067208e-09 355
0.1 0.416 12 0.5 0.25 1.443 10 0.0335051546391753 1 18.16 2.12 17.913742489911 0.238167871668333 0.705813749973147 0.0805412371134021 -1.02729183992789e-07 356
0.01 0.416 1 0.5 0.25 1.482 10 0.293785310734463 1 18.16 2.12 22.4613255826325 0.278869900668637 0.548664230484671 0.706214689265537 -1.20101368850101e-08 357
0.1 0.416 1 0.5 0.25 1.482 10 0.293785310734463 1 18.16 2.12 15.4696801160022 0.214160447049261 0.830780707870811 0.706214689265537 2.69245786310712e-06 358
0.01 0.416 12 0.5 0.25 1.482 10 0.0335051546391753 1 18.16 2.12 23.6322334374609 0.29691576318451 0.523716657108895 0.0805412371134021 -5.97982511840733e-08 359
0.1 0.416 12 0.5 0.25 1.482 10 0.0335051546391753 1 18.16 2.12 17.5972558221843 0.227897802442516 0.711274190419618 0.0805412371134021 -1.73016588833619e-08 360
0.01 0.416 1 0.5 0.25 1.521 10 0.293785310734463 1 18.16 2.12 21.995447333721 0.266645502929146 0.555604416666326 0.706214689265537 -4.18890096498536e-08 361
0.1 0.416 1 0.5 0.25 1.521 10 0.293785310734463 1 18.16 2.12 15.0664715233194 0.203237708638815 0.844036225463219 0.706214689265537 5.18331202625788e-07 362
0.01 0.416 12 0.5 0.25 1.521 10 0.0335051546391753 1 18.16 2.12 23.2003664015404 0.284799010711134 0.529056525081342 0.0805412371134021 -1.5796862551376e-07 363
0.1 0.416 12 0.5 0.25 1.521 10 0.0335051546391753 1 18.16 2.12 17.2706785255975 0.216784356835922 0.716379277458514 0.0805412371134021 -8.91722086782121e-06 364
0.01 0.416 1 0.5 0.25 1.56 10 0.293785310734463 1 18.16 2.12 21.5127175778931 0.254074890734486 0.56305433781291 0.706214689265537 -3.30796666170308e-07 365
0.1 0.416 1 0.5 0.25 1.56 10 0.293785310734463 1 18.16 2.12 14.6504457052468 0.19244749841921 0.858989597844622 0.706214689265537 3.53442069589427e-06 366
0.01 0.416 12 0.5 0.25 1.56 10 0.0335051546391753 1 18.16 2.12 22.7515214520794 0.272606726837487 0.534990662346529 0.0805412371134021 -1.44750539332605e-08 367
0.1 0.416 12 0.5 0.25 1.56 10 0.0335051546391753 1 18.16 2.12 16.9338153739469 0.206971047526268 0.723734966623918 0.0805412371134021 3.11732351043759e-07 368
0.01 0.416 1 0.5 0.25 1.599 10 0.293785310734463 1 18.16 2.12 21.0106410679692 0.241450896506094 0.571360897630171 0.706214689265537 -3.15350190405184e-08 369
0.1 0.416 1 0.5 0.25 1.599 10 0.293785310734463 1 18.16 2.12 14.2184253234483 0.181505424981 0.875559613288511 0.706214689265537 -8.24441532976117e-06 370
0.01 0.416 12 0.5 0.25 1.599 10 0.0335051546391753 1 18.16 2.12 22.2830070257078 0.259972463762902 0.541391696921436 0.0805412371134021 -7.44945155561894e-09 371
0.1 0.416 12 0.5 0.25 1.599 10 0.0335051546391753 1 18.16 2.12 16.5833785998188 0.196773056884281 0.73156250233008 0.0805412371134021 -4.55459408477132e-06 372
0.01 0.416 1 0.5 0.25 1.638 10 0.293785310734463 1 18.16 2.12 20.4859295169133 0.228387199105511 0.580409730942016 0.706214689265537 5.80945636041719e-09 373
0.1 0.416 1 0.5 0.25 1.638 10 0.293785310734463 1 18.16 2.12 13.7699837128958 0.170119008384762 0.893396475533877 0.706214689265537 1.2663674553437e-09 374
0.01 0.416 12 0.5 0.25 1.638 10 0.0335051546391753 1 18.16 2.12 21.7914422041925 0.246982882903541 0.548461360654284 0.0805412371134021 -3.59007765737829e-08 375
0.1 0.416 12 0.5 0.25 1.638 10 0.0335051546391753 1 18.16 2.12 16.2181537070963 0.185072083173759 0.738534082851314 0.0805412371134021 5.46320190752958e-07 376
0.01 0.416 1 0.5 0.25 1.677 10 0.293785310734463 1 18.16 2.12 19.9337642253957 0.215093499074108 0.590615892264361 0.706214689265537 -8.80934360358854e-06 377
0.1 0.416 1 0.5 0.25 1.677 10 0.293785310734463 1 18.16 2.12 13.3001815873843 0.158656389174592 0.913787368410898 0.706214689265537 -3.87557254066806e-08 378
0.01 0.416 12 0.5 0.25 1.677 10 0.0335051546391753 1 18.16 2.12 21.2724176044824 0.233532304971123 0.556320300620473 0.0805412371134021 -7.92370974389556e-09 379
0.1 0.416 12 0.5 0.25 1.677 10 0.0335051546391753 1 18.16 2.12 15.8346105333756 0.173872195126013 0.74741614636708 0.0805412371134021 2.17339869235111e-06 380
0.01 0.416 1 0.5 0.25 1.716 10 0.293785310734463 1 18.16 2.12 19.3505367003343 0.201167444314857 0.601891042986999 0.706214689265537 1.0186413469393e-06 381
0.1 0.416 1 0.5 0.25 1.716 10 0.293785310734463 1 18.16 2.12 12.8052074742693 0.146874908760132 0.936907396215813 0.706214689265537 -9.28704901315136e-08 382
0.01 0.416 12 0.5 0.25 1.716 10 0.0335051546391753 1 18.16 2.12 20.7197477644233 0.218859304787919 0.564679057434448 0.0805412371134021 -4.20962487923671e-06 383
0.1 0.416 12 0.5 0.25 1.716 10 0.0335051546391753 1 18.16 2.12 15.4290178655761 0.162140175422404 0.757193790492094 0.0805412371134021 5.16308844811242e-06 384
0.01 0.416 1 0.5 0.25 1.755 10 0.293785310734463 1 18.16 2.12 18.7263341767629 0.186509256702354 0.614662353390104 0.706214689265537 7.8833314320903e-08 385
0.1 0.416 1 0.5 0.25 1.755 10 0.293785310734463 1 18.16 2.12 12.279122471557 0.13480749158717 0.963783433350127 0.706214689265537 -4.23411587291422e-07 386
0.01 0.416 12 0.5 0.25 1.755 10 0.0335051546391753 1 18.16 2.12 20.1260152055097 0.204777572019844 0.575239463050132 0.0805412371134021 2.38168413879691e-08 387
0.1 0.416 12 0.5 0.25 1.755 10 0.0335051546391753 1 18.16 2.12 14.9959691238176 0.15023471295126 0.768775312891399 0.0805412371134021 9.64185574803267e-06 388
0.01 0.416 1 0.5 0.25 1.794 10 0.293785310734463 1 18.16 2.12 18.0507715644793 0.17126962515808 0.629687308100474 0.706214689265537 4.71076189612063e-07 389
0.1 0.416 1 0.5 0.25 1.794 10 0.293785310734463 1 18.16 2.12 11.7140824145237 0.122150536764134 0.995123998154763 0.706214689265537 8.2281092352865e-06 390
0.01 0.416 12 0.5 0.25 1.794 10 0.0335051546391753 1 18.16 2.12 19.4788928774467 0.189510903582271 0.587274192983364 0.0805412371134021 5.2424407323004e-06 391
0.1 0.416 12 0.5 0.25 1.794 10 0.0335051546391753 1 18.16 2.12 14.5263563060761 0.137560181736449 0.7820789904559 0.0805412371134021 -4.669377970834e-06 392
0.01 0.416 1 0.5 0.25 1.833 10 0.293785310734463 1 18.16 2.12 17.30646311526 0.155102660037029 0.647725373275636 0.706214689265537 1.40584005658972e-06 393
0.1 0.416 1 0.5 0.25 1.833 10 0.293785310734463 1 18.16 2.12 11.0947806039288 0.108944556740837 1.03356161221754 0.706214689265537 -5.37342701345533e-06 394
0.01 0.416 12 0.5 0.25 1.833 10 0.0335051546391753 1 18.16 2.12 18.7587390168432 0.172423945554902 0.601191071895931 0.0805412371134021 1.76518025196692e-07 395
0.1 0.416 12 0.5 0.25 1.833 10 0.0335051546391753 1 18.16 2.12 14.010321386214 0.123578767635345 0.797158917726775 0.0805412371134021 -5.54866325841452e-06 396
0.01 0.416 1 0.5 0.25 1.872 10 0.293785310734463 1 18.16 2.12 16.4640164883009 0.137555453819215 0.670217497305686 0.706214689265537 2.96363231622188e-06 397
0.1 0.416 1 0.5 0.25 1.872 10 0.293785310734463 1 18.16 2.12 10.4029694027796 0.0944004939437825 1.08073637119266 0.706214689265537 3.35354733072002e-06 398
0.01 0.416 12 0.5 0.25 1.872 10 0.0335051546391753 1 18.16 2.12 17.9353100990637 0.154009634529831 0.618937334686682 0.0805412371134021 9.73862234188161e-08 399
0.1 0.416 12 0.5 0.25 1.872 10 0.0335051546391753 1 18.16 2.12 13.4278200495769 0.1091966561185 0.8170720591084 0.0805412371134021 1.78574868225923e-08 400
0.01 0.416 1 0.5 0.25 1.911 10 0.293785310734463 1 18.16 2.12 15.4662558738049 0.117445326148254 0.699731014179632 0.706214689265537 1.47817146889384e-06 401
0.1 0.416 1 0.5 0.25 1.911 10 0.293785310734463 1 18.16 2.12 9.59493973297117 0.0785678852951043 1.14511991642814 0.706214689265537 2.80804576147098e-07 402
0.01 0.416 12 0.5 0.25 1.911 10 0.0335051546391753 1 18.16 2.12 16.9469134230406 0.134538766974434 0.644214168099873 0.0805412371134021 1.54123443119047e-07 403
0.1 0.416 12 0.5 0.25 1.911 10 0.0335051546391753 1 18.16 2.12 12.7416395579648 0.0929721493850163 0.843033323731778 0.0805412371134021 3.32250995205285e-06 404
0.01 0.416 1 0.5 0.25 1.95 10 0.293785310734463 1 18.16 2.12 14.1725482509484 0.0938968264850572 0.745365954206348 0.706214689265537 -2.33831991769406e-06 405
0.1 0.416 1 0.5 0.25 1.95 10 0.293785310734463 1 18.16 2.12 8.5741076811918 0.0596591400198324 1.24224725650238 0.706214689265537 4.11287225676737e-06 406
0.01 0.416 12 0.5 0.25 1.95 10 0.0335051546391753 1 18.16 2.12 15.637609316272 0.105979768661421 0.678075550640126 0.0805412371134021 -2.0688840685068e-06 407
0.1 0.416 12 0.5 0.25 1.95 10 0.0335051546391753 1 18.16 2.12 11.8661095031595 0.07246429762395 0.879004592516864 0.0805412371134021 3.97535779672609e-06 408
0.01 0.416 1 0.5 0.25 0 100 0.293785310734463 1 18.16 2.12 132.666226411766 0.466448706920359 0.268805262828057 0.706214689265537 -2.1523998879891e-06 409
0.1 0.416 1 0.5 0.25 0 100 0.293785310734463 1 18.16 2.12 117.791893942136 0.448053647449241 0.398166667313901 0.706214689265537 -8.96531058836025e-07 410
0.01 0.416 12 0.5 0.25 0 100 0.0335051546391753 1 18.16 2.12 132.666226411766 0.466448706920359 0.268805262828058 0.0805412371134021 -2.15239988787808e-06 411
0.1 0.416 12 0.5 0.25 0 100 0.0335051546391753 1 18.16 2.12 117.791893942137 0.44805364744919 0.398166667313695 0.0805412371134021 -8.96531054617178e-07 412
0.01 0.416 1 0.5 0.25 0.039 100 0.293785310734463 1 18.16 2.12 130.713581996427 0.457952692680711 0.270016206622773 0.706214689265537 -1.48251481446593e-06 413
0.1 0.416 1 0.5 0.25 0.039 100 0.293785310734463 1 18.16 2.12 115.893020959784 0.439661520516946 0.400268398295964 0.706214689265537 -5.02931922108374e-07 414
0.01 0.416 12 0.5 0.25 0.039 100 0.0335051546391753 1 18.16 2.12 130.782205427241 0.458074746043556 0.269673392204249 0.0805412371134021 -1.49074568084329e-06 415
0.1 0.416 12 0.5 0.25 0.039 100 0.0335051546391753 1 18.16 2.12 115.954468940545 0.439695253235899 0.399312632477841 0.0805412371134021 -5.04406348189601e-07 416
0.01 0.416 1 0.5 0.25 0.078 100 0.293785310734463 1 18.16 2.12 128.758275784877 0.449453867685619 0.271254850162594 0.706214689265537 -9.46372993027023e-07 417
0.1 0.416 1 0.5 0.25 0.078 100 0.293785310734463 1 18.16 2.12 113.992347308579 0.431267956138132 0.402419113118456 0.706214689265537 -2.40913412219435e-07 418
0.01 0.416 12 0.5 0.25 0.078 100 0.0335051546391753 1 18.16 2.12 128.895955243669 0.449699104242 0.270562245360935 0.0805412371134021 -9.59367714992165e-07 419
0.1 0.416 12 0.5 0.25 0.078 100 0.0335051546391753 1 18.16 2.12 114.115667924148 0.431335263582144 0.400483543393944 0.0805412371134021 -2.4291640121632e-07 420
0.01 0.416 1 0.5 0.25 0.117 100 0.293785310734463 1 18.16 2.12 126.800122663906 0.440952089975083 0.272523074779239 0.706214689265537 -5.45720536426764e-07 421
0.1 0.416 1 0.5 0.25 0.117 100 0.293785310734463 1 18.16 2.12 112.089784452838 0.422872914786537 0.404621481068341 0.706214689265537 -9.01967673327952e-08 422
0.01 0.416 12 0.5 0.25 0.117 100 0.0335051546391753 1 18.16 2.12 127.007294287138 0.441321282891955 0.271472792976872 0.0805412371134021 -5.60002244465174e-07 423
0.1 0.416 12 0.5 0.25 0.117 100 0.0335051546391753 1 18.16 2.12 112.275447429235 0.422973703525712 0.40168064807957 0.0805412371134021 -9.18843500730127e-08 424
0.01 0.416 1 0.5 0.25 0.156 100 0.293785310734463 1 18.16 2.12 124.839055527883 0.432447547747319 0.273822435767553 0.706214689265537 -2.72709443915886e-07 425
0.1 0.416 1 0.5 0.25 0.156 100 0.293785310734463 1 18.16 2.12 110.185291607697 0.414476450674454 0.406877774707917 0.706214689265537 -2.17381970202268e-08 426
0.01 0.416 12 0.5 0.25 0.156 100 0.0335051546391753 1 18.16 2.12 125.116154902574 0.432941570646739 0.272406467538649 0.0805412371134021 -2.85207527650488e-07 427
0.1 0.416 12 0.5 0.25 0.156 100 0.0335051546391753 1 18.16 2.12 110.433763641452 0.414610595826263 0.402905224866089 0.0805412371134021 -2.26398452207732e-08 428
0.01 0.416 1 0.5 0.25 0.195 100 0.293785310734463 1 18.16 2.12 122.874975026063 0.423939283794425 0.275152792013514 0.706214689265537 -1.09615482690728e-07 429
0.1 0.416 1 0.5 0.25 0.195 100 0.293785310734463 1 18.16 2.12 108.276819877655 0.405862955992679 0.40838588559806 0.706214689265537 -5.88134045254041e-06 430
0.01 0.416 12 0.5 0.25 0.195 100 0.0335051546391753 1 18.16 2.12 123.222437061854 0.424559542562164 0.273363765507226 0.0805412371134021 -1.18333805976256e-07 431
0.1 0.416 12 0.5 0.25 0.195 100 0.0335051546391753 1 18.16 2.12 108.589177274831 0.406029533954983 0.403359861908486 0.0805412371134021 -4.30674713369772e-06 432
0.01 0.416 1 0.5 0.25 0.234 100 0.293785310734463 1 18.16 2.12 120.907777716632 0.415430239940114 0.27652099081076 0.706214689265537 -3.03633008180704e-08 433
0.1 0.416 1 0.5 0.25 0.234 100 0.293785310734463 1 18.16 2.12 106.370384617152 0.397659290573836 0.411481325686896 0.706214689265537 2.51476635737546e-07 434
0.01 0.416 12 0.5 0.25 0.234 100 0.0335051546391753 1 18.16 2.12 121.326035994878 0.41617674063966 0.274348696216356 0.0805412371134021 -3.48033260544334e-08 435
0.1 0.416 12 0.5 0.25 0.234 100 0.0335051546391753 1 18.16 2.12 106.746002034007 0.397849010209266 0.405320738728142 0.0805412371134021 4.84487594820671e-07 436
0.01 0.416 1 0.5 0.25 0.273 100 0.293785310734463 1 18.16 2.12 118.937353734682 0.406918805094491 0.27792599941138 0.706214689265537 -3.80432829683031e-09 437
0.1 0.416 1 0.5 0.25 0.273 100 0.293785310734463 1 18.16 2.12 104.463912190374 0.389401863691827 0.414409074958774 0.706214689265537 1.1375490198029e-05 438
0.01 0.416 12 0.5 0.25 0.273 100 0.0335051546391753 1 18.16 2.12 119.42683997716 0.407792680243833 0.27536186019252 0.0805412371134021 -5.05621577939763e-09 439
0.1 0.416 12 0.5 0.25 0.273 100 0.0335051546391753 1 18.16 2.12 104.903239650893 0.389624120966492 0.407121469064573 0.0805412371134021 1.01591023550229e-05 440
0.01 0.416 1 0.5 0.25 0.312 100 0.293785310734463 1 18.16 2.12 116.96476130673 0.398304806455139 0.279177231041816 0.706214689265537 2.96931125376432e-06 441
0.1 0.416 1 0.5 0.25 0.312 100 0.293785310734463 1 18.16 2.12 102.546919920419 0.380877942401154 0.416498551029189 0.706214689265537 3.32888589027469e-07 442
0.01 0.416 12 0.5 0.25 0.312 100 0.0335051546391753 1 18.16 2.12 117.526822142162 0.399271240913804 0.276144639486695 0.0805412371134021 5.27708418618378e-06 443
0.1 0.416 12 0.5 0.25 0.312 100 0.0335051546391753 1 18.16 2.12 103.05147755388 0.381144494489543 0.40811107782967 0.0805412371134021 2.99423452032599e-07 444
0.01 0.416 1 0.5 0.25 0.351 100 0.293785310734463 1 18.16 2.12 114.988359247744 0.390020240380809 0.281079148277141 0.706214689265537 5.2659720455317e-06 445
0.1 0.416 1 0.5 0.25 0.351 100 0.293785310734463 1 18.16 2.12 100.632134494929 0.372478873153955 0.419077953629127 0.706214689265537 1.33698612969635e-06 446
0.01 0.416 12 0.5 0.25 0.351 100 0.0335051546391753 1 18.16 2.12 115.620823164377 0.391124215926577 0.277654703661418 0.0805412371134021 3.20644364282252e-06 447
0.1 0.416 12 0.5 0.25 0.351 100 0.0335051546391753 1 18.16 2.12 101.20196040636 0.372777734611281 0.409505568289824 0.0805412371134021 1.22626951248872e-06 448
0.01 0.416 1 0.5 0.25 0.39 100 0.293785310734463 1 18.16 2.12 113.005577013901 0.381363256337537 0.282368453482138 0.706214689265537 1.88644623033696e-07 449
0.1 0.416 1 0.5 0.25 0.39 100 0.293785310734463 1 18.16 2.12 98.7154832746208 0.364082490929031 0.421737205077698 0.706214689265537 3.65759070941607e-06 450
0.01 0.416 12 0.5 0.25 0.39 100 0.0335051546391753 1 18.16 2.12 113.709773682417 0.382917375351104 0.279115890266271 0.0805412371134021 -4.54045488335053e-06 451
0.1 0.416 12 0.5 0.25 0.39 100 0.0335051546391753 1 18.16 2.12 99.351057391863 0.364413549781021 0.410945546613262 0.0805412371134021 3.3924956610587e-06 452
0.01 0.416 1 0.5 0.25 0.429 100 0.293785310734463 1 18.16 2.12 111.021209873892 0.372843569931807 0.283941899929422 0.706214689265537 8.82874608643114e-07 453
0.1 0.416 1 0.5 0.25 0.429 100 0.293785310734463 1 18.16 2.12 96.7971073697042 0.355691033222523 0.424485356442093 0.706214689265537 8.21007310647381e-06 454
0.01 0.416 12 0.5 0.25 0.429 100 0.0335051546391753 1 18.16 2.12 111.79976266241 0.374236710520262 0.279715281604192 0.0805412371134021 7.03498509002642e-07 455
0.1 0.416 12 0.5 0.25 0.429 100 0.0335051546391753 1 18.16 2.12 97.4989152066729 0.356053764332017 0.412436370701313 0.0805412371134021 7.61307088692487e-06 456
0.01 0.416 1 0.5 0.25 0.468 100 0.293785310734463 1 18.16 2.12 109.033274775125 0.364325719588905 0.285568516175435 0.706214689265537 2.59499231558546e-06 457
0.1 0.416 1 0.5 0.25 0.468 100 0.293785310734463 1 18.16 2.12 94.8773173435112 0.347306886773922 0.427329161706248 0.706214689265537 1.6155323341871e-05 458
0.01 0.416 12 0.5 0.25 0.468 100 0.0335051546391753 1 18.16 2.12 109.885039951718 0.365850257063928 0.280899002806217 0.0805412371134021 2.15151101379263e-06 459
0.1 0.416 12 0.5 0.25 0.468 100 0.0335051546391753 1 18.16 2.12 95.6458245529559 0.347702784959314 0.413991185151292 0.0805412371134021 1.49911251119406e-05 460
0.01 0.416 1 0.5 0.25 0.507 100 0.293785310734463 1 18.16 2.12 107.041839698775 0.355830894645302 0.287290041452681 0.706214689265537 6.01183436566011e-06 461
0.1 0.416 1 0.5 0.25 0.507 100 0.293785310734463 1 18.16 2.12 92.9435967953348 0.338873439672046 0.430282248972816 0.706214689265537 -7.77730837475676e-06 462
0.01 0.416 12 0.5 0.25 0.507 100 0.0335051546391753 1 18.16 2.12 107.967131248282 0.357465326154116 0.282123539250049 0.0805412371134021 5.10162640565692e-06 463
0.1 0.416 12 0.5 0.25 0.507 100 0.0335051546391753 1 18.16 2.12 93.7792279211881 0.339298163692627 0.415598354269573 0.0805412371134021 -1.00347334955897e-05 464
0.01 0.416 1 0.5 0.25 0.546 100 0.293785310734463 1 18.16 2.12 105.047041144972 0.347323079849362 0.289038057695607 0.706214689265537 1.20887969919936e-05 465
0.1 0.416 1 0.5 0.25 0.546 100 0.293785310734463 1 18.16 2.12 91.0182013503827 0.330425642980059 0.433041546152916 0.706214689265537 -5.27841675923568e-09 466
0.01 0.416 12 0.5 0.25 0.546 100 0.0335051546391753 1 18.16 2.12 106.04612133258 0.349090556696555 0.283405278988921 0.0805412371134021 1.03858876056018e-05 467
0.1 0.416 12 0.5 0.25 0.546 100 0.0335051546391753 1 18.16 2.12 91.9226569468661 0.330881738221117 0.416978014001012 0.0805412371134021 -4.47569908912371e-09 468
0.01 0.416 1 0.5 0.25 0.585 100 0.293785310734463 1 18.16 2.12 103.036160908238 0.338765876573089 0.290859747725944 0.706214689265537 -1.36637359837155e-05 469
0.1 0.416 1 0.5 0.25 0.585 100 0.293785310734463 1 18.16 2.12 89.0871314797758 0.322012051764133 0.436107040430869 0.706214689265537 -1.37304830283291e-08 470
0.01 0.416 12 0.5 0.25 0.585 100 0.0335051546391753 1 18.16 2.12 104.109225595343 0.340686012282788 0.284784202808609 0.0805412371134021 -1.67249428459915e-05 471
0.1 0.416 12 0.5 0.25 0.585 100 0.0335051546391753 1 18.16 2.12 90.0602231580245 0.32249649930796 0.41860746501757 0.0805412371134021 -1.15803703293338e-08 472
0.01 0.416 1 0.5 0.25 0.624 100 0.293785310734463 1 18.16 2.12 101.03480499142 0.330148975173516 0.292495409320604 0.706214689265537 -3.01370950417379e-09 473
0.1 0.416 1 0.5 0.25 0.624 100 0.293785310734463 1 18.16 2.12 87.1529553911738 0.313587122551617 0.439231172247252 0.706214689265537 -3.31151787658079e-08 474
0.01 0.416 12 0.5 0.25 0.624 100 0.0335051546391753 1 18.16 2.12 102.182562562495 0.332334552320824 0.286185821697189 0.0805412371134021 -3.47398829902978e-06 475
0.1 0.416 12 0.5 0.25 0.624 100 0.0335051546391753 1 18.16 2.12 88.1952865204736 0.314109219274141 0.420289969787291 0.0805412371134021 -2.77240793655764e-08 476
0.01 0.416 1 0.5 0.25 0.663 100 0.293785310734463 1 18.16 2.12 99.0235214606492 0.321598587430228 0.294378719127353 0.706214689265537 -7.89591869665429e-09 477
0.1 0.416 1 0.5 0.25 0.663 100 0.293785310734463 1 18.16 2.12 85.2155105321307 0.305168719840572 0.442500691908131 0.706214689265537 -7.50417130102043e-08 478
0.01 0.416 12 0.5 0.25 0.663 100 0.0335051546391753 1 18.16 2.12 100.247603209382 0.323803361772996 0.287330037870415 0.0805412371134021 -5.96372340400109e-09 479
0.1 0.416 12 0.5 0.25 0.663 100 0.0335051546391753 1 18.16 2.12 86.3277012901115 0.305719242822598 0.422026790123704 0.0805412371134021 -6.23485191808548e-08 480
0.01 0.416 1 0.5 0.25 0.702 100 0.293785310734463 1 18.16 2.12 97.0070168027196 0.313051497138173 0.296343686052351 0.706214689265537 -1.91401005045222e-08 481
0.1 0.416 1 0.5 0.25 0.702 100 0.293785310734463 1 18.16 2.12 83.2745982983822 0.296747381208422 0.445881534331302 0.706214689265537 -1.61687196131854e-07 482
0.01 0.416 12 0.5 0.25 0.702 100 0.0335051546391753 1 18.16 2.12 98.3064648386752 0.315386592725116 0.288762674757413 0.0805412371134021 -1.44451867134521e-08 483
0.1 0.416 12 0.5 0.25 0.702 100 0.0335051546391753 1 18.16 2.12 84.4572997324714 0.29732633032531 0.423821420590601 0.0805412371134021 -1.33179815064999e-07 484
0.01 0.416 1 0.5 0.25 0.741 100 0.293785310734463 1 18.16 2.12 94.9849526342866 0.304491186588506 0.29836208667182 0.706214689265537 -4.30372478765761e-08 485
0.1 0.416 1 0.5 0.25 0.741 100 0.293785310734463 1 18.16 2.12 81.3301359325271 0.288323005362979 0.449379062165906 0.706214689265537 -3.34072046581646e-07 486
0.01 0.416 12 0.5 0.25 0.741 100 0.0335051546391753 1 18.16 2.12 96.3601265859899 0.306965839990386 0.290250073219253 0.0805412371134021 -3.26960447605273e-08 487
0.1 0.416 12 0.5 0.25 0.741 100 0.0335051546391753 1 18.16 2.12 82.5839528660026 0.288930475207064 0.425677701784012 0.0805412371134021 -2.72519999733323e-07 488
0.01 0.416 1 0.5 0.25 0.78 100 0.293785310734463 1 18.16 2.12 92.9570332711144 0.295925057238558 0.300454111209118 0.706214689265537 -9.21573822809663e-08 489
0.1 0.416 1 0.5 0.25 0.78 100 0.293785310734463 1 18.16 2.12 79.3817758280699 0.279894970406693 0.453002441017695 0.706214689265537 -6.66261869064488e-07 490
0.01 0.416 12 0.5 0.25 0.78 100 0.0335051546391753 1 18.16 2.12 94.4081300525578 0.298540256032203 0.291796322120274 0.0805412371134021 -7.00087385840931e-08 491
0.1 0.416 12 0.5 0.25 0.78 100 0.0335051546391753 1 18.16 2.12 80.707404658561 0.280531072454185 0.427599629064768 0.0805412371134021 -5.37666125455249e-07 492
0.01 0.416 1 0.5 0.25 0.819 100 0.293785310734463 1 18.16 2.12 90.9229134710586 0.287353251559019 0.302626073004973 0.706214689265537 -1.88631385567017e-07 493
0.1 0.416 1 0.5 0.25 0.819 100 0.293785310734463 1 18.16 2.12 77.4293065022831 0.271454419742071 0.456718169214645 0.706214689265537 -1.29021320671718e-06 494
0.01 0.416 12 0.5 0.25 0.819 100 0.0335051546391753 1 18.16 2.12 92.4501316258968 0.290110981374941 0.293408611971508 0.0805412371134021 -1.43090284399072e-07 495
0.1 0.416 12 0.5 0.25 0.819 100 0.0335051546391753 1 18.16 2.12 78.8274448806261 0.272127712261205 0.429591270923706 0.0805412371134021 -1.02836193316413e-06 496
0.01 0.416 1 0.5 0.25 0.858 100 0.293785310734463 1 18.16 2.12 88.8822072428525 0.278774721247131 0.30488248817453 0.706214689265537 -3.71641522334265e-07 497
0.1 0.416 1 0.5 0.25 0.858 100 0.293785310734463 1 18.16 2.12 75.4724202510755 0.263017801032797 0.460618011450953 0.706214689265537 -2.43394084775694e-06 498
0.01 0.416 12 0.5 0.25 0.858 100 0.0335051546391753 1 18.16 2.12 90.485705441687 0.281675055386976 0.295086929054081 0.0805412371134021 -2.81217051756322e-07 499
0.1 0.416 12 0.5 0.25 0.858 100 0.0335051546391753 1 18.16 2.12 76.9438020334364 0.263719735945448 0.431657042698006 0.0805412371134021 -1.91494572238105e-06 500
0.01 0.416 1 0.5 0.25 0.897 100 0.293785310734463 1 18.16 2.12 86.8344266061238 0.270190003740324 0.307232699513588 0.706214689265537 -7.26006225693077e-07 501
0.1 0.416 1 0.5 0.25 0.897 100 0.293785310734463 1 18.16 2.12 73.5114097563647 0.254586447639451 0.464709631795204 0.706214689265537 -2.31198693667611e-06 502
0.01 0.416 12 0.5 0.25 0.897 100 0.0335051546391753 1 18.16 2.12 88.5143652604453 0.273231828463523 0.296836621026531 0.0805412371134021 -5.34384556716283e-07 503
0.1 0.416 12 0.5 0.25 0.897 100 0.0335051546391753 1 18.16 2.12 75.0565168264376 0.255316385318495 0.43383858518034 0.0805412371134021 -2.30812584545159e-06 504
0.01 0.416 1 0.5 0.25 0.936 100 0.293785310734463 1 18.16 2.12 84.779298001754 0.261594846619297 0.3096736469238 0.706214689265537 -1.31348484894156e-06 505
0.1 0.416 1 0.5 0.25 0.936 100 0.293785310734463 1 18.16 2.12 71.545887174893 0.246153677349138 0.46897658972397 0.706214689265537 -1.47388705118434e-06 506
0.01 0.416 12 0.5 0.25 0.936 100 0.0335051546391753 1 18.16 2.12 86.5356121950934 0.264781425527378 0.298665052899269 0.0805412371134021 -9.86076092057697e-07 507
0.1 0.416 12 0.5 0.25 0.936 100 0.0335051546391753 1 18.16 2.12 73.1655516840935 0.246904784092948 0.436082724557362 0.0805412371134021 -1.49270437166393e-06 508
0.01 0.416 1 0.5 0.25 0.975 100 0.293785310734463 1 18.16 2.12 82.7162708995395 0.253004447381328 0.31224930586156 0.706214689265537 -1.71554987915545e-06 509
0.1 0.416 1 0.5 0.25 0.975 100 0.293785310734463 1 18.16 2.12 69.5751665059014 0.237708055144557 0.47338366914231 0.706214689265537 -8.16990901819636e-07 510
0.01 0.416 12 0.5 0.25 0.975 100 0.0335051546391753 1 18.16 2.12 84.5488019281828 0.25632226371765 0.300577830887899 0.0805412371134021 -1.77180657862097e-06 511
0.1 0.416 12 0.5 0.25 0.975 100 0.0335051546391753 1 18.16 2.12 71.2701615730423 0.238488496305559 0.438422829073314 0.0805412371134021 -8.46777947149935e-07 512
0.01 0.416 1 0.5 0.25 1.014 100 0.293785310734463 1 18.16 2.12 80.6451523845513 0.244397794960488 0.314918903052694 0.706214689265537 -1.06082686157638e-06 513
0.1 0.416 1 0.5 0.25 1.014 100 0.293785310734463 1 18.16 2.12 67.5989206015352 0.229257497845841 0.477987037190131 0.706214689265537 -3.67064020845298e-07 514
0.01 0.416 12 0.5 0.25 1.014 100 0.0335051546391753 1 18.16 2.12 82.5538451051507 0.247869985384484 0.302612113735499 0.0805412371134021 -1.27950947720334e-06 515
0.1 0.416 12 0.5 0.25 1.014 100 0.0335051546391753 1 18.16 2.12 69.3700136933198 0.230067516346457 0.440868720147352 0.0805412371134021 -3.95666738373102e-07 516
0.01 0.416 1 0.5 0.25 1.053 100 0.293785310734463 1 18.16 2.12 78.5649434396658 0.235782737460141 0.317715770869511 0.706214689265537 -5.53465693942101e-07 517
0.1 0.416 1 0.5 0.25 1.053 100 0.293785310734463 1 18.16 2.12 65.6166976128459 0.220804969277115 0.482823497547762 0.706214689265537 -1.15077757045778e-07 518
0.01 0.416 12 0.5 0.25 1.053 100 0.0335051546391753 1 18.16 2.12 80.5496440451624 0.239398654665225 0.3047273420855 0.0805412371134021 -7.36530545830671e-07 519
0.1 0.416 12 0.5 0.25 1.053 100 0.0335051546391753 1 18.16 2.12 67.4647288555097 0.221641769555775 0.443431395583805 0.0805412371134021 -1.35936726652908e-07 520
0.01 0.416 1 0.5 0.25 1.092 100 0.293785310734463 1 18.16 2.12 76.474945760262 0.227158111575674 0.320650611603638 0.706214689265537 -2.41647298837577e-07 521
0.1 0.416 1 0.5 0.25 1.092 100 0.293785310734463 1 18.16 2.12 63.6283005460786 0.212348267567772 0.487897461094838 0.706214689265537 -1.86021542614156e-08 522
0.01 0.416 12 0.5 0.25 1.092 100 0.0335051546391753 1 18.16 2.12 78.5353266264557 0.230898664555805 0.306914260379088 0.0805412371134021 -3.53241695838502e-07 523
0.1 0.416 12 0.5 0.25 1.092 100 0.0335051546391753 1 18.16 2.12 65.5539507400152 0.213210670268192 0.446119551449103 0.0805412371134021 -2.57432104522337e-08 524
0.01 0.416 1 0.5 0.25 1.131 100 0.293785310734463 1 18.16 2.12 74.3744242559166 0.218523263041184 0.32373660507632 0.706214689265537 -7.07357777907092e-08 525
0.1 0.416 1 0.5 0.25 1.131 100 0.293785310734463 1 18.16 2.12 61.6363672985731 0.20379885720457 0.492647999824502 0.706214689265537 1.08170067205648e-05 526
0.01 0.416 12 0.5 0.25 1.131 100 0.0335051546391753 1 18.16 2.12 76.5100127247459 0.222425365189581 0.309308180325947 0.0805412371134021 -1.28699122858844e-07 527
0.1 0.416 12 0.5 0.25 1.131 100 0.0335051546391753 1 18.16 2.12 63.6430552850935 0.204652243389985 0.44824498960655 0.0805412371134021 1.92744142177848e-05 528
0.01 0.416 1 0.5 0.25 1.17 100 0.293785310734463 1 18.16 2.12 72.262534439222 0.209877263343972 0.326988571332843 0.706214689265537 -9.38394795202413e-09 529
0.1 0.416 1 0.5 0.25 1.17 100 0.293785310734463 1 18.16 2.12 59.6323204805696 0.195489609344843 0.499215898426902 0.706214689265537 6.07863103674333e-06 530
0.01 0.416 12 0.5 0.25 1.17 100 0.0335051546391753 1 18.16 2.12 74.4727069862588 0.213921365887761 0.311798438296774 0.0805412371134021 -2.77345354460223e-08 531
0.1 0.416 12 0.5 0.25 1.17 100 0.0335051546391753 1 18.16 2.12 61.714568880997 0.196371944732341 0.452107554685445 0.0805412371134021 2.07450584777114e-06 532
0.01 0.416 1 0.5 0.25 1.209 100 0.293785310734463 1 18.16 2.12 70.1399050386813 0.201107925513317 0.330121498023269 0.706214689265537 4.77342834781513e-06 533
0.1 0.416 1 0.5 0.25 1.209 100 0.293785310734463 1 18.16 2.12 57.6201073726182 0.186948225256551 0.504806681990277 0.706214689265537 4.49596205154279e-07 534
0.01 0.416 12 0.5 0.25 1.209 100 0.0335051546391753 1 18.16 2.12 72.4175975031472 0.205092451777569 0.313774300692094 0.0805412371134021 -1.58434954153908e-05 535
0.1 0.416 12 0.5 0.25 1.209 100 0.0335051546391753 1 18.16 2.12 59.7832111465079 0.188068656504347 0.455991406409088 0.0805412371134021 -2.19177034144202e-06 536
0.01 0.416 1 0.5 0.25 1.248 100 0.293785310734463 1 18.16 2.12 68.0034777557416 0.192687244762937 0.334391726530354 0.706214689265537 8.499484794533e-06 537
0.1 0.416 1 0.5 0.25 1.248 100 0.293785310734463 1 18.16 2.12 55.6015600639726 0.178477848709687 0.511138768193204 0.706214689265537 2.43704622227003e-06 538
0.01 0.416 12 0.5 0.25 1.248 100 0.0335051546391753 1 18.16 2.12 70.3575349558531 0.196898610316333 0.317315765065757 0.0805412371134021 2.75140459193857e-07 539
0.1 0.416 12 0.5 0.25 1.248 100 0.0335051546391753 1 18.16 2.12 57.8460236757651 0.179433241499702 0.45844285039894 0.0805412371134021 1.5498781462675e-06 540
0.01 0.416 1 0.5 0.25 1.287 100 0.293785310734463 1 18.16 2.12 65.8486221048079 0.183862047752769 0.337924994880732 0.706214689265537 4.26709020451277e-07 541
0.1 0.416 1 0.5 0.25 1.287 100 0.293785310734463 1 18.16 2.12 53.5745922710688 0.170009753153438 0.517894610493495 0.706214689265537 7.99680703233996e-06 542
0.01 0.416 12 0.5 0.25 1.287 100 0.0335051546391753 1 18.16 2.12 68.2719076474847 0.188539215600541 0.320829986438052 0.0805412371134021 -1.60980094918717e-05 543
0.1 0.416 12 0.5 0.25 1.287 100 0.0335051546391753 1 18.16 2.12 55.9004902934055 0.170968338043862 0.461964202140336 0.0805412371134021 5.368828592478e-06 544
0.01 0.416 1 0.5 0.25 1.326 100 0.293785310734463 1 18.16 2.12 63.6807737835831 0.1751768873293 0.342082898777504 0.706214689265537 2.0825263222779e-06 545
0.1 0.416 1 0.5 0.25 1.326 100 0.293785310734463 1 18.16 2.12 51.5391511782859 0.161547953138471 0.525129131781514 0.706214689265537 2.02712612926703e-05 546
0.01 0.416 12 0.5 0.25 1.326 100 0.0335051546391753 1 18.16 2.12 66.1785763730677 0.179760143905263 0.323483638162787 0.0805412371134021 8.68071134529913e-07 547
0.1 0.416 12 0.5 0.25 1.326 100 0.0335051546391753 1 18.16 2.12 53.9467765905687 0.162532032949448 0.465880282514806 0.0805412371134021 1.38479008705561e-05 548
0.01 0.416 1 0.5 0.25 1.365 100 0.293785310734463 1 18.16 2.12 61.4959235022474 0.166466889046239 0.346499513146428 0.706214689265537 6.34581578706772e-06 549
0.1 0.416 1 0.5 0.25 1.365 100 0.293785310734463 1 18.16 2.12 49.4825659227723 0.153040558817319 0.532927417826144 0.706214689265537 -9.25769771398244e-07 550
0.01 0.416 12 0.5 0.25 1.365 100 0.0335051546391753 1 18.16 2.12 64.0612092794412 0.17120500997178 0.327021633738245 0.0805412371134021 3.15658152716392e-06 551
0.1 0.416 12 0.5 0.25 1.365 100 0.0335051546391753 1 18.16 2.12 51.9718062586772 0.154048561278076 0.47013719432642 0.0805412371134021 -1.56121175453605e-05 552
0.01 0.416 1 0.5 0.25 1.404 100 0.293785310734463 1 18.16 2.12 59.2926886655935 0.157778183534791 0.351342693455403 0.706214689265537 1.52401824108361e-05 553
0.1 0.416 1 0.5 0.25 1.404 100 0.293785310734463 1 18.16 2.12 47.4195345284254 0.144472168593684 0.540751884244301 0.706214689265537 -1.81009701671897e-08 554
0.01 0.416 12 0.5 0.25 1.404 100 0.0335051546391753 1 18.16 2.12 61.9226456246555 0.162588256920778 0.330735828868446 0.0805412371134021 8.33983311609998e-06 555
0.1 0.416 12 0.5 0.25 1.404 100 0.0335051546391753 1 18.16 2.12 49.9976122803641 0.145500616221188 0.474114753624983 0.0805412371134021 -2.58630820204608e-07 556
0.01 0.416 1 0.5 0.25 1.443 100 0.293785310734463 1 18.16 2.12 57.0566977969929 0.14900888831592 0.356542447262345 0.706214689265537 -1.07560163152831e-05 557
0.1 0.416 1 0.5 0.25 1.443 100 0.293785310734463 1 18.16 2.12 45.3419881420021 0.135949263160011 0.549612039657094 0.706214689265537 -6.27581128176402e-08 558
0.01 0.416 12 0.5 0.25 1.443 100 0.0335051546391753 1 18.16 2.12 59.7605881155662 0.153981034309792 0.334850130152448 0.0805412371134021 1.81260090885704e-05 559
0.1 0.416 12 0.5 0.25 1.443 100 0.0335051546391753 1 18.16 2.12 48.0058301223377 0.137015687910531 0.478940736218204 0.0805412371134021 -2.56656026986768e-08 560
0.01 0.416 1 0.5 0.25 1.482 100 0.293785310734463 1 18.16 2.12 54.8069414516466 0.140142926813415 0.361801406485678 0.706214689265537 -7.78211478591473e-09 561
0.1 0.416 1 0.5 0.25 1.482 100 0.293785310734463 1 18.16 2.12 43.2482349742227 0.127412917887096 0.559227061114329 0.706214689265537 -1.93006781223914e-07 562
0.01 0.416 12 0.5 0.25 1.482 100 0.0335051546391753 1 18.16 2.12 57.5593830678103 0.145307015143269 0.339384749588761 0.0805412371134021 -8.00177242554767e-06 563
0.1 0.416 12 0.5 0.25 1.482 100 0.0335051546391753 1 18.16 2.12 45.9987751915818 0.12849480536279 0.484063322516405 0.0805412371134021 -7.44655797579874e-08 564
0.01 0.416 1 0.5 0.25 1.521 100 0.293785310734463 1 18.16 2.12 52.5255862711821 0.131313002801945 0.367801495701925 0.706214689265537 -2.33680156336291e-08 565
0.1 0.416 1 0.5 0.25 1.521 100 0.293785310734463 1 18.16 2.12 41.1361558604323 0.1188640025232 0.56974381760746 0.706214689265537 -7.03730035356287e-08 566
0.01 0.416 12 0.5 0.25 1.521 100 0.0335051546391753 1 18.16 2.12 55.3360712815109 0.13647140256746 0.343885545407125 0.0805412371134021 -8.23155910101292e-09 567
0.1 0.416 12 0.5 0.25 1.521 100 0.0335051546391753 1 18.16 2.12 43.9743054841956 0.119960794686456 0.489682766719312 0.0805412371134021 -7.40266249410482e-08 568
0.01 0.416 1 0.5 0.25 1.56 100 0.293785310734463 1 18.16 2.12 50.2117109083413 0.122468327505996 0.374457302746781 0.706214689265537 -6.15632614886508e-08 569
0.1 0.416 1 0.5 0.25 1.56 100 0.293785310734463 1 18.16 2.12 39.0028956932784 0.110296921208203 0.581307938358032 0.706214689265537 -7.32446925333363e-09 570
0.01 0.416 12 0.5 0.25 1.56 100 0.0335051546391753 1 18.16 2.12 53.0729688883878 0.127699305479545 0.34922115051544 0.0805412371134021 -2.22476854161435e-08 571
0.1 0.416 12 0.5 0.25 1.56 100 0.0335051546391753 1 18.16 2.12 41.9296353992021 0.111408954238813 0.495878498742454 0.0805412371134021 -1.55629715781203e-08 572
0.01 0.416 1 0.5 0.25 1.599 100 0.293785310734463 1 18.16 2.12 47.8603460318818 0.113594610009328 0.381860953526819 0.706214689265537 -2.38168705868347e-08 573
0.1 0.416 1 0.5 0.25 1.599 100 0.293785310734463 1 18.16 2.12 36.8424017098404 0.100993957930281 0.588399866593905 0.706214689265537 -2.31118594821167e-05 574
0.01 0.416 12 0.5 0.25 1.599 100 0.0335051546391753 1 18.16 2.12 50.7661780771187 0.118855110234011 0.355118987499044 0.0805412371134021 -3.26594437605188e-08 575
0.1 0.416 12 0.5 0.25 1.599 100 0.0335051546391753 1 18.16 2.12 39.8626124834331 0.102782219639466 0.502412967757823 0.0805412371134021 4.88993516301051e-06 576
0.01 0.416 1 0.5 0.25 1.638 100 0.293785310734463 1 18.16 2.12 45.4677516507839 0.104487592905637 0.389425770156208 0.706214689265537 1.13929692010517e-05 577
0.1 0.416 1 0.5 0.25 1.638 100 0.293785310734463 1 18.16 2.12 34.6531221471792 0.0931850687835065 0.609482382004657 0.706214689265537 -1.77527202921413e-05 578
0.01 0.416 12 0.5 0.25 1.638 100 0.0335051546391753 1 18.16 2.12 48.4067513440551 0.109706943544735 0.361049885648825 0.0805412371134021 -3.93845486451605e-06 579
0.1 0.416 12 0.5 0.25 1.638 100 0.0335051546391753 1 18.16 2.12 37.7676907804216 0.0943133710693072 0.510879939044281 0.0805412371134021 1.08494192370134e-05 580
0.01 0.416 1 0.5 0.25 1.677 100 0.293785310734463 1 18.16 2.12 43.0163939744865 0.0956419333450033 0.399291054241684 0.706214689265537 3.75913029126984e-06 581
0.1 0.416 1 0.5 0.25 1.677 100 0.293785310734463 1 18.16 2.12 32.4365182189758 0.0844645489897233 0.624912515983365 0.706214689265537 1.72442955415075e-06 582
0.01 0.416 12 0.5 0.25 1.677 100 0.0335051546391753 1 18.16 2.12 45.9875844186323 0.100875676381725 0.3690765696297 0.0805412371134021 1.01880245761965e-06 583
0.1 0.416 12 0.5 0.25 1.677 100 0.0335051546391753 1 18.16 2.12 35.6342201993687 0.0855970209029466 0.519223513853598 0.0805412371134021 5.54739688851669e-07 584
0.01 0.416 1 0.5 0.25 1.716 100 0.293785310734463 1 18.16 2.12 40.5016744248142 0.0864719867030113 0.409569616761324 0.706214689265537 2.68649509527208e-07 585
0.1 0.416 1 0.5 0.25 1.716 100 0.293785310734463 1 18.16 2.12 30.1735019276927 0.0758000841247828 0.643794286735017 0.706214689265537 8.06755756221911e-06 586
0.01 0.416 12 0.5 0.25 1.716 100 0.0335051546391753 1 18.16 2.12 43.494325463428 0.0919113409955056 0.378189602810006 0.0805412371134021 1.07734356181721e-05 587
0.1 0.416 12 0.5 0.25 1.716 100 0.0335051546391753 1 18.16 2.12 33.461755971894 0.0768968443107223 0.529149093388127 0.0805412371134021 1.88310746029874e-06 588
0.01 0.416 1 0.5 0.25 1.755 100 0.293785310734463 1 18.16 2.12 37.9076807025659 0.0772780353591683 0.421840225640053 0.706214689265537 1.59691617607205e-06 589
0.1 0.416 1 0.5 0.25 1.755 100 0.293785310734463 1 18.16 2.12 27.8464955825734 0.0670558334049161 0.666145346760378 0.706214689265537 -1.96111239622598e-05 590
0.01 0.416 12 0.5 0.25 1.755 100 0.0335051546391753 1 18.16 2.12 40.899690826275 0.0825119923236239 0.387915683876377 0.0805412371134021 2.94772466435944e-07 591
0.1 0.416 12 0.5 0.25 1.755 100 0.0335051546391753 1 18.16 2.12 31.237611650546 0.0682220885462908 0.541296871324482 0.0805412371134021 8.85115076243448e-06 592
0.01 0.416 1 0.5 0.25 1.794 100 0.293785310734463 1 18.16 2.12 35.209425373274 0.0679747293965585 0.436564010162576 0.706214689265537 4.49263092172636e-06 593
0.1 0.416 1 0.5 0.25 1.794 100 0.293785310734463 1 18.16 2.12 25.4590902186812 0.0587244493090739 0.69795112330685 0.706214689265537 -2.25029582659464e-05 594
0.01 0.416 12 0.5 0.25 1.794 100 0.0335051546391753 1 18.16 2.12 38.185938077371 0.0730292255326127 0.399934067883373 0.0805412371134021 1.10989755786051e-06 595
0.1 0.416 12 0.5 0.25 1.794 100 0.0335051546391753 1 18.16 2.12 28.9476292059284 0.0594609735346499 0.55562685091887 0.0805412371134021 2.04057779663591e-05 596
0.01 0.416 1 0.5 0.25 1.833 100 0.293785310734463 1 18.16 2.12 32.3733916662859 0.0584354517742223 0.454339030279835 0.706214689265537 1.24572367580233e-05 597
0.1 0.416 1 0.5 0.25 1.833 100 0.293785310734463 1 18.16 2.12 22.9806116677024 0.0493791822393971 0.725690273000074 0.706214689265537 2.77529358649886e-06 598
0.01 0.416 12 0.5 0.25 1.833 100 0.0335051546391753 1 18.16 2.12 35.3080702857855 0.0632599075913747 0.414669246532615 0.0805412371134021 5.27679027084726e-06 599
0.1 0.416 12 0.5 0.25 1.833 100 0.0335051546391753 1 18.16 2.12 26.5416909846891 0.0499383831196784 0.569109378602663 0.0805412371134021 -2.36520761707215e-05 600
0.01 0.416 1 0.5 0.25 1.872 100 0.293785310734463 1 18.16 2.12 29.3275417788851 0.0485812817645018 0.477183731956072 0.706214689265537 -6.38434474176108e-08 601
0.1 0.416 1 0.5 0.25 1.872 100 0.293785310734463 1 18.16 2.12 20.3570177662569 0.0403575688111167 0.769412420809085 0.706214689265537 1.31316099472034e-06 602
0.01 0.416 12 0.5 0.25 1.872 100 0.0335051546391753 1 18.16 2.12 32.1842164560547 0.0530751282636237 0.433779596938011 0.0805412371134021 9.1092643983437e-08 603
0.1 0.416 12 0.5 0.25 1.872 100 0.0335051546391753 1 18.16 2.12 24.0080012535043 0.041250005861817 0.594902705469147 0.0805412371134021 2.13458955067303e-06 604
0.01 0.416 1 0.5 0.25 1.911 100 0.293785310734463 1 18.16 2.12 25.9592899877255 0.0382467663462897 0.50865567479216 0.706214689265537 -1.28119126515669e-05 605
0.1 0.416 1 0.5 0.25 1.911 100 0.293785310734463 1 18.16 2.12 17.5134969380812 0.030928040892469 0.828712722271855 0.706214689265537 3.86607724545129e-06 606
0.01 0.416 12 0.5 0.25 1.911 100 0.0335051546391753 1 18.16 2.12 28.7066199677944 0.0423338303009255 0.46016977354429 0.0805412371134021 2.3952328986887e-07 607
0.1 0.416 12 0.5 0.25 1.911 100 0.0335051546391753 1 18.16 2.12 21.26245305 0.0322426047531495 0.629374567295079 0.0805412371134021 -1.25980574147144e-05 608
0.01 0.416 1 0.5 0.25 1.95 100 0.293785310734463 1 18.16 2.12 21.9889440204051 0.0269418022825833 0.557832691933692 0.706214689265537 2.38122920381834e-07 609
0.1 0.416 1 0.5 0.25 1.95 100 0.293785310734463 1 18.16 2.12 14.2320938931993 0.0211199040511851 0.930835800546533 0.706214689265537 -1.29515516901213e-05 610
0.01 0.416 12 0.5 0.25 1.95 100 0.0335051546391753 1 18.16 2.12 24.4803316581738 0.0301394895354861 0.501913687535001 0.0805412371134021 1.88627068109515e-06 611
0.1 0.416 12 0.5 0.25 1.95 100 0.0335051546391753 1 18.16 2.12 18.0648497967651 0.0222074172358681 0.679799609369102 0.0805412371134021 -1.98794776457012e-06 612
