# Supplementary material for: A little goes a long way: Weak vaccine transmission facilitates oral vaccination campaigns against zoonotic pathogens
Source: PLoS Negl Trop Dis. 2019 Mar 8;13(3):e0007251. doi: 10.1371/journal.pntd.0007251 (PMC6426267; doi:10.1371/journal.pntd.0007251)
Supplement: S4 Appendix — This zip file contains R scripts that simulate and plot the numerical results presented in the manuscript. (ZIP) [file pntd.0007251.s004.zip › S4_RCode/Figure_8/Graph_Figure_8.r]

###################################
### This script produces Figure 8.
### Shows the % change in costs
### associated with the use of a
### transmissible vaccine bait, and
### for a range of possible markups
### in the cost of a transmissible
### vaccine bait relative a
### nontransmissible bait.
###################################

###Simulation time: < 1 minute
rm(list = ls(all = TRUE))

Cb_BaseCost <- 2.12 ### Foroutan, 2002, inflation corrected

###Data name
datname  <- "8"
filedatname <- paste("Data/LSigSolve_", datname,".dat",sep="")
foldname    <- paste("Fig_",datname,sep = "")    #Figure output location
if(!dir.exists(foldname)){dir.create(foldname)}

###Load the steady-state data, names, and npars
ssdat <- read.table(file = filedatname,
      header = TRUE)

npars   <- nrow(ssdat)

###Calculate and store the costs associated with each vaccination
###campaign (parameter combination). Also store the flight-line
###distance parameter, 2*L.
ssdat$TotCost <- with(ssdat, 1/(2*Lc)*Cf + Cb*sigc*nu)
ssdat$CostBaitskm2 <- with(ssdat, Cb*sigc*nu)
ssdat$CostFlightkm2 <- with(ssdat, 1/(2*Lc)*Cf)
ssdat$FL <- 2*ssdat$Lc
ssnames <- names(ssdat)

###Choose what to graph
GraphX      <- "Cb" #Parameter varied along each subfigure x-axis
GraphY      <- "Rv"    #Parameter varied in each subfigure (multiple lines)

###Text magnification
cex.axlab       <- 0.8    #Axis numbers magnification factor
cex.axtext      <- 1    #Axis text magnification factor
cex.leg         <- 1  #Legend magnification factor
cex.title       <- 1    #subfigure title magnification factor

###Extract W, X, and Y values
Wvals    <- c(0.5,1) ##sort(unique(ssdat[,ssnames == GraphW]))
Xvals    <- sort(unique(ssdat[,ssnames == GraphX]))
Yvals    <- sort(unique(ssdat[,ssnames == GraphY]))

#######################
######BUILD FIGURE#####
#######################
###Uncomment "png" or "tiff" to build the corresponding figure type.

filename <- paste(foldname, "/",
	    "Cost_1x2",sep="")

##png(file = paste(foldname,'/Figure_8.png',sep=''), width = 6,
##height = 3.5, units = 'in', res = 400)
tiff(file = paste(foldname,'/Figure_8.tif',sep=''), width = 5,
height = 3, units = 'in', res = 400)
par(mai = c(0.15,0.2,0.1,0.0), oma = c(2.15,2.15,1,0.15))
layout(matrix(c(1,2),nrow = 1, byrow = TRUE), widths = c(1,1),
heights = c(1),respect=FALSE)

###Loop through subfigure values, plotting each in turn.
for(wi in 1:length(Wvals)){

###Define a general Plotting Matrix - this is where
###refined plotting-data values will be stored.
    PlotMat  <- matrix(,ncol = length(Yvals), nrow = length(Xvals))


    PlotMat[,1] <- unlist(subset(ssdat, select = 'CostFlightkm2',
                          subset = Rv==Wvals[wi]))
    PlotMat[,2] <- unlist(subset(ssdat, select = 'CostBaitskm2',
                          subset = Rv==Wvals[wi]))
    PlotMat[,3] <- unlist(subset(ssdat, select = 'TotCost',
                          subset = Rv==Wvals[wi]))

    BaseCostFlight  <- unlist(subset(ssdat, select = c('CostFlightkm2'),
                          subset = Rv==0))
    BaseCostBaits  <- unlist(subset(ssdat, select = c('CostBaitskm2'),
                          subset = Rv==0))
    BaseCostTot  <- unlist(subset(ssdat, select = c('TotCost'),
                          subset = Rv==0))

    PlotMatSc <- cbind((PlotMat[,1] - BaseCostFlight)/BaseCostFlight,
                       (PlotMat[,2] - BaseCostBaits)/BaseCostBaits,
                       (PlotMat[,3] - BaseCostTot)/BaseCostTot)

if(wi==1){p <- PlotMatSc}

###Get intersection of 0 cost reduction
    f <- approxfun(PlotMatSc[,3], Xvals/Cb_BaseCost)
    print(paste('Allowable Cost Increase: Rv', Wvals[wi], '; ', f(0)))

    ###Get vector of colors
    require(RColorBrewer)
    ncols    <- length(Yvals)
    cols     <- colorRampPalette(brewer.pal(9,"Blues"))(10)
    cols     <- c(cols[c(3,6)], 'black')

    ###Graph PlotMat
    matplot(NA, ylim = c(-0.4,0.4),xlim = c(1,2), xlab = '',ylab = '',
            xaxt='n', yaxt='n',main = '')
    wi.plot <-
    matlines(x = Xvals/Cb_BaseCost, PlotMatSc, type = 'l', lty = 1, col = cols,lwd = 2)

    axis(side = 1, labels = seq(0,400, by = 20), at = seq(1,5,by = 0.2),
         cex.axis = cex.axlab, padj = -1.25)
    axis(side = 2, labels = if(wi==1){seq(-40,40,by = 20)}else{F}, at = seq(-0.4,0.4,by = 0.2), cex.axis = cex.axlab, padj = 0.95)
    abline(h = 0, lty = 3, col = 'black', lwd = 1)

    points((f(0)), 0 , pch = 19)

    mtext(side = 1, text = '% Vaccine Cost Increase',
          line = 1.7, cex = cex.axtext)

###y-axis label appears on left subpanel only.
    if(wi==1){
        mtext(side = 2, text = '% Change in Expense',
              line = 1.8,cex = cex.axtext)
    }

    textlab = c(as.expression(bquote('a)  R'['0,v']~'='~.(c(0.5,1)[wi] ) )),
                as.expression(bquote('b)  R'['0,v']~'='~.(c(0.5,1)[wi] ))))

    mtext(side = 3, text = textlab[wi],
          line = 0.1,cex = cex.title, adj = NA)

##    text(x = 1.15, y = 0.35, labels =
##                             bquote(underline('R'['0,v']~'='~.(c(0.5,1)[wi] ) )))

    ###Place legends in the left subfigure
    if(wi==2){
        ltext <- c('Flight', 'Vaccine baits', 'Total')
        legend(x = 1.3, y = 0.4,
               legend = ltext,
               cex = 0.8, lwd = 2, col = cols,
               title = as.expression(bquote(underline('Expenses per km'^2))),
               bty = 'n'
              )
    }


}###End loop through Wvals, building 1 panel of the figure per Wval

dev.off()
print('Figure Complete')
