# Supplementary material for: A little goes a long way: Weak vaccine transmission facilitates oral vaccination campaigns against zoonotic pathogens
Source: PLoS Negl Trop Dis. 2019 Mar 8;13(3):e0007251. doi: 10.1371/journal.pntd.0007251 (PMC6426267; doi:10.1371/journal.pntd.0007251)
Supplement: S4 Appendix — This zip file contains R scripts that simulate and plot the numerical results presented in the manuscript. (ZIP) [file pntd.0007251.s004.zip › S4_RCode/Figure_8/Data/LSigSolve_8.dat]

"k" "d" "delv" "phi" "xi" "Rv" "nu" "Cb" "dh" "Lh" "Cf" "cost" "sigc" "Lc" "TScale" "err.i" "npar"
0.1 0.416 12 0.5 0.25 0 10 2.12 0.0335051546391753 1 18.16 27.0792296124678 0.582415663509719 0.616344636544866 0.0805412371134021 -3.35107734827922e-06 1
0.1 0.416 12 0.5 0.25 0.5 10 2.12 0.0335051546391753 1 18.16 24.1920181305036 0.467003423329516 0.635340660985412 0.0805412371134021 -9.68872399753629e-07 2
0.1 0.416 12 0.5 0.25 1 10 2.12 0.0335051546391753 1 18.16 21.0838879364073 0.34890844395122 0.663401827379264 0.0805412371134021 -4.79174459894205e-06 3
0.1 0.416 12 0.5 0.25 0.5 10 2.2048 0.0335051546391753 1 18.16 24.5861597142259 0.46260549364058 0.631141386669251 0.0805412371134021 -7.85011138537683e-07 4
0.1 0.416 12 0.5 0.25 1 10 2.2048 0.0335051546391753 1 18.16 21.3780902377889 0.34468034919038 0.658993988107062 0.0805412371134021 -1.75452474771021e-09 5
0.1 0.416 12 0.5 0.25 0.5 10 2.2896 0.0335051546391753 1 18.16 24.9766965309162 0.4584867985214 0.627107215266013 0.0805412371134021 -6.32427567315297e-07 6
0.1 0.416 12 0.5 0.25 1 10 2.2896 0.0335051546391753 1 18.16 21.6687501256163 0.340895177708663 0.654951869721949 0.0805412371134021 -2.65380195596521e-09 7
0.1 0.416 12 0.5 0.25 0.5 10 2.3744 0.0335051546391753 1 18.16 25.3638531152833 0.454660828399266 0.623267378218569 0.0805412371134021 -5.0763592401859e-07 8
0.1 0.416 12 0.5 0.25 1 10 2.3744 0.0335051546391753 1 18.16 21.9563167583068 0.337361110959749 0.651082068942782 0.0805412371134021 -3.84869502934038e-09 9
0.1 0.416 12 0.5 0.25 0.5 10 2.4592 0.0335051546391753 1 18.16 25.7478327911397 0.451023215984334 0.61953007719366 0.0805412371134021 -4.03904346690798e-07 10
0.1 0.416 12 0.5 0.25 1 10 2.4592 0.0335051546391753 1 18.16 22.2409763167581 0.334035551800927 0.64735190881163 0.0805412371134021 -5.39471994853713e-09 11
0.1 0.416 12 0.5 0.25 0.5 10 2.544 0.0335051546391753 1 18.16 26.1288203835103 0.447594553445863 0.615926658234019 0.0805412371134021 -3.1910224340681e-07 12
0.1 0.416 12 0.5 0.25 1 10 2.544 0.0335051546391753 1 18.16 22.5228979890101 0.330897964807017 0.643750027594705 0.0805412371134021 -7.37759664470872e-09 13
0.1 0.416 12 0.5 0.25 0.5 10 2.6288 0.0335051546391753 1 18.16 26.5069843656442 0.444354474540049 0.612446121765809 0.0805412371134021 -2.50118778410968e-07 14
0.1 0.416 12 0.5 0.25 1 10 2.6288 0.0335051546391753 1 18.16 22.8022359963723 0.327934455234345 0.640270999369245 0.0805412371134021 -9.82395226278854e-09 15
0.1 0.416 12 0.5 0.25 0.5 10 2.7136 0.0335051546391753 1 18.16 26.8824788201704 0.441290236173467 0.609084196796699 0.0805412371134021 -1.94400775588299e-07 16
0.1 0.416 12 0.5 0.25 1 10 2.7136 0.0335051546391753 1 18.16 23.079131342769 0.325130332445859 0.636907172417685 0.0805412371134021 -1.28377812269598e-08 17
0.1 0.416 12 0.5 0.25 0.5 10 2.7984 0.0335051546391753 1 18.16 27.2554450392475 0.438385870599029 0.60583193962708 0.0805412371134021 -1.49670183857697e-07 18
0.1 0.416 12 0.5 0.25 1 10 2.7984 0.0335051546391753 1 18.16 23.3537133246757 0.322472383725134 0.633651376470287 0.0805412371134021 -1.64523736856381e-08 19
0.1 0.416 12 0.5 0.25 0.5 10 2.8832 0.0335051546391753 1 18.16 27.6260129488778 0.435628541024545 0.602682700501456 0.0805412371134021 -1.14021742825265e-07 20
0.1 0.416 12 0.5 0.25 1 10 2.8832 0.0335051546391753 1 18.16 23.6261008197284 0.319948168512744 0.630496217753941 0.0805412371134021 -2.07277871533407e-08 21
0.1 0.416 12 0.5 0.25 0.5 10 2.968 0.0335051546391753 1 18.16 27.994302318409 0.43300747125363 0.599631217360383 0.0805412371134021 -8.5848784470155e-08 22
0.1 0.416 12 0.5 0.25 1 10 2.968 0.0335051546391753 1 18.16 23.8964033915288 0.317548505851872 0.627437377500159 0.0805412371134021 -2.57305107775885e-08 23
0.1 0.416 12 0.5 0.25 0.5 10 3.0528 0.0335051546391753 1 18.16 28.3604238120413 0.430511930429614 0.596671430317096 0.0805412371134021 -6.37824443261437e-08 24
0.1 0.416 12 0.5 0.25 1 10 3.0528 0.0335051546391753 1 18.16 24.1647222438498 0.315295074136974 0.624510200510103 0.0805412371134021 -3.14304405280019e-08 25
0.1 0.416 12 0.5 0.25 0.5 10 3.1376 0.0335051546391753 1 18.16 28.724479910236 0.428132920564232 0.593798543485351 0.0805412371134021 -4.66788419029029e-08 26
0.1 0.416 12 0.5 0.25 1 10 3.1376 0.0335051546391753 1 18.16 24.4311511385443 0.313116789560928 0.621628335945079 0.0805412371134021 -3.80380216769005e-08 27
0.1 0.416 12 0.5 0.25 0.5 10 3.2224 0.0335051546391753 1 18.16 29.0865657144935 0.42585863113338 0.591003577508207 0.0805412371134021 -3.35596231360036e-08 28
0.1 0.416 12 0.5 0.25 1 10 3.2224 0.0335051546391753 1 18.16 24.6957770643194 0.311037657982164 0.618827925217836 0.0805412371134021 -4.54024088325511e-08 29
0.1 0.416 12 0.5 0.25 0.5 10 3.3072 0.0335051546391753 1 18.16 29.4467696503349 0.423696816989497 0.588301284826402 0.0805412371134021 -2.36966813949024e-08 30
0.1 0.416 12 0.5 0.25 1 10 3.3072 0.0335051546391753 1 18.16 24.9586808648053 0.309050785100848 0.616104762727354 0.0805412371134021 -5.39536111343608e-08 31
0.1 0.416 12 0.5 0.25 0.5 10 3.392 0.0335051546391753 1 18.16 29.8051741356994 0.421632061704622 0.585677428663437 0.0805412371134021 -1.63638579353531e-08 32
0.1 0.416 12 0.5 0.25 1 10 3.392 0.0335051546391753 1 18.16 25.2199379062141 0.307149887034124 0.613454914558502 0.0805412371134021 -6.32625917207363e-08 33
0.1 0.416 12 0.5 0.25 0.5 10 3.4768 0.0335051546391753 1 18.16 30.1618559051331 0.419627297469925 0.583088356022979 0.0805412371134021 -1.09366554701396e-08 34
0.1 0.416 12 0.5 0.25 1 10 3.4768 0.0335051546391753 1 18.16 25.4796184596752 0.305329287964937 0.610874791324568 0.0805412371134021 -7.38073111516968e-08 35
0.1 0.416 12 0.5 0.25 0.5 10 3.5616 0.0335051546391753 1 18.16 30.5168869711121 0.417720821889164 0.580587079446477 0.0805412371134021 -7.09615544103315e-09 36
0.1 0.416 12 0.5 0.25 1 10 3.5616 0.0335051546391753 1 18.16 25.7377882605616 0.303583867840687 0.608361137648897 0.0805412371134021 -8.53611430429169e-08 37
0.1 0.416 12 0.5 0.25 0.5 10 3.6464 0.0335051546391753 1 18.16 30.8703345713566 0.415891243714907 0.578149651707558 0.0805412371134021 -4.42498693242754e-09 38
0.1 0.416 12 0.5 0.25 1 10 3.6464 0.0335051546391753 1 18.16 25.9945088458379 0.301908749643675 0.605910636956639 0.0805412371134021 -9.78868961443169e-08 39
0.1 0.416 12 0.5 0.25 0.5 10 3.7312 0.0335051546391753 1 18.16 31.222261806699 0.414133826593947 0.575773123192803 0.0805412371134021 -2.62661481453819e-09 40
0.1 0.416 12 0.5 0.25 1 10 3.7312 0.0335051546391753 1 18.16 26.249837907348 0.300299717104891 0.603520564254839 0.0805412371134021 -1.1156196905171e-07 41
0.1 0.416 12 0.5 0.25 0.5 10 3.816 0.0335051546391753 1 18.16 31.5723023609972 0.411727259189498 0.572480936570072 0.0805412371134021 -6.68779750168103e-06 42
0.1 0.416 12 0.5 0.25 1 10 3.816 0.0335051546391753 1 18.16 26.5038296086515 0.298752650145056 0.60118800261511 0.0805412371134021 -1.26749705453566e-07 43
0.1 0.416 12 0.5 0.25 0.5 10 3.9008 0.0335051546391753 1 18.16 31.920795852983 0.410201437408216 0.570364005047878 0.0805412371134021 -1.29108216468388e-05 44
0.1 0.416 12 0.5 0.25 1 10 3.9008 0.0335051546391753 1 18.16 26.756534956177 0.297264059770409 0.598910674644319 0.0805412371134021 -1.42901703692466e-07 45
0.1 0.416 12 0.5 0.25 0.5 10 3.9856 0.0335051546391753 1 18.16 32.2704529818379 0.408794797132794 0.568298190887919 0.0805412371134021 1.04279453969625e-05 46
0.1 0.416 12 0.5 0.25 1 10 3.9856 0.0335051546391753 1 18.16 27.0080019425308 0.29583040167806 0.596685943711884 0.0805412371134021 -1.60057469056341e-07 47
0.1 0.416 12 0.5 0.25 0.5 10 4.0704 0.0335051546391753 1 18.16 32.6165081240138 0.407386289700792 0.566287557527107 0.0805412371134021 6.52342384710458e-06 48
0.1 0.416 12 0.5 0.25 1 10 4.0704 0.0335051546391753 1 18.16 27.2582758061594 0.294448712809021 0.594511815248679 0.0805412371134021 -1.78437299991341e-07 49
0.1 0.416 12 0.5 0.25 0.5 10 4.1552 0.0335051546391753 1 18.16 32.9613872299963 0.406012342170218 0.564298930092519 0.0805412371134021 3.557426893952e-06 50
0.1 0.416 12 0.5 0.25 1 10 4.1552 0.0335051546391753 1 18.16 27.5073992464842 0.293115976557779 0.592385979939675 0.0805412371134021 -1.98354594416195e-07 51
0.1 0.416 12 0.5 0.25 0.5 10 4.24 0.0335051546391753 1 18.16 33.3051328439285 0.404695617615844 0.562367042026995 0.0805412371134021 1.5303515198406e-06 52
0.1 0.416 12 0.5 0.25 1 10 4.24 0.0335051546391753 1 18.16 27.7554126435414 0.291824056273165 0.590297562762962 0.0805412371134021 -2.20056875055441e-07 53
