# Supplementary material for: A little goes a long way: Weak vaccine transmission facilitates oral vaccination campaigns against zoonotic pathogens
Source: PLoS Negl Trop Dis. 2019 Mar 8;13(3):e0007251. doi: 10.1371/journal.pntd.0007251 (PMC6426267; doi:10.1371/journal.pntd.0007251)
Supplement: S4 Appendix — This zip file contains R scripts that simulate and plot the numerical results presented in the manuscript. (ZIP) [file pntd.0007251.s004.zip › S4_RCode/Figure_S1/Graph_Figure_S1.r]

### Graphs supplementary figure S1.

### Simulation time: < 1 minute.
rm(list = ls(all = TRUE))

###Data name
datname  <- "S1"
filedatname <- paste("Data/SigSolve_", datname,".dat",sep="")
foldname    <- paste("Fig_",datname,sep = "")    #Figure output location
if(!dir.exists(foldname)){dir.create(foldname)}

###Load the steady-state data, names, and npars
ssdat <- read.table(file = filedatname,
      header = TRUE)

npars   <- nrow(ssdat)

###Costs of the vaccination campaign
Cb <- 2.12  #Cost of vaccine bait
Cf <- 18.16 #Cost of 1 km of flight
###Calculate and store the costs associated with each vaccination
###campaign (parameter combination). Also store the flight-line
###distance parameter, 2*L.
nuvals <- 10
ssdat$Cost1 <- with(ssdat, 1/(2*L)*Cf + Cb*sigc*nuvals[1])
#ssdat$Cost2 <- with(ssdat, 1/(2*L)*Cf + Cb*sigc*nuvals[2])
ssdat$FL <- 2*ssdat$L
ssnames <- names(ssdat)

###Choose what to graph
GraphX      <- "FL" #Parameter varied along each subfigure x-axis
GraphY      <- "Rv"    #Parameter varied in each subfigure (multiple lines)

###Text magnification
cex.axlab       <- 0.85    #Axis numbers magnification factor
cex.axtext      <- .85    #Axis text magnification factor
cex.leg         <- 0.65  #Legend magnification factor
cex.title       <- 0.85    #subfigure title magnification factor

###Extract W, X, and Y values
Xvals    <- sort(unique(ssdat[,ssnames == GraphX]))
Yvals    <- sort(unique(ssdat[,ssnames == GraphY]))

#######################
######BUILD FIGURE#####
#######################
###Uncomment "png" or "tiff" to build the corresponding figure type.

filename <- paste(foldname, "/",
	    'Figure_S1',sep="")

#png(file = paste(filename,'.png',sep=''), width = 6,
#height = 3, units = 'in', res = 400)
tiff(file = paste(filename,'.tif',sep=''), width = 5,
height = 2.5, units = 'in', res = 400)
par(mai = c(0.15,0.525,0.1,0.0), oma = c(1.5,0,1,0.4))
layout(matrix(c(1,2),nrow = 1, byrow = TRUE), widths = c(1,1),
heights = c(1),respect=FALSE)

###Loop through subfigure values, plotting each in turn.
for(wi in 1:2){

GraphW = c('sigc','Cost1')[wi]
GraphZ = GraphW

###Define a general Plotting Matrix - this is where
###refined plotting-data values will be stored.
    PlotMat  <- matrix(,ncol = length(Yvals), nrow = length(Xvals))

    ###Loop through y values of within the subfigure
    for(yi in 1:length(Yvals)){
        y     <- Yvals[yi]
        windy <- (ssdat[,ssnames==GraphY]==y)
         ###Make sure some values exist before proceeding
        if(sum(windy) > 0 & sum(!is.na(ssdat[windy,ssnames==GraphZ])
                                ) > 1){
            ###Linearly approximate the function to be graphed,
			###using uploaded data.
            ZXapprox <-
                approxfun(x=ssdat[windy,ssnames %in% GraphX],
                          y=ssdat[windy,ssnames %in% GraphZ])
            PlotMat[,yi]  <- ZXapprox(Xvals)
        }else{PlotMat[,yi] <- NA}
    }

    ###Get vector of colors
    require(RColorBrewer)
    ncols    <- length(Yvals)
    cols     <- colorRampPalette(brewer.pal(9,"Blues"))(10)
    cols     <- cols[c(2,4,6,8)]

    ###Graph PlotMat
    matplot(NA, ylim = c(0,c(1,100)[wi]),xlim = c(0.0,2), xlab = '',ylab = '',
            xaxt='n', yaxt='n',main = '')
    matlines(x = Xvals, PlotMat, type = 'l', lty = 1, col = cols,lwd = 2)

    axis(side = 1, labels = T, at = seq(0,2,by = 0.2),
         cex.axis = cex.axlab, padj = -1.25)
    axis(side = 2, labels = TRUE, cex.axis = cex.axlab, padj = 0.95)

    ###GraphText returns text expressions to be added to the
    ###figure, given different variable names.
    GraphText <- function(GraphMe){
        switch(GraphMe,
               vavgRv0 = bquote('Seroprevalence with R'['0,v']*'= 0'),
               Rvcrit  = bquote('Minimal Vaccine R'[0]~'(R'['0,v']*')'),
               FL = 'Flight-Line Spacing (km)',
               a = 'Rate of Immunity Loss',
               phi = 'Seroprevalence Threshold',
               sigc = bquote(sigma^'*'),
               Cost1 = bquote('$ per km'^2)
               )}

    mtext(side = 1, text = GraphText(GraphX),
          line = 1.25, cex = cex.axtext)
    ###y-axis label appears on left subpanel only.

        mtext(side = 2, text = GraphText(GraphZ),
              line = 1.4,cex = cex.axtext)

    mtext(side = 3, text = c('a) Optimal Vaccination Rate ','b) Total Cost ')[wi],
          line = 0.25,cex = cex.title)

    ###Place legends in the left subfigure
    if(wi==1){
        aboveltext <- as.expression(bquote(underline('Vaccine R'[0])))

        ltext <- paste('R', Yvals)
        ltext <- sapply(X = Yvals, FUN = function(y){
            as.expression(bquote('R'['0,v']~'='~.(y)))})


        yshift <- 0.1
	ypos   <- 0.85
	xpos   <- 0.5
        ##rect(xleft = -0.015, xright = 0.315, ybottom = 0.215 + yshift, ytop = 0.875 + yshift, density = -1, col = 'white')
        text(x = xpos, y = ypos + yshift + 0.025, labels = aboveltext, cex = cex.leg)
        legend(x = xpos - 0.5, y = ypos + yshift,legend = ltext,
               cex = cex.leg, lwd = 2, lty = rev(rep(1,ncols)), col = cols,
               bty = 'n'
               )
##        legend(x = -0.015, y = 0.25, legend = 'ODE model', col = 'red', lty = 3, lwd = 2,
##              cex = cex.leg)
    }

}###End loop through, building 1 panel of the figure per loop

##Add points showing minimum in second graph
mins = apply(X = PlotMat, MARGIN = 2, FUN = which.min)
points(Xvals[mins],diag(PlotMat[mins,]), col = cols)

dev.off()
print('Figure Complete')
