# Supplementary material for: A little goes a long way: Weak vaccine transmission facilitates oral vaccination campaigns against zoonotic pathogens
Source: PLoS Negl Trop Dis. 2019 Mar 8;13(3):e0007251. doi: 10.1371/journal.pntd.0007251 (PMC6426267; doi:10.1371/journal.pntd.0007251)
Supplement: S4 Appendix — This zip file contains R scripts that simulate and plot the numerical results presented in the manuscript. (ZIP) [file pntd.0007251.s004.zip › S4_RCode/Figure_S1/Sim_SigSolve.r]

###*******************************************
###This script solves for the minimal vaccination
###rate that is required to establish herd
###immunity. Data from this simulation are used
###to generate Figure S1.
###*******************************************

###Simulation time: < 1 minute
rm(list = ls(all=TRUE))

###Simulation name
datname  <- "S1"

############################################
############# USER INPUT ###################
############################################
###Specify the parameter sets over which
###simulation occurs.
###All parameter-sets, one for each
###simulation, are stored in rows of the dataframe
###"parmat". In addition to columns for
###parameters, parmat also holds columns for
###errors that are used to check simulation output,
###and simulation outputs.
############################################
parmat <- expand.grid(
       	  k = 0.1, xi = 0.25,
	  d = 0.416, delv = 12,
          phi = c(0.5),
	  Rv = c(0,0.5,1,1.5),
    L = seq(0.1, 1, length.out = 51))


############################################
############### END INPUT ##################
############################################

###Compute non-dimensional parameter values
parmat$dh     <- with(parmat, d/(d+delv))
parmat$Lh     <- 1
parmat$xih    <- with(parmat, xi/L)
parmat$kap    <- with(parmat, k/((d+delv)*L^2))
parmat$TScale <- with(parmat, 1/(d+delv))

###Column for the critical vaccination threshold
parmat$sigc   <- NA

###Make columns for error values
parmat$err1 <- Inf #error in stodes
parmat$err2 <- Inf #error in lsodar
parmat$rooterr <- Inf #error in rootsolving method
ssfudge        <- 1e-4  #Sum differential value considered steady state

npars       <- nrow(parmat)
parmat$npar <- 1:npars
starttime   <- Sys.time()

###Required packages, functions used
require(deSolve)    ###"lsodar"
require(parallel)   ###"mclapply"
require(rootSolve)  ###"stodes"

###############################################
########## SET UP DATA STORAGE ################
###############################################
###Create a text file where, for each parameter
###set, the parameter values, simulation errors,
###and simulation output are saved. The resulting
###data file is stored within the "Data" folder.
###############################################
filedatname <- paste("Data/SigSolve_", datname,".dat",sep="")
	#Write the parameter matrix
	write.table(parmat[1,][-1,], file = filedatname,
      	append = FALSE, row.names = FALSE, col.names = TRUE)

########## SIMULATION FUNCTION ################
###Function sigsolve.fun finds the minimal
###vaccination rate sigma that, for
###the parameter set in the ith row of parmat,
###establishes herd-immunity in the population.
###############################################
sigsolve.fun <- function(i){

      ###Extract a few parameters needed later
      TScale        <- parmat$TScale[i]
      xih           <- parmat$xih[i]
      Lh            <- parmat$Lh[i]
      phi           <- parmat$phi[i]

      ###Define the spatial grid. This is non-dimensional spatial units, that,
      ###over the solution domain, vary from x = 0 to x = 1.
	  xseq  <- ((0:50)/50)^1.5 ###Grid on which solution points are tracked
      Nx    <- length(xseq)
      ###Find edge locations by averaging the solution points (ghost points included)
      GPleft    <- -xseq[2] ###Location of left ghostpoint
      GPright   <- Lh + (Lh-xseq[Nx-1]) ###Location of right ghost point
      eseq <- (c(GPleft,xseq) + c(xseq, GPright ))/2 ###Locations of edges
      dxe <- diff(eseq) ###Distance between edges
      dxp <- diff(c(GPleft,xseq,GPright)) ###Distances between points (including ghost points)


###################################################
###"cfxn" returns the discrepancy between the
###the minimum seroprevalence in a steady state solution,
###for a given parameters, and the desired seroprevalence
###phi. Arguments of cfxn are sigc, the trial value of \sigma,
###and oflag, an option that allows errors to be returned.
###################################################
cfxn <- function(sigc,oflag){

	  ####Convert trial value into non-dimensional form, sighc
      sighc <- sigc*with(parmat[i,], 1/(d+delv))
      pars  <- as.list(c(parmat[i,]))

      ###Indicator of vaccination effort
      vaccdisth <- dnorm(xseq,mean=0,sd=xih) ###Non-dimensional vaccine distribution (not scaled)
      norm      <- sum(vaccdisth*dxe)
      fx        <- 0.5*vaccdisth/norm #Normalize to integrate to 0.5
      vaccdisth <- sighc*fx ###Non-dimensional vaccine distribution (scaled)

      ###Load 2 functions that are used in each simulation:
      ###--"rhs.ode" returns the differentials of the non-dimensional
      ###   PDE system, system 14 of the S2 Appendix.
      ###--"rootfunc" returns the summed absolute values of the differentials.
      ###   used to determine when the system has reached steady state in lsodar.
      source('Tools/mol.jv.r', local = T)

	  ###Set the initial condition for the steady state solver
      S            <- rep(1,Nx)
      Iv           <- rep(0,Nx)
      V            <- rep(0,Nx)
      yinit        <- c(S, Iv, V)

      err1   <- Inf
      err2   <- Inf

	  ###Attempt to use the stodes steady state solver to find the equilibrium
      try({
	       out  <- steady.1D(y = yinit, func = rhs.mol, parms = pars,
                   nspec = 3, pos = TRUE, method = "stodes");
           y    <- out$y;
           err1 <- sum(abs(rhs.mol(0,y,pars)[[1]]));
      },silent=TRUE)

	  ###If the above try() failed, use lsodar to find the steady state.
	  ###Check for failure by assessing whether the deviation from steady
	  ###state, returned by rootfun and stored in the variable "ssfudge",
	  ###is small. If not, stodes failed.
      try({
      if(err1 > ssfudge){
      out          <- lsodar(y = yinit, times = c(0,1000), hmax = 1,
                                        func = rhs.mol, parms = pars,
					                    jactype = "bandint",rootfun = rootfunc,
                                        ynames = FALSE, bandup = 3,
                                        banddown=3, maxsteps = 100000)

           y    <- out[nrow(out),-1]
           err2 <- sum(abs(rhs.mol(0,y,pars)[[1]]));
      }###Check whether stodes worked
      }, silent = T) ###End try()

      ###Store and return the simulation output
      S    <- y[0 + 1:Nx]
      Iv   <- y[1*Nx + 1:Nx]
      V    <- y[2*Nx + 1:Nx]
      sollist  <- data.frame(x = xseq, S = S, Iv = Iv, V=V)
      TVmin  <- min(Iv + V)  ###Store the seroprevalence minimum

	  ###Return difference between the minimal seroprevalence (TVmin), and phi.
	  ###oflag = T allows output of err1 and err2.
      if(!oflag){
	return(min(TVmin - phi))
      }else{
	return(list(min(TVmin-phi), err1 = err1, err2 = err2))
      }
}###End cfxn

######################################
###Use the "uniroot" function to solve for
###the sigc value that brings the minimum of the seroprevalence
###profile to the herd-immunity threshold phi.
######################################
	UpBd <- 50 #upper bound on vaccination effort (artificially imposed)
	###Check if a root exists by checking that the
	###function changes sign between the endpoints.
	cfl <- cfxn(0,F)
	cfu <- cfxn(UpBd,F)
	if(cfl*cfu < 0 & cfl < cfu){
		   rootstuff <- uniroot(f = cfxn, interval = c(0,UpBd),
		   	     	f.lower = cfl, f.upper = cfu, oflag = F,
				extendInt = 'upX')
                   outstuff <- cfxn(rootstuff$root, T)
                   parmat$err1[i] <- outstuff$err1 ###Error from stodes
                   parmat$err2[i] <- outstuff$err2 ###Error from lsodar (if used)
                   parmat$rooterr[i] <-  rootstuff$f.root ###Error from uniroot
                   parmat$sigc[i]   <- rootstuff$root ###Store the root
	}else{
		rootstuff <- list(root = -1)
	}

      ###Write the data by adding a
      ###the data from row i of parmat
      ###to the data file [filedatname]
      	   write.table(parmat[i,], file =
      	   filedatname, append = TRUE,
      	   col.names = FALSE, row.names = FALSE)

      print(paste("npar: ", i, " / ", npars,'; Time: ', Sys.time() - starttime, sep=""))
      return(i)
}###sigsolve.fun

####################################
###Solve for the critical vaccination rate for each
###parameter set in parmat. Mclapply runs
###simulations in parallel, and works on machines
###that are capable of forking. lapply works on all machines.
####################################
resout <- mclapply(X = 1:npars, FUN = sigsolve.fun, mc.cores = detectCores()-2)
#resout <- lapply(X = 1:npars, FUN = mclfun)

###Reorder rows of parmat and resave
ssdat <- read.table(file = filedatname,
      header = TRUE)
ord     <- order(ssdat$npar)
ssdat <- ssdat[ord,]
write.table(ssdat, file = filedatname,
		append = FALSE,col.names = TRUE, row.names = FALSE)
endtime <- Sys.time()
print(paste("Elapsed Time:", endtime - starttime))

###Check if any simulations were not successful
notdone <- which( !((1:npars) %in% ssdat$npar ))
