# Supplementary material for: A little goes a long way: Weak vaccine transmission facilitates oral vaccination campaigns against zoonotic pathogens
Source: PLoS Negl Trop Dis. 2019 Mar 8;13(3):e0007251. doi: 10.1371/journal.pntd.0007251 (PMC6426267; doi:10.1371/journal.pntd.0007251)
Supplement: S4 Appendix — This zip file contains R scripts that simulate and plot the numerical results presented in the manuscript. (ZIP) [file pntd.0007251.s004.zip › S4_RCode/Figure_S1/Data/SigSolve_S1.dat]

"k" "xi" "d" "delv" "phi" "Rv" "L" "dh" "Lh" "xih" "kap" "TScale" "sigc" "err1" "err2" "rooterr" "npar"
0.1 0.25 0.416 12 0.5 0 0.1 0.0335051546391753 1 2.5 0.80541237113402 0.0805412371134021 0.422612720563082 2.26194375729794e-11 Inf -1.23322107359325e-07 1
0.1 0.25 0.416 12 0.5 0.5 0.1 0.0335051546391753 1 2.5 0.80541237113402 0.0805412371134021 0.316950148660986 6.12570445757132e-11 Inf -1.45841176912853e-08 2
0.1 0.25 0.416 12 0.5 1 0.1 0.0335051546391753 1 2.5 0.80541237113402 0.0805412371134021 0.211293367684792 1.45709006318939e-09 Inf -3.06378035164201e-08 3
0.1 0.25 0.416 12 0.5 1.5 0.1 0.0335051546391753 1 2.5 0.80541237113402 0.0805412371134021 0.105622169401555 2.47516477758225e-07 Inf -1.98072199709132e-05 4
0.1 0.25 0.416 12 0.5 0 0.118 0.0335051546391753 1 2.11864406779661 0.578434624485795 0.0805412371134021 0.42261141506446 1.80925378845398e-11 Inf -1.22911098743295e-07 5
0.1 0.25 0.416 12 0.5 0.5 0.118 0.0335051546391753 1 2.11864406779661 0.578434624485795 0.0805412371134021 0.316941711003626 4.74186419296974e-11 Inf -1.46589828053934e-08 6
0.1 0.25 0.416 12 0.5 1 0.118 0.0335051546391753 1 2.11864406779661 0.578434624485795 0.0805412371134021 0.211282260604515 1.13812115981604e-09 Inf -3.04556422303648e-08 7
0.1 0.25 0.416 12 0.5 1.5 0.118 0.0335051546391753 1 2.11864406779661 0.578434624485795 0.0805412371134021 0.10561341966149 2.51743013043176e-07 Inf -1.9958586040314e-05 8
0.1 0.25 0.416 12 0.5 0 0.136 0.0335051546391753 1 1.83823529411765 0.435452190275746 0.0805412371134021 0.422659579035751 1.03011835173028e-11 Inf -1.23097434745478e-07 9
0.1 0.25 0.416 12 0.5 0.5 0.136 0.0335051546391753 1 1.83823529411765 0.435452190275746 0.0805412371134021 0.316967683604255 5.77511510835294e-11 Inf -1.47015598028766e-08 10
0.1 0.25 0.416 12 0.5 1 0.136 0.0335051546391753 1 1.83823529411765 0.435452190275746 0.0805412371134021 0.211291874339747 8.59710126005497e-10 Inf -3.03924748146223e-08 11
0.1 0.25 0.416 12 0.5 1.5 0.136 0.0335051546391753 1 1.83823529411765 0.435452190275746 0.0805412371134021 0.105613715999576 2.58520531214862e-07 Inf -2.00454059873234e-05 12
0.1 0.25 0.416 12 0.5 0 0.154 0.0335051546391753 1 1.62337662337662 0.339607172851248 0.0805412371134021 0.422779275091902 7.41049929753324e-12 Inf -1.24206515961234e-07 13
0.1 0.25 0.416 12 0.5 0.5 0.154 0.0335051546391753 1 1.62337662337662 0.339607172851248 0.0805412371134021 0.317044876798228 5.30985394542327e-11 Inf -1.46875326900719e-08 14
0.1 0.25 0.416 12 0.5 1 0.154 0.0335051546391753 1 1.62337662337662 0.339607172851248 0.0805412371134021 0.211333441312551 6.3350091145109e-10 Inf -3.05291544822062e-08 15
0.1 0.25 0.416 12 0.5 1.5 0.154 0.0335051546391753 1 1.62337662337662 0.339607172851248 0.0805412371134021 0.105628615253423 2.68930520581911e-07 Inf -2.00160120806259e-05 16
0.1 0.25 0.416 12 0.5 0 0.172 0.0335051546391753 1 1.45348837209302 0.272245933996086 0.0805412371134021 0.422995266706726 5.13106224175885e-12 Inf -1.26626632013238e-07 17
0.1 0.25 0.416 12 0.5 0.5 0.172 0.0335051546391753 1 1.45348837209302 0.272245933996086 0.0805412371134021 0.317192616108796 4.76608925936706e-11 Inf -1.45888444103015e-08 18
0.1 0.25 0.416 12 0.5 1 0.172 0.0335051546391753 1 1.45348837209302 0.272245933996086 0.0805412371134021 0.211420240220803 4.6023279978713e-10 Inf -3.09670390441497e-08 19
0.1 0.25 0.416 12 0.5 1.5 0.172 0.0335051546391753 1 1.45348837209302 0.272245933996086 0.0805412371134021 0.105664985828152 2.84579156992898e-07 Inf -1.97232846394502e-05 20
0.1 0.25 0.416 12 0.5 0 0.19 0.0335051546391753 1 1.31578947368421 0.223105919981723 0.0805412371134021 0.423334894182074 6.47680867271738e-12 Inf -1.30829687694511e-07 21
0.1 0.25 0.416 12 0.5 0.5 0.19 0.0335051546391753 1 1.31578947368421 0.223105919981723 0.0805412371134021 0.317432698166942 5.03267323648249e-11 Inf -1.43751248127266e-08 22
0.1 0.25 0.416 12 0.5 1 0.19 0.0335051546391753 1 1.31578947368421 0.223105919981723 0.0805412371134021 0.211567647500923 3.28710909186514e-10 Inf -3.1830483471218e-08 23
0.1 0.25 0.416 12 0.5 1.5 0.19 0.0335051546391753 1 1.31578947368421 0.223105919981723 0.0805412371134021 0.105730780139689 3.07718814967356e-07 Inf -1.92314691184192e-05 24
0.1 0.25 0.416 12 0.5 0 0.208 0.0335051546391753 1 1.20192307692308 0.186162252943329 0.0805412371134021 0.4238279603236 6.63260765754181e-12 Inf -1.37406269307139e-07 25
0.1 0.25 0.416 12 0.5 0.5 0.208 0.0335051546391753 1 1.20192307692308 0.186162252943329 0.0805412371134021 0.317789324618757 5.34754879266686e-11 Inf -1.40161330874911e-08 26
0.1 0.25 0.416 12 0.5 1 0.208 0.0335051546391753 1 1.20192307692308 0.186162252943329 0.0805412371134021 0.211793154782647 2.38523902018617e-10 Inf -3.32794331536768e-08 27
0.1 0.25 0.416 12 0.5 1.5 0.208 0.0335051546391753 1 1.20192307692308 0.186162252943329 0.0805412371134021 0.105835571586394 3.4172987323916e-07 Inf -1.8381440300641e-05 28
0.1 0.25 0.416 12 0.5 0 0.226 0.0335051546391753 1 1.10619469026549 0.157689006800458 0.0805412371134021 0.424506632645522 3.02059419143852e-12 Inf -1.47119622151415e-07 29
0.1 0.25 0.416 12 0.5 0.5 0.226 0.0335051546391753 1 1.10619469026549 0.157689006800458 0.0805412371134021 0.318289024951849 5.49361528490167e-11 Inf -1.34846170896097e-08 30
0.1 0.25 0.416 12 0.5 1 0.226 0.0335051546391753 1 1.10619469026549 0.157689006800458 0.0805412371134021 0.212116357589556 1.73187280488873e-10 Inf -3.55252836037323e-08 31
0.1 0.25 0.416 12 0.5 1.5 0.226 0.0335051546391753 1 1.10619469026549 0.157689006800458 0.0805412371134021 0.105990324816679 3.91737890521882e-07 Inf -1.70612872053e-05 32
0.1 0.25 0.416 12 0.5 0 0.244 0.0335051546391753 1 1.02459016393443 0.13528157268443 0.0805412371134021 0.425405368936938 3.63060623231881e-12 Inf -1.60984632180394e-07 33
0.1 0.25 0.416 12 0.5 0.5 0.244 0.0335051546391753 1 1.02459016393443 0.13528157268443 0.0805412371134021 0.318960580501319 6.04957629130043e-11 Inf -1.27605599975489e-08 34
0.1 0.25 0.416 12 0.5 1 0.244 0.0335051546391753 1 1.02459016393443 0.13528157268443 0.0805412371134021 0.212558923992401 1.28607735572217e-10 Inf -3.88558439867737e-08 35
0.1 0.25 0.416 12 0.5 1.5 0.244 0.0335051546391753 1 1.02459016393443 0.13528157268443 0.0805412371134021 0.106207911546221 4.65793450924595e-07 Inf -1.47553143739487e-05 36
0.1 0.25 0.416 12 0.5 0 0.262 0.0335051546391753 1 0.954198473282443 0.11733179464105 0.0805412371134021 0.42656087299772 2.8522080530724e-12 Inf -1.80380308856254e-07 37
0.1 0.25 0.416 12 0.5 0.5 0.262 0.0335051546391753 1 0.954198473282443 0.11733179464105 0.0805412371134021 0.319834961924684 6.64360112062612e-11 Inf -1.18354428479961e-08 38
0.1 0.25 0.416 12 0.5 1 0.262 0.0335051546391753 1 0.954198473282443 0.11733179464105 0.0805412371134021 0.213144554092257 9.87758486115098e-11 Inf -4.36729171160444e-08 39
0.1 0.25 0.416 12 0.5 1.5 0.262 0.0335051546391753 1 0.954198473282443 0.11733179464105 0.0805412371134021 0.106501620247166 5.75891426813496e-07 Inf -1.19624005961994e-05 40
0.1 0.25 0.416 12 0.5 0 0.28 0.0335051546391753 1 0.892857142857143 0.102731169787503 0.0805412371134021 0.428012087350361 2.73195181754726e-12 Inf -2.0720712051725e-07 41
0.1 0.25 0.416 12 0.5 0.5 0.28 0.0335051546391753 1 0.892857142857143 0.102731169787503 0.0805412371134021 0.320945291672314 7.50544001948406e-11 Inf -1.07165790130814e-08 42
0.1 0.25 0.416 12 0.5 1 0.28 0.0335051546391753 1 0.892857142857143 0.102731169787503 0.0805412371134021 0.2138989422017 7.81037370195525e-11 Inf -5.05482513624145e-08 43
0.1 0.25 0.416 12 0.5 1.5 0.28 0.0335051546391753 1 0.892857142857143 0.102731169787503 0.0805412371134021 0.106887328489773 7.40496453509321e-07 Inf -8.15986809521441e-06 44
0.1 0.25 0.416 12 0.5 0 0.298 0.0335051546391753 1 0.838926174496644 0.0906955059607698 0.0805412371134021 0.42980022981414 3.39778205571406e-12 Inf -2.44103429303255e-07 45
0.1 0.25 0.416 12 0.5 0.5 0.298 0.0335051546391753 1 0.838926174496644 0.0906955059607698 0.0805412371134021 0.322326841890817 8.50758560821951e-11 Inf -9.43052314017478e-09 46
0.1 0.25 0.416 12 0.5 1 0.298 0.0335051546391753 1 0.838926174496644 0.0906955059607698 0.0805412371134021 0.214849753694058 6.5024747739062e-11 Inf -6.03034762125532e-08 47
0.1 0.25 0.416 12 0.5 1.5 0.298 0.0335051546391753 1 0.838926174496644 0.0906955059607698 0.0805412371134021 0.107382136476252 1.97009075719734e-12 Inf -3.43336708025221e-06 48
0.1 0.25 0.416 12 0.5 0 0.316 0.0335051546391753 1 0.791139240506329 0.0806573837459963 0.0805412371134021 0.431968881048079 1.38084682577144e-12 Inf -2.94737589279226e-07 49
0.1 0.25 0.416 12 0.5 0.5 0.316 0.0335051546391753 1 0.791139240506329 0.0806573837459963 0.0805412371134021 0.324017077131655 9.69814280965542e-11 Inf -8.02393035348459e-09 50
0.1 0.25 0.416 12 0.5 1 0.316 0.0335051546391753 1 0.791139240506329 0.0806573837459963 0.0805412371134021 0.216026627998804 6.2446546197914e-11 Inf -7.41247475621876e-08 51
0.1 0.25 0.416 12 0.5 1.5 0.316 0.0335051546391753 1 0.791139240506329 0.0806573837459963 0.0805412371134021 0.10800140512474 3.42779103712498e-12 Inf -7.16274606293865e-09 52
0.1 0.25 0.416 12 0.5 0 0.334 0.0335051546391753 1 0.748502994011976 0.0721980324800119 0.0805412371134021 0.434564130589028 2.07142983321695e-12 Inf -3.6419239740626e-07 53
0.1 0.25 0.416 12 0.5 0.5 0.334 0.0335051546391753 1 0.748502994011976 0.0721980324800119 0.0805412371134021 0.326055750422151 1.10427084143438e-10 Inf -6.56168619439512e-09 54
0.1 0.25 0.416 12 0.5 1 0.334 0.0335051546391753 1 0.748502994011976 0.0721980324800119 0.0805412371134021 0.217461218456487 7.36872611539763e-11 Inf -9.37155846258975e-08 55
0.1 0.25 0.416 12 0.5 1.5 0.334 0.0335051546391753 1 0.748502994011976 0.0721980324800119 0.0805412371134021 0.108762869003508 5.29502656998471e-12 Inf -9.23006315822761e-09 56
0.1 0.25 0.416 12 0.5 0 0.352 0.0335051546391753 1 0.710227272727273 0.0650029354285593 0.0805412371134021 0.437634789591559 3.06515056391898e-12 Inf -4.5945399856917e-07 57
0.1 0.25 0.416 12 0.5 0.5 0.352 0.0335051546391753 1 0.710227272727273 0.0650029354285593 0.0805412371134021 0.328485060826816 1.23707525126471e-10 Inf -5.12089926019144e-09 58
0.1 0.25 0.416 12 0.5 1 0.352 0.0335051546391753 1 0.710227272727273 0.0650029354285593 0.0805412371134021 0.219187278906936 9.47387151367662e-11 Inf -1.21507519046382e-07 59
0.1 0.25 0.416 12 0.5 1.5 0.352 0.0335051546391753 1 0.710227272727273 0.0650029354285593 0.0805412371134021 0.109691627052448 5.91232618418758e-12 Inf -1.22484817843826e-08 60
0.1 0.25 0.416 12 0.5 0 0.37 0.0335051546391753 1 0.675675675675676 0.0588321673582192 0.0805412371134021 0.44123267948254 2.97433258578117e-12 Inf -5.90004478995265e-07 61
0.1 0.25 0.416 12 0.5 0.5 0.37 0.0335051546391753 1 0.675675675675676 0.0588321673582192 0.0805412371134021 0.33134988064747 1.36140912779248e-10 Inf -3.78140740942001e-09 62
0.1 0.25 0.416 12 0.5 1 0.37 0.0335051546391753 1 0.675675675675676 0.0588321673582192 0.0805412371134021 0.221240806241489 1.29567525111729e-10 Inf -1.60915633762304e-07 63
0.1 0.25 0.416 12 0.5 1.5 0.37 0.0335051546391753 1 0.675675675675676 0.0588321673582192 0.0805412371134021 0.110810694548033 4.66068156290689e-12 Inf -1.66592083461481e-08 64
0.1 0.25 0.416 12 0.5 0 0.388 0.0335051546391753 1 0.644329896907216 0.0535001309340804 0.0805412371134021 0.445413007148653 2.12392256560001e-12 Inf -7.68491461689003e-07 65
0.1 0.25 0.416 12 0.5 0.5 0.388 0.0335051546391753 1 0.644329896907216 0.0535001309340804 0.0805412371134021 0.334693657872707 1.49482147146496e-10 Inf -2.74148681433939e-06 66
0.1 0.25 0.416 12 0.5 1 0.388 0.0335051546391753 1 0.644329896907216 0.0535001309340804 0.0805412371134021 0.223660247725237 1.82867452083735e-10 Inf -2.16636104166668e-07 67
0.1 0.25 0.416 12 0.5 1.5 0.388 0.0335051546391753 1 0.644329896907216 0.0535001309340804 0.0805412371134021 0.112144791719787 1.02135378635473e-07 Inf -1.94487536631094e-08 68
0.1 0.25 0.416 12 0.5 0 0.406 0.0335051546391753 1 0.615763546798029 0.0488614362841867 0.0805412371134021 0.450234839166286 2.9265704443171e-12 Inf -1.01140410840861e-06 69
0.1 0.25 0.416 12 0.5 0.5 0.406 0.0335051546391753 1 0.615763546798029 0.0488614362841867 0.0805412371134021 0.338565598785309 1.5986105494914e-10 Inf -9.31448682067737e-06 70
0.1 0.25 0.416 12 0.5 1 0.406 0.0335051546391753 1 0.615763546798029 0.0488614362841867 0.0805412371134021 0.226486781901833 2.70707718394436e-10 Inf -2.94943403589265e-07 71
0.1 0.25 0.416 12 0.5 1.5 0.406 0.0335051546391753 1 0.615763546798029 0.0488614362841867 0.0805412371134021 0.11372061111699 1.25281628300666e-08 Inf -2.66656597358583e-08 72
0.1 0.25 0.416 12 0.5 0 0.424 0.0335051546391753 1 0.589622641509434 0.0448008839407941 0.0805412371134021 0.455761690064004 1.70899752682807e-12 Inf -1.33961844644981e-06 73
0.1 0.25 0.416 12 0.5 0.5 0.424 0.0335051546391753 1 0.589622641509434 0.0448008839407941 0.0805412371134021 0.34302756904949 1.70062243801117e-10 Inf -1.54172066557656e-05 74
0.1 0.25 0.416 12 0.5 1 0.424 0.0335051546391753 1 0.589622641509434 0.0448008839407941 0.0805412371134021 0.229764682345193 4.12154548337651e-10 Inf -4.03907611357113e-07 75
0.1 0.25 0.416 12 0.5 1.5 0.424 0.0335051546391753 1 0.589622641509434 0.0448008839407941 0.0805412371134021 0.11556678720208 1.14688473995539e-09 Inf -4.58467340758162e-08 76
0.1 0.25 0.416 12 0.5 0 0.442 0.0335051546391753 1 0.565610859728507 0.0412262428663428 0.0805412371134021 0.462062242804587 1.44741857388553e-12 Inf -1.77858571931422e-06 77
0.1 0.25 0.416 12 0.5 0.5 0.442 0.0335051546391753 1 0.565610859728507 0.0412262428663428 0.0805412371134021 0.348200608577363 1.78712235981981e-10 Inf 1.50805348015925e-05 78
0.1 0.25 0.416 12 0.5 1 0.442 0.0335051546391753 1 0.565610859728507 0.0412262428663428 0.0805412371134021 0.233541774532112 6.48155593432898e-10 Inf -5.53398667835214e-07 79
0.1 0.25 0.416 12 0.5 1.5 0.442 0.0335051546391753 1 0.565610859728507 0.0412262428663428 0.0805412371134021 0.117714427154237 2.84657353244455e-10 Inf -6.44556578666133e-08 80
0.1 0.25 0.416 12 0.5 0 0.46 0.0335051546391753 1 0.543478260869565 0.0380629664997174 0.0805412371134021 0.469211223738167 1.37203443051348e-12 Inf -2.35783106738996e-06 81
0.1 0.25 0.416 12 0.5 0.5 0.46 0.0335051546391753 1 0.543478260869565 0.0380629664997174 0.0805412371134021 0.354027833477066 1.87244712790413e-10 Inf 9.88741076157762e-06 82
0.1 0.25 0.416 12 0.5 1 0.46 0.0335051546391753 1 0.543478260869565 0.0380629664997174 0.0805412371134021 0.237869997739812 1.04427638064619e-09 Inf -7.54677583147956e-07 83
0.1 0.25 0.416 12 0.5 1.5 0.46 0.0335051546391753 1 0.543478260869565 0.0380629664997174 0.0805412371134021 0.120197309988886 4.92584554742659e-10 Inf -9.0198922275686e-08 84
0.1 0.25 0.416 12 0.5 0 0.478 0.0335051546391753 1 0.523012552301255 0.0352502744670971 0.0805412371134021 0.47729045938958 1.06219373574579e-12 Inf -3.10932357533433e-06 85
0.1 0.25 0.416 12 0.5 0.5 0.478 0.0335051546391753 1 0.523012552301255 0.0352502744670971 0.0805412371134021 0.360641478099964 1.91351766029579e-10 Inf 5.79962241598064e-06 86
0.1 0.25 0.416 12 0.5 1 0.478 0.0335051546391753 1 0.523012552301255 0.0352502744670971 0.0805412371134021 0.242806086205646 1.72295371546338e-09 Inf -1.01932291285411e-06 87
0.1 0.25 0.416 12 0.5 1.5 0.478 0.0335051546391753 1 0.523012552301255 0.0352502744670971 0.0805412371134021 0.123052359337699 1.40413009344642e-09 Inf -1.24535642243018e-07 88
0.1 0.25 0.416 12 0.5 0 0.496 0.0335051546391753 1 0.504032258064516 0.0327382109754659 0.0805412371134021 0.486390148807102 1.93089988442807e-12 Inf -4.06420405690833e-06 89
0.1 0.25 0.416 12 0.5 0.5 0.496 0.0335051546391753 1 0.504032258064516 0.0327382109754659 0.0805412371134021 0.368119753665152 1.95988652390566e-10 Inf 2.88799230696579e-06 90
0.1 0.25 0.416 12 0.5 1 0.496 0.0335051546391753 1 0.504032258064516 0.0327382109754659 0.0805412371134021 0.248412386938339 2.87166420850915e-09 Inf -1.3572121186356e-06 91
0.1 0.25 0.416 12 0.5 1.5 0.496 0.0335051546391753 1 0.504032258064516 0.0327382109754659 0.0805412371134021 0.126320261371961 4.10490533578334e-09 Inf -9.27570390496513e-08 92
0.1 0.25 0.416 12 0.5 0 0.514 0.0335051546391753 1 0.486381322957198 0.0304854112527828 0.0805412371134021 0.496610393046677 1.51972358308772e-12 Inf -5.24736147838878e-06 93
0.1 0.25 0.416 12 0.5 0.5 0.514 0.0335051546391753 1 0.486381322957198 0.0304854112527828 0.0805412371134021 0.37654908693104 1.98657264249835e-10 Inf 1.09826402461266e-06 94
0.1 0.25 0.416 12 0.5 1 0.514 0.0335051546391753 1 0.486381322957198 0.0304854112527828 0.0805412371134021 0.254757835521208 4.84623449356625e-09 Inf -1.77333587597639e-06 95
0.1 0.25 0.416 12 0.5 1.5 0.514 0.0335051546391753 1 0.486381322957198 0.0304854112527828 0.0805412371134021 0.13004582345738 1.04501685221914e-08 Inf -5.53746711817737e-08 96
0.1 0.25 0.416 12 0.5 0 0.532 0.0335051546391753 1 0.469924812030075 0.0284573877527708 0.0805412371134021 0.508063032942541 1.50296441958631e-12 Inf -6.6694955837554e-06 97
0.1 0.25 0.416 12 0.5 0.5 0.532 0.0335051546391753 1 0.469924812030075 0.0284573877527708 0.0805412371134021 0.386025573130977 1.99900422603871e-10 Inf 2.42543908846038e-07 98
0.1 0.25 0.416 12 0.5 1 0.532 0.0335051546391753 1 0.469924812030075 0.0284573877527708 0.0805412371134021 0.261919348432094 8.19474207588988e-09 Inf -2.12647619124429e-06 99
0.1 0.25 0.416 12 0.5 1.5 0.532 0.0335051546391753 1 0.469924812030075 0.0284573877527708 0.0805412371134021 0.134278943565304 2.22892279581194e-08 Inf -3.04076818169463e-08 100
0.1 0.25 0.416 12 0.5 0 0.55 0.0335051546391753 1 0.454545454545455 0.0266252023515379 0.0805412371134021 0.520873857880915 8.13215814132739e-13 Inf -8.31666205630688e-06 101
0.1 0.25 0.416 12 0.5 0.5 0.55 0.0335051546391753 1 0.454545454545455 0.0266252023515379 0.0805412371134021 0.396666183177885 1.99416623838933e-10 Inf 4.60630365139991e-06 102
0.1 0.25 0.416 12 0.5 1 0.55 0.0335051546391753 1 0.454545454545455 0.0266252023515379 0.0805412371134021 0.269984891248101 1.38898834569495e-08 Inf -1.19125568592837e-06 103
0.1 0.25 0.416 12 0.5 1.5 0.55 0.0335051546391753 1 0.454545454545455 0.0266252023515379 0.0805412371134021 0.139075475190336 3.8129101530629e-08 Inf -1.51090555622346e-08 104
0.1 0.25 0.416 12 0.5 0 0.568 0.0335051546391753 1 0.440140845070423 0.024964428285993 0.0805412371134021 0.535185262104304 6.57791529579121e-13 Inf -1.01379329328632e-05 105
0.1 0.25 0.416 12 0.5 0.5 0.568 0.0335051546391753 1 0.440140845070423 0.024964428285993 0.0805412371134021 0.408584662514278 1.98228782347099e-10 Inf 9.78904612036757e-06 106
0.1 0.25 0.416 12 0.5 1 0.568 0.0335051546391753 1 0.440140845070423 0.024964428285993 0.0805412371134021 0.279048249170848 2.23704016907855e-08 Inf -6.11312700793398e-07 107
0.1 0.25 0.416 12 0.5 1.5 0.568 0.0335051546391753 1 0.440140845070423 0.024964428285993 0.0805412371134021 0.144498248099962 5.32016364573895e-08 Inf -6.57058113473497e-09 108
0.1 0.25 0.416 12 0.5 0 0.586 0.0335051546391753 1 0.426621160409556 0.023454331766649 0.0805412371134021 0.551162795436419 1.41511628803936e-12 Inf -1.0718493630435e-05 109
0.1 0.25 0.416 12 0.5 0.5 0.586 0.0335051546391753 1 0.426621160409556 0.023454331766649 0.0805412371134021 0.42188409392254 1.94498557884448e-10 Inf -1.71563666051533e-08 110
0.1 0.25 0.416 12 0.5 1 0.586 0.0335051546391753 1 0.426621160409556 0.023454331766649 0.0805412371134021 0.289218722175675 3.35471581677099e-08 Inf -2.82267070494946e-07 111
0.1 0.25 0.416 12 0.5 1.5 0.586 0.0335051546391753 1 0.426621160409556 0.023454331766649 0.0805412371134021 0.15060888297996 6.31330629788374e-08 Inf -5.87874966745394e-06 112
0.1 0.25 0.416 12 0.5 0 0.604 0.0335051546391753 1 0.413907284768212 0.022077221698994 0.0805412371134021 0.569004442417699 8.99982345592409e-13 Inf -5.56118904160297e-06 113
0.1 0.25 0.416 12 0.5 0.5 0.604 0.0335051546391753 1 0.413907284768212 0.022077221698994 0.0805412371134021 0.436775388256009 1.8987650774599e-10 Inf -1.2806314714231e-07 114
0.1 0.25 0.416 12 0.5 1 0.604 0.0335051546391753 1 0.413907284768212 0.022077221698994 0.0805412371134021 0.300620524546784 4.86235028091669e-08 Inf -1.14348120971997e-07 115
0.1 0.25 0.416 12 0.5 1.5 0.604 0.0335051546391753 1 0.413907284768212 0.022077221698994 0.0805412371134021 0.157546187995714 6.36191033742683e-08 Inf 1.77247459656193e-05 116
0.1 0.25 0.416 12 0.5 0 0.622 0.0335051546391753 1 0.401929260450161 0.0208179291760326 0.0805412371134021 0.588903794154121 1.14411344981358e-12 Inf -2.61103300241983e-06 117
0.1 0.25 0.416 12 0.5 0.5 0.622 0.0335051546391753 1 0.401929260450161 0.0208179291760326 0.0805412371134021 0.453417830878455 1.83925394879603e-10 Inf -4.70549568809542e-07 118
0.1 0.25 0.416 12 0.5 1 0.622 0.0335051546391753 1 0.401929260450161 0.0208179291760326 0.0805412371134021 0.313395492754116 6.89753944837015e-08 Inf -3.91476527861201e-08 119
0.1 0.25 0.416 12 0.5 1.5 0.622 0.0335051546391753 1 0.401929260450161 0.0208179291760326 0.0805412371134021 0.165299421889663 5.69185432744423e-08 Inf 8.44920018072681e-06 120
0.1 0.25 0.416 12 0.5 0 0.64 0.0335051546391753 1 0.390625 0.0196633879671392 0.0805412371134021 0.611109533284373 7.09810682453238e-13 Inf -1.08356400790877e-06 121
0.1 0.25 0.416 12 0.5 0.5 0.64 0.0335051546391753 1 0.390625 0.0196633879671392 0.0805412371134021 0.472019020173665 1.75675050027857e-10 Inf -1.20459053754018e-06 122
0.1 0.25 0.416 12 0.5 1 0.64 0.0335051546391753 1 0.390625 0.0196633879671392 0.0805412371134021 0.327706333368463 9.61367259150886e-08 Inf -1.06734207028225e-08 123
0.1 0.25 0.416 12 0.5 1.5 0.64 0.0335051546391753 1 0.390625 0.0196633879671392 0.0805412371134021 0.174034130365694 4.54582581473073e-08 Inf 3.24621824332461e-06 124
0.1 0.25 0.416 12 0.5 0 0.658 0.0335051546391753 1 0.379939209726444 0.0186022942123137 0.0805412371134021 0.635910354892601 8.5643731689844e-13 Inf -3.84081828008753e-07 125
0.1 0.25 0.416 12 0.5 0.5 0.658 0.0335051546391753 1 0.379939209726444 0.0186022942123137 0.0805412371134021 0.492819301989974 1.65841946946077e-10 Inf -2.45420503008908e-06 126
0.1 0.25 0.416 12 0.5 1 0.658 0.0335051546391753 1 0.379939209726444 0.0186022942123137 0.0805412371134021 0.343740528535095 1.31837876703352e-07 Inf -2.08861333783616e-09 127
0.1 0.25 0.416 12 0.5 1.5 0.658 0.0335051546391753 1 0.379939209726444 0.0186022942123137 0.0805412371134021 0.183870216515487 2.85113748686727e-08 Inf 8.58676619586163e-07 128
0.1 0.25 0.416 12 0.5 0 0.676 0.0335051546391753 1 0.369822485207101 0.0176248286810253 0.0805412371134021 0.663643036771 1.06918900816266e-12 Inf -1.10279583409589e-07 129
0.1 0.25 0.416 12 0.5 0.5 0.676 0.0335051546391753 1 0.369822485207101 0.0176248286810253 0.0805412371134021 0.516098392682041 1.53109100051174e-10 Inf -4.23933025583967e-06 130
0.1 0.25 0.416 12 0.5 1 0.676 0.0335051546391753 1 0.369822485207101 0.0176248286810253 0.0805412371134021 0.361739087526824 1.77972122220905e-07 Inf 9.3588049788762e-06 131
0.1 0.25 0.416 12 0.5 1.5 0.676 0.0335051546391753 1 0.369822485207101 0.0176248286810253 0.0805412371134021 0.194928653986332 4.90628544735916e-12 Inf -8.07881799946841e-06 132
0.1 0.25 0.416 12 0.5 0 0.694 0.0335051546391753 1 0.360230547550432 0.0167224287871758 0.0805412371134021 0.694702346446097 6.77908250368287e-13 Inf -2.34565413204102e-08 133
0.1 0.25 0.416 12 0.5 0.5 0.694 0.0335051546391753 1 0.360230547550432 0.0167224287871758 0.0805412371134021 0.542183440532585 1.38994964843375e-10 Inf -6.41488982894289e-06 134
0.1 0.25 0.416 12 0.5 1 0.694 0.0335051546391753 1 0.360230547550432 0.0167224287871758 0.0805412371134021 0.381887070560937 2.36496577394468e-07 Inf 1.83562640321266e-06 135
0.1 0.25 0.416 12 0.5 1.5 0.694 0.0335051546391753 1 0.360230547550432 0.0167224287871758 0.0805412371134021 0.207422709561577 8.17767277505599e-11 Inf 1.55767051368549e-07 136
0.1 0.25 0.416 12 0.5 0 0.712 0.0335051546391753 1 0.351123595505618 0.0158876004279372 0.0805412371134021 0.729553169124595 3.62306105256005e-13 Inf -3.11606779268558e-09 137
0.1 0.25 0.416 12 0.5 0.5 0.712 0.0335051546391753 1 0.351123595505618 0.0158876004279372 0.0805412371134021 0.571468448689151 1.22970095044195e-10 Inf -5.85494604810055e-06 138
0.1 0.25 0.416 12 0.5 1 0.712 0.0335051546391753 1 0.351123595505618 0.0158876004279372 0.0805412371134021 0.404521360857668 3.0951284496223e-07 Inf -4.81847224587106e-06 139
0.1 0.25 0.416 12 0.5 1.5 0.712 0.0335051546391753 1 0.351123595505618 0.0158876004279372 0.0805412371134021 0.221486465144909 9.51007501914791e-12 Inf -4.16977424810838e-09 140
0.1 0.25 0.416 12 0.5 0 0.73 0.0335051546391753 1 0.342465753424658 0.0151137618902987 0.0805412371134021 0.768717020308975 5.3390972198919e-13 Inf -6.61522182399121e-06 141
0.1 0.25 0.416 12 0.5 0.5 0.73 0.0335051546391753 1 0.342465753424658 0.0151137618902987 0.0805412371134021 0.604410367925199 1.06149019261925e-10 Inf -1.71953115957191e-06 142
0.1 0.25 0.416 12 0.5 1 0.73 0.0335051546391753 1 0.342465753424658 0.0151137618902987 0.0805412371134021 0.430021171568737 9.52599978065738e-13 Inf -1.25740001744035e-09 143
0.1 0.25 0.416 12 0.5 1.5 0.73 0.0335051546391753 1 0.342465753424658 0.0151137618902987 0.0805412371134021 0.237357999007848 1.63476824500963e-07 Inf 4.99508544526961e-08 144
0.1 0.25 0.416 12 0.5 0 0.748 0.0335051546391753 1 0.334224598930481 0.0143951137281238 0.0805412371134021 0.812934153785349 5.23142727054671e-13 Inf 5.58670025463393e-07 145
0.1 0.25 0.416 12 0.5 0.5 0.748 0.0335051546391753 1 0.334224598930481 0.0143951137281238 0.0805412371134021 0.641520528821941 9.4553443200085e-11 Inf -3.98490681785546e-07 146
0.1 0.25 0.416 12 0.5 1 0.748 0.0335051546391753 1 0.334224598930481 0.0143951137281238 0.0805412371134021 0.458742597741902 8.98565076512536e-13 Inf -9.23947007236414e-08 147
0.1 0.25 0.416 12 0.5 1.5 0.748 0.0335051546391753 1 0.334224598930481 0.0143951137281238 0.0805412371134021 0.255294140540733 2.59196961106128e-07 Inf -7.7398893960634e-09 148
0.1 0.25 0.416 12 0.5 0 0.766 0.0335051546391753 1 0.326370757180157 0.0137265297863852 0.0805412371134021 0.86286667743943 7.7011487464862e-13 Inf -4.47421336924325e-06 149
0.1 0.25 0.416 12 0.5 0.5 0.766 0.0335051546391753 1 0.326370757180157 0.0137265297863852 0.0805412371134021 0.683437665406189 8.95629317237967e-11 Inf -6.54425789670121e-08 150
0.1 0.25 0.416 12 0.5 1 0.766 0.0335051546391753 1 0.326370757180157 0.0137265297863852 0.0805412371134021 0.491177488289336 6.58597308633713e-13 Inf -5.73735868925063e-07 151
0.1 0.25 0.416 12 0.5 1.5 0.766 0.0335051546391753 1 0.326370757180157 0.0137265297863852 0.0805412371134021 0.27559723125051 5.65543358671539e-12 Inf -2.91377983963059e-07 152
0.1 0.25 0.416 12 0.5 0 0.784 0.0335051546391753 1 0.318877551020408 0.0131034655341202 0.0805412371134021 0.919547711345236 4.92169239391105e-13 Inf -1.28554221268118e-07 153
0.1 0.25 0.416 12 0.5 0.5 0.784 0.0335051546391753 1 0.318877551020408 0.0131034655341202 0.0805412371134021 0.730917768983085 9.72360317263998e-11 Inf -6.14428291578761e-09 154
0.1 0.25 0.416 12 0.5 1 0.784 0.0335051546391753 1 0.318877551020408 0.0131034655341202 0.0805412371134021 0.527891123344579 9.64869677211322e-13 Inf -1.67600839973137e-06 155
0.1 0.25 0.416 12 0.5 1.5 0.784 0.0335051546391753 1 0.318877551020408 0.0131034655341202 0.0805412371134021 0.298624291016747 5.97369376187373e-13 Inf -6.25962725542273e-08 156
0.1 0.25 0.416 12 0.5 0 0.802 0.0335051546391753 1 0.311720698254364 0.0125218806340449 0.0805412371134021 0.984014454741172 3.46877474660667e-13 Inf -1.07772753715762e-06 157
0.1 0.25 0.416 12 0.5 0.5 0.802 0.0335051546391753 1 0.311720698254364 0.0125218806340449 0.0805412371134021 0.784841908303004 1.72343102029099e-10 Inf -3.55575642196904e-06 158
0.1 0.25 0.416 12 0.5 1 0.802 0.0335051546391753 1 0.311720698254364 0.0125218806340449 0.0805412371134021 0.569556843440377 1.20794867164431e-12 Inf -3.27365113916844e-06 159
0.1 0.25 0.416 12 0.5 1.5 0.802 0.0335051546391753 1 0.311720698254364 0.0125218806340449 0.0805412371134021 0.324793789211825 1.00685692422386e-12 Inf -1.87545582286397e-07 160
0.1 0.25 0.416 12 0.5 0 0.82 0.0335051546391753 1 0.304878048780488 0.0119781732768296 0.0805412371134021 1.05761916166239 3.09258695041503e-13 Inf -3.48336497990598e-06 161
0.1 0.25 0.416 12 0.5 0.5 0.82 0.0335051546391753 1 0.304878048780488 0.0119781732768296 0.0805412371134021 0.846346235500404 3.36131100384107e-10 Inf 2.1351648882284e-07 162
0.1 0.25 0.416 12 0.5 1 0.82 0.0335051546391753 1 0.304878048780488 0.0119781732768296 0.0805412371134021 0.616999078001748 1.01305595856527e-12 Inf -1.04510088666521e-06 163
0.1 0.25 0.416 12 0.5 1.5 0.82 0.0335051546391753 1 0.304878048780488 0.0119781732768296 0.0805412371134021 0.354606813244819 1.14315234032297e-07 Inf -8.32416469087605e-10 164
0.1 0.25 0.416 12 0.5 0 0.838 0.0335051546391753 1 0.298329355608592 0.0114691242806492 0.0805412371134021 1.14202602557614 3.32622384496828e-13 Inf 7.57778678139864e-07 165
0.1 0.25 0.416 12 0.5 0.5 0.838 0.0335051546391753 1 0.298329355608592 0.0114691242806492 0.0805412371134021 0.91666068686555 6.21684388430604e-10 Inf -7.52492718136821e-09 166
0.1 0.25 0.416 12 0.5 1 0.838 0.0335051546391753 1 0.298329355608592 0.0114691242806492 0.0805412371134021 0.671156082627398 1.4308177039013e-12 Inf -1.39894974937604e-07 167
0.1 0.25 0.416 12 0.5 1.5 0.838 0.0335051546391753 1 0.298329355608592 0.0114691242806492 0.0805412371134021 0.388667001247909 1.75886194746754e-07 Inf 2.41370675302388e-06 168
0.1 0.25 0.416 12 0.5 0 0.856 0.0335051546391753 1 0.292056074766355 0.0109918493309189 0.0805412371134021 1.23908260414722 4.05661181729355e-13 Inf 5.06484503226545e-08 169
0.1 0.25 0.416 12 0.5 0.5 0.856 0.0335051546391753 1 0.292056074766355 0.0109918493309189 0.0805412371134021 0.997358372727891 1.12591298697534e-09 Inf -3.99855135557736e-07 170
0.1 0.25 0.416 12 0.5 1 0.856 0.0335051546391753 1 0.292056074766355 0.0109918493309189 0.0805412371134021 0.733182495757218 1.39667791221321e-12 Inf -1.01008157393778e-08 171
0.1 0.25 0.416 12 0.5 1.5 0.856 0.0335051546391753 1 0.292056074766355 0.0109918493309189 0.0805412371134021 0.427652401524476 4.49884313830085e-12 Inf 4.67505595347362e-08 172
0.1 0.25 0.416 12 0.5 0 0.874 0.0335051546391753 1 0.28604118993135 0.0105437580331627 0.0805412371134021 1.35114250385383 4.72498342535266e-13 Inf -1.02728788925477e-06 173
0.1 0.25 0.416 12 0.5 0.5 0.874 0.0335051546391753 1 0.28604118993135 0.0105437580331627 0.0805412371134021 1.090299068665 1.99332125501786e-09 Inf -2.02125147202858e-06 174
0.1 0.25 0.416 12 0.5 1 0.874 0.0335051546391753 1 0.28604118993135 0.0105437580331627 0.0805412371134021 0.804461361721056 1.55237324730995e-12 Inf -1.02155023634642e-06 175
0.1 0.25 0.416 12 0.5 1.5 0.874 0.0335051546391753 1 0.28604118993135 0.0105437580331627 0.0805412371134021 0.472443837652945 1.29240455776572e-08 Inf 9.55554302350947e-10 176
0.1 0.25 0.416 12 0.5 0 0.892 0.0335051546391753 1 0.280269058295964 0.0101225186904776 0.0805412371134021 1.48102663028245 4.2265431605959e-13 Inf -7.70777962011415e-08 177
0.1 0.25 0.416 12 0.5 0.5 0.892 0.0335051546391753 1 0.280269058295964 0.0101225186904776 0.0805412371134021 1.1977935839922 3.3736322082277e-09 Inf 1.51876966958397e-06 178
0.1 0.25 0.416 12 0.5 1 0.892 0.0335051546391753 1 0.280269058295964 0.0101225186904776 0.0805412371134021 0.886688122573538 1.72914373791633e-12 Inf 8.46903317475167e-08 179
0.1 0.25 0.416 12 0.5 1.5 0.892 0.0335051546391753 1 0.280269058295964 0.0101225186904776 0.0805412371134021 0.52405277301911 4.48013963514488e-09 Inf -1.21586704149301e-07 180
0.1 0.25 0.416 12 0.5 0 0.91 0.0335051546391753 1 0.274725274725275 0.00972602790887599 0.0805412371134021 1.63207042364039 4.39534476523451e-13 Inf -2.0138010703441e-09 181
0.1 0.25 0.416 12 0.5 0.5 0.91 0.0335051546391753 1 0.274725274725275 0.00972602790887599 0.0805412371134021 1.32244633354942 5.3692407898237e-09 Inf -1.86347506975215e-06 182
0.1 0.25 0.416 12 0.5 1 0.91 0.0335051546391753 1 0.274725274725275 0.00972602790887599 0.0805412371134021 0.981858886611201 1.68653329149504e-12 Inf -2.49566437515725e-08 183
0.1 0.25 0.416 12 0.5 1.5 0.91 0.0335051546391753 1 0.274725274725275 0.00972602790887599 0.0805412371134021 0.583709129925765 4.80223396638613e-09 Inf -5.36352940061491e-07 184
0.1 0.25 0.416 12 0.5 0 0.928 0.0335051546391753 1 0.269396551724138 0.00935238428877012 0.0805412371134021 1.80834108326598 1.83991277075135e-13 Inf 7.7606384929485e-07 185
0.1 0.25 0.416 12 0.5 0.5 0.928 0.0335051546391753 1 0.269396551724138 0.00935238428877012 0.0805412371134021 1.46766082987489 7.95019423514495e-09 Inf -1.33369444432763e-07 186
0.1 0.25 0.416 12 0.5 1 0.928 0.0335051546391753 1 0.269396551724138 0.00935238428877012 0.0805412371134021 1.09242172561717 8.22258060251269e-13 Inf -6.0354445458044e-07 187
0.1 0.25 0.416 12 0.5 1.5 0.928 0.0335051546391753 1 0.269396551724138 0.00935238428877012 0.0805412371134021 0.652910357037431 2.87848920827588e-09 Inf -1.80555779827341e-07 188
0.1 0.25 0.416 12 0.5 0 0.946 0.0335051546391753 1 0.264270613107822 0.00899986558664747 0.0805412371134021 2.01467855415238 3.09369066822662e-13 Inf -8.48712239376326e-09 189
0.1 0.25 0.416 12 0.5 0.5 0.946 0.0335051546391753 1 0.264270613107822 0.00899986558664747 0.0805412371134021 1.6373308375981 1.09926443334248e-08 Inf -3.43220774023933e-09 190
0.1 0.25 0.416 12 0.5 1 0.946 0.0335051546391753 1 0.264270613107822 0.00899986558664747 0.0805412371134021 1.2213276611297 4.32640468589485e-13 Inf -2.40679725732607e-06 191
0.1 0.25 0.416 12 0.5 1.5 0.946 0.0335051546391753 1 0.264270613107822 0.00899986558664747 0.0805412371134021 0.733455727149519 3.04057618926573e-09 Inf -1.1334494343096e-08 192
0.1 0.25 0.416 12 0.5 0 0.964 0.0335051546391753 1 0.259336099585062 0.00866690883350429 0.0805412371134021 2.25698371223467 3.74197634683826e-13 Inf -5.85288733478961e-07 193
0.1 0.25 0.416 12 0.5 0.5 0.964 0.0335051546391753 1 0.259336099585062 0.00866690883350429 0.0805412371134021 1.83628805573314 1.43207159221392e-08 Inf 1.07208477573284e-06 194
0.1 0.25 0.416 12 0.5 1 0.964 0.0335051546391753 1 0.259336099585062 0.00866690883350429 0.0805412371134021 1.37222718735196 3.52442814082615e-10 Inf -9.29628105605929e-07 195
0.1 0.25 0.416 12 0.5 1.5 0.964 0.0335051546391753 1 0.259336099585062 0.00866690883350429 0.0805412371134021 0.827539739078562 2.94496373034331e-09 Inf -1.94466054370679e-10 196
0.1 0.25 0.416 12 0.5 0 0.982 0.0335051546391753 1 0.254582484725051 0.00835209298051299 0.0805412371134021 2.54238560322834 3.33457003329207e-13 Inf 1.12382920747223e-08 197
0.1 0.25 0.416 12 0.5 0.5 0.982 0.0335051546391753 1 0.254582484725051 0.00835209298051299 0.0805412371134021 2.07029500385738 1.75503495722807e-08 Inf -6.78826800326604e-09 198
0.1 0.25 0.416 12 0.5 1 0.982 0.0335051546391753 1 0.254582484725051 0.00835209298051299 0.0805412371134021 1.54944940196017 5.53646972017985e-13 Inf -4.24028710477309e-08 199
0.1 0.25 0.416 12 0.5 1.5 0.982 0.0335051546391753 1 0.254582484725051 0.00835209298051299 0.0805412371134021 0.937838049239763 2.68947816621512e-09 Inf 7.0983818711845e-08 200
0.1 0.25 0.416 12 0.5 0 1 0.0335051546391753 1 0.25 0.00805412371134021 0.0805412371134021 2.87949293154988 1.37817708634191e-13 Inf 8.04885459171345e-07 201
0.1 0.25 0.416 12 0.5 0.5 1 0.0335051546391753 1 0.25 0.00805412371134021 0.0805412371134021 2.34646208906672 2.01788340841412e-08 Inf -5.69528737226488e-07 202
0.1 0.25 0.416 12 0.5 1 1 0.0335051546391753 1 0.25 0.00805412371134021 0.0805412371134021 1.75831093127618 2.15686131949458e-07 Inf -4.0763165065627e-10 203
0.1 0.25 0.416 12 0.5 1.5 1 0.0335051546391753 1 0.25 0.00805412371134021 0.0805412371134021 1.06761229178949 2.8020850579083e-09 Inf -1.73597542452164e-08 204
