# Supplementary material for: A little goes a long way: Weak vaccine transmission facilitates oral vaccination campaigns against zoonotic pathogens
Source: PLoS Negl Trop Dis. 2019 Mar 8;13(3):e0007251. doi: 10.1371/journal.pntd.0007251 (PMC6426267; doi:10.1371/journal.pntd.0007251)
Supplement: S4 Appendix — This zip file contains R scripts that simulate and plot the numerical results presented in the manuscript. (ZIP) [file pntd.0007251.s004.zip › S4_RCode/README.txt]

**************************
** GENERAL INFORMATION: ** 
**************************

#Each directory contains the files necessary to generate data for and
graph the corresponding figure. Source the code corresponding to a
figure with R's working directory set to the figure folder
location. Figures 1, 2, 5, S1_1, and S2_2 are produced by sourcing
the "Graph_*" file.

#The directories for figures 3, 4, 6, 7, 8, and S1  each contain a
simulation script which generates the data for the figure, and a
graphing script which graphs the generated data. Each simulation script
allows the user to enter parameter values he/she wishes to simulate
over, along with a name, stored in variable [datname], that identifies
the data file.  Currently, the parameters within each script are set to
those that generate the figure shown in the manuscript. Once the
parameter data frame (parmat) and other options are set, source the
"Sim_*" script while in that figure's directory. Doing so generates a
data file (stored in the Data folder). 

#After the data are generated, source the the "Graph_*" script to make
the plot. The Graph_* script will upload the dataframe stored by the
Sim_* file and referenced via [datname], and use the dataframe to
produce the figure. 

#Finally, you must have the following packages installed in R:
-deSolve
-parallel
-rootSolve
-RColorBrewer

#Email Andrew Basinski (abasinski@uidaho.edu) with any questions
or corrections.

%%%%%%%%%%%%%%%%%%%%%%%%%%%%%%%%%%%%%%%%%%%%%%%%%%%%%%%%%%%%%%%%%%%%%%

****************
** RUN TIMES: ** 
****************

Manuscript simulations were performed on a Mac Pro (2013), 3 GHz 8-Core
Intel Xeon E5 with 32 GB DDR3 ram.  Parallel processing was implemented
with the 'parallel' package in R. Simulation times were: 

      Figure 1: < 1 minute
      Figure 2: < 1 minute 
      Figure 3: 5 minutes
      Figure 4: 3 minutes
      Figure 5: < 1 minute
      Figure 6: 1 minute
      Figure 7: 6 minutes
      Figure 8: < 1 minute
      Table: < 1 minute
      Figure S1_1: < 1 minute
      Figure S1_2: < 1 minute
      Figure S1: < 1 minute

Simulations in figure folders 3, 4, 6, 7, and 8 use the mclapply function
to speed up computation, using the parallel package in R. Windows
Machines do not allow forking necessary for parallel simulation. If
mclapply throws an error on your machine, try uncommenting the lapply
command, and comment out the mclapply command in the Sim_* file.
Simulation times will increase. 

%%%%%%%%%%%%%%%%%%%%%%%%%%%%%%%%%%%%%%%%%%%%%%%%%%%%%%%%%%%%%%%%%%%%%%

*****************
** PARAMETERS: ** 
*****************

-In Figure Folders 3, 4, 6, 7, and 8, parameters are specified in dataframe
"parmat". In many cases, parmat consists of a mix of non-dimensional and
dimensional parameters. The tables below show columns depicting
parameter names in the simulation files, corresponding latex-math-mode
names in the manuscript, and a brief description. 

Dimensional parameters that appear in script files are: 
name----manuscript---description  
 d       d            -host death rate
 sig     \sigma       -summary vaccination rate
 L       L            -flight-line spacing
 xi      \xi          -bait clustering parameter
 k       k            -diffusion coefficient
 delv    \delta_v     -rate of vaccine recovery 
 nu	 \nu	      -steady state host density, b/d
 a       \alpha       -used in the Temporary immunity model variant

###Note that because "b", birth rate, does not appear in the
###non-dimensional model, it need not be explicitly specified.  
###Similarly, the transmission coefficient Bv is specified 
###implicitly through Rv, delv, d
 
Non-Dimensional parameters are: 
name----manuscript 
 dh       \hat{d}          
 sigh     \hat{\sigma}     
 Lh       \hat{L}          
 xih      \hat{\xi}         
 kap      \kappa         
 Rv       R_{0,v}  
 ah       Doesn't Appear
%%%%%%%%%%%%%%%%%%%%%%%%%%%%%%%%%%%%%%%%%%%%%%%%%%%%%%%%%%%%%%%%%%%%%%

**********************
** FOLDER CONTENTS: ** 
**********************


#############################
# Folder: USDA_DataAnalysis #
#############################
 
-USDA_DataAnalysis.r reads the csv data-file. Computes the reduction
	in the number of vaccine baits that can be realized in coyote
	and gray fox campaigns, using a transmissible vaccine.

-USDA_Data.csv 
	-csv file with data from National Rabies Management Summary Reports,
	2006 - 2010. 

####################
# Folder: Figure 1 #
#################### 

-Graph_Figure_1.r 
	-plots seroprevalence achieved with a transmissible vaccine, as a
	function of the seroprevalence achieved with a non-transmissible
	vaccine. 


####################
# Folder: Figure 2 #
####################

-Graph_Figure_2.r
	-uses a steady-state solver to find the spatially explicit,
	steady-state seroprevalence in a vaccinated population. The
	seroprevalence is plotted in a 2x2 panel, as in Figure 2 of the main text. 


####################
# Folder: Figure 3 #
####################
 
-Sim_MinSero.r
	-for each parameter set in parmat, finds the minimal, steady state
	seroprevalence in the spatial model.

-Graph_Figure_3.r
	-Graphs the minimal seroprevalence achieved for different levels of
	vaccine transmission and kappa. 


####################
# Folder: Figure 4 #
####################

-Sim_RvSolve.r runs two simulations necessary for Figure 4: 

      -Part 1: Finds the spatially averaged seroprevalence achieved with a
       	    nontransmissible vaccine across a range of vaccination rates sigma. 

      -Part 2: Finds the R0v necessary to augment the minimal
      	    seroprevalence from Part 1 to the herd-immunity threshold
	    phi = 0.5. 

-Graph_Figure_4.r
	-For a given vaccination rate, graphs the critical R0v from Part 2
	as a function of spatially avg seroprevalence achieved with
	non-transmissible vaccine (Part 1).


####################
# Folder: Figure 5 #
####################

-Graph_Figure_5.r 
	-graphs Figure 5 by evaluating Eq 14 of the main text 


####################
# Folder: Figure 6 #
####################

-Sim_LSigSolve.r 
	-Uses "optimize" to find the vaccination strategy, given by
	flight-line spacing 2 L and vaccination rate sig, that minimizes
	total expense per km^2. In the optimization, we limit the
	flight-line spacing to be between 0.05 - 3 km. This is done to help
	with stability in calculations performed by stodes, as instabilities
	arise as R0v approaches 2, and also as the optimal flight-line spacing
	becomes large.   

-Graph_Figure_6.r: 
	-graphs the change in the optimal strategy, relative to a
		nontransmissible vaccine, for different
		values of nu and Rv.


####################
# Folder: Figure 7 #
####################

-Sim_LSigSolve.r 
        -see above description.
	
-Graph_Figure_7.r
	-Plots the fractional reduction in costs of vaccination, per km^2,
	as colored regions. Each region is bounded by reductions obtained
	with high and low values of delv.


####################
# Folder: Figure 8 #
####################

-Sim_LSigSolve.r
	-see above description. 

-Graph_Figure_8.r
	-Plots the % change in total expense of a campaign for
	different cost markups in the price of a transmissible
	vaccine bait, relative to the cost of a nontransmissible
	bait. In addition, the change in costs associated with
	flight and vaccine purchase expenses are plotted. 


####################
#  Folder: Table   #
####################

-Sim_ModelVariants.r
	-Similar to Sim_LSigSolve.r, but simulates different versions
	of the Baseline model. Each model variant is described in
	the S2 Appendix. 


#######################
# Folder: Figure S1_1 #
#######################

-Graph_Figure_1.r 
	-graphs the relationship between vaccination rate sigma and
	seroprevalence, equation 3 of the S1 Appendix. 
	

#######################
# Folder: Figure S1_2 #
#######################

-Sim_Figure_S2.r
	-Calculates home-range sizes, as described in the S1 Appendix,
	across a range of diffusion coefficients k. 
	-Graphs relationship between diffusion coefficient k and home-range
	-prints diffusion coefficients that correspond to home-range
	 sizes of 1, 10 km^2


#######################
# Folder: Figure S1 #
#######################

-Sim_SigSolve.r
	-For a given flight-line spacing, this script uses the uniroot
	function to determine the minimal vaccination rate that
	protects the host population. Here, a population is protected
	when the minimum of the spatially explicit seroprevalence
	profile is at herd immunity threshold phi = 0.5.

-Graph_Figure_S1.r
	-Graphs a 1x2 figure. Left pane shows the minimum vaccination
	rate required for herd immunity across different flight-line
	spacings. Right pane shows the cost resulting from the
	strategies in the left pane. This figure demonstrates
	that, for the parameter values used, a unique cost-minimizing
	pairing of sigma and L exists. 
	
-This figure is its own Supporting Information file, "S1 Figure" 
	
