# Supplementary material for: A little goes a long way: Weak vaccine transmission facilitates oral vaccination campaigns against zoonotic pathogens
Source: PLoS Negl Trop Dis. 2019 Mar 8;13(3):e0007251. doi: 10.1371/journal.pntd.0007251 (PMC6426267; doi:10.1371/journal.pntd.0007251)
Supplement: S4 Appendix — This zip file contains R scripts that simulate and plot the numerical results presented in the manuscript. (ZIP) [file pntd.0007251.s004.zip › S4_RCode/Figure_S1_1/Graph_Figure_S1_1.r]

###**************************************************
###This script produces Figure 1 of the S1 Supplementary.
###The figure depicts the relationship between
###vaccination rate (sigma) and seroprevalence
###described by equation 5 in the main text. The plot
###is interpreted as the vaccination rate in the model
####that corresponds to different empirical measures
###of seroprevalence.
###**************************************************

###Simulation time: < 1 minute.
rm(list = ls(all = TRUE))
###: Data source: https://www.aphis.usda.gov/aphis/ourfocus/wildlifedamage/programs/nrmp/ct_annual_reports
###Reported averages +/- standard deviation
###2006: 0.29  +/- 0.15
###2007: 0.33  +/- 0.17
###2008: 0.32  +/- 0.14
###2009: 0.32  +/- 0.18
###2010: 0.37  +/- 0.17
###Gives an overall range of {0.29, 0.37} between 2006 - 2010.

####################################MAKE THE FIGURE
###Uncomment tiff for a tiff file, png, for a png file.

#png(file = 'Figure_S1_1.png', height = 5, width = 5, units = 'in', res = 400)
tiff(file = 'Figure_S1_1.tif', height = 5, width = 5, units = 'in', res = 400)
par(mai = c(0.85,0.85, 0.1, 0.0))
svals  <- seq(0,1,by = 0.001) ###Seroprevalence values to graph
f      <- function(s){0.416*s/(1-s)}
mvals1 <- c(0.29,0.29,0.37,0.37)###gray edges for dark gray polygon
plot(NA, xaxt = 'n', yaxt = 'n',
xlab = '', ylab = '', xlim = c(0,0.53),ylim = c(0,0.6), pch = 18, cex = 1)
critpolcols  <- gray.colors(n = 2, start = 0.8, end = 0.9)


###Code for dark gray region
polygon(x=mvals1,y=c(0,f(mvals1[1]),f(mvals1[3]),0), col = critpolcols[1], border = NA)
polygon(x=c(-1,-1,0.37,0.29),y=c(f(mvals1[1]),f(mvals1[3]),f(mvals1[3]),f(mvals1[1])),
col = critpolcols[1], border = NA)

###Graph lines / line segments
lines(svals, f(svals), col = 'black', lwd = 3)
segments(x0 = 0.5,y0 = 0, x1 = 0.5, y1 = f(0.5), lwd = 3, lty = 2, col = 'red')
segments(x0 = 0.5,y0 = f(0.5), x1 = -1, y1 = f(0.5), lwd = 3, lty = 2, col = 'red')

###Add axes, labels, and the legend
cexlab <- 1.5
cexaxis <- 1
axis(side = 1,label = c(seq(0,1,by = 0.1)), at = seq(0,1,by = 0.1), cex.axis = cexaxis, padj = 0.1)
axis(side = 2,label = TRUE, at = seq(0,1, by = 0.1),cex.axis = cexaxis, las = 1)
mtext(side = 1, text = 'Seroprevalence', cex = cexlab, line = 2.75)
mtext(side = 2, text = bquote('Vaccination Rate ('~sigma~')'), cex = cexlab, line = 2.5)
legend(x = 0.0, y = 0.55, legend = c('Seroprevalence-Vaccination Rate Relationship','Minimum for Herd-Immunity'),
lty = c(1,2),lwd = c(3,3), pt.bg = c(rev(critpolcols),NA,NA),
pt.cex = 3.5,cex = 0.9, col = c('black','red'))

###Lines denoting high (0.37) and low (0.29) seroprevalence between 2006 and 2010
segments(x0 = 0.37,y0 = 0, x1 = 0.37, y1 = f(0.37), lty = 3,lwd = 1)
segments(x0 = 0.37,y0 = f(0.37), x1 = -1, y1 = f(0.37), lty = 3,lwd = 1)
segments(x0 = 0.29,y0 = 0, x1 = 0.29, y1 = f(0.29), lty = 3,lwd = 1)
segments(x0 = 0.29,y0 = f(0.29), x1 = -1, y1 = f(0.29), lty = 3,lwd = 1)
text(x = 0.14, y = 0.206125, 'Raccoon vaccination in US', cex = cexaxis)
dev.off()
