# Supplementary material for: A little goes a long way: Weak vaccine transmission facilitates oral vaccination campaigns against zoonotic pathogens
Source: PLoS Negl Trop Dis. 2019 Mar 8;13(3):e0007251. doi: 10.1371/journal.pntd.0007251 (PMC6426267; doi:10.1371/journal.pntd.0007251)
Supplement: S4 Appendix — This zip file contains R scripts that simulate and plot the numerical results presented in the manuscript. (ZIP) [file pntd.0007251.s004.zip › S4_RCode/Figure_S1_2/Graph_FigureS1_2.r~]

#****************************************************************
###This script produces a graph depicting the relationship
###between the diffusion coefficient k and resulting host
###homerange, as described in the S1 Appendix. This is
###Figure S1_2. Results from this script are used to
###parameterize the appropriate range of diffusion
###coefficients for raccoons.
#****************************************************************

###Simulation time: < 1 minute
rm(list = ls(all = TRUE))

############################################
############# USER INPUT ###################
############################################
###Specify the parameter sets over which
###simulation occurs.
###All parameter-sets, one for each
###simulation, are stored in rows of the dataframe
###"parmat". In addition to columns for
###parameters, parmat also holds columns for
###errors that are used to check simulation output,
###and simulation outputs.
############################################
parmat <- data.frame(d = 0.416, k = 10^seq(-4,0,by = 0.25), kap = NA, F.Area = NA,
                     f.mass = 0.9, err.ss = NA, sumS = NA)

###New parameters in parmat
###f.mass: the homerange is defined by the radius that contains [f.mass] probability mass
###F.Area: the homerange measure that results from diffusion coefficient k and death rate d


###Build a grid in polar coordinates from r = 0 to r = 10.
###solutions of the PDE are tracked on the points contained
###in rseq.
dr   <- 0.001  #Discretization of radial direction
L    <- 10     #Dimensional length
rseq <- seq(dr/2,L-dr/2,dr)
eseq <- c(c(-rseq[1],rseq) + c(rseq,L+(L-max(rseq))))/2
Nr   <- length(rseq)
eseq <- (c(-rseq[1],rseq) + c(rseq,L+ (L-max(rseq)) ))/2
dre  <- diff(eseq) #Distance between edges
drp  <- diff(c(-rseq[1],rseq,L+dr/2)) #Distances between points, with ghost points
Areas.ann <- pi*(eseq[-1]^2 - eseq[-(Nr+1)]^2)
Ind   <- rep(0,Nr)
Ind[1]<- 1/(2*pi*rseq[1]*dre[1])  ###Indicator of where new probability mass is deposited

###Required packages, functions used
require(deSolve)    ###"lsodar"
require(rootSolve)  ###"stodes"
require(RColorBrewer) ###"brewer.pal"

#Right hand side of equation XXX of Supplementary Index 1,
#discretized on a polar grid with no flux boundary conditions.
rhs.mol <- function(t,y,parms){
	with(parms,{
		Sval     <- y[1:Nr]
		S.Bc     <- c(Sval[2],Sval,Sval[Nr-1])
		dSTrans  <- 1/rseq*diff(eseq*diff(S.Bc)/drp)/dre
        dy       <- k*dSTrans + d*(Ind - Sval)
	return(list(dy))
	})
}

#Set initial condition
yinit  <- rep(0,Nr)

###Loop through parameters, and
###1. solve for equilibrium distribution, S(r), of the PDE
###2. find and record the circular area, F.Area, that contains f.mass of the probability mass
npars <- nrow(parmat)
        for(i in 1:npars){
            pars       <- parmat[i,]
            out        <- steady.1D(y = yinit, func = rhs.mol,
                            parms = pars, nspec = 1, pos = TRUE,
                            method = "stodes");
            S    <- out$y[1:Nr];
            err.ss  <- sum(abs(rhs.mol(0,S,pars)[[1]]));
            sumS <- sum(S*Areas.ann) ###Check that the solution integrates to 1
            pmS  <- S*Areas.ann #Probability masses of the distribution, S(r), in each annulus
            cuS  <- cumsum(pmS) #Cumulative density function of S(r)
            ###Find radial distance that f.mass is contained in
            fcuS <- approxfun(x=cuS,y=rseq)
            r.f  <- fcuS(parmat$f.mass[i])
            f.area <- pi*r.f^2
            parmat$F.Area[i] <- f.area
            parmat$err.ss[i] <- err.ss
            parmat$sumS[i]   <- sumS
            print(paste('Finished i: ',i))
        }

###Magnification and color options
cex.lab <- 1.5
cex.axis <- 1
cols = brewer.pal(9,'Blues')
cols = cols[c(3,5,7,9)]

#######################
######BUILD FIGURE#####
#######################
###Uncomment "png" or "tiff" to build the corresponding figure type.

png(file = 'Figure_S1_2.png', width = 5, height = 5, units = 'in',res = 400)
#tiff(file = 'Figure_S1_2.tif', width = 5, height = 5, units = 'in',res = 400)
par(mai = c(0.8,0.9,0.1,0.1))
plot(log10(k)~log10(F.Area),parmat,type = 'l', lwd = 3,xaxt = 'n', yaxt='n',
		xlab = '', ylab = '',xlim = c(-1,2),ylim = c(-3,0))
mtext(side =1, text = bquote('Home Range ('*'km'^2*')'), line = 2.9, cex = cex.lab)
mtext(side =2, text = bquote('Diffusion Coefficient ('*'km'^2~'yr'^{-1}*')'), line = 2.7, cex = cex.lab)
#mtext(side =4, text = bquote('2D Diffusion Coefficient ('*'km'^2~'yr'^{-1}*')'), line = 2.6)
yaxlab = sapply(paste(-4:4), function(x){as.expression(bquote(10^ .(x)))})
axis(side = 1, at = -4:4, labels = yaxlab, cex = cex.axis)
axis(side = 2, at = -4:4, labels = yaxlab, cex = cex.axis, las = 1)
#axis(side = 4, at = -4:4, labels = yaxlab)
fx <- approxfun(parmat$F.Area, parmat$k)
FocalAreas <- c(1,10)
for(l in 1:length(FocalAreas)){
    A <- FocalAreas[l]
    segments(x0 = log10(A), x1 = log10(A), y0 = -10, y1 = log10(fx(A)), lwd = 1.2, lty = 3, col = cols[l])
    segments(x0 = 10, x1 = -10, y0 = log10(fx(A)), y1 = log10(fx(A)), lwd = 2, lty = 3, col = cols[l])
    points(log10(A), log10(fx(A)),bg = cols[l], col = 1, pch = 21, cex = 2)
}
dev.off()

dat <- data.frame(Area = FocalAreas, k = fx(FocalAreas))
print(paste('Focal Areas: ',fx(FocalAreas), sep=''))
#Focal Areas of 1 and 10 km2 corresond to k = 0.0128 and k = 0.1282, respectively.
