# Supplementary material for: A little goes a long way: Weak vaccine transmission facilitates oral vaccination campaigns against zoonotic pathogens
Source: PLoS Negl Trop Dis. 2019 Mar 8;13(3):e0007251. doi: 10.1371/journal.pntd.0007251 (PMC6426267; doi:10.1371/journal.pntd.0007251)
Supplement: S4 Appendix — This zip file contains R scripts that simulate and plot the numerical results presented in the manuscript. (ZIP) [file pntd.0007251.s004.zip › S4_RCode/USDA_DataAnalysis/USDA_Data.csv]

state	spec	baits	area	year	sero
AL	RA	215321	3607	2010	0.385
AZ	GF	129600	4105	2010
FL	RA	260640	1664	2010	0.273
GA	RA	205864	3315	2010	0.219
ME	RA	137376	2331	2010	0.223
MD	RA	72245	1086	2010	0.391
MA	RA	61442	953	2010	0.865
NH	RA	15031	226	2010	0.545
NM	GF	8146	362	2010
NY	RA	695761	10691	2010	0.416
NC	RA	240458	4028	2010	0.432
OH	RA	774714	11399	2010	0.423
PA	RA	614725	7999	2010	0.244
TN	RA	586385	9812	2010	0.296
TX	CO	466920	20104	2010	0.75
TX	GF	2433655	80050	2010	0.874
VT	RA	369231	5398	2010	0.407
VA	RA	300856	4904	2010	0.193
WV	RA	1115993	18353	2010	0.244
AL	RA	457030	7558	2009	0.225
AZ	GF	129600	4105	2009	0.619
FL	RA	356800	4823	2009	0.277
GA	RA	200798	3327	2009	0.313
ME	RA	69586	1345	2009	0.264
MD	RA	69030	1086	2009	0.442
MA	RA	61204	704	2009	0.56
NH	RA	16369	360	2009	0
NY	RA	817108	13188	2009	0.429
NC	RA	238867	4028	2009	0.208
OH	RA	874301	13923	2009	0.596
PA	RA	873464	15184	2009	0.033
TN	RA	615401	11131	2009	0.441
TX	CO	470085	20104	2009	0.505
TX	GF	2429844	82081	2009	0.82
VT	RA	411607	7057	2009	0.513
VA	RA	286022	4877	2009	0.188
WV	RA	1174986	19017	2009	0.262
AL	RA	612999	9337	2008	0.316
FL	RA	626760	8185	2008	0.295
GA	RA	141689	2538	2008	0.269
ME	RA	51120	690	2008	0.291
MD	RA	85680	1086	2008	0.457
MA	RA	127394	988	2008	0.654
NH	RA	21660	299	2008	0.1
NJ	RA	40000	480	2008
NY	RA	1284217	20003	2008	0.185
NC	RA	180588	2955	2008	0.233
OH	RA	1352422	13913	2008	0.225
PA	RA	1028405	12637	2008	0.23
TN	RA	671236	10481	2008	0.372
TX	CO	413764	18490	2008	0.492
TX	GF	2713305	89110	2008	0.734
VT	RA	555433	7255	2008	0.242
VA	RA	327561	5048	2008	0.39
WV	RA	1330739	21268	2008	0.471
AL	RA	1085437	10622	2007	0.696
AZ	FD	366	55	2007
FL	RA	540825	7655	2007	0.295
GA	RA	89560	1451	2007
ME	RA	50000	702	2007	0.298
MD	RA	103038	1389	2007	0.461
MA	RA	131596	494	2007
NH	RA	31905	553	2007	0.1
NJ	RA	45600	556	2007
NY	RA	1563046	27788	2007	0.181
NC	RA	184029	2917	2007	0.25
OH	RA	1123259	10006	2007	0.17
PA	RA	1220340	16613	2007
TN	RA	840222	11570	2007	0.373
TX	CO	729888	30783	2007	0.492
TX	GF	2342410	63241	2007	0.739
VT	RA	421179	9168	2007	0.242
VA	RA	320365	5053	2007	0.39
WV	RA	1388231	25029	2007	0.489
AL	RA	1063010	9738	2006	0.271
AZ	SS	3000	46	2006	0.167
AZ	FD	373	55	2006
FL	RA	903528	8414	2006	0.118
GA	RA	96528	1444	2006	0.252
ME	RA	49680	747	2006	0.391
MD	RA	99645	766	2006	0.318
MA	RA	115427	496	2006	0
NH	RA	29473	530	2006	0.455
NJ	RA	45600	480	2006	0
NY	RA	1579706	17908	2006	0.217
NC	RA	184932	2889	2006	0.132
OH	RA	1110046	12165	2006	0.394
PA	RA	1359812	20580	2006
TN	RA	770618	12257	2006	0.352
TX	CO	772000	33123	2006	0.507
TX	GF	2035763	58190	2006	0.338
VT	RA	383179	8704	2006	0.206
VA	RA	320617	5024	2006	0.567
WV	RA	1503365	22534	2006	0.358
