# Supplementary material for: A little goes a long way: Weak vaccine transmission facilitates oral vaccination campaigns against zoonotic pathogens
Source: PLoS Negl Trop Dis. 2019 Mar 8;13(3):e0007251. doi: 10.1371/journal.pntd.0007251 (PMC6426267; doi:10.1371/journal.pntd.0007251)
Supplement: S4 Appendix — This zip file contains R scripts that simulate and plot the numerical results presented in the manuscript. (ZIP) [file pntd.0007251.s004.zip › S4_RCode/USDA_DataAnalysis/USDA_DataAnalysis.r]

###**********************************************
###This script loads and analyzes USDA data from a
###csv file ("USDA_Data.csv"). The csv file
###contains seroprevalence measures reported in
###"National Rabies Managment Summary Reports" between
###2006 - 2010.
###This script calculates the reduced number of
###vaccine baits needed in coyotes and gray fox.
###*********************************************

###Simulation time: < 1 minute.
rm(list = ls(all = TRUE))
###: Source: https://www.aphis.usda.gov/aphis/ourfocus/wildlifedamage/programs/nrmp/ct_annual_reports

#Species Codes:
#"RA": Raccoon
#"GF": Gray Fox
#"CO": Coyote
#"FD": Feral Dog
#"SS": Striped Skunk

dat <- read.csv(file = 'USDA_Data.csv',header = TRUE)

####################################Calculate...
###1. the average number of baits distributed, per year, by the
###USDA Rabies Management Program, for each species,
###between 2006 - 2010 (5 years).
###2. the average seroprevalence that resulted from these
###programs for each species.
specs <- paste(unique(dat$spec))
avgdat <- data.frame(spec = specs,baits = NA, sero = NA, area = NA, tot = NA)
sums <- c()
for(i in 1:length(specs)){
    speci <- specs[i]
    wi    <- dat$spec==speci
    avgdat$spec[i]  <- speci
    avgdat$baits[i] <- mean(dat$baits[wi], na.rm = TRUE)
    avgdat$sero[i]  <- mean(dat$sero[wi], na.rm = TRUE)
    avgdat$area[i]  <- mean(dat$area[wi], na.rm = TRUE)
    avgdat$tot[i]   <- sum(dat$baits[wi], na.rm = TRUE)
    }
barplot(avgdat$baits,names.arg = avgdat$spec)

###herd-immunity thresholds used in main text
avgdat$hi <- c(0.5,0.5,0.5,0.7,NA)
###Calculate fractional reduction in vaccination
### rate that is required for a vaccine with
### Basic reproduction number Rv = 0.5 and Rv = 0.9:
avgdat$fracred0.5 <- 0.5*with(avgdat,1-sero)
avgdat$fracred0.9 <- 0.9*with(avgdat,1-sero)

###Reduction in vaccine baits achieved with a vaccine
###with R0 = 0.9.
avgdat$redbaits0.5 <- with(avgdat,0.5*(1-sero)*baits)
avgdat$redbaits0.9 <- with(avgdat,0.9*(1-sero)*baits)

###"avgdat" evaluates to
###  spec     baits      sero      area      tot  hi fracred0.5 fracred0.9
###1   RA  504875.8 0.3196250  7266.397 39380316 0.5  0.3401875  0.6123375
###2   GF 1527790.4 0.6873333 47655.500 12222323 0.5  0.1563333  0.2814000
###3   CO  570531.4 0.5492000 24520.800  2852657 0.5  0.2254000  0.4057200
###4   FD     369.5       NaN    55.000      739 0.7        NaN        NaN
###5   SS    3000.0 0.1670000    46.000     3000  NA  0.4165000  0.7497000
###  redbaits0.5 redbaits0.9
###1    171752.5    309154.4
###2    238844.6    429920.2
###3    128597.8    231476.0
###4         NaN         NaN
###5      1249.5      2249.1

###The total average number of vaccine baits dropped in this time period, per year, is
sum(avgdat$baits)
###2,606,567

####################################Predict the reduction in vaccine baits for
###transmissible vaccines with Rv = 0.5, Rv = 0.9. Rv = 0.9 is reported in the
###main text.

##################
###Coyote data:###
##################

###Average number of baits used per year: 570531.4
###Seroprevalence achieved: phi = 0.55

###R0 = 0.5:
###Fractional reduction in vaccine baits:0.225 (128,587.8 baits)
###R0 = 0.9:
###Fractional reduction in vaccine baits:0.406 (231,476.0 baits)

#####################
###Gray Fox data: ###
#####################

###Average number of baits used per year: 1,527,790
###Seroprevalence achieved: phi = 0.69

###R0 = 0.5:
###Fractional reduction in vaccine baits:0.156 (238,844.6 baits)
###R0 = 0.9:
###Fractional reduction in vaccine baits:0.281 (429,920.2 baits)


#####################################
#####Total vaccine baits saved#######
#####################################

###Total number of vaccine baits used per year on Gray Fox and Coyotes:
totbaits <- sum(subset(avgdat, select = 'baits', subset = spec %in% c('GF', 'CO')))
### 2,098,322

###Total number of vaccine baits saved per year with R0 = 0.5:
totbaits.R05 <- 128587.8 + 238844.6
totbaits.R05
###367432.4 baits per year


###Total number of vaccine baits saved per year with R0 = 0.9:
totbaits.R09 <- 231476.0 + 429920.2
totbaits.R09
###661396.2 baits per year


###Calculate the savings associated with vaccine bait costs.  We use
###bait costs from (Foroutan, Meltzer, Smith, 2002). Average bait costs
###in Ohio campaigns between 1997 - 2000 were 1.44 each.

### From https://www.bls.gov/data/inflation_calculator.htm
### April 2000 to Nov 2018 inflation is 1.47
Inflation2000_2018 <-1.47

###Corrected for
###inflation between 2000 and 2018, this gives a 2018 bait cost of
Cb = 1.44 ## Cost per bait

print(paste('Inflated bait value is: ', Cb*Inflation2000_2018))
### "Inflated bait value is:  2.12" ## per bait
cost <- 2.12 ###( = 1.44*1.47)

totcost <- totbaits*cost
### A vaccine without transmission (Rv = 0) would results in inflation
### corrected costs of
### $4,448,442

totcost.R05 <- totbaits.R05*cost
### A vaccine with Rv = 0.5 would save $778,956.7 per year in baits.

totcost.R09 <- totbaits.R09*cost
### A vaccine with Rv = 0.9 would save $1,402,160 per year in baits.

###Applied to gray fox and coyote data, Rv = 0.9 gives a total reduction of
totcost.R09/totcost
###32%.
